# Supplementary material for: The immune response to RNA suppresses nucleic acid synthesis by limiting ribose 5-phosphate
Source: EMBO J. 2024 May 22;43(13):2636–60. doi: 10.1038/s44318-024-00100-w (PMC11217295; doi:10.1038/s44318-024-00100-w)
Supplement: Supplementary file 2 — Source data Fig. 1 [file 44318_2024_100_MOESM2_ESM.zip › SD1/Data for Fig 1.xlsx]

## Sheet: Fig 1D
Fig 1D
	Raw data									mean	mean	SD	SD	Relative to mutant		Relative St Deviation		P-value
	C220181610_Extr_blank_1	C220181610_PKR_Null_1	C220181610_PKR_Null_2	C220181610_PKR_Null_3	C220181610_PKR_Null_5	C220181610_WT_1	C220181610_WT_2	C220181610_WT_3	C220181610_WT_5	Eif2ak2-/-	WT	Eif2ak2-/-	WT	Eif2ak2-/-	WT	Eif2ak2-/-	WT	ttest
Glucose	2041294	10062385	7801279	7229356	7868007	9016689	13373044	8972686	8963804	8.24026e+06	1.00816e+07	1.24811e+06	2.19445e+06	1	1.22345	0.151465	0.266308	0.207336
Glucose-6-P	NF	15317350	18495281	25231542	15062148	3204234	2023058	2941805	3127671	1.85266e+07	2824192	4.73494e+06	545338	1	0.15244	0.255575	0.0294354	0.00655655
Fructose-6-P	NF	9193289	10788926	15230088	9271928	2435120	2232898	2133276	2200589	1.11211e+07	2.25047e+06	2.83608e+06	129906	1	0.202361	0.255019	0.0116811	0.00816588
Fructose-1,6-BP	6179	16335039	26728414	42917886	26391210	16689278	6763583	32998510	20884555	2.80931e+07	1.9334e+07	1.09967e+07	1.08648e+07	1	0.68821	0.391439	0.386743	0.300366
DHAP/GA3P	NF	901867	897226	742865	315037	97802	82265	109256	119923	714249	102312	276207	16130.6	1	0.143244	0.386709	0.022584	0.0211523
3-PG	NF	12891963	10209469	5301972	5336593	9446188	10886813	9723460	6865158	8.435e+06	9.2304e+06	3.76073e+06	1.69585e+06	1	1.0943	0.445848	0.20105	0.718645
2,3-BPG	NF	1673650	1782682	1723030	653665	1481522	1724245	2383754	666896	1.45826e+06	1.5641e+06	538244	709289	1	1.07258	0.369101	0.486395	0.820537
PEP	NF	17533526	12943380	8313305	6657628	13097646	15205556	18380823	8820116	1.1362e+07	1.3876e+07	4.89946e+06	4.00953e+06	1	1.22127	0.431216	0.352891	0.458457
Gluconic_acid	29453	44152178	47411490	82859740	40305430	5162618	2280012	1895733	4166231	5.36822e+07	3.37615e+06	1.96673e+07	1.55015e+06	1	0.0628914	0.366366	0.0288763	0.0141458
6-phosphogluconate	NF	1661645	1493083	1826639	1092189	462102	229818	351766	117882	1518389	290392	315081	149086	1	0.19125	0.20751	0.098187	0.00165495
Xylulose-5-P	NF	187761	620049	1284965	591106	1400618	652980	1997092	1619155	670970	1.41746e+06	454405	566088	1	2.11255	0.677236	0.843686	0.0876395
Rib(ul)ose-5-P	NF	1254336	1283370	1165438	1358394	734569	664698	897041	1255206	1.26538e+06	887878	79761.3	263519	1	0.701667	0.0630333	0.208252	0.0591563
Sedoheptulose-7-P	NF	4272112	5921887	8802670	3223344	1751583	2006442	2920725	1997597	5.555e+06	2.16909e+06	2.43341e+06	514824	1	0.390474	0.438057	0.0926775	0.0658933
Octulose-8-P	NF	1877808	2723604	4414363	2229590	708670	808482	1087102	834570	2.81134e+06	859706	1.12358e+06	161014	1	0.305799	0.39966	0.057273	0.0387903
Adenosine	NF	3238944	5811895	5770513	4739682	242145	1240087	346548	376097	4.89026e+06	551219	1.20745e+06	462826	1	0.112718	0.246908	0.0946424	0.00290466
Arabitol	116374	1251368	2203621	1953448	1306086	6779162	7173084	11418853	6610842	1.67863e+06	7.99549e+06	473456	2.29437e+06	1	4.7631	0.282049	1.36681	0.0100929
Sorbitol	9148252	14574182	16840781	16560613	18786157	55077077	41271795	51458987	53225594	1.66904e+07	5.02584e+07	1.72337e+06	6.17048e+06	1	3.01121	0.103255	0.369701	0.000958365
Mannitol	11659798	37476499	41022763	45426885	37049058	65430372	59774896	78333618	54887384	4.02438e+07	6.46066e+07	3.88739e+06	1.01146e+07	1	1.60538	0.0965961	0.251334	0.0117213
*NB: Data for rib(ul)ose-5-P includes both ribose-5-P and ribulose-5-P (these isomers cannot be separated in this LCMS run).
**NB: Data for DHAP/GA3P includes both DHAP and/or GA3P (these isomers cannot be clearly separated in this LCMS run).
