# Supplementary material for: The immune response to RNA suppresses nucleic acid synthesis by limiting ribose 5-phosphate
Source: EMBO J. 2024 May 22;43(13):2636–60. doi: 10.1038/s44318-024-00100-w (PMC11217295; doi:10.1038/s44318-024-00100-w)
Supplement: Supplementary file 3 — Source data Fig. 2 [file 44318_2024_100_MOESM3_ESM.zip]

Archive with 4 entries (3 files):
- SD2/
- __MACOSX/._SD2
- SD2/Data Fig 2.xlsx
- __MACOSX/SD2/._Data Fig 2.xlsx
