# Supplementary material for: The immune response to RNA suppresses nucleic acid synthesis by limiting ribose 5-phosphate
Source: EMBO J. 2024 May 22;43(13):2636–60. doi: 10.1038/s44318-024-00100-w (PMC11217295; doi:10.1038/s44318-024-00100-w)
Supplement: Supplementary file 3 — Source data Fig. 2 [file 44318_2024_100_MOESM3_ESM.zip › SD2/Data Fig 2.xlsx]

## Sheet: Fig 2A
Data for Fig 2A
Measures of FAD in WT and Eif2ak2-/- spleen macrophages by fluorometric measures of oxidase activity (Ex/Em=535/587 nm)
			GAIN 2000				Ex 1			Ex 2			Ex 3			Ex 4			Ex 5			Ex 6
	CELL (2x10E6)		0	5	10	15	AVE 15 mins		5	AVE		5	AVE		15	AVE		5	AVE		5	AVE
	WT	A	2469	2741	2988	3256	3278		2836	2993.5		2816	2964.5		6581	6840		4296	4240.5		1140	1121.5		3278	2994	2965	6840	4241	1122		0.159511
		B	2378	2626	2898	3300			3151			3113			7099			4185			1103			4207	5555	5511	11748	6416	2003
	Eif2ak2-/-	A	3106	3294	3757	4232	4207		5836	5555		5787	5511		11775	11748		6664	6416		2059	2002.5
		B	2990	3346	3722	4182			5274			5235			11721			6168			1946
			RATIO TO WT							AVE	SD	T-TEST
	WT		1	1	1	1	1	1		1	0
	Eif2ak2-/-		1.2834	1.85569	1.859	1.71754	1.51303	1.78556		1.66904	0.227993	2.96821e-05

## Sheet: Fig 2B
Data for Fig 2B
Measures of FAD in WT and Eif2ak2-/- spleen macrophages by fluorescence (530nM) by FACS
		Ex 1	Ex 2	Ex 3	Ex 4		AVE	SD	T-TEST		NORM					AVE	SD	T-TEST
	WT	301	371	299	226		299.25	59.208	0.00848381		1	1	1	1		1	0	7.1822e-07
	NULL	490	601	496	397		496	83.3906			1.62791	1.61995	1.65886	1.75664		1.66584	0.0628171

## Sheet: Fig 2C,G&H
Data for Fig 2C, G & H
Measures of FAD in control (shC or shCONT) and PKR-ablated (shP or shPKR) bone marrow-derived macrophages by fluorescence (530nM) detected by FACS
		RATIO				AVE	SDV	T-TEST			FLUORESCENCE
2C		shC/shC	1	1	1	1	0			CELL	Ex 1	Ex 2	Ex 3	Ex 4	Ex 5	Ex 6	Ex 7	Ex 8	Ex 9	Ex 10		T-TEST
		shP/shC	2.717	3.21	2.421	2.78267	0.398578	0.00149593		shCONT	464	350	351	308	459	389	310	914	569	295		0.000511421
2G		G6PD/shC	1.061	0.935	1.008	1.00133	0.063264	0.972629		shPKR	860	1123	851	776	1247	632	504	1318	821	659
		PGLS/shC	1.247	1.135	0.919	1.10033	0.166725	0.356111		RATIO	1.85345	3.20857	2.4245	2.51948	2.71678	1.62468	1.62581	1.44201	1.44288	2.2339
		RPIA/shC	1.778	1.899	1.304	1.8385	0.0855599	0.0220224
		K173R/shC	1.167	0.906	1.04	1.03767	0.130516	0.643415		shC	366	295	325	259								0.798501
		TKT/shC	1.403	1.64	0.935	1.326	0.358752	0.190618		shC-G6PD	408	313	304	261
		TALDO1/shC	0.889	1.028	1.517	1.14467	0.329855	0.489778		RATIO	1.11475	1.06102	0.935385	1.00772
										shC	295	325	259									0.537443
										shC-PGLS	368	369	238
										RATIO	1.24746	1.13538	0.918919
										shC	464	351	308	389								0.0158562
										shC-RPIA	605	624	585	958
										RATIO	1.30388	1.77778	1.89935	2.46272
										shC	389	459	404									0.631835
										shC-K173R	454	416	420
										RATIO	1.1671	0.906318	1.0396
										shC	464	308	459	295	325	259	366					0.187509
										shD-TKT	651	505	429	309	352	339	419
										RATIO	1.40302	1.63961	0.934641	1.04746	1.08308	1.30888	1.14481
										shC	389	259	325									0.468103
										shC-TALDO1	346	393	334
										RATIO	0.88946	1.51737	1.02769
						AVE	SD	T-TEST
2H		shP/shP	1	1	1	1	0			shP	659	659	504									0.974679
		G6PD/shP	0.939	1.141	0.915	0.998333	0.124134	0.982561		shP-G6PD	619	752	461
		TALDO1/shP	0.649	0.679	0.675	0.667667	0.0162891	3.82721e-06		RATIO	0.939302	1.14112	0.914683
		RPIA/shP	1.586	1.605	1.25	1.48033	0.199701	0.0140761
										shP	851	659	504									0.127421
										shP-TALDO1	552	445	342
										RATIO	0.648649	0.675266	0.678571
										shP	851	504	632									0.197103
										shP-RPIA	1350	809	796
										RATIO	1.58637	1.60516	1.25949

## Sheet: Fig 2D&E
Data Fig 2D&E
FACS data measuring the fluorescence of WT and bone marrow-derived macrophages stained with Hoeschst 34580 or RNASelect to quantitate cellular DNA and RNA
			Ex 1	Ex 2	Ex 3	Ex 4	Ex 5	Ex 6		Ratio of RNA relative to shCONT							AVE	SD	T-TEST
2D	shCONT	SYTO MFI	20230	5390	7231	2663	2957	1643		shCONT	1	1	1	1	1	1	1	0
										shPKR	1.65779	1.59276	1.26345	1.64514	2.01792	1.39562	1.59545	0.258845	0.00244059
	shPKR	SYTO MFI	12203	8585	9136	4381	5967	2293
										Ratio of DNA relative to shCONT
2E	shCONT	Hoeschst MFI		48568	26925	42921	17223	60600		shCONT		1	1	1	1	1	1
										shPKR		1.36895	1.17333	1.26689	1.33711	1.32454	1.29416	0.532807	0.0010297
	shPKR	Hoeschst MFI		66487	31592	54376	23029	80267

## Sheet: Fig 2F
Data for Fig 2F
Assay of NADP+/NADPH in splenic and bone marrow-derived macrophages by bioluminescence using a commercial assay kit
			NADP+								NADPH
			1	2	3		AVE	SD
	Sp MAC	WT PKR	0.2819	0.1713	0.2283		0.227167	0.0553087			6.8868	5.9753	7.249	3.3493	4.0308	3.0893	3.4392	3.5895	4.70115	1.71528	0.85764
		PKR null	0.0809	0.165	0.1346		0.126833	0.0425845			2.781	6.5917	5.1124	4.3593	4.9207	3.7525	2.8433	4.4717	4.35407	1.25561	0.627804
	i MAC	WT PKR	0.593	0.5475	0.3074		0.482633	0.153452							4.9125	4.0375	4.578	4.5908	4.5297	0.362796	0.181398
		PKR null	0.2823	0.3454	0.4563		0.361333	0.0880875							4.5563	3.2039	3.9951	3.5675	3.8307	0.581858	0.290929

## Sheet: Fig 2I&J
Data Fig 2I & J
Comparison of WT and PKR-ablated bone marrow-derived macrophages grown with different carbon sources																										All experiments
										Ex1	Ex2	Ex3	Ex4	Ex5	Ex6	Ex7	Ex8	Ex9	Ex10	Ex11							Cells (x10E5)
	CELL	CARBON	AVE	SD		T-TEST		Cell	CARBON	COUNT (x10E5)																	Ex				Ex				Ex				Ex				Ex				Ex
2I	shC	Glu	91	12.3612		0.252501		shC	G	90	100	110	75	87	84											CELL	LIVE	DEAD	L/D	C/CHO	L	D	L/D	C/CHO	L	D	L/D	C/CHO	L	D	L/D	C/CHO	L	D	L/D	C/CHO	L	D	L/D
	shP	Glu	83.8333	7.49444		n=6		shP	G	82	83	98	80	84	76											shC-Glu	NC	26	#VALUE!	#VALUE!	58	5.7	10.1754	23.2	75	8	9.375	39.4737	110	12	9.16667	55	N	N			N	N
																										shCONT	9.2	2.4	3.83333	1	2.5	0.3	8.33333	1	1.9	0.2	9.5	1	2	0.6	3.33333	1	4.4	0.4	11	1	4.7	3	1.56667
	shC	No Glu	2.17	1.34994		0.00845535		shC	-	9.2	2.5	1.9	2	4.4	4.7	1	0.8	1.4	1.3	1.7						shC-Rib	10	1.4	7.14286	1.08696	7.5	0.7	10.7143	3	3.1	0.5	6.2	1.63158	2.7	0.2	13.5	1.35	4.3	0.6	7.16667	0.977273	5.1	5.5	0.927273
	shP	No Glu	5.86	2.87835		n=11		shP	-	10	3.6	2.8	10	6.2	8.6	6.5	3.1	8.5	1.7	7.6						shC-Xyl																					2.3	4.1	0.560976
																										shC-Ara																					4	4.5	0.888889
																										shC-Sed
2J	shC	No Glu	2.17	1.34994		0.00845535		shC	-	9.2	2.5	1.9	2	4.4	4.7	1	0.8	1.4	1.3	1.7						shC-Gly																					4.5	1.7	2.64706
	shP	No Glu	5.86	2.87835		n=11		shP	-	10	3.6	2.8	10	6.2	8.6	6.5	3.1	8.5	1.7	7.6						shC-RX																					8.6	2.7	3.18519
																										shC-RA																					6.1	4.2	1.45238
	shC	Rib	2.80909	2.47647		0.232225		shC	R	10	7.5	3.1	2.7	4.3	5.1	3.5	2.5	2.7	5.3	8.3						shC-AX																					2.8	2.9	0.965517
	shP	Rib	6.23636	3.00242		n=11		shP	R	8.7	5.4	2.8	8.7	2.9	11	5	4	11	2.9	9.7						shC-GR																					4.8	2.1	2.28571
																										shC-GX																					6	1.6	3.75
	shC	Xyl	3.25	1.62573		0.01318		shC	X	2.3	1.6	3.8	2.2	3.5	6.1											shC-GA
	shP	Xyl	8.13333	3.63024		n=6		shP	X	5.1	11	7.7	5.5	14	5.5											shC-GS
	shC	Ara	1.75	1.15369		0.000432441		shC	A	4	1.3	0.8	1.5	1.8	1.1
	shP	Ara	6.93333	2.1796		n=6		shP	A	6	7.2	4.7	8.9	10	4.8
	shC	Sed	4.63333	4.40492		0.673148		shC	S	9.6	1.2	3.1														CELL	LIVE	DEAD	L/D	C/CHO	LIVE	DEAD	L/D	C/CHO	LIVE	DEAD	L/D	C/CHO	LIVE	DEAD	L/D	C/CHO	LIVE	DEAD	L/D	C/CHO	LIVE	DEAD	L/D
	shP	Sed	5.86667	1.64418		n=3		shP	S	7.1	4	6.5														shP-Glu	66	4	16.5	6.6	72	3	24	20	76	2	38	27.1429	98	3	32.6667	9.8	N	N			N	N
																										shPKR	10	1.5	6.66667	1	3.6	0.5	7.2	1	2.8	0.4	7	1	10	0.4	25	1	6.2	0.1	62	1	8.6	1.7	5.05882
	shC	Gly	3.775	1.29968		0.0903731		shC	Gly	4.2	1.9	4.9	4.1													shP-Rib	8.7	0.8	10.875	0.87	5.4	0.4	13.5	1.5	2.8	0.6	4.66667	1	8.7	0.4	21.75	0.87	2.9	0.1	29	0.467742	11	2.9	3.7931
	shP	Gly	6.325	2.17006		n=4		shP	Gly	6.2	3.3	7.9	7.9													shP-Xyl																					5.1	2.2	2.31818
																										shP-Ara																					6	1.1	5.45455
	shC	RX	6.15	1.6109		0.000501776		shC	RX	8.6	5	6.9	3.9	6.2	6.3											shP-Sed
	shP	RX	14.4	3.66606		n=6		shP	RX	19	12	9.4	18	15	13											shP-Gly																					11	1.5	7.33333
																										shP-RX																					19	2.2	8.63636
																										shP-RA																					8.7	1.7	5.11765
																										shP-AX																					8.2	2	4.1
																										shP-GR																					7.6	1.2	6.33333
																										shP-GX																					15	1.8	8.33333
																										shP-GA
																										shP-GS
																										*NB not all experimental data wer graphed in the figure
Comparisons of the effect of the different carbon sources within each cell line
			Ex	Ex	Ex	Ex	Ex	Ex	Ex	EX	Ex	Ex	Ex	Ex	Ex	Ex	Ex	Ex		T-TEST
S4I	shC	C				1	1	1	1	1	1	1	1	1	1	1	1	1	C	n=7	n=3
		R				1.08696	3	1.63158	1.35	0.977273	1.08511	3.5	3.125	1.92857	4.07692	4.88235	2	4.33333	R	0.000114836
		X										0.489362	1.6	4.75	1.57143	4.69231	2.05882	1.1	X	0.0630208
		S														6.4	0.292683	4.42857	S		0.206945
		Gly										0.957447	4	2.375	1.58333	3.53846	2.88235	4.1	Gly	0.00212549
S4J	shP	C	1	1	1	1	1	1	1	1	1	1	1	1	1	1	1	1	C
		R	0.87	1.5	1	0.87	0.467742	1.27907	0.769231	1.29032	1.29412	1.70588	1.27632	1.6	0.925373	0.746835	2	1.47674	R	0.0372713
		X										0.593023	1.69231	2.48387	0.647059	3.23529	1.84211	0.46	X	0.183817
		S														1.57778	0.465116	0.528455	S		0.712303
		Gly								1.27907	0.753846	1.06452	0.910448	1.17647	1.03947	1.58	0.910448	1.19355	Gly	0.176075
* NB not all data are graphed in the figure (n=7 or 3)
[truncated: 34 more columns]
