# Supplementary material for: The immune response to RNA suppresses nucleic acid synthesis by limiting ribose 5-phosphate
Source: EMBO J. 2024 May 22;43(13):2636–60. doi: 10.1038/s44318-024-00100-w (PMC11217295; doi:10.1038/s44318-024-00100-w)
Supplement: Supplementary file 4 — Source data Fig. 3 [file 44318_2024_100_MOESM4_ESM.zip]

Archive with 8 entries (7 files):
- SD3/
- __MACOSX/._SD3
- SD3/Data Fig 3.xlsx
- __MACOSX/SD3/._Data Fig 3.xlsx
- SD3/.DS_Store
- __MACOSX/SD3/._.DS_Store
- SD3/~$Data Fig 3.xlsx
- __MACOSX/SD3/._~$Data Fig 3.xlsx
