# Supplementary material for: The immune response to RNA suppresses nucleic acid synthesis by limiting ribose 5-phosphate
Source: EMBO J. 2024 May 22;43(13):2636–60. doi: 10.1038/s44318-024-00100-w (PMC11217295; doi:10.1038/s44318-024-00100-w)
Supplement: Supplementary file 4 — Source data Fig. 3 [file 44318_2024_100_MOESM4_ESM.zip › SD3/Data Fig 3.xlsx]

## Sheet: Fig 3A
Fig 3A
Measures of FAD fluorescence in non-targeting control (shCONT or shC) and Eif2ak2-targeted (shPKR or shP) alone or co-expressing the indicated factors or an shRNA against ATF4 (shATF4)
		1	2	3	AVE	SD	T-TEST			FAD FLUORESCENCE
	shC/shC	1	1	1	1	0			CELL	Ex 1	Ex 2	Ex 3	Ex 4	Ex 5	Ex 6	Ex 7	Ex 8	Ex 9	Ex 10		T-TEST
	shC-EIF2S1/shC	0.903	0.932	0.581	0.805333	0.194819	0.158553		shCONT	464	350	351	308	459	389	310	914	569	295		0.000511421
	shC-EIF2B2/shC	1.422	0.832	0.954	1.06933	0.31145	0.719436		shPKR	860	1123	851	776	1247	632	504	1318	821	659
	shC-PPP1R15A/shC	1.159	1.01	0.826	0.998333	0.166806	0.987021		RATIO	1.85345	3.20857	2.4245	2.51948	2.71678	1.62468	1.62581	1.44201	1.44288	2.2339
	shC-B56A/shC	0.866	1.21	1.105	1.06033	0.176296	0.585233		NB these data (for shCONT & shPKR) are from SD2
	shC-RBSK/shC	1.085	1.142	0.935	1.054	0.106925	0.431099		shC	308	249	389									0.185076
	shC/shP-K296R	2.116	2.698	1.769	2.19433	0.469428	0.01163		shC-EIF2S1	278	232	226
	shC/shC-shATF4	3.243	3.109	2.7	3.01733	0.282868	0.000246827		RATIO	0.902597	0.931727	0.580977
	shC/shP-ATF4	3.108	3.574	3.663	3.44833	0.298078	0.000141766
									shC	308	459	389									0.821043
	shP/shP-K296R	1.14186	0.713202	1.20789	1.02098	0.268584	0.898892		shC-EIF2B	438	382	371
	shP/shP-shATF4	1.392	1.114	1.142	1.216	0.153062	0.0708825		RATIO	1.42208	0.832244	0.953728
									shC	351	389	295									0.983073
									shC-PPP1R15A	290	451	298
									RATIO	0.826211	1.15938	1.01017
									shC	389	295	325									0.635062
									shC-B56a	337	357	359
									RATIO	0.866324	1.21017	1.10462
									shC	350	351	371									0.985734
									shC-RBSK	380	401	289
									RATIO	1.08571	1.14245	0.778976
									shC	464	295	325	259								0.0418388
									shP-K296R	982	796	575	393
									RATIO	2.11638	2.69831	1.76923	1.51737
									shC	389	350	350									9.24169e-05
									shC-shATF4	990	1135	1088
									RATIO	2.54499	3.24286	3.10857
									shC	295	350	350									0.00228975
									shP-shATF4	917	1251	1282
									RATIO	3.10847	3.57429	3.66286
									shP	659	1123	1123									0.401717
									shP-shATF4	917	1251	1282
									RATIO	1.3915	1.11398	1.14159
									shP	860	1318	659	390	276							0.86974
									shP-K296R	982	940	796	575	393	AVE
									RATIO	1.14186	0.713202	1.20789	1.47436	1.42391	1.19225
									shC-shATF4	990	1135	1088									0.559923
									shP-shATF4	917	1251	1282	AVE
										0.926263	1.1022	1.17831	1.06892

## Sheet: Fig 3B
Data for Fig 3B
Measures of PPP transcripts from WT and Eif2ak2-/- spleen macrophages by Q-RT-PCR referenced to 18S
	EX1										EX2										EX3
CT		18S	G6pd	Pgls	Pgd	Rpia	Rpe	Tkt	Taldo1			18S	G6pd	Pgls	Pgd	Rpia	Rpe	Tkt	Taldo1			18S	G6pd	Pgls	Pgd	Rpia	Rpe	Tkt	Taldo1
	WT A	11.8133	20.1627	20.5687	17.9335	25.0294	21.1571	18.1772	17.3691		WT B	12.4783	20.3024	19.971	16.8079	25.3561	21.0989		16.6994		WT C	11.9752	20.8993	20.7512	19.6426	23.9223	19.6958	18.6917	17.9563
	WT A	11.8369	20.1415	20.5117	18.5662	25.2335	21.1234	18.3201	17.2195		WT B	12.3218	19.0855	19.9736	16.9585	25.3262	21.0625	17.6964	16.6157		WT C	11.7299	20.9244	20.6566	22.0539	24.3872	20.1908	19.264	18.6337
	WT A	11.8907	20.4491	20.4334	18.3457	25.4854	21.1665	18.349	17.2005		WT B	12.4208	19.2254	19.942	16.9374	25.2102	21.0861	17.7098	16.6346		WT C	12.254	20.9455	20.9298	19.6714	24.8028	19.8505	19.0306	18.4771
	WT+PIC A	12.4855	20.4826	20.3481	18.4364	25.7458	20.8361	18.1543	17.1722		WT+PIC B	12.5043	19.2241	20.3792	17.1636	25.1873	20.8741	17.7674	16.5182		WT+pIC C	11.6892	20.9815	20.553	19.6373	24.6786	19.6189	18.9038	17.9047
	WT+PIC A	12.4096	20.2948	20.1819	18.326	25.7816	20.7988	18.3244	17.0372		WT+PIC B	12.5465	19.228	20.0064	17.4216	25.041	20.7663	17.8062	16.5164		WT+pIC C	11.687	21.1013	20.3964	19.986	24.8865	19.434	18.843	17.8077
	WT+PIC A	12.4402	20.3142	20.2085	18.3519	25.5464	20.8013	18.3387	16.9628		WT+PIC B	12.5842	19.647	20.0099	17.1698	25.0679	20.8347	17.818	16.6311		WT+pIC C	12.0022	21.1665	20.6046	19.6263	24.8728	19.4896	18.6923	17.9833
	Null A	11.965	20.257	20.62	17.4241	25.4414	21.4822	17.4922	17.1721		Null B	11.7976	19.1026	20.4529	16.6888	25.2734	21.1261	17.0811	16.6055		Null C	11.4417	20.771	20.6695	18.6046	25.3095	20.3793	17.9734	17.666
	Null A	11.9576	20.1549	20.6639	17.6425	25.5134	21.5921	17.6139	17.3085		Null B	11.7406	19.3064	20.4358	16.7367	25.2961	21.1965	17.1187	16.502		Null C	11.4476	20.854	24.2957	18.7868	25.6701	19.978	17.983	17.8456
	Null A	11.9261	20.1726	20.6943	17.4966	25.4131	21.5564	17.544	16.8661		Null B	11.7678	19.4115	20.5236	16.743	25.3747	21.0757	17.0454	16.5741		Null C	12.2988	20.8466	20.621	18.6809	25.7688	19.7762	17.9899	17.6485
	Null+pIC A	12.3797	20.2579	20.555	17.9787	25.3804	21.3655	17.4799	17.1568		Null+PIC B	12.4688	19.4527	20.5828	16.8056	25.2079	21.1355	17.2474	16.7699		Null+pIC C	11.6175	21.242	20.9249	19.1117	25.3364	20.0999	17.9815	17.7285
	Null+pIC A	12.3179	20.4194	20.3782	17.7812	25.2967	21.3959	17.5628	17.1752		Null+PIC B	12.4674	19.5356	20.4969	16.6992	25.2297	21.1961	17.1496	16.6746		Null+pIC C	11.8189	21.303	21.1366	19.1315	25.3412	19.9505	17.9991	17.9017
	Null+pIC A	12.3537	20.4087	20.3795	17.6339	25.5	21.3194	17.6387	16.9264		Null+PIC B	12.4834	19.2202	20.5101	16.7516	25.3245	21.2178	17.2054	16.7761		Null+pIC C	11.8028	21.4698	21.0912	19.0811	25.2016	19.9746	17.9706	17.9728
AVE CT	WT A	11.847	20.2511	20.5046	18.2818	25.2494	21.149	18.2821	17.263
	WT B	12.407	19.5378	19.9622	16.9013	25.2975	21.0825	17.7031	16.6499
	WT C	11.9864	20.923	20.7792	20.4559	24.3708	19.9124	18.9954	18.3557
	WT+pIC A	12.4451	20.3639	20.2461	18.3714	25.6913	20.8121	18.2724	17.0574
	WT+pIC B	12.545	19.3664	20.1318	17.2517	25.0987	20.825	17.7972	16.5552
	WT+pIC C	11.7928	21.0831	20.518	19.7499	24.8126	19.5141	18.813	17.8986
	Null A	11.9496	20.1948	20.6594	17.521	25.4559	21.5436	17.55	17.1156
	Null B	11.7686	19.2735	20.4708	16.7228	25.3147	21.1328	17.0817	16.5605
	Null C	11.7294	20.8239	21.8621	18.6907	25.5828	20.0445	17.9821	17.7201
	Null+pIC a	12.3504	20.362	20.4375	17.7979	25.3924	21.3603	17.5605	17.0862
	Null+pIC B	12.4732	19.4028	20.5299	16.7521	25.254	21.1832	17.2008	16.7402
	Null+pIC c	11.7464	21.3383	21.0509	19.1081	25.2931	20.0083	17.9837	17.8677
dCT	WT A		8.40409	8.65761	6.43479	13.4024	9.302	6.43509	5.41601
	WT B		7.13082	7.55526	4.4943	12.8905	8.6755	5.2961	4.24292
	WT C		8.93665	8.79281	8.46955	12.3844	7.92596	7.00904	6.36928
	WT+pIC A		7.91879	7.80104	5.92631	13.2462	8.36695	5.82734	4.61231
	WT+pIC B		6.82139	7.58684	4.70669	12.5537	8.28004	5.25223	4.01024
	WT+pIC C		9.29035	8.72524	7.95709	13.0199	7.72138	7.02029	6.10582
	Null A		8.24527	8.70985	5.57149	13.5064	9.59403	5.60045	5.16604
	Null B		7.50484	8.70211	4.95421	13.5461	9.36413	5.31308	4.79189
	Null C		9.09453	10.1327	6.96138	13.8534	8.31515	6.25275	5.99071
	Null+pIC a		8.0116	8.08711	5.44749	13.0419	9.00986	5.21003	4.73572
	Null+pIC B		6.9296	8.05672	4.27892	12.7808	8.70996	4.72756	4.26698
	Null+pIC c		9.59186	9.30448	7.36171	13.5466	8.26193	6.23729	6.12129
AVE dCT WT			8.15719	8.33523	6.46622	12.8924	8.63448	6.24674	5.34274
ddCT	WT A		0.2469	0.322385	-0.0314214	0.509996	0.667513	0.188345	0.0732704
	WT B		-1.02636	-0.77997	-1.97191	-0.00192504	0.0410151	-0.95064	-1.09981
	WT C		0.779465	0.457585	2.00334	-0.508071	-0.708528	0.762295	1.02654
	WT+pIC A		-0.238398	-0.53419	-0.539904	0.353715	-0.267531	-0.419403	-0.730422
	WT+pIC B		-1.3358	-0.748382	-1.75953	-0.338701	-0.354439	-0.994516	-1.3325
	WT+pIC C		1.13316	0.390014	1.49088	0.127425	-0.913105	0.773542	0.763088
	Null A		0.0880828	0.374619	-0.894729	0.613942	0.959547	-0.646296	-0.176697
	Null B		-0.652345	0.366883	-1.51201	0.653648	0.729646	-0.933667	-0.550844
	Null C		0.937341	1.79748	0.495161	0.960997	-0.319331	0.00600317	0.647972
	Null+pIC a		-0.145592	-0.248118	-1.01873	0.149491	0.375373	-1.03672	-0.607014
	Null+pIC B		-1.22759	-0.278509	-2.1873	-0.111613	0.0754771	-1.51919	-1.07575
	Null+pIC c		1.43467	0.969254	0.895492	0.654204	-0.372548	-0.00945208	0.778553
2 -ddCT	WT A		0.842705	0.799747	1.02202	0.702225	0.629591	0.877612	0.950481
	WT B		2.03689	1.71709	3.92288	1.00134	0.971971	1.93273	2.14327
	WT C		0.582583	0.728204	0.249423	1.42215	1.63414	0.589558	0.490885
	WT+pIC A		1.17968	1.44813	1.45388	0.782566	1.20375	1.33737	1.65912
	WT+pIC B		2.52415	1.67991	3.38587	1.26462	1.27849	1.99241	2.51839
	WT+pIC C		0.455915	0.763122	0.355796	0.915464	1.88309	0.58498	0.589234
	Null A		0.940772	0.771309	1.85926	0.653409	0.514218	1.56514	1.13029
	Null B		1.57172	0.775456	2.85207	0.635671	0.603052	1.91012	1.46494
	Null C		0.522194	0.287676	0.709483	0.513702	1.24775	0.995848	0.638177
	Null+pIC A		1.10618	1.18766	2.02613	0.901568	0.770906	2.05156	1.5231
	Null+pIC B		2.34175	1.21294	4.55452	1.08044	0.949028	2.86629	2.10782
	Null+pIC c		0.369932	0.51077	0.537564	0.635426	1.29464	1.00657	0.582951
FOLD CHANGE RELATIVE TO WT										NORM TO WT
	WT A		1.4465	1.09825	4.09754	1	1	1.48859	1.93626		WT A	1	1	1	1	1	1	1
	WT B		3.4963	2.35798	15.7278	1.42595	1.54381	3.27827	4.36614		WT B	1	1	1	1	1	1	1
	WT C		1	1	1	2.0252	2.59555	1	1		WT C	1	1	1	1	1	1	1
	WT+pIC A		2.02492	1.98863	5.82896	1.11441	1.91195	2.26844	3.37987		WT+pIC A	1.39988	1.81073	1.42255	1.11441	1.91195	1.52388	1.74556
	WT+pIC B		4.33269	2.30692	13.5748	1.80087	2.03066	3.3795	5.1303		WT+pIC B	1.23922	0.978343	0.863107	1.26293	1.31536	1.03088	1.17502
	WT+pIC C		0.782575	1.04795	1.42648	1.30366	2.99098	0.992235	1.20035		WT+pIC C	0.782575	1.04795	1.42648	0.64372	1.15235	0.992235	1.20035
	Null A		1.61483	1.05919	7.45425	0.930484	0.816749	2.65478	2.30256		Null A	1.11637	0.964442	1.8192	0.930484	0.816749	1.78341	1.18918
	Null B		2.69785	1.06489	11.4347	0.905225	0.957847	3.23993	2.98429		Null B	0.77163	0.451609	0.727035	0.634823	0.620442	0.988304	0.683508
	Null C		0.896344	0.395049	2.8445	0.731535	1.98184	1.68914	1.30005		Null C	0.896344	0.395049	2.8445	0.361216	0.763555	1.68914	1.30005
	Null+pIC A		1.89876	1.63094	8.12329	1.28387	1.22445	3.47982	3.10277		Null+pIC A	1.31266	1.48504	1.98248	1.28387	1.22445	2.33766	1.60246
	Null+pIC B		4.0196	1.66566	18.2603	1.53859	1.50737	4.86176	4.29392		Null+pIC B	1.14967	0.706391	1.16101	1.07899	0.976396	1.48303	0.98346
	Null+pIC C		0.634986	0.70141	2.15523	0.904876	2.05631	1.70734	1.18755		Null+pIC C	0.634986	0.70141	2.15523	0.446808	0.792246	1.70734	1.18755
AVE	WT		1.98093	1.48541	6.94179	1.48372	1.71312	1.92229	2.43413	AVE NORM	WT	1	1	1	1	1	1	1
	WT+pIC		2.38006	1.78117	6.94342	1.40632	2.3112	2.21339	3.23684		WT+pIC	1.14056	1.27901	1.23738	1.00702	1.45988	1.18233	1.37364
	Null		1.73634	0.83971	7.24448	0.855748	1.25215	2.52795	2.19564		Null	0.928115	0.6037	1.79691	0.642174	0.733582	1.48695	1.05758
	Null+pIC		2.18445	1.33267	9.51293	1.24245	1.59605	3.34964	2.86142		Null+pIC	1.03244	0.964281	1.76624	0.936559	0.997699	1.84267	1.25782
SD	WT		2.15654	1.59788	8.93098	1.73322	2.21986	1.9726	2.42529	SD NORM	WT	0	0	0	0	0	0	0
	WT+pIC		2.18521	0.966077	6.48582	1.40723	2.19889	1.48726	2.08652		WT+pIC	0.320259	0.461801	0.324135	0.323273	0.399893	0.296419	0.32234
	Null		1.39962	0.283369	4.82596	0.499412	1.50115	1.60817	1.40133		Null	0.174553	0.313689	1.05891	0.284705	0.101528	0.434408	0.328666
	Null+pIC		1.94866	0.520523	8.6919	0.819954	1.65409	2.18445	1.682		Null+pIC	0.35372	0.450998	0.531213	0.436333	0.216891	0.443097	0.315424
T-TEST	WT v Null		0.484966	0.216895	0.908875	0.221013	0.0802392	0.225876	0.717202	T-TEST
			G6pd	Pgls	Pgd	Rpia	Rpe	Tkt	Taldo1
	WT+pIC v Null+pIC		0.0803358	0.0432551	0.155126	0.439626	0.0268279	0.0369297	0.262064

## Sheet: Fig 3C
Data for Fig 3C
Measures of PPP proteins from WT and Eif2ak2-/- spleen macrophages by quantification of immunoblots referenced to Ponceau S and Eif2s1 staining
			BLOT #1					BLOT #2				BLOT #3					BLOT #4				BLOT #5						BLOT #6										BLOT #7				BLOT #8				BLOT #9				BLOT #10
		CELL	REF	G6PD	TKT	TALDO1		REF	G6PD	TKT		REF	G6PD	TKT	TALDO1		REF	G6PD	TKT		REF	G6PD	PGLS	TKT	TALDO1		REF	G6PD	PGLS	PGD	RPIA	RPE	TKT	TALDO1	GAPDH		REF	G6PD	PGLS		REF	PGLS	TKT		REF	PGLS	TKT		REF
		WT	91.996	134.333	145.814	104.889		108.931	106.639	141.497		88.356	112.441	66.31	96.465		51.185	111.931	74.483		205.72	54.127	88.482	68.253	87.153		70.588	109.4	107.833	119.314	44.41	64.189	105.69	136.758	99.432		27.613	149.828	119.992		51.452	58.709	40.445		118.531	173.329	106.749		91.807
		WT+pIC	81.761	125.971	128.692	106.001		112.386	92.449	126.676																	66.777	102.735	98.566	108.472	37.323	63.092	112.734	129.129	91.941		26.716	144.766	103.12		63.41	72.151	43.927
		Null	49.695	81.514	95.384	90.002		76.436	64.086	138.425		88.643	117.968	78.737	140.577		41.458	126.773	147.767		209.04	41.413	86.229	86.238	122.454		75.9	67.692	90.235	71.711	46.986	63.859	138.196	113.133	132.174		27.013	97.646	67.271	*	82.054	46.107	55.907		121.816	160.144	107.86		120.373
		Null+pIC	52.803	83	107.058	67.653		71.486	59.625	148.239																	73.886	63.54	64.815	78.238	45.598	64.537	122.446	94.561	126.309		26.359	109.589	71.238		70.57	62.943	57.987
	NORM TO REF
		WT		1.4602	1.585	1.14015			1.39514	1.85118			1.27259	0.750487	1.09178			2.18679	1.45517			0.26311	0.430109	0.331776	0.423649			1.54984	1.52764	1.69029	0.629144	0.909347	1.49728	1.93741	1.40862			5.426	4.34549			1.14104	0.786072			1.46231	0.9006
		WT+pIC		1.54072	1.574	1.29647			1.29325	1.77204																		1.53848	1.47605	1.62439	0.55892	0.944816	1.68822	1.93373	1.37684			5.4187	3.85986			1.13785	0.692746
		Null		1.64029	1.91939	1.81109			0.588317	1.27076			1.33082	0.888248	1.58588			3.05787	3.56426			0.19811	0.4125	0.412543	0.585792			0.891858	1.18887	0.944809	0.619051	0.841357	1.82076	1.49055	1.74142			3.61478	2.49032			0.56191	0.681344			1.31464	0.885434
		Null+pIC		1.57188	2.0275	1.28123			0.530538	1.31902																		0.859973	0.87723	1.0589	0.61714	0.873467	1.65723	1.27982	1.70951			4.15756	2.70261			0.891923	0.821695
	NORM TO WT
		WT		1	1	1			1	1			1	1	1			1	1			1	1	1	1			1	1	1	1	1	1	1	1			1	1			1	1			1	1
		WT+pIC		1.05514	0.993059	1.13711			0.926965	0.957247																		0.99267	0.966228	0.961015	0.888382	1.03901	1.12752	0.998102	0.977433			0.998656	0.888245			0.9972	0.881275
		Null		1.12333	1.21097	1.58847			0.42169	0.686458			1.04576	1.18356	1.45257			1.39833	2.44937			0.752956	0.959059	1.24344	1.38273			0.575452	0.778238	0.558964	0.983959	0.925232	1.21605	0.769353	1.23626			0.666196	0.573081			0.492453	0.86677			0.899015	0.98316
		Null+pIC		1.07648	1.27918	1.12374			0.380275	0.712526																		0.554879	0.574239	0.626462	0.98092	0.960543	1.10683	0.660584	1.2136			0.766229	0.621934			0.781673	1.04532
	AVE			G6PD	PGLS	PGD	RPIA	RPE	TKT	TALDO1
		WT		1	1	1	1	1	1	1																														* Dscarded this measure (46.107) as the PGLS band had an air bubble
		WT+pIC		0.993358	0.950557	IR	IR	IR	0.989776	1.05727
		Null		0.854816	0.764939	1.01776	1.12168	1.34191	1.20225	1.20444
		Null+pIC		0.694466	0.659282	IR	IR	IR	1.03596	0.892164
	IR = insufficient replicates
	AVE		G6PD	PGLS	PGD	RPIA	RPE	TKT	TALDO1
		WT	1	1	1	1	1	1	1
		Null	0.954314	0.805197	0.851303	0.920974	1.18746	1.22997	1.20444
			n=7	n=5	n=3	n=3	n=3	n=9	n=6
	SD	WT	0	0	0	0	0	0	0
		Null	0.345341	0.169585	0.57245	0.353297	0.415142	0.504156	0.324705
	T-TEST		G6PD	PGLS	PGD	RPIA	RPE	TKT	TALDO1
		WT v Null	0.12255	0.0146791	0.959715	0.582927	0.226881	0.246283	0.154038
[truncated: 12 more columns]

## Sheet: Fig 3D
Data for Fig 3D
The effect of induced (+IPTG) expression of the active or inactive (K296R) human PKR on the growth of transformed (pET15b) E. coli (BL21-DE3) as measured by optical density
			OD600						AVE
3D	REP	HRS	PKR	PKR +IPTG	K296R	K296R +IPTG			3	4	5	6	7	8	9	10	HRS
	1	3	0.154	0.102	0.175	0.125		PKR	0.151	0.270333	0.471333	0.8075	1.29567	1.693	1.88033	2.06667
	2		0.191	0.111	0.224	0.141		PKR+IPTG	0.0936667	0.102667	0.123667	0.12625	0.148333	0.205333	0.16	0.179667
	3		0.108	0.068	0.118	0.085		K296R	0.172333	0.313333	0.548667	0.9195	1.40233	1.73167	1.95767	2.08767
	1	4	0.289	0.104	0.357	0.19		K296R+IPTG	0.117	0.17	0.231333	0.29825	0.426667	0.695	1.20567	1.69267
	2		0.257	0.116	0.291	0.17
	3		0.265	0.088	0.292	0.15
	1	5	0.483	0.109	0.6	0.243			STDV
	2		0.422	0.125	0.488	0.214		PKR	0.0415812	0.0166533	0.044658	0.0750578	0.0558957	0.0755447	0.0538733	0.135212
	3		0.509	0.137	0.558	0.237		PKR+IPTG	0.0226789	0.0140475	0.0140475	0.0226477	0.0215019	0.075699	0.0491223	0.0234592
	1	6	0.851	0.153	0.955	0.333		K296R	0.0530503	0.0378197	0.0565803	0.1037	0.0554286	0.0436157	0.0515396	0.0914458
	2		0.773	0.137	0.893	0.313		K296R+IPTG	0.0288444	0.02	0.015308	0.0309341	0.0445459	0.127855	0.157912	0.19335
	3		0.72	0.106	0.792	0.263
	4		0.886	0.109	1.038	0.284
	1	7	1.234	0.148	1.342	0.429			T-TEST
	2		1.31	0.17	1.414	0.47		WT v KR	0.612718	0.00882841	0.136675	0.180283	0.0787744	0.485445	0.146825	0.834584
	3		1.343	0.127	1.451	0.381		WT v WT+	0.104049	0.000183137	0.000210623	8.82322e-05	4.91935e-06	1.76021e-05	2.14184e-06	1.84314e-05
	1	8	1.644	0.199	1.708	0.684		WT+ v KR+	0.332526	0.00882841	0.00085265	0.00238074	0.000620749	0.00465779	0.000394882	0.000176522
	2		1.655	0.133	1.705	0.573
	3		1.78	0.284	1.782	0.828
	1	9	1.902	0.151	1.905	1.037
	2		1.92	0.213	2.008	1.23
	3		1.819	0.116	1.96	1.35
	1	10	2.028	0.161	2.066	1.481
	2		1.955	0.172	2.009	1.737
	3		2.217	0.206	2.188	1.86

## Sheet: Fig 3G
Data for Fig 3G & SF6
Effect of co-expressing E.coli PPP enzymes with the active or kinase-dead PKR on the growth of transformed bacteria (BL21-DE3) measured by absorbance (at 600 nm)
	OD600																						Wilcoxon signed-rank test
GENE	PKR	PKR + IPTG	K296R	K296R + IPTG	PKR	PKR + IPTG	K296R	K296R + IPTG		T-TEST			SKEW	KURT										P	W	n
C										EFFECT OF IPTG			P+IPTG		x	Freq	Cumul	Sn(x)	Z.score	F(x)	Difference		KR+ - zwf+	<0.001	0	7
1	2.001	0.06	1.967	1.938	AVE	AVE	AVE	AVE		WT v WT+			0.983251	-0.551594	1	0.63	0.63	0.09	0.0159899	0.0276643	0.0623357		KR+ - rpe+	>0.2	13	7
2	2.043	0.051	1.974	1.534	2.09743	0.0787143	2.07057	1.85386		6.88398e-15					2	1.181	1.811	0.258714	1.97967	0.973794	0.71508		KR+ - rpiA+	<0.001	0	7
3	1.992	0.138	1.981	1.994						WT-Zwf v WT-Zwf+			1.81962	3.74626	3	1.957	3.138	0.448286	3.94334	1	0.551714		KR+ - rpiB+	>0.2	7	7
4	2.204	0.042	2.132	1.886	STDV	STDV	STDV	STDV		8.18654e-15					4	0.754	2.711	0.387286	5.90702	1	0.612714		KR+ - tktA+	>0.2	8	7
5	2.239	0.067	2.225	1.942	0.109768	0.0361834	0.115362	0.221501		WT-Rpe v WT-Rpe+			-1.24283	1.95577	5	1.075	1.829	0.261286	7.87069	1	0.738714		KR+ - tktB+	>0.2	9	7
6	2.195	0.073	2.211	1.562						0.0664523					6	0.364	1.439	0.205571	9.83437	1	0.794429
7	2.008	0.12	2.004	2.121						WT-Rpia v WT-RpiA+			1.05659	1.84945	7	0.982	1.346	0.192286	11.798	1	0.807714		WT+ - zwf+	>0.2	10	7
Zwf										0.000113301										Dn.=max	0.807714		WT+ - rpe+	<0.001	0	7
1	1.967	0.032	1.846	1.644	AVE	AVE	AVE	AVE		WT-RpiB v WT-RpiB+			-0.690999	-0.796214						Dn,a	0.182719		WT+ - rpiA+	<0.001	0	7
2	2.048	0.058	2.033	1.915	2.117	0.0661429	2.08586	2.03371		0.0159467							AVE	0.991857					WT+ - rpiB+	<0.001	0	7
3	2.229	0.14	2.21	2.239						WT-TktA v WT-TktA+			-0.694408	-0.673914			STDV	0.509249					WT+ - tktA+	<0.001	0	7
4	2.168	0.045	2.179	2.168	STDV	STDV	STDV	STDV		0.0173852													WT+ - tktB+	<0.001	0	7
5	2.236	0.051	2.216	2.199	0.113698	0.0355782	0.133648	0.209641		WT-TktB v WT-TktB+			-0.54933	0.494115
6	2.183	0.079	2.105	2.107						0.017017													C - IPTG+	<0.001	0	7
7	1.988	0.058	2.012	1.964																			zwf
Rpe																							rpe
1	1.999	1.686	2.017	1.67	AVE	AVE	AVE	AVE		EFFECT OF PPP ENZYMES													rpiA	<0.001
2	2.028	1.859	1.999	1.907	2.12171	1.85457	2.09686	2.01114		WT+ v WT-Zwf+													rpiB
3	2.182	2.227	2.153	2.223						0.524544													tktA
4	2.173	2.125	2.205	2.053	STDV	STDV	STDV	STDV		WT+ v WT-Rpe+													tktB
5	2.267	1.891	2.209	2.147	0.0975802	0.336275	0.10873	0.191031		4.65809e-09
6	2.152	1.207	2.154	2.151						WT+ v WT-RpiA+
7	2.051	1.987	1.941	1.927						0.000243349
RpiA										WT+ v WT-RpiB+
1	1.917	0.63	2.023	1.49	AVE	AVE	AVE	AVE		1.04403e-06
2	1.985	1.181	1.99	1.898	2.10471	0.991857	2.10243	1.97314		WT+ v WT-TktA+
3	2.226	1.957	2.232	2.148						4.94331e-08
4	2.187	0.754	2.187	2.013	STDV	STDV	STDV	STDV		WT+ v WT-TktB+
5	2.218	1.075	2.199	2.165	0.124799	0.509249	0.105647	0.237208		4.96711e-08
6	2.169	0.364	2.105	2.144
7	2.031	0.982	1.981	1.954
RpiB										EFFECT OF KINASE ACTIVITY
1	1.953	0.875	1.96	1.641	AVE	AVE	AVE	AVE		WT v KR+
2	2.017	1.747	1.968	1.945	2.12014	1.60143	2.06771	2.023		8.21726e-11
3	2.203	2.177	2.17	2.147						WT-Zwf+ v KR-Zwf+
4	2.28	1.83	2.172	2.187	STDV	STDV	STDV	STDV		1.30128e-11
5	2.199	1.928	2.164	2.112	0.121236	0.474315	0.105506	0.18919		WT-Rpe+ v KR-Rpe+
6	2.164	1.044	2.091	2.132						0.30519
7	2.025	1.609	1.949	1.997						WT-RpiA+ v KR-RpiA+
TktA										0.000588755
1	2.018	1.148	2.014	1.644	AVE	AVE	AVE	AVE		WT-RpiB+ v KR-RpiB+
2	2.033	1.806	2.027	1.844	2.12743	1.71557	2.12271	2.006		0.0495196
3	2.198	2.204	2.221	2.236						WT-TktA+ v KR-TktA+
4	2.222	1.842	2.17	2.177	STDV	STDV	STDV	STDV		0.104574
5	2.18	1.894	2.225	2.053	0.0968674	0.383228	0.0959457	0.211287		WT-TktB+ v KR-TktB+
6	2.217	1.23	2.175	2.152						0.348368
7	2.024	1.885	2.027	1.936						KR v :KR+
TktB										0.0405001
1	1.981	1.058	2.036	1.659	AVE	AVE	AVE	AVE
2	1.996	1.735	1.95	1.918	2.10271	1.69229	2.10771	2.01743
3	2.204	2.228	2.221	2.236
4	2.188	1.817	2.167	2.17	STDV	STDV	STDV	STDV
5	2.204	1.888	2.225	2.053	0.105212	0.377894	0.10571	0.197855
6	2.146	1.364	2.128	2.15
7	2	1.756	2.027	1.936
NB The TalB construct subcloned from the National BioResource Project: E. coli Microbial Genetics Laboratory library was inactive
A clone of TalA isolated from E. coli BL21 (DE3) in this study did rescue the PKR-dependent repression of growth but the data are not shown
