# Supplementary material for: The immune response to RNA suppresses nucleic acid synthesis by limiting ribose 5-phosphate
Source: EMBO J. 2024 May 22;43(13):2636–60. doi: 10.1038/s44318-024-00100-w (PMC11217295; doi:10.1038/s44318-024-00100-w)
Supplement: Supplementary file 5 — Source data Fig. 4 [file 44318_2024_100_MOESM5_ESM.zip › SD4/Data Fig 4.xlsx]

## Sheet: Fig 4A&B
Fig 4A & B
Effect of co-expressing mammalian PPP genes with active or kinase-dead PKR on the growth of transformed E. coli (BL21-DE3) after 30 hours culture
4A	PPP GENE	TRT										T-TEST
	CONT	PKR	PKR + IPTG	PKR-K296R	K296R + IPTG		PKR	PKR + IPTG	K296R	K296R + IPTG		WT v WT+IPTG		K296R v K296R+IPTG		WT+IPTG v K296R+IPTG
	Ex 1	2.195	0.124	2.18	1.756	OD600	2.19133	0.104	2.196	1.78867	AVE	2.14309e-08		0.109838		0.00106186
	Ex 2	2.195	0.115	2.179	2.147
	Ex 3	2.184	0.073	2.229	1.463		0.00635085	0.0272213	0.0285832	0.343168	STDV
	G6PD											WT+ v WT-G6PD+		K296R+ v WT-G6PD+		WT-G6PD+ v K296R-G6PD+
	Ex 1	2.251	0.115	2.174	2.219		1.92267	0.103	2.234	2.21433	AVE	0.97539		0.00108183		6.10208e-07
	Ex 2	1.849	0.141	2.307	2.259
	Ex 3	1.668	0.053	2.221	2.165		0.2984	0.0452106	0.0674463	0.0471734	STDV
	PGLS											WT+ v PGLS+		K296R+ v PGLS+		WT-PGLS+ v K296R-PGLS+
	Ex 1	2.164	0.317	2.197	2.213		1.77133	0.199333	2.244	2.20867	AVE	0.196337		0.00154374		7.51772e-06
	Ex 2	1.527	0.156	2.3	2.261
	Ex 3	1.623	0.125	2.235	2.152		0.34343	0.103074	0.0520865	0.0546291	STDV
	PGD											WT+ v WT-PGD+		K296R+ v WT-PGD+		WT-PGD+ v K296R-PGD+
	Ex 1	2.244	0.27	2.193	2.263		1.93767	0.186333	2.256	2.242	AVE	0.318524		0.00159381		1.58021e-05
	Ex 2	1.981	0.243	2.33	2.305
	Ex 3	1.588	0.046	2.245	2.158		0.33014	0.12228	0.0691592	0.0757166	STDV
	RPE											WT+ v WT-RPE+		K296R+ v WT-RPE+		WT-RPE+ v K296R-RPE+
	Ex 1	2.228	2.39	2.203	2.198		2.31067	2.27533	2.22633	2.08867	AVE	4.62264e-06		0.0791522		0.313458
	Ex 2	2.418	2.261	2.334	2.275
	Ex 3	2.286	2.175	2.142	1.793		0.0973721	0.108214	0.0981037	0.258933	STDV
	RPIA											WT+ v WT-RPIA+		K296R+ v WT-RPIA+		WT-RPIA+ v K296R-RPIA+
	Ex 1	2.1	0.229	2.193	2.199		2.06033	0.136333	2.262	2.21733	AVE	0.553217		0.00125681		5.44763e-06
	Ex 2	1.886	0.108	2.373	2.3
	Ex 3	2.195	0.072	2.22	2.153		0.158273	0.0822456	0.0970721	0.0751953	STDV
	TALDO1											WT+ v WT-TALDO1+		K296R+ v WT-TALDO1+		WT-TALDO1+ v K296R-TALDO1+
	Ex 1	2.265	2.278	2.23	2.241		2.30133	2.235	2.282	2.10633	AVE	1.38251e-06		0.0927391		0.496812
	Ex 2	2.386	2.28	2.376	2.303
	Ex 3	2.253	2.147	2.24	1.775		0.0735686	0.0762168	0.0815598	0.288613	STDV
	TKT											WT+ v WT-TKT+		K296R+ v WT-TKT+		WT-TKT+ v K296R-TKT+
	Ex 1	2.257	2.322	2.134	2.222		2.296	2.263	2.22833	2.09	AVE	1.72526e-06		0.080421		0.335539
	Ex 2	2.422	2.298	2.388	2.259
	Ex 3	2.209	2.169	2.163	1.789		0.111727	0.0822861	0.139034	0.261329	STDV
4B	O1-S171F											WT+ v WT-S171F+		K296R+ v WT-S171F+		WT-S171F+ v K296R-S171F+
	Ex 1	2.264	0.3	2.22	2.042		2.207	0.120667	2.18933	2.06267	AVE	0.863641		0.00155353		4.04301e-05
	Ex 2	2.189	0.032	2.189	2.001
	Ex 3	2.168	0.03	2.159	2.145		0.0504678	0.15531	0.0305014	0.0741912	STDV
	TKT-D155A											WT+ v WT-D155A+		K296R+ v WT-D155A+		WT-D155A+ v K296R-D155A+
	Ex 1	2.28	0.04	2.273	2.1		2.19067	0.153	2.19667	2.11867	AVE	0.702971		0.00209579		7.84251e-05
	Ex 2	2.122	0.39	2.152	2.128
	Ex 3	2.17	0.029	2.165	2.128		0.0810021	0.205322	0.0664254	0.0161658	STDV

## Sheet: Fig 4D
Fig 4D
Effect of different carbon sources on the growth of E. coli (C41-DE3) transformed with IPTG-inducible active or kinase-dead (K296R) PKR
	COMBINED+A5		AVE	AVE	AVE		STDV					OD600			Ex #1			Ex #2			Ex #3				Ex #4				Ex #5				Ex #6				Ex #7
PKR WT	CARBON	HRS	CONT	IPTG-0.5 mM	IPTG-1 mM		IPTG-1 mM					HRS	genotype	CARBON	CONT	IPTG (1 mM)		CONT	IPTG -3 mM		CONT	IPTG -1 mM	IPTG -3 mM		CONT	IPTG -0.5 mM	IPTG -1 mM		CONT	IPTG -0.5 mM	IPTG -1 mM		CONT	IPTG -0.5 mM	IPTG -1 mM		CONT	IPTG -0.5 mM	IPTG -1 mM
	Glucose	WT-24	1.52033	0	0.00883333		0.0216372					24	C41-PKR	Glucose (35mM)	0.784	0.053					1.693	0	0		1.85	0	0		1.859	0	0		1.498	0	0		1.438	0	0
		WT-48	2	0.483667	0.0746667		0.114637							L-Arabinose	0.801	0.0048		1.901	0		1.949	0	0		1.885	0	0		1.886	0	0		1.816	0	0		1.875	0	0
		WT-72	2	1.7205	1.5435		0.0176777							D-Xylose	1.441	0.047		1.304	0		1.147	0	0		1.392	0	0		1.085	0	0		0.675	0	0		1.219	0	0
	L-Arabinose	WT-24	1.73043	0	0.0008		0.00195959							D-Ribose	1.58	0.142		1.463	0		1.409	0	0		1.603	0	0		1.422	0	0		1.202	0	0		1.449	0	0
		WT-48	2	0.53725	0.153083		0.202144							Ara+Xyl	1.748	0.038		1.734	0		1.725	0	0		1.768	0	0		1.854	0	0		1.736	0	0		1.757	0	0
		WT-72	2	0.0413333	0.038		0.0290918							Ara+Rib	1.662	0.179		1.597	0		1.544	0	0		1.67	0	0		1.695	0	0		1.543	0	0		1.794	0	0
	D-Xylose	WT-24	1.26467	0	0.00783333		0.0191877							Xyl+Rib	1.821	0.075		1.721	0		1.786	0	0		0	0	0		1.655	0	0		1.651	0	0		1.735	0	0
		WT-48	2	0.02875	0.0335		0.00896103
		WT-72	2	0.692	0.038		0.01						C41-K296R	Glucose	0.98	0.753					1.888	1.585	1.4		1.873				1.832	2.085	1.66		1.4	0	1.597		1.428	1.689	1.583
	D-Ribose	WT-24	1.44686	0	0.0236667		0.0579713							L-Arabinose	1.64	0.63		1.857	1.367		1.758	0	0		1.98	1.362	1.705		1.739	0	0		1.811	1.665	0		1.755	1.882	1.795
		WT-48	2	0.6285	0.429333		0.405029							D-Xylose	1.046	0.13		0.975	0		0.924	0	0		0.885	0	0		0.759	0	0		0.96	0	0		0.909	0	0
		WT-72	2	1.327	0.722		0.874624							D-Ribose	1.677	0.964		1.47	1.079		1.33	1.021	0		0.858	0	0		0.6	0	1.944		0.55	0	0		1.343	1.233	1.103
	A+X	WT-24	1.76029	0	0.00633333		0.0155134							Ara+Xyl	1.803	0.389		1.701	1.161		1.628	0.978	0		1.645	1.442	0.896		1.743	2.008	0		1.738	1.598	0		1.707	2.033	1.686
		WT-48	2	0.0875	0.0476667		0.0119443							Ara+Rib	1.54	0.117		1.626	0		1.804	1.813	0		1.555	1.783	1.587		1.526	1.774	1.8		1.411	1.658	1.449		1.727	1.748	1.91
		WT-72	2	1.32667	0.258333		0.26963							Xyl+Rib	1.776	0.613		1.748	0		1.611	0	0		0	0	0		1.712	1.574	1.007		1.577	0	0		1.631	1.367	1.348
	A+R	WT-24	1.64357	0	0.0298333		0.0730764
		WT-48	2	1.30275	1.15633		0.676553					48	C41-PKR	Glucose	2						2	0.282	0.104		2				2	0.064	0.143		2	1.285	0.05		2	0.102	0.031
		WT-72	2	1.87867	1.79367		0.211155							L-Arabinose	2	0.433		2	1.821		2	0.328	0.0045		2	0.0071	0.405		2	1.786	0.041		2	0.012	0.02		2	0.023	0.015
	X+R	WT-24	1.48129	0	0.0125		0.0306186							D-Xylose	2	0.046		2	0.073		2	0.036	0.028		2	0.019	0.031		2	0.021	0.029		2	0.042	0.039		2	0.033	0.02
		WT-48	1.86857	0.16075	0.658333		0.684482							D-Ribose	2	0.994		2	0.278		2	0.345	0.137		2	1.402	0.845		2	0.3	0.044		2	0.772	0.32		2	0.04	0.028
		WT-72	2	1.26167	1.46833		0.873675							Ara+Xyl	2	0.038		2	0.27		2	0.052	0.087		2	0.065	0.067		2	0.043	0.043		2	0.227	0.052		2	0.015	0.034
														Ara+Rib	2	1.773		2	1.514		2	1.898	0.568		2	1.912	0.652		2	1.764	0.366		2	0.16	0.636		2	1.375	1.613
														Xyl+Rib	2	0.949		2	0.207		2	0.09	0.291		1.08	0.052	1.041		2	0.501	1.714		2	0.033	0.06		2	0.057	0.096
			AVE	AVE	AVE
K296R	CARBON	HRS	CONT	IPTG-0.5	IPTG-1.0								C41-K296R	Glucose	2						2	2			2				2	2	2		2	1.36	2		2	2	2
	Glucose	K296R-24	1.56683	1.258	1.4356		0.382882							L-Arabinose	2	1.796		2			2	1.802	1.786		2	1.362	1.705		2	1.773	1.83		2	2	1.706		2	2	2
		K296R-48	2	1.84	2		0							D-Xylose	2	0.172		2	0.391		2	0.205	0.23		2	0.177	0.142		2	0.108	0.125		2	0.123	0.099		2	0.2	0.175
		K296R-72	2	2	2		0							D-Ribose	2	1.779		2			2	2	1.815		2	1.842	1.633		2	1.662	2		1.634	1.449	1.542		2	2	2
	L-Arabinose	K296R-24	1.79143	1.22725	0.688333		0.85827							Ara+Xyl	2	1.753		2			2	2	1.73		2	2	2		2	2	1.722		2		1.729		2	2	2
		K296R-48	2	1.78375	1.8065		0.108192							Ara+Rib	2	1.758		2	1.571		2	2	1.777		2	2	2		2	2	2		2	2	2		2	2	2
		K296R-72	2	2	2		0							Xyl+Rib	2	1.77		2	1.788		2	1.805	1.829		0.997	1.209	1.093		2	2	2		2	1.636	1.771		2	2	2
	D-Xylose	K296R-24	0.922571	0	0.0216667		0.0530723
		K296R-48	2	0.152	0.153		0.0383927					72	C41-PKR	Glucose															2				2	2	1.556		2	1.441	1.531
		K296R-72	2	1.82067	1.02567		0.685706							L-Arabinose															2	2	0.047		2	0.005	0.014		2	1.824	0.072
	D-Ribose	K296R-24	1.20467	0.30825	0.838667		0.741257							D-Xylose															2	2	0.048		2	0.042	0.038		2	0.034	0.028
		K296R-48	1.94771	1.73825	1.82567		0.205398							D-Ribose															2	2	0.18		2	1.726	1.731		2	0.255	0.255
		K296R-72	2	2	2		0							Ara+Xyl															2	2	0.562		2	1.795	0.047		2	0.185	0.166
	A+X	K296R-24	1.70929	1.77025	0.658167		0.656371							Ara+Rib															2	2	1.578		2	1.636	1.803		2	2	2
		K296R-48	2	2	1.86733		0.145692							Xyl+Rib															2	1.726	2		2	0.117	0.46		2	1.942	1.945
		K296R-72	2	2	2		0
	A+R	K296R-24	1.59843	1.74075	1.446		0.672522						C41-K296R	Glucose															2	2	2		2	2	2		2	2	2
		K296R-48	2	2	1.9516		0.0987961							L-Arabinose															2	2	2		2	2	2		2	2	2
		K296R-72	2	2	2		0							D-Xylose															2	2	0.589		2	1.588	0.672		2	1.874	1.816
	X+R	K296R-24	1.41671	0.73525	0.494667		0.589704							D-Ribose															2	2	2		2	2	2		2	2	2
		K296R-48	1.83283	1.71125	1.73983		0.334633							Ara+Xyl															2	2	2		2	2	2		2	2	2
		K296R-72	2	2	2		0							Ara+Rib															2	2	2		2	2	2		2	2	2
														Xyl+Rib															2	2	2		2	2	2		2	2	2
