# Supplementary material for: The immune response to RNA suppresses nucleic acid synthesis by limiting ribose 5-phosphate
Source: EMBO J. 2024 May 22;43(13):2636–60. doi: 10.1038/s44318-024-00100-w (PMC11217295; doi:10.1038/s44318-024-00100-w)
Supplement: Supplementary file 6 — Source data Fig. 5 [file 44318_2024_100_MOESM6_ESM.zip]

Archive with 4 entries (3 files):
- SD5/
- __MACOSX/._SD5
- SD5/Image Fig 5B.tif
- __MACOSX/SD5/._Image Fig 5B.tif
