# Supplementary material for: The immune response to RNA suppresses nucleic acid synthesis by limiting ribose 5-phosphate
Source: EMBO J. 2024 May 22;43(13):2636–60. doi: 10.1038/s44318-024-00100-w (PMC11217295; doi:10.1038/s44318-024-00100-w)
Supplement: Supplementary file 7 — Source data Fig. 6 [file 44318_2024_100_MOESM7_ESM.zip]

Archive with 10 entries (9 files):
- SD6/
- __MACOSX/._SD6
- SD6/Image Fig 6A.tiff
- __MACOSX/SD6/._Image Fig 6A.tiff
- SD6/Image Fig 6Cii.tif
- __MACOSX/SD6/._Image Fig 6Cii.tif
- SD6/Image Fig 6Ci.tif
- __MACOSX/SD6/._Image Fig 6Ci.tif
- SD6/Image Fig 6B.tiff
- __MACOSX/SD6/._Image Fig 6B.tiff
