# Supplementary material for: The immune response to RNA suppresses nucleic acid synthesis by limiting ribose 5-phosphate
Source: EMBO J. 2024 May 22;43(13):2636–60. doi: 10.1038/s44318-024-00100-w (PMC11217295; doi:10.1038/s44318-024-00100-w)
Supplement: Supplementary file 8 — Source data Fig. 7 [file 44318_2024_100_MOESM8_ESM.zip]

Archive with 18 entries (17 files):
- SD7/
- __MACOSX/._SD7
- SD7/Model of superimposed RPIA&RpiA SF8.pdb
- __MACOSX/SD7/._Model of superimposed RPIA&RpiA SF8.pdb
- SD7/Model Fig 7A_PKR.pdb
- __MACOSX/SD7/._Model Fig 7A_PKR.pdb
- SD7/Data Fig 7.xlsx
- __MACOSX/SD7/._Data Fig 7.xlsx
- SD7/Image Fig 7B.tif
- __MACOSX/SD7/._Image Fig 7B.tif
- SD7/Model Fig 7A_RPIA_dock4.pdb
- __MACOSX/SD7/._Model Fig 7A_RPIA_dock4.pdb
- SD7/Model Fig 7A_RPIA_dock3.pdb
- __MACOSX/SD7/._Model Fig 7A_RPIA_dock3.pdb
- SD7/Model Fig 7A_RPIA_dock2.pdb
- __MACOSX/SD7/._Model Fig 7A_RPIA_dock2.pdb
- SD7/Model Fig 7A_RPIA_dock1.pdb
- __MACOSX/SD7/._Model Fig 7A_RPIA_dock1.pdb
