# Supplementary material for: The immune response to RNA suppresses nucleic acid synthesis by limiting ribose 5-phosphate
Source: EMBO J. 2024 May 22;43(13):2636–60. doi: 10.1038/s44318-024-00100-w (PMC11217295; doi:10.1038/s44318-024-00100-w)
Supplement: Supplementary file 8 — Source data Fig. 7 [file 44318_2024_100_MOESM8_ESM.zip › SD7/Model of superimposed RPIA&RpiA SF8.pdb]

TITLE     ZqPF2m1RTLw6mrnj30A3k7h4qhQuMu23Vuox6A - AF-B7MM99-F1-model_v4
REMARK     This file was generated by the Foldseek webserver:
REMARK       https://search.foldseek.com
REMARK     Please cite:
REMARK       https://doi.org/10.1101/2022.02.07.479398
REMARK     Warning: Non C-alpha atoms might have been re-generated by PULCHRA,
REMARK              if they are not present in the original PDB file.
MODEL        1
ATOM      1  N   MET A   1      12.146  28.600  21.336  1.00 41.13           N  
ATOM      2  CA  MET A   1      12.988  29.418  20.433  1.00 41.13           C  
ATOM      3  C   MET A   1      12.802  28.900  19.010  1.00 41.13           C  
ATOM      4  CB  MET A   1      14.473  29.358  20.843  1.00 41.13           C  
ATOM      5  O   MET A   1      12.804  27.691  18.859  1.00 41.13           O  
ATOM      6  CG  MET A   1      14.864  30.434  21.865  1.00 41.13           C  
ATOM      7  SD  MET A   1      16.577  30.270  22.431  1.00 41.13           S  
ATOM      8  CE  MET A   1      16.844  31.857  23.270  1.00 41.13           C  
ATOM      9  N   GLN A   2      12.638  29.817  18.037  1.00 43.97           N  
ATOM     10  CA  GLN A   2      12.475  29.627  16.569  1.00 43.97           C  
ATOM     11  C   GLN A   2      11.120  29.021  16.119  1.00 43.97           C  
ATOM     12  CB  GLN A   2      13.715  28.927  15.980  1.00 43.97           C  
ATOM     13  O   GLN A   2      10.959  27.813  16.101  1.00 43.97           O  
ATOM     14  CG  GLN A   2      15.006  29.743  16.218  1.00 43.97           C  
ATOM     15  CD  GLN A   2      16.250  29.106  15.604  1.00 43.97           C  
ATOM     16  NE2 GLN A   2      17.406  29.718  15.741  1.00 43.97           N  
ATOM     17  OE1 GLN A   2      16.218  28.061  14.992  1.00 43.97           O  
ATOM     18  N   ARG A   3      10.033  29.814  16.047  1.00 45.57           N  
ATOM     19  CA  ARG A   3       9.523  30.742  14.986  1.00 45.57           C  
ATOM     20  C   ARG A   3       8.613  30.043  13.937  1.00 45.57           C  
ATOM     21  CB  ARG A   3      10.588  31.597  14.261  1.00 45.57           C  
ATOM     22  O   ARG A   3       9.132  29.245  13.167  1.00 45.57           O  
ATOM     23  CG  ARG A   3      11.019  32.866  15.015  1.00 45.57           C  
ATOM     24  CD  ARG A   3      11.818  33.796  14.086  1.00 45.57           C  
ATOM     25  NE  ARG A   3      12.520  34.860  14.838  1.00 45.57           N  
ATOM     26  NH1 ARG A   3      11.894  36.696  13.588  1.00 45.57           N  
ATOM     27  NH2 ARG A   3      13.320  36.945  15.280  1.00 45.57           N  
ATOM     28  CZ  ARG A   3      12.569  36.155  14.563  1.00 45.57           C  
ATOM     29  N   PRO A   4       7.305  30.381  13.853  1.00 40.33           N  
ATOM     30  CA  PRO A   4       6.389  29.898  12.814  1.00 40.33           C  
ATOM     31  C   PRO A   4       6.354  30.841  11.591  1.00 40.33           C  
ATOM     32  CB  PRO A   4       5.031  29.808  13.515  1.00 40.33           C  
ATOM     33  O   PRO A   4       6.532  32.053  11.731  1.00 40.33           O  
ATOM     34  CG  PRO A   4       5.060  30.996  14.477  1.00 40.33           C  
ATOM     35  CD  PRO A   4       6.544  31.182  14.810  1.00 40.33           C  
ATOM     36  N   GLY A   5       6.141  30.284  10.393  1.00 56.70           N  
ATOM     37  CA  GLY A   5       5.961  31.030   9.136  1.00 56.70           C  
ATOM     38  C   GLY A   5       4.513  31.514   8.932  1.00 56.70           C  
ATOM     39  O   GLY A   5       3.599  30.919   9.504  1.00 56.70           O  
ATOM     40  N   PRO A   6       4.282  32.600   8.168  1.00 55.01           N  
ATOM     41  CA  PRO A   6       3.056  33.384   8.264  1.00 55.01           C  
ATOM     42  C   PRO A   6       1.934  32.907   7.332  1.00 55.01           C  
ATOM     43  CB  PRO A   6       3.487  34.818   7.943  1.00 55.01           C  
ATOM     44  O   PRO A   6       2.151  32.605   6.160  1.00 55.01           O  
ATOM     45  CG  PRO A   6       4.592  34.616   6.906  1.00 55.01           C  
ATOM     46  CD  PRO A   6       5.243  33.293   7.316  1.00 55.01           C  
ATOM     47  N   PHE A   7       0.709  32.959   7.856  1.00 39.87           N  
ATOM     48  CA  PHE A   7      -0.516  33.112   7.077  1.00 39.87           C  
ATOM     49  C   PHE A   7      -0.481  34.446   6.316  1.00 39.87           C  
ATOM     50  CB  PHE A   7      -1.730  33.111   8.029  1.00 39.87           C  
ATOM     51  O   PHE A   7      -0.236  35.496   6.907  1.00 39.87           O  
ATOM     52  CG  PHE A   7      -2.399  31.768   8.231  1.00 39.87           C  
ATOM     53  CD1 PHE A   7      -3.560  31.455   7.497  1.00 39.87           C  
ATOM     54  CD2 PHE A   7      -1.890  30.840   9.160  1.00 39.87           C  
ATOM     55  CE1 PHE A   7      -4.206  30.222   7.685  1.00 39.87           C  
ATOM     56  CE2 PHE A   7      -2.539  29.606   9.348  1.00 39.87           C  
ATOM     57  CZ  PHE A   7      -3.695  29.297   8.611  1.00 39.87           C  
ATOM     58  N   SER A   8      -0.810  34.415   5.026  1.00 39.74           N  
ATOM     59  CA  SER A   8      -1.297  35.582   4.293  1.00 39.74           C  
ATOM     60  C   SER A   8      -2.396  35.142   3.334  1.00 39.74           C  
ATOM     61  CB  SER A   8      -0.173  36.318   3.566  1.00 39.74           C  
ATOM     62  O   SER A   8      -2.164  34.477   2.330  1.00 39.74           O  
ATOM     63  OG  SER A   8      -0.711  37.326   2.732  1.00 39.74           O  
ATOM     64  N   THR A   9      -3.601  35.547   3.708  1.00 36.00           N  
ATOM     65  CA  THR A   9      -4.863  35.603   2.972  1.00 36.00           C  
ATOM     66  C   THR A   9      -4.747  36.072   1.522  1.00 36.00           C  
ATOM     67  CB  THR A   9      -5.733  36.659   3.686  1.00 36.00           C  
ATOM     68  O   THR A   9      -4.161  37.119   1.260  1.00 36.00           O  
ATOM     69  CG2 THR A   9      -6.407  36.107   4.938  1.00 36.00           C  
ATOM     70  OG1 THR A   9      -4.930  37.748   4.106  1.00 36.00           O  
ATOM     71  N   LEU A  10      -5.464  35.395   0.621  1.00 39.07           N  
ATOM     72  CA  LEU A  10      -6.132  36.029  -0.519  1.00 39.07           C  
ATOM     73  C   LEU A  10      -7.352  35.191  -0.931  1.00 39.07           C  
ATOM     74  CB  LEU A  10      -5.137  36.293  -1.672  1.00 39.07           C  
ATOM     75  O   LEU A  10      -7.242  34.128  -1.535  1.00 39.07           O  
ATOM     76  CG  LEU A  10      -4.795  37.797  -1.812  1.00 39.07           C  
ATOM     77  CD1 LEU A  10      -3.317  38.000  -2.134  1.00 39.07           C  
ATOM     78  CD2 LEU A  10      -5.634  38.456  -2.909  1.00 39.07           C  
ATOM     79  N   TYR A  11      -8.529  35.695  -0.558  1.00 39.47           N  
ATOM     80  CA  TYR A  11      -9.827  35.268  -1.070  1.00 39.47           C  
ATOM     81  C   TYR A  11      -9.896  35.583  -2.571  1.00 39.47           C  
ATOM     82  CB  TYR A  11     -10.938  36.031  -0.316  1.00 39.47           C  
ATOM     83  O   TYR A  11      -9.911  36.750  -2.960  1.00 39.47           O  
ATOM     84  CG  TYR A  11     -11.582  35.294   0.842  1.00 39.47           C  
ATOM     85  CD1 TYR A  11     -12.839  34.686   0.654  1.00 39.47           C  
ATOM     86  CD2 TYR A  11     -10.965  35.250   2.108  1.00 39.47           C  
ATOM     87  CE1 TYR A  11     -13.479  34.037   1.724  1.00 39.47           C  
ATOM     88  CE2 TYR A  11     -11.602  34.594   3.183  1.00 39.47           C  
ATOM     89  OH  TYR A  11     -13.496  33.358   4.013  1.00 39.47           O  
ATOM     90  CZ  TYR A  11     -12.863  33.987   2.990  1.00 39.47           C  
ATOM     91  N   GLY A  12      -9.973  34.552  -3.409  1.00 37.81           N  
ATOM     92  CA  GLY A  12     -10.257  34.666  -4.838  1.00 37.81           C  
ATOM     93  C   GLY A  12     -11.497  33.852  -5.177  1.00 37.81           C  
ATOM     94  O   GLY A  12     -11.480  32.629  -5.089  1.00 37.81           O  
ATOM     95  N   ARG A  13     -12.589  34.539  -5.528  1.00 41.35           N  
ATOM     96  CA  ARG A  13     -13.848  33.945  -5.998  1.00 41.35           C  
ATOM     97  C   ARG A  13     -13.595  32.937  -7.125  1.00 41.35           C  
ATOM     98  CB  ARG A  13     -14.777  35.052  -6.531  1.00 41.35           C  
ATOM     99  O   ARG A  13     -13.083  33.299  -8.179  1.00 41.35           O  
ATOM    100  CG  ARG A  13     -15.720  35.645  -5.480  1.00 41.35           C  
ATOM    101  CD  ARG A  13     -16.508  36.794  -6.124  1.00 41.35           C  
ATOM    102  NE  ARG A  13     -17.637  37.240  -5.288  1.00 41.35           N  
ATOM    103  NH1 ARG A  13     -18.301  38.991  -6.619  1.00 41.35           N  
ATOM    104  NH2 ARG A  13     -19.478  38.490  -4.793  1.00 41.35           N  
ATOM    105  CZ  ARG A  13     -18.462  38.235  -5.569  1.00 41.35           C  
ATOM    106  N   VAL A  14     -14.065  31.712  -6.916  1.00 37.47           N  
ATOM    107  CA  VAL A  14     -14.267  30.705  -7.959  1.00 37.47           C  
ATOM    108  C   VAL A  14     -15.406  31.174  -8.871  1.00 37.47           C  
ATOM    109  CB  VAL A  14     -14.584  29.337  -7.312  1.00 37.47           C  
ATOM    110  O   VAL A  14     -16.547  31.304  -8.430  1.00 37.47           O  
ATOM    111  CG1 VAL A  14     -14.877  28.249  -8.354  1.00 37.47           C  
ATOM    112  CG2 VAL A  14     -13.412  28.858  -6.443  1.00 37.47           C  
ATOM    113  N   LEU A  15     -15.098  31.432 -10.142  1.00 41.60           N  
ATOM    114  CA  LEU A  15     -16.075  31.479 -11.230  1.00 41.60           C  
ATOM    115  C   LEU A  15     -15.838  30.247 -12.106  1.00 41.60           C  
ATOM    116  CB  LEU A  15     -15.960  32.799 -12.019  1.00 41.60           C  
ATOM    117  O   LEU A  15     -14.781  30.101 -12.716  1.00 41.60           O  
ATOM    118  CG  LEU A  15     -16.719  33.977 -11.379  1.00 41.60           C  
ATOM    119  CD1 LEU A  15     -16.283  35.295 -12.021  1.00 41.60           C  
ATOM    120  CD2 LEU A  15     -18.235  33.851 -11.567  1.00 41.60           C  
ATOM    121  N   ALA A  16     -16.818  29.347 -12.123  1.00 46.75           N  
ATOM    122  CA  ALA A  16     -16.846  28.184 -12.999  1.00 46.75           C  
ATOM    123  C   ALA A  16     -16.948  28.614 -14.479  1.00 46.75           C  
ATOM    124  CB  ALA A  16     -18.055  27.328 -12.598  1.00 46.75           C  
ATOM    125  O   ALA A  16     -17.705  29.543 -14.779  1.00 46.75           O  
ATOM    126  N   PRO A  17     -16.275  27.934 -15.427  1.00 56.23           N  
ATOM    127  CA  PRO A  17     -16.568  28.100 -16.842  1.00 56.23           C  
ATOM    128  C   PRO A  17     -17.830  27.307 -17.215  1.00 56.23           C  
ATOM    129  CB  PRO A  17     -15.328  27.618 -17.608  1.00 56.23           C  
ATOM    130  O   PRO A  17     -17.950  26.117 -16.924  1.00 56.23           O  
ATOM    131  CG  PRO A  17     -14.333  27.180 -16.529  1.00 56.23           C  
ATOM    132  CD  PRO A  17     -15.175  27.001 -15.268  1.00 56.23           C  
ATOM    133  N   LEU A  18     -18.762  27.982 -17.887  1.00 48.52           N  
ATOM    134  CA  LEU A  18     -19.908  27.391 -18.584  1.00 48.52           C  
ATOM    135  C   LEU A  18     -19.432  26.445 -19.708  1.00 48.52           C  
ATOM    136  CB  LEU A  18     -20.729  28.541 -19.202  1.00 48.52           C  
ATOM    137  O   LEU A  18     -18.441  26.758 -20.374  1.00 48.52           O  
ATOM    138  CG  LEU A  18     -21.449  29.444 -18.183  1.00 48.52           C  
ATOM    139  CD1 LEU A  18     -21.842  30.767 -18.840  1.00 48.52           C  
ATOM    140  CD2 LEU A  18     -22.717  28.769 -17.659  1.00 48.52           C  
ATOM    141  N   PRO A  19     -20.133  25.332 -19.997  1.00 50.10           N  
ATOM    142  CA  PRO A  19     -19.761  24.458 -21.101  1.00 50.10           C  
ATOM    143  C   PRO A  19     -20.196  25.061 -22.445  1.00 50.10           C  
ATOM    144  CB  PRO A  19     -20.414  23.110 -20.793  1.00 50.10           C  
ATOM    145  O   PRO A  19     -21.380  25.288 -22.701  1.00 50.10           O  
ATOM    146  CG  PRO A  19     -21.657  23.491 -19.989  1.00 50.10           C  
ATOM    147  CD  PRO A  19     -21.274  24.790 -19.275  1.00 50.10           C  
ATOM    148  N   GLY A  20     -19.213  25.299 -23.316  1.00 46.56           N  
ATOM    149  CA  GLY A  20     -19.410  25.648 -24.720  1.00 46.56           C  
ATOM    150  C   GLY A  20     -19.864  24.443 -25.547  1.00 46.56           C  
ATOM    151  O   GLY A  20     -19.349  23.335 -25.414  1.00 46.56           O  
ATOM    152  N   ARG A  21     -20.854  24.682 -26.407  1.00 37.92           N  
ATOM    153  CA  ARG A  21     -21.539  23.712 -27.265  1.00 37.92           C  
ATOM    154  C   ARG A  21     -20.988  23.799 -28.695  1.00 37.92           C  
ATOM    155  CB  ARG A  21     -23.039  24.069 -27.168  1.00 37.92           C  
ATOM    156  O   ARG A  21     -21.239  24.788 -29.370  1.00 37.92           O  
ATOM    157  CG  ARG A  21     -24.029  23.075 -27.790  1.00 37.92           C  
ATOM    158  CD  ARG A  21     -25.447  23.657 -27.660  1.00 37.92           C  
ATOM    159  NE  ARG A  21     -26.487  22.746 -28.182  1.00 37.92           N  
ATOM    160  NH1 ARG A  21     -28.141  24.314 -28.502  1.00 37.92           N  
ATOM    161  NH2 ARG A  21     -28.547  22.174 -28.974  1.00 37.92           N  
ATOM    162  CZ  ARG A  21     -27.714  23.082 -28.548  1.00 37.92           C  
ATOM    163  N   ALA A  22     -20.295  22.760 -29.153  1.00 43.14           N  
ATOM    164  CA  ALA A  22     -20.074  22.373 -30.558  1.00 43.14           C  
ATOM    165  C   ALA A  22     -19.519  20.932 -30.506  1.00 43.14           C  
ATOM    166  CB  ALA A  22     -19.077  23.334 -31.226  1.00 43.14           C  
ATOM    167  O   ALA A  22     -18.602  20.677 -29.740  1.00 43.14           O  
ATOM    168  N   GLY A  23     -20.075  19.894 -31.130  1.00 36.93           N  
ATOM    169  CA  GLY A  23     -20.585  19.792 -32.492  1.00 36.93           C  
ATOM    170  C   GLY A  23     -19.592  18.928 -33.279  1.00 36.93           C  
ATOM    171  O   GLY A  23     -18.540  19.426 -33.654  1.00 36.93           O  
ATOM    172  N   GLY A  24     -19.890  17.641 -33.490  1.00 35.38           N  
ATOM    173  CA  GLY A  24     -19.050  16.750 -34.303  1.00 35.38           C  
ATOM    174  C   GLY A  24     -19.217  15.272 -33.958  1.00 35.38           C  
ATOM    175  O   GLY A  24     -18.809  14.826 -32.893  1.00 35.38           O  
ATOM    176  N   ALA A  25     -19.856  14.534 -34.861  1.00 35.50           N  
ATOM    177  CA  ALA A  25     -20.208  13.127 -34.743  1.00 35.50           C  
ATOM    178  C   ALA A  25     -19.002  12.176 -34.853  1.00 35.50           C  
ATOM    179  CB  ALA A  25     -21.215  12.848 -35.868  1.00 35.50           C  
ATOM    180  O   ALA A  25     -18.133  12.371 -35.697  1.00 35.50           O  
ATOM    181  N   ALA A  26     -19.029  11.088 -34.082  1.00 37.89           N  
ATOM    182  CA  ALA A  26     -18.422   9.812 -34.452  1.00 37.89           C  
ATOM    183  C   ALA A  26     -19.188   8.678 -33.752  1.00 37.89           C  
ATOM    184  CB  ALA A  26     -16.927   9.793 -34.114  1.00 37.89           C  
ATOM    185  O   ALA A  26     -19.256   8.610 -32.526  1.00 37.89           O  
ATOM    186  N   SER A  27     -19.819   7.832 -34.560  1.00 35.53           N  
ATOM    187  CA  SER A  27     -20.488   6.589 -34.187  1.00 35.53           C  
ATOM    188  C   SER A  27     -19.466   5.466 -33.969  1.00 35.53           C  
ATOM    189  CB  SER A  27     -21.460   6.210 -35.317  1.00 35.53           C  
ATOM    190  O   SER A  27     -18.471   5.373 -34.682  1.00 35.53           O  
ATOM    191  OG  SER A  27     -20.863   6.422 -36.588  1.00 35.53           O  
ATOM    192  N   GLY A  28     -19.731   4.580 -33.009  1.00 35.95           N  
ATOM    193  CA  GLY A  28     -18.958   3.355 -32.788  1.00 35.95           C  
ATOM    194  C   GLY A  28     -19.424   2.648 -31.521  1.00 35.95           C  
ATOM    195  O   GLY A  28     -19.192   3.142 -30.424  1.00 35.95           O  
ATOM    196  N   GLY A  29     -20.169   1.554 -31.690  1.00 32.30           N  
ATOM    197  CA  GLY A  29     -20.864   0.839 -30.621  1.00 32.30           C  
ATOM    198  C   GLY A  29     -20.004  -0.144 -29.819  1.00 32.30           C  
ATOM    199  O   GLY A  29     -18.871  -0.449 -30.177  1.00 32.30           O  
ATOM    200  N   GLY A  30     -20.606  -0.665 -28.747  1.00 33.14           N  
ATOM    201  CA  GLY A  30     -20.061  -1.723 -27.894  1.00 33.14           C  
ATOM    202  C   GLY A  30     -20.452  -1.503 -26.435  1.00 33.14           C  
ATOM    203  O   GLY A  30     -19.690  -0.920 -25.674  1.00 33.14           O  
ATOM    204  N   GLY A  31     -21.670  -1.902 -26.062  1.00 29.50           N  
ATOM    205  CA  GLY A  31     -22.172  -1.799 -24.691  1.00 29.50           C  
ATOM    206  C   GLY A  31     -21.809  -3.026 -23.856  1.00 29.50           C  
ATOM    207  O   GLY A  31     -22.044  -4.144 -24.297  1.00 29.50           O  
ATOM    208  N   ASN A  32     -21.325  -2.801 -22.633  1.00 35.34           N  
ATOM    209  CA  ASN A  32     -21.371  -3.772 -21.542  1.00 35.34           C  
ATOM    210  C   ASN A  32     -22.224  -3.162 -20.418  1.00 35.34           C  
ATOM    211  CB  ASN A  32     -19.947  -4.142 -21.085  1.00 35.34           C  
ATOM    212  O   ASN A  32     -21.874  -2.115 -19.868  1.00 35.34           O  
ATOM    213  CG  ASN A  32     -19.195  -5.022 -22.071  1.00 35.34           C  
ATOM    214  ND2 ASN A  32     -17.916  -5.219 -21.859  1.00 35.34           N  
ATOM    215  OD1 ASN A  32     -19.718  -5.573 -23.018  1.00 35.34           O  
ATOM    216  N   SER A  33     -23.362  -3.801 -20.136  1.00 30.64           N  
ATOM    217  CA  SER A  33     -24.294  -3.455 -19.059  1.00 30.64           C  
ATOM    218  C   SER A  33     -23.673  -3.757 -17.693  1.00 30.64           C  
ATOM    219  CB  SER A  33     -25.589  -4.270 -19.213  1.00 30.64           C  
ATOM    220  O   SER A  33     -23.167  -4.857 -17.474  1.00 30.64           O  
ATOM    221  OG  SER A  33     -26.488  -3.898 -18.198  1.00 30.64           O  
ATOM    222  N   TRP A  34     -23.738  -2.794 -16.774  1.00 34.62           N  
ATOM    223  CA  TRP A  34     -23.659  -3.052 -15.339  1.00 34.62           C  
ATOM    224  C   TRP A  34     -25.085  -2.993 -14.796  1.00 34.62           C  
ATOM    225  CB  TRP A  34     -22.736  -2.042 -14.641  1.00 34.62           C  
ATOM    226  O   TRP A  34     -25.578  -1.918 -14.454  1.00 34.62           O  
ATOM    227  CG  TRP A  34     -21.278  -2.186 -14.947  1.00 34.62           C  
ATOM    228  CD1 TRP A  34     -20.597  -1.476 -15.874  1.00 34.62           C  
ATOM    229  CD2 TRP A  34     -20.311  -3.110 -14.360  1.00 34.62           C  
ATOM    230  CE2 TRP A  34     -19.044  -2.889 -14.980  1.00 34.62           C  
ATOM    231  CE3 TRP A  34     -20.376  -4.122 -13.377  1.00 34.62           C  
ATOM    232  NE1 TRP A  34     -19.276  -1.880 -15.889  1.00 34.62           N  
ATOM    233  CH2 TRP A  34     -18.000  -4.628 -13.662  1.00 34.62           C  
ATOM    234  CZ2 TRP A  34     -17.900  -3.627 -14.643  1.00 34.62           C  
ATOM    235  CZ3 TRP A  34     -19.235  -4.873 -13.033  1.00 34.62           C  
ATOM    236  N   ASP A  35     -25.754  -4.141 -14.743  1.00 32.08           N  
ATOM    237  CA  ASP A  35     -27.057  -4.257 -14.096  1.00 32.08           C  
ATOM    238  C   ASP A  35     -26.864  -4.270 -12.575  1.00 32.08           C  
ATOM    239  CB  ASP A  35     -27.813  -5.487 -14.623  1.00 32.08           C  
ATOM    240  O   ASP A  35     -26.465  -5.270 -11.977  1.00 32.08           O  
ATOM    241  CG  ASP A  35     -28.334  -5.240 -16.042  1.00 32.08           C  
ATOM    242  OD1 ASP A  35     -29.094  -4.266 -16.217  1.00 32.08           O  
ATOM    243  OD2 ASP A  35     -27.925  -5.976 -16.969  1.00 32.08           O  
ATOM    244  N   LEU A  36     -27.132  -3.126 -11.942  1.00 40.50           N  
ATOM    245  CA  LEU A  36     -27.436  -3.054 -10.515  1.00 40.50           C  
ATOM    246  C   LEU A  36     -28.963  -3.114 -10.345  1.00 40.50           C  
ATOM    247  CB  LEU A  36     -26.841  -1.778  -9.894  1.00 40.50           C  
ATOM    248  O   LEU A  36     -29.674  -2.446 -11.102  1.00 40.50           O  
ATOM    249  CG  LEU A  36     -25.312  -1.819  -9.714  1.00 40.50           C  
ATOM    250  CD1 LEU A  36     -24.807  -0.426  -9.332  1.00 40.50           C  
ATOM    251  CD2 LEU A  36     -24.887  -2.789  -8.606  1.00 40.50           C  
ATOM    252  N   PRO A  37     -29.500  -3.866  -9.365  1.00 40.67           N  
ATOM    253  CA  PRO A  37     -30.941  -3.970  -9.175  1.00 40.67           C  
ATOM    254  C   PRO A  37     -31.530  -2.602  -8.816  1.00 40.67           C  
ATOM    255  CB  PRO A  37     -31.170  -5.003  -8.064  1.00 40.67           C  
ATOM    256  O   PRO A  37     -31.115  -1.964  -7.848  1.00 40.67           O  
ATOM    257  CG  PRO A  37     -29.808  -5.661  -7.849  1.00 40.67           C  
ATOM    258  CD  PRO A  37     -28.798  -4.638  -8.355  1.00 40.67           C  
ATOM    259  N   GLY A  38     -32.501  -2.150  -9.608  1.00 33.49           N  
ATOM    260  CA  GLY A  38     -33.187  -0.883  -9.400  1.00 33.49           C  
ATOM    261  C   GLY A  38     -34.005  -0.862  -8.109  1.00 33.49           C  
ATOM    262  O   GLY A  38     -34.819  -1.744  -7.854  1.00 33.49           O  
ATOM    263  N   SER A  39     -33.858   0.211  -7.336  1.00 39.03           N  
ATOM    264  CA  SER A  39     -34.857   0.640  -6.361  1.00 39.03           C  
ATOM    265  C   SER A  39     -35.440   1.975  -6.819  1.00 39.03           C  
ATOM    266  CB  SER A  39     -34.271   0.694  -4.945  1.00 39.03           C  
ATOM    267  O   SER A  39     -34.842   3.036  -6.632  1.00 39.03           O  
ATOM    268  OG  SER A  39     -33.209   1.622  -4.869  1.00 39.03           O  
ATOM    269  N   HIS A  40     -36.620   1.928  -7.437  1.00 38.67           N  
ATOM    270  CA  HIS A  40     -37.462   3.105  -7.613  1.00 38.67           C  
ATOM    271  C   HIS A  40     -37.973   3.560  -6.240  1.00 38.67           C  
ATOM    272  CB  HIS A  40     -38.645   2.774  -8.541  1.00 38.67           C  
ATOM    273  O   HIS A  40     -38.839   2.913  -5.657  1.00 38.67           O  
ATOM    274  CG  HIS A  40     -38.316   2.810 -10.010  1.00 38.67           C  
ATOM    275  CD2 HIS A  40     -38.349   1.760 -10.889  1.00 38.67           C  
ATOM    276  ND1 HIS A  40     -38.000   3.937 -10.737  1.00 38.67           N  
ATOM    277  CE1 HIS A  40     -37.837   3.573 -12.020  1.00 38.67           C  
ATOM    278  NE2 HIS A  40     -38.049   2.259 -12.160  1.00 38.67           N  
ATOM    279  N   VAL A  41     -37.482   4.693  -5.737  1.00 39.85           N  
ATOM    280  CA  VAL A  41     -38.115   5.407  -4.620  1.00 39.85           C  
ATOM    281  C   VAL A  41     -38.915   6.571  -5.201  1.00 39.85           C  
ATOM    282  CB  VAL A  41     -37.095   5.833  -3.546  1.00 39.85           C  
ATOM    283  O   VAL A  41     -38.357   7.551  -5.690  1.00 39.85           O  
ATOM    284  CG1 VAL A  41     -37.785   6.591  -2.403  1.00 39.85           C  
ATOM    285  CG2 VAL A  41     -36.403   4.602  -2.941  1.00 39.85           C  
ATOM    286  N   ARG A  42     -40.245   6.438  -5.184  1.00 36.63           N  
ATOM    287  CA  ARG A  42     -41.206   7.507  -5.494  1.00 36.63           C  
ATOM    288  C   ARG A  42     -41.524   8.255  -4.195  1.00 36.63           C  
ATOM    289  CB  ARG A  42     -42.479   6.905  -6.136  1.00 36.63           C  
ATOM    290  O   ARG A  42     -41.941   7.635  -3.222  1.00 36.63           O  
ATOM    291  CG  ARG A  42     -42.831   7.525  -7.497  1.00 36.63           C  
ATOM    292  CD  ARG A  42     -44.117   6.888  -8.053  1.00 36.63           C  
ATOM    293  NE  ARG A  42     -44.279   7.140  -9.501  1.00 36.63           N  
ATOM    294  NH1 ARG A  42     -46.391   8.066  -9.498  1.00 36.63           N  
ATOM    295  NH2 ARG A  42     -45.341   7.704 -11.431  1.00 36.63           N  
ATOM    296  CZ  ARG A  42     -45.333   7.635 -10.129  1.00 36.63           C  
ATOM    297  N   LEU A  43     -41.351   9.575  -4.183  1.00 41.63           N  
ATOM    298  CA  LEU A  43     -41.787  10.447  -3.083  1.00 41.63           C  
ATOM    299  C   LEU A  43     -43.326  10.601  -3.099  1.00 41.63           C  
ATOM    300  CB  LEU A  43     -41.098  11.819  -3.225  1.00 41.63           C  
ATOM    301  O   LEU A  43     -43.895  10.730  -4.188  1.00 41.63           O  
ATOM    302  CG  LEU A  43     -39.574  11.801  -2.992  1.00 41.63           C  
ATOM    303  CD1 LEU A  43     -38.957  13.108  -3.490  1.00 41.63           C  
ATOM    304  CD2 LEU A  43     -39.236  11.643  -1.509  1.00 41.63           C  
ATOM    305  N   PRO A  44     -44.024  10.612  -1.945  1.00 47.77           N  
ATOM    306  CA  PRO A  44     -45.476  10.757  -1.915  1.00 47.77           C  
ATOM    307  C   PRO A  44     -45.903  12.230  -2.010  1.00 47.77           C  
ATOM    308  CB  PRO A  44     -45.926  10.079  -0.619  1.00 47.77           C  
ATOM    309  O   PRO A  44     -45.504  13.075  -1.209  1.00 47.77           O  
ATOM    310  CG  PRO A  44     -44.738  10.288   0.319  1.00 47.77           C  
ATOM    311  CD  PRO A  44     -43.519  10.335  -0.607  1.00 47.77           C  
ATOM    312  N   GLY A  45     -46.754  12.518  -2.999  1.00 46.32           N  
ATOM    313  CA  GLY A  45     -47.486  13.775  -3.148  1.00 46.32           C  
ATOM    314  C   GLY A  45     -48.754  13.811  -2.288  1.00 46.32           C  
ATOM    315  O   GLY A  45     -49.422  12.804  -2.070  1.00 46.32           O  
ATOM    316  N   ARG A  46     -49.050  15.007  -1.790  1.00 40.32           N  
ATOM    317  CA  ARG A  46     -50.038  15.375  -0.772  1.00 40.32           C  
ATOM    318  C   ARG A  46     -51.485  15.421  -1.303  1.00 40.32           C  
ATOM    319  CB  ARG A  46     -49.538  16.747  -0.278  1.00 40.32           C  
ATOM    320  O   ARG A  46     -51.734  16.045  -2.322  1.00 40.32           O  
ATOM    321  CG  ARG A  46     -50.292  17.435   0.863  1.00 40.32           C  
ATOM    322  CD  ARG A  46     -49.543  18.740   1.183  1.00 40.32           C  
ATOM    323  NE  ARG A  46     -50.180  19.520   2.261  1.00 40.32           N  
ATOM    324  NH1 ARG A  46     -48.771  21.338   2.168  1.00 40.32           N  
ATOM    325  NH2 ARG A  46     -50.433  21.307   3.653  1.00 40.32           N  
ATOM    326  CZ  ARG A  46     -49.793  20.712   2.686  1.00 40.32           C  
ATOM    327  N   ALA A  47     -52.389  14.821  -0.518  1.00 38.77           N  
ATOM    328  CA  ALA A  47     -53.816  15.099  -0.262  1.00 38.77           C  
ATOM    329  C   ALA A  47     -54.780  15.507  -1.402  1.00 38.77           C  
ATOM    330  CB  ALA A  47     -53.893  16.137   0.870  1.00 38.77           C  
ATOM    331  O   ALA A  47     -54.631  16.569  -1.996  1.00 38.77           O  
ATOM    332  N   GLN A  48     -55.903  14.776  -1.508  1.00 44.39           N  
ATOM    333  CA  GLN A  48     -57.261  15.348  -1.452  1.00 44.39           C  
ATOM    334  C   GLN A  48     -58.337  14.258  -1.261  1.00 44.39           C  
ATOM    335  CB  GLN A  48     -57.573  16.242  -2.667  1.00 44.39           C  
ATOM    336  O   GLN A  48     -58.240  13.155  -1.788  1.00 44.39           O  
ATOM    337  CG  GLN A  48     -57.518  17.724  -2.254  1.00 44.39           C  
ATOM    338  CD  GLN A  48     -57.552  18.654  -3.454  1.00 44.39           C  
ATOM    339  NE2 GLN A  48     -56.423  19.151  -3.907  1.00 44.39           N  
ATOM    340  OE1 GLN A  48     -58.597  18.943  -4.002  1.00 44.39           O  
ATOM    341  N   SER A  49     -59.334  14.588  -0.443  1.00 41.80           N  
ATOM    342  CA  SER A  49     -60.490  13.792  -0.022  1.00 41.80           C  
ATOM    343  C   SER A  49     -61.585  13.706  -1.092  1.00 41.80           C  
ATOM    344  CB  SER A  49     -61.088  14.501   1.200  1.00 41.80           C  
ATOM    345  O   SER A  49     -61.879  14.709  -1.734  1.00 41.80           O  
ATOM    346  OG  SER A  49     -61.275  15.879   0.904  1.00 41.80           O  
ATOM    347  N   GLY A  50     -62.274  12.565  -1.192  1.00 44.03           N  
ATOM    348  CA  GLY A  50     -63.480  12.400  -2.010  1.00 44.03           C  
ATOM    349  C   GLY A  50     -64.250  11.128  -1.644  1.00 44.03           C  
ATOM    350  O   GLY A  50     -63.667  10.086  -1.376  1.00 44.03           O  
ATOM    351  N   THR A  51     -65.565  11.255  -1.555  1.00 43.36           N  
ATOM    352  CA  THR A  51     -66.555  10.399  -0.883  1.00 43.36           C  
ATOM    353  C   THR A  51     -67.115   9.218  -1.696  1.00 43.36           C  
ATOM    354  CB  THR A  51     -67.747  11.311  -0.529  1.00 43.36           C  
ATOM    355  O   THR A  51     -67.352   9.353  -2.886  1.00 43.36           O  
ATOM    356  CG2 THR A  51     -67.507  12.132   0.738  1.00 43.36           C  
ATOM    357  OG1 THR A  51     -67.970  12.239  -1.571  1.00 43.36           O  
ATOM    358  N   ARG A  52     -67.457   8.139  -0.963  1.00 41.29           N  
ATOM    359  CA  ARG A  52     -68.605   7.197  -1.076  1.00 41.29           C  
ATOM    360  C   ARG A  52     -69.034   6.626  -2.449  1.00 41.29           C  
ATOM    361  CB  ARG A  52     -69.856   7.830  -0.421  1.00 41.29           C  
ATOM    362  O   ARG A  52     -69.604   7.338  -3.262  1.00 41.29           O  
ATOM    363  CG  ARG A  52     -69.779   7.967   1.108  1.00 41.29           C  
ATOM    364  CD  ARG A  52     -71.091   8.548   1.658  1.00 41.29           C  
ATOM    365  NE  ARG A  52     -71.120   8.547   3.137  1.00 41.29           N  
ATOM    366  NH1 ARG A  52     -73.233   9.417   3.398  1.00 41.29           N  
ATOM    367  NH2 ARG A  52     -72.045   8.852   5.198  1.00 41.29           N  
ATOM    368  CZ  ARG A  52     -72.128   8.938   3.900  1.00 41.29           C  
ATOM    369  N   GLY A  53     -69.085   5.285  -2.502  1.00 40.12           N  
ATOM    370  CA  GLY A  53     -70.304   4.547  -2.885  1.00 40.12           C  
ATOM    371  C   GLY A  53     -70.177   3.492  -3.997  1.00 40.12           C  
ATOM    372  O   GLY A  53     -69.709   3.802  -5.082  1.00 40.12           O  
ATOM    373  N   GLY A  54     -70.714   2.287  -3.748  1.00 39.51           N  
ATOM    374  CA  GLY A  54     -71.301   1.421  -4.787  1.00 39.51           C  
ATOM    375  C   GLY A  54     -70.585   0.098  -5.087  1.00 39.51           C  
ATOM    376  O   GLY A  54     -69.497   0.087  -5.643  1.00 39.51           O  
ATOM    377  N   ALA A  55     -71.239  -1.014  -4.745  1.00 41.21           N  
ATOM    378  CA  ALA A  55     -70.820  -2.398  -4.976  1.00 41.21           C  
ATOM    379  C   ALA A  55     -71.142  -2.906  -6.399  1.00 41.21           C  
ATOM    380  CB  ALA A  55     -71.555  -3.247  -3.928  1.00 41.21           C  
ATOM    381  O   ALA A  55     -72.089  -2.432  -7.023  1.00 41.21           O  
ATOM    382  N   GLY A  56     -70.424  -3.940  -6.859  1.00 41.07           N  
ATOM    383  CA  GLY A  56     -70.774  -4.721  -8.053  1.00 41.07           C  
ATOM    384  C   GLY A  56     -69.752  -5.820  -8.380  1.00 41.07           C  
ATOM    385  O   GLY A  56     -68.667  -5.526  -8.864  1.00 41.07           O  
ATOM    386  N   ASN A  57     -70.106  -7.078  -8.090  1.00 40.09           N  
ATOM    387  CA  ASN A  57     -69.354  -8.308  -8.384  1.00 40.09           C  
ATOM    388  C   ASN A  57     -69.246  -8.601  -9.890  1.00 40.09           C  
ATOM    389  CB  ASN A  57     -70.146  -9.500  -7.788  1.00 40.09           C  
ATOM    390  O   ASN A  57     -70.262  -8.506 -10.565  1.00 40.09           O  
ATOM    391  CG  ASN A  57     -69.902  -9.793  -6.326  1.00 40.09           C  
ATOM    392  ND2 ASN A  57     -70.754 -10.583  -5.716  1.00 40.09           N  
ATOM    393  OD1 ASN A  57     -68.937  -9.365  -5.726  1.00 40.09           O  
ATOM    394  N   THR A  58     -68.118  -9.167 -10.338  1.00 44.34           N  
ATOM    395  CA  THR A  58     -68.085 -10.312 -11.279  1.00 44.34           C  
ATOM    396  C   THR A  58     -66.725 -11.014 -11.234  1.00 44.34           C  
ATOM    397  CB  THR A  58     -68.391  -9.985 -12.755  1.00 44.34           C  
ATOM    398  O   THR A  58     -65.677 -10.387 -11.354  1.00 44.34           O  
ATOM    399  CG2 THR A  58     -69.881 -10.003 -13.107  1.00 44.34           C  
ATOM    400  OG1 THR A  58     -67.855  -8.741 -13.127  1.00 44.34           O  
ATOM    401  N   SER A  59     -66.779 -12.330 -11.050  1.00 41.77           N  
ATOM    402  CA  SER A  59     -65.690 -13.305 -10.973  1.00 41.77           C  
ATOM    403  C   SER A  59     -65.239 -13.812 -12.347  1.00 41.77           C  
ATOM    404  CB  SER A  59     -66.251 -14.519 -10.213  1.00 41.77           C  
ATOM    405  O   SER A  59     -66.096 -14.166 -13.151  1.00 41.77           O  
ATOM    406  OG  SER A  59     -67.491 -14.910 -10.793  1.00 41.77           O  
ATOM    407  N   THR A  60     -63.935 -14.024 -12.540  1.00 44.22           N  
ATOM    408  CA  THR A  60     -63.391 -15.037 -13.469  1.00 44.22           C  
ATOM    409  C   THR A  60     -62.037 -15.529 -12.961  1.00 44.22           C  
ATOM    410  CB  THR A  60     -63.241 -14.567 -14.932  1.00 44.22           C  
ATOM    411  O   THR A  60     -61.092 -14.756 -12.827  1.00 44.22           O  
ATOM    412  CG2 THR A  60     -64.468 -14.893 -15.784  1.00 44.22           C  
ATOM    413  OG1 THR A  60     -63.012 -13.181 -15.016  1.00 44.22           O  
ATOM    414  N   SER A  61     -61.983 -16.824 -12.653  1.00 38.80           N  
ATOM    415  CA  SER A  61     -60.799 -17.637 -12.371  1.00 38.80           C  
ATOM    416  C   SER A  61     -59.997 -17.923 -13.642  1.00 38.80           C  
ATOM    417  CB  SER A  61     -61.300 -18.991 -11.845  1.00 38.80           C  
ATOM    418  O   SER A  61     -60.611 -18.027 -14.700  1.00 38.80           O  
ATOM    419  OG  SER A  61     -62.229 -19.553 -12.764  1.00 38.80           O  
ATOM    420  N   CYS A  62     -58.683 -18.151 -13.521  1.00 40.72           N  
ATOM    421  CA  CYS A  62     -57.957 -19.298 -14.100  1.00 40.72           C  
ATOM    422  C   CYS A  62     -56.434 -19.112 -13.976  1.00 40.72           C  
ATOM    423  CB  CYS A  62     -58.292 -19.541 -15.586  1.00 40.72           C  
ATOM    424  O   CYS A  62     -55.902 -18.092 -14.402  1.00 40.72           O  
ATOM    425  SG  CYS A  62     -59.693 -20.697 -15.717  1.00 40.72           S  
ATOM    426  N   GLY A  63     -55.749 -20.164 -13.515  1.00 40.58           N  
ATOM    427  CA  GLY A  63     -54.428 -20.528 -14.033  1.00 40.58           C  
ATOM    428  C   GLY A  63     -53.237 -20.337 -13.099  1.00 40.58           C  
ATOM    429  O   GLY A  63     -52.469 -19.397 -13.268  1.00 40.58           O  
ATOM    430  N   ASP A  64     -53.025 -21.296 -12.196  1.00 40.71           N  
ATOM    431  CA  ASP A  64     -51.712 -21.561 -11.602  1.00 40.71           C  
ATOM    432  C   ASP A  64     -50.688 -21.880 -12.702  1.00 40.71           C  
ATOM    433  CB  ASP A  64     -51.793 -22.754 -10.632  1.00 40.71           C  
ATOM    434  O   ASP A  64     -50.939 -22.674 -13.610  1.00 40.71           O  
ATOM    435  CG  ASP A  64     -52.435 -22.401  -9.290  1.00 40.71           C  
ATOM    436  OD1 ASP A  64     -52.086 -21.326  -8.756  1.00 40.71           O  
ATOM    437  OD2 ASP A  64     -53.254 -23.216  -8.814  1.00 40.71           O  
ATOM    438  N   SER A  65     -49.511 -21.266 -12.626  1.00 49.31           N  
ATOM    439  CA  SER A  65     -48.340 -21.624 -13.428  1.00 49.31           C  
ATOM    440  C   SER A  65     -47.105 -21.532 -12.541  1.00 49.31           C  
ATOM    441  CB  SER A  65     -48.201 -20.714 -14.650  1.00 49.31           C  
ATOM    442  O   SER A  65     -46.710 -20.449 -12.117  1.00 49.31           O  
ATOM    443  OG  SER A  65     -49.328 -20.851 -15.487  1.00 49.31           O  
ATOM    444  N   ASN A  66     -46.521 -22.697 -12.252  1.00 45.33           N  
ATOM    445  CA  ASN A  66     -45.243 -22.881 -11.570  1.00 45.33           C  
ATOM    446  C   ASN A  66     -44.169 -21.926 -12.115  1.00 45.33           C  
ATOM    447  CB  ASN A  66     -44.790 -24.342 -11.802  1.00 45.33           C  
ATOM    448  O   ASN A  66     -43.635 -22.144 -13.202  1.00 45.33           O  
ATOM    449  CG  ASN A  66     -45.334 -25.340 -10.803  1.00 45.33           C  
ATOM    450  ND2 ASN A  66     -45.413 -26.597 -11.171  1.00 45.33           N  
ATOM    451  OD1 ASN A  66     -45.647 -25.023  -9.673  1.00 45.33           O  
ATOM    452  N   SER A  67     -43.801 -20.912 -11.332  1.00 46.98           N  
ATOM    453  CA  SER A  67     -42.592 -20.126 -11.571  1.00 46.98           C  
ATOM    454  C   SER A  67     -41.453 -20.728 -10.755  1.00 46.98           C  
ATOM    455  CB  SER A  67     -42.825 -18.649 -11.255  1.00 46.98           C  
ATOM    456  O   SER A  67     -41.356 -20.527  -9.547  1.00 46.98           O  
ATOM    457  OG  SER A  67     -41.649 -17.913 -11.531  1.00 46.98           O  
ATOM    458  N   ILE A  68     -40.599 -21.491 -11.434  1.00 48.62           N  
ATOM    459  CA  ILE A  68     -39.316 -21.983 -10.927  1.00 48.62           C  
ATOM    460  C   ILE A  68     -38.468 -20.768 -10.519  1.00 48.62           C  
ATOM    461  CB  ILE A  68     -38.643 -22.834 -12.036  1.00 48.62           C  
ATOM    462  O   ILE A  68     -38.055 -19.981 -11.369  1.00 48.62           O  
ATOM    463  CG1 ILE A  68     -39.449 -24.137 -12.269  1.00 48.62           C  
ATOM    464  CG2 ILE A  68     -37.173 -23.165 -11.712  1.00 48.62           C  
ATOM    465  CD1 ILE A  68     -39.097 -24.866 -13.572  1.00 48.62           C  
ATOM    466  N   CYS A  69     -38.215 -20.595  -9.220  1.00 41.69           N  
ATOM    467  CA  CYS A  69     -37.229 -19.630  -8.738  1.00 41.69           C  
ATOM    468  C   CYS A  69     -35.825 -20.093  -9.174  1.00 41.69           C  
ATOM    469  CB  CYS A  69     -37.305 -19.518  -7.207  1.00 41.69           C  
ATOM    470  O   CYS A  69     -35.466 -21.239  -8.891  1.00 41.69           O  
ATOM    471  SG  CYS A  69     -38.907 -18.833  -6.697  1.00 41.69           S  
ATOM    472  N   PRO A  70     -35.009 -19.252  -9.834  1.00 41.93           N  
ATOM    473  CA  PRO A  70     -33.626 -19.604 -10.127  1.00 41.93           C  
ATOM    474  C   PRO A  70     -32.854 -19.764  -8.809  1.00 41.93           C  
ATOM    475  CB  PRO A  70     -33.092 -18.483 -11.023  1.00 41.93           C  
ATOM    476  O   PRO A  70     -32.991 -18.948  -7.895  1.00 41.93           O  
ATOM    477  CG  PRO A  70     -33.960 -17.278 -10.658  1.00 41.93           C  
ATOM    478  CD  PRO A  70     -35.298 -17.888 -10.242  1.00 41.93           C  
ATOM    479  N   ALA A  71     -32.063 -20.834  -8.700  1.00 43.88           N  
ATOM    480  CA  ALA A  71     -31.197 -21.070  -7.549  1.00 43.88           C  
ATOM    481  C   ALA A  71     -30.252 -19.868  -7.333  1.00 43.88           C  
ATOM    482  CB  ALA A  71     -30.416 -22.372  -7.769  1.00 43.88           C  
ATOM    483  O   ALA A  71     -29.776 -19.292  -8.317  1.00 43.88           O  
ATOM    484  N   PRO A  72     -29.964 -19.479  -6.077  1.00 45.79           N  
ATOM    485  CA  PRO A  72     -29.059 -18.374  -5.792  1.00 45.79           C  
ATOM    486  C   PRO A  72     -27.695 -18.648  -6.434  1.00 45.79           C  
ATOM    487  CB  PRO A  72     -29.003 -18.261  -4.263  1.00 45.79           C  
ATOM    488  O   PRO A  72     -27.077 -19.684  -6.186  1.00 45.79           O  
ATOM    489  CG  PRO A  72     -29.449 -19.637  -3.766  1.00 45.79           C  
ATOM    490  CD  PRO A  72     -30.404 -20.122  -4.852  1.00 45.79           C  
ATOM    491  N   SER A  73     -27.241 -17.729  -7.287  1.00 52.61           N  
ATOM    492  CA  SER A  73     -25.958 -17.817  -7.982  1.00 52.61           C  
ATOM    493  C   SER A  73     -24.825 -17.985  -6.968  1.00 52.61           C  
ATOM    494  CB  SER A  73     -25.742 -16.553  -8.824  1.00 52.61           C  
ATOM    495  O   SER A  73     -24.556 -17.077  -6.179  1.00 52.61           O  
ATOM    496  OG  SER A  73     -25.863 -15.399  -8.014  1.00 52.61           O  
ATOM    497  N   THR A  74     -24.157 -19.137  -6.980  1.00 70.69           N  
ATOM    498  CA  THR A  74     -22.961 -19.394  -6.170  1.00 70.69           C  
ATOM    499  C   THR A  74     -21.892 -18.352  -6.496  1.00 70.69           C  
ATOM    500  CB  THR A  74     -22.414 -20.806  -6.442  1.00 70.69           C  
ATOM    501  O   THR A  74     -21.414 -18.296  -7.630  1.00 70.69           O  
ATOM    502  CG2 THR A  74     -23.220 -21.878  -5.712  1.00 70.69           C  
ATOM    503  OG1 THR A  74     -22.470 -21.094  -7.823  1.00 70.69           O  
ATOM    504  N   MET A  75     -21.527 -17.514  -5.518  1.00 77.00           N  
ATOM    505  CA  MET A  75     -20.447 -16.536  -5.671  1.00 77.00           C  
ATOM    506  C   MET A  75     -19.130 -17.235  -6.024  1.00 77.00           C  
ATOM    507  CB  MET A  75     -20.270 -15.694  -4.396  1.00 77.00           C  
ATOM    508  O   MET A  75     -18.853 -18.347  -5.572  1.00 77.00           O  
ATOM    509  CG  MET A  75     -21.385 -14.656  -4.224  1.00 77.00           C  
ATOM    510  SD  MET A  75     -21.082 -13.453  -2.899  1.00 77.00           S  
ATOM    511  CE  MET A  75     -21.360 -14.500  -1.448  1.00 77.00           C  
ATOM    512  N   SER A  76     -18.292 -16.574  -6.828  1.00 90.52           N  
ATOM    513  CA  SER A  76     -16.947 -17.086  -7.101  1.00 90.52           C  
ATOM    514  C   SER A  76     -16.116 -17.132  -5.811  1.00 90.52           C  
ATOM    515  CB  SER A  76     -16.243 -16.266  -8.190  1.00 90.52           C  
ATOM    516  O   SER A  76     -16.292 -16.288  -4.930  1.00 90.52           O  
ATOM    517  OG  SER A  76     -15.694 -15.064  -7.680  1.00 90.52           O  
ATOM    518  N   LYS A  77     -15.147 -18.056  -5.718  1.00 92.70           N  
ATOM    519  CA  LYS A  77     -14.229 -18.136  -4.562  1.00 92.70           C  
ATOM    520  C   LYS A  77     -13.520 -16.808  -4.272  1.00 92.70           C  
ATOM    521  CB  LYS A  77     -13.165 -19.226  -4.776  1.00 92.70           C  
ATOM    522  O   LYS A  77     -13.274 -16.483  -3.119  1.00 92.70           O  
ATOM    523  CG  LYS A  77     -13.730 -20.654  -4.784  1.00 92.70           C  
ATOM    524  CD  LYS A  77     -12.574 -21.666  -4.790  1.00 92.70           C  
ATOM    525  CE  LYS A  77     -13.098 -23.106  -4.767  1.00 92.70           C  
ATOM    526  NZ  LYS A  77     -11.983 -24.078  -4.623  1.00 92.70           N  
ATOM    527  N   ALA A  78     -13.203 -16.038  -5.314  1.00 93.69           N  
ATOM    528  CA  ALA A  78     -12.571 -14.732  -5.164  1.00 93.69           C  
ATOM    529  C   ALA A  78     -13.518 -13.689  -4.550  1.00 93.69           C  
ATOM    530  CB  ALA A  78     -12.062 -14.276  -6.533  1.00 93.69           C  
ATOM    531  O   ALA A  78     -13.076 -12.878  -3.745  1.00 93.69           O  
ATOM    532  N   GLU A  79     -14.806 -13.710  -4.899  1.00 95.91           N  
ATOM    533  CA  GLU A  79     -15.786 -12.806  -4.282  1.00 95.91           C  
ATOM    534  C   GLU A  79     -16.036 -13.159  -2.813  1.00 95.91           C  
ATOM    535  CB  GLU A  79     -17.099 -12.785  -5.084  1.00 95.91           C  
ATOM    536  O   GLU A  79     -16.068 -12.258  -1.977  1.00 95.91           O  
ATOM    537  CG  GLU A  79     -16.992 -12.002  -6.403  1.00 95.91           C  
ATOM    538  CD  GLU A  79     -16.471 -10.567  -6.202  1.00 95.91           C  
ATOM    539  OE1 GLU A  79     -15.514 -10.187  -6.926  1.00 95.91           O  
ATOM    540  OE2 GLU A  79     -16.936  -9.869  -5.274  1.00 95.91           O  
ATOM    541  N   GLU A  80     -16.108 -14.448  -2.465  1.00 96.68           N  
ATOM    542  CA  GLU A  80     -16.232 -14.851  -1.057  1.00 96.68           C  
ATOM    543  C   GLU A  80     -14.984 -14.465  -0.249  1.00 96.68           C  
ATOM    544  CB  GLU A  80     -16.536 -16.355  -0.960  1.00 96.68           C  
ATOM    545  O   GLU A  80     -15.093 -13.905   0.839  1.00 96.68           O  
ATOM    546  CG  GLU A  80     -16.945 -16.797   0.459  1.00 96.68           C  
ATOM    547  CD  GLU A  80     -18.213 -16.099   0.999  1.00 96.68           C  
ATOM    548  OE1 GLU A  80     -18.429 -16.091   2.230  1.00 96.68           O  
ATOM    549  OE2 GLU A  80     -18.998 -15.545   0.195  1.00 96.68           O  
ATOM    550  N   ALA A  81     -13.789 -14.653  -0.816  1.00 97.62           N  
ATOM    551  CA  ALA A  81     -12.540 -14.191  -0.217  1.00 97.62           C  
ATOM    552  C   ALA A  81     -12.542 -12.672   0.048  1.00 97.62           C  
ATOM    553  CB  ALA A  81     -11.392 -14.598  -1.145  1.00 97.62           C  
ATOM    554  O   ALA A  81     -12.224 -12.235   1.156  1.00 97.62           O  
ATOM    555  N   LYS A  82     -12.954 -11.850  -0.928  1.00 97.81           N  
ATOM    556  CA  LYS A  82     -13.077 -10.391  -0.741  1.00 97.81           C  
ATOM    557  C   LYS A  82     -14.019 -10.039   0.406  1.00 97.81           C  
ATOM    558  CB  LYS A  82     -13.614  -9.740  -2.016  1.00 97.81           C  
ATOM    559  O   LYS A  82     -13.702  -9.167   1.217  1.00 97.81           O  
ATOM    560  CG  LYS A  82     -12.578  -9.671  -3.138  1.00 97.81           C  
ATOM    561  CD  LYS A  82     -13.271  -9.093  -4.367  1.00 97.81           C  
ATOM    562  CE  LYS A  82     -12.390  -9.222  -5.600  1.00 97.81           C  
ATOM    563  NZ  LYS A  82     -13.188  -8.804  -6.773  1.00 97.81           N  
ATOM    564  N   LYS A  83     -15.157 -10.730   0.483  1.00 97.73           N  
ATOM    565  CA  LYS A  83     -16.148 -10.543   1.541  1.00 97.73           C  
ATOM    566  C   LYS A  83     -15.585 -10.877   2.919  1.00 97.73           C  
ATOM    567  CB  LYS A  83     -17.382 -11.375   1.189  1.00 97.73           C  
ATOM    568  O   LYS A  83     -15.741 -10.081   3.845  1.00 97.73           O  
ATOM    569  CG  LYS A  83     -18.529 -11.166   2.182  1.00 97.73           C  
ATOM    570  CD  LYS A  83     -19.664 -12.103   1.777  1.00 97.73           C  
ATOM    571  CE  LYS A  83     -20.795 -12.066   2.799  1.00 97.73           C  
ATOM    572  NZ  LYS A  83     -21.736 -13.168   2.501  1.00 97.73           N  
ATOM    573  N   LEU A  84     -14.898 -12.010   3.048  1.00 97.97           N  
ATOM    574  CA  LEU A  84     -14.269 -12.446   4.295  1.00 97.97           C  
ATOM    575  C   LEU A  84     -13.188 -11.462   4.765  1.00 97.97           C  
ATOM    576  CB  LEU A  84     -13.689 -13.856   4.094  1.00 97.97           C  
ATOM    577  O   LEU A  84     -13.207 -11.050   5.925  1.00 97.97           O  
ATOM    578  CG  LEU A  84     -14.745 -14.968   3.959  1.00 97.97           C  
ATOM    579  CD1 LEU A  84     -14.058 -16.240   3.471  1.00 97.97           C  
ATOM    580  CD2 LEU A  84     -15.433 -15.262   5.293  1.00 97.97           C  
ATOM    581  N   ALA A  85     -12.307 -11.020   3.861  1.00 98.38           N  
ATOM    582  CA  ALA A  85     -11.273 -10.030   4.166  1.00 98.38           C  
ATOM    583  C   ALA A  85     -11.871  -8.699   4.646  1.00 98.38           C  
ATOM    584  CB  ALA A  85     -10.420  -9.812   2.913  1.00 98.38           C  
ATOM    585  O   ALA A  85     -11.479  -8.179   5.693  1.00 98.38           O  
ATOM    586  N   GLY A  86     -12.858  -8.173   3.909  1.00 98.12           N  
ATOM    587  CA  GLY A  86     -13.551  -6.933   4.261  1.00 98.12           C  
ATOM    588  C   GLY A  86     -14.245  -7.021   5.617  1.00 98.12           C  
ATOM    589  O   GLY A  86     -14.102  -6.124   6.447  1.00 98.12           O  
ATOM    590  N   ARG A  87     -14.940  -8.132   5.883  1.00 98.41           N  
ATOM    591  CA  ARG A  87     -15.616  -8.373   7.162  1.00 98.41           C  
ATOM    592  C   ARG A  87     -14.632  -8.418   8.330  1.00 98.41           C  
ATOM    593  CB  ARG A  87     -16.442  -9.660   7.046  1.00 98.41           C  
ATOM    594  O   ARG A  87     -14.835  -7.699   9.307  1.00 98.41           O  
ATOM    595  CG  ARG A  87     -17.313  -9.920   8.280  1.00 98.41           C  
ATOM    596  CD  ARG A  87     -18.226 -11.133   8.036  1.00 98.41           C  
ATOM    597  NE  ARG A  87     -19.606 -10.874   8.493  1.00 98.41           N  
ATOM    598  NH1 ARG A  87     -19.316 -11.468  10.686  1.00 98.41           N  
ATOM    599  NH2 ARG A  87     -21.229 -10.532  10.048  1.00 98.41           N  
ATOM    600  CZ  ARG A  87     -20.043 -10.967   9.734  1.00 98.41           C  
ATOM    601  N   ALA A  88     -13.563  -9.204   8.205  1.00 98.45           N  
ATOM    602  CA  ALA A  88     -12.549  -9.351   9.246  1.00 98.45           C  
ATOM    603  C   ALA A  88     -11.867  -8.015   9.576  1.00 98.45           C  
ATOM    604  CB  ALA A  88     -11.529 -10.396   8.780  1.00 98.45           C  
ATOM    605  O   ALA A  88     -11.705  -7.677  10.748  1.00 98.45           O  
ATOM    606  N   ALA A  89     -11.507  -7.221   8.564  1.00 98.41           N  
ATOM    607  CA  ALA A  89     -10.904  -5.909   8.780  1.00 98.41           C  
ATOM    608  C   ALA A  89     -11.856  -4.947   9.510  1.00 98.41           C  
ATOM    609  CB  ALA A  89     -10.478  -5.345   7.426  1.00 98.41           C  
ATOM    610  O   ALA A  89     -11.457  -4.288  10.472  1.00 98.41           O  
ATOM    611  N   VAL A  90     -13.127  -4.896   9.097  1.00 98.62           N  
ATOM    612  CA  VAL A  90     -14.134  -4.021   9.714  1.00 98.62           C  
ATOM    613  C   VAL A  90     -14.389  -4.402  11.169  1.00 98.62           C  
ATOM    614  CB  VAL A  90     -15.436  -4.032   8.892  1.00 98.62           C  
ATOM    615  O   VAL A  90     -14.446  -3.526  12.028  1.00 98.62           O  
ATOM    616  CG1 VAL A  90     -16.609  -3.363   9.621  1.00 98.62           C  
ATOM    617  CG2 VAL A  90     -15.214  -3.285   7.574  1.00 98.62           C  
ATOM    618  N   GLU A  91     -14.525  -5.688  11.477  1.00 98.21           N  
ATOM    619  CA  GLU A  91     -14.745  -6.161  12.850  1.00 98.21           C  
ATOM    620  C   GLU A  91     -13.539  -5.859  13.747  1.00 98.21           C  
ATOM    621  CB  GLU A  91     -15.093  -7.660  12.814  1.00 98.21           C  
ATOM    622  O   GLU A  91     -13.685  -5.329  14.854  1.00 98.21           O  
ATOM    623  CG  GLU A  91     -16.499  -7.811  12.216  1.00 98.21           C  
ATOM    624  CD  GLU A  91     -16.998  -9.243  12.032  1.00 98.21           C  
ATOM    625  OE1 GLU A  91     -18.240  -9.340  11.855  1.00 98.21           O  
ATOM    626  OE2 GLU A  91     -16.217 -10.211  11.975  1.00 98.21           O  
ATOM    627  N   ASN A  92     -12.330  -6.080  13.233  1.00 98.23           N  
ATOM    628  CA  ASN A  92     -11.110  -5.882  14.003  1.00 98.23           C  
ATOM    629  C   ASN A  92     -10.752  -4.413  14.234  1.00 98.23           C  
ATOM    630  CB  ASN A  92      -9.966  -6.635  13.319  1.00 98.23           C  
ATOM    631  O   ASN A  92     -10.154  -4.124  15.269  1.00 98.23           O  
ATOM    632  CG  ASN A  92     -10.098  -8.137  13.486  1.00 98.23           C  
ATOM    633  ND2 ASN A  92      -9.616  -8.905  12.541  1.00 98.23           N  
ATOM    634  OD1 ASN A  92     -10.608  -8.643  14.467  1.00 98.23           O  
ATOM    635  N   HIS A  93     -11.124  -3.484  13.345  1.00 98.32           N  
ATOM    636  CA  HIS A  93     -10.592  -2.111  13.397  1.00 98.32           C  
ATOM    637  C   HIS A  93     -11.624  -0.999  13.528  1.00 98.32           C  
ATOM    638  CB  HIS A  93      -9.676  -1.870  12.193  1.00 98.32           C  
ATOM    639  O   HIS A  93     -11.299   0.016  14.139  1.00 98.32           O  
ATOM    640  CG  HIS A  93      -8.504  -2.808  12.201  1.00 98.32           C  
ATOM    641  CD2 HIS A  93      -8.322  -3.855  11.352  1.00 98.32           C  
ATOM    642  ND1 HIS A  93      -7.512  -2.839  13.185  1.00 98.32           N  
ATOM    643  CE1 HIS A  93      -6.752  -3.906  12.898  1.00 98.32           C  
ATOM    644  NE2 HIS A  93      -7.209  -4.519  11.801  1.00 98.32           N  
ATOM    645  N   VAL A  94     -12.851  -1.169  13.027  1.00 98.55           N  
ATOM    646  CA  VAL A  94     -13.863  -0.103  13.105  1.00 98.55           C  
ATOM    647  C   VAL A  94     -14.419  -0.021  14.525  1.00 98.55           C  
ATOM    648  CB  VAL A  94     -14.963  -0.251  12.036  1.00 98.55           C  
ATOM    649  O   VAL A  94     -14.844  -1.030  15.109  1.00 98.55           O  
ATOM    650  CG1 VAL A  94     -16.063   0.805  12.185  1.00 98.55           C  
ATOM    651  CG2 VAL A  94     -14.360  -0.125  10.632  1.00 98.55           C  
ATOM    652  N   ARG A  95     -14.402   1.184  15.090  1.00 98.36           N  
ATOM    653  CA  ARG A  95     -14.873   1.538  16.434  1.00 98.36           C  
ATOM    654  C   ARG A  95     -15.825   2.724  16.353  1.00 98.36           C  
ATOM    655  CB  ARG A  95     -13.676   1.879  17.343  1.00 98.36           C  
ATOM    656  O   ARG A  95     -15.791   3.487  15.397  1.00 98.36           O  
ATOM    657  CG  ARG A  95     -12.651   0.747  17.497  1.00 98.36           C  
ATOM    658  CD  ARG A  95     -13.264  -0.496  18.152  1.00 98.36           C  
ATOM    659  NE  ARG A  95     -12.271  -1.573  18.281  1.00 98.36           N  
ATOM    660  NH1 ARG A  95     -12.788  -2.758  16.365  1.00 98.36           N  
ATOM    661  NH2 ARG A  95     -11.147  -3.444  17.710  1.00 98.36           N  
ATOM    662  CZ  ARG A  95     -12.081  -2.581  17.448  1.00 98.36           C  
ATOM    663  N   ASN A  96     -16.681   2.859  17.363  1.00 98.44           N  
ATOM    664  CA  ASN A  96     -17.608   3.982  17.457  1.00 98.44           C  
ATOM    665  C   ASN A  96     -16.856   5.327  17.495  1.00 98.44           C  
ATOM    666  CB  ASN A  96     -18.480   3.792  18.714  1.00 98.44           C  
ATOM    667  O   ASN A  96     -15.765   5.390  18.058  1.00 98.44           O  
ATOM    668  CG  ASN A  96     -19.704   4.685  18.692  1.00 98.44           C  
ATOM    669  ND2 ASN A  96     -20.363   4.887  19.804  1.00 98.44           N  
ATOM    670  OD1 ASN A  96     -20.102   5.189  17.662  1.00 98.44           O  
ATOM    671  N   ASN A  97     -17.472   6.387  16.968  1.00 98.41           N  
ATOM    672  CA  ASN A  97     -16.940   7.753  16.916  1.00 98.41           C  
ATOM    673  C   ASN A  97     -15.640   7.912  16.110  1.00 98.41           C  
ATOM    674  CB  ASN A  97     -16.866   8.359  18.329  1.00 98.41           C  
ATOM    675  O   ASN A  97     -14.833   8.775  16.439  1.00 98.41           O  
ATOM    676  CG  ASN A  97     -18.186   8.327  19.066  1.00 98.41           C  
ATOM    677  ND2 ASN A  97     -18.174   7.913  20.311  1.00 98.41           N  
ATOM    678  OD1 ASN A  97     -19.238   8.689  18.561  1.00 98.41           O  
ATOM    679  N   GLN A  98     -15.441   7.099  15.067  1.00 98.58           N  
ATOM    680  CA  GLN A  98     -14.306   7.239  14.152  1.00 98.58           C  
ATOM    681  C   GLN A  98     -14.662   7.998  12.869  1.00 98.58           C  
ATOM    682  CB  GLN A  98     -13.713   5.868  13.801  1.00 98.58           C  
ATOM    683  O   GLN A  98     -15.747   7.827  12.298  1.00 98.58           O  
ATOM    684  CG  GLN A  98     -12.919   5.266  14.963  1.00 98.58           C  
ATOM    685  CD  GLN A  98     -12.223   3.972  14.559  1.00 98.58           C  
ATOM    686  NE2 GLN A  98     -10.999   3.755  14.984  1.00 98.58           N  
ATOM    687  OE1 GLN A  98     -12.761   3.109  13.880  1.00 98.58           O  
ATOM    688  N   VAL A  99     -13.690   8.755  12.367  1.00 98.80           N  
ATOM    689  CA  VAL A  99     -13.605   9.207  10.979  1.00 98.80           C  
ATOM    690  C   VAL A  99     -12.903   8.120  10.163  1.00 98.80           C  
ATOM    691  CB  VAL A  99     -12.860  10.549  10.861  1.00 98.80           C  
ATOM    692  O   VAL A  99     -11.758   7.751  10.429  1.00 98.80           O  
ATOM    693  CG1 VAL A  99     -12.889  11.047   9.409  1.00 98.80           C  
ATOM    694  CG2 VAL A  99     -13.490  11.635  11.742  1.00 98.80           C  
ATOM    695  N   LEU A 100     -13.599   7.599   9.157  1.00 98.86           N  
ATOM    696  CA  LEU A 100     -13.156   6.508   8.303  1.00 98.86           C  
ATOM    697  C   LEU A 100     -12.807   7.001   6.899  1.00 98.86           C  
ATOM    698  CB  LEU A 100     -14.229   5.409   8.234  1.00 98.86           C  
ATOM    699  O   LEU A 100     -13.642   7.590   6.217  1.00 98.86           O  
ATOM    700  CG  LEU A 100     -14.644   4.795   9.582  1.00 98.86           C  
ATOM    701  CD1 LEU A 100     -15.582   3.617   9.312  1.00 98.86           C  
ATOM    702  CD2 LEU A 100     -13.456   4.265  10.382  1.00 98.86           C  
ATOM    703  N   GLY A 101     -11.611   6.679   6.422  1.00 98.86           N  
ATOM    704  CA  GLY A 101     -11.264   6.744   5.007  1.00 98.86           C  
ATOM    705  C   GLY A 101     -11.805   5.516   4.276  1.00 98.86           C  
ATOM    706  O   GLY A 101     -11.450   4.387   4.617  1.00 98.86           O  
ATOM    707  N   ILE A 102     -12.660   5.719   3.276  1.00 98.78           N  
ATOM    708  CA  ILE A 102     -13.279   4.643   2.500  1.00 98.78           C  
ATOM    709  C   ILE A 102     -12.621   4.553   1.128  1.00 98.78           C  
ATOM    710  CB  ILE A 102     -14.806   4.818   2.408  1.00 98.78           C  
ATOM    711  O   ILE A 102     -12.762   5.441   0.279  1.00 98.78           O  
ATOM    712  CG1 ILE A 102     -15.485   4.944   3.792  1.00 98.78           C  
ATOM    713  CG2 ILE A 102     -15.445   3.665   1.611  1.00 98.78           C  
ATOM    714  CD1 ILE A 102     -15.249   3.781   4.767  1.00 98.78           C  
ATOM    715  N   GLY A 103     -11.917   3.444   0.935  1.00 98.57           N  
ATOM    716  CA  GLY A 103     -11.236   3.058  -0.287  1.00 98.57           C  
ATOM    717  C   GLY A 103     -12.129   2.881  -1.511  1.00 98.57           C  
ATOM    718  O   GLY A 103     -13.331   3.149  -1.493  1.00 98.57           O  
ATOM    719  N   SER A 104     -11.526   2.389  -2.586  1.00 97.63           N  
ATOM    720  CA  SER A 104     -12.195   2.160  -3.866  1.00 97.63           C  
ATOM    721  C   SER A 104     -12.043   0.711  -4.332  1.00 97.63           C  
ATOM    722  CB  SER A 104     -11.677   3.157  -4.903  1.00 97.63           C  
ATOM    723  O   SER A 104     -11.179  -0.046  -3.891  1.00 97.63           O  
ATOM    724  OG  SER A 104     -12.020   4.466  -4.495  1.00 97.63           O  
ATOM    725  N   GLY A 105     -12.911   0.296  -5.250  1.00 95.80           N  
ATOM    726  CA  GLY A 105     -12.861  -1.015  -5.886  1.00 95.80           C  
ATOM    727  C   GLY A 105     -13.801  -2.066  -5.292  1.00 95.80           C  
ATOM    728  O   GLY A 105     -14.530  -1.855  -4.326  1.00 95.80           O  
ATOM    729  N   SER A 106     -13.813  -3.232  -5.941  1.00 94.97           N  
ATOM    730  CA  SER A 106     -14.794  -4.299  -5.676  1.00 94.97           C  
ATOM    731  C   SER A 106     -14.719  -4.903  -4.269  1.00 94.97           C  
ATOM    732  CB  SER A 106     -14.661  -5.408  -6.724  1.00 94.97           C  
ATOM    733  O   SER A 106     -15.748  -5.265  -3.713  1.00 94.97           O  
ATOM    734  OG  SER A 106     -13.353  -5.968  -6.727  1.00 94.97           O  
ATOM    735  N   THR A 107     -13.531  -4.979  -3.663  1.00 95.94           N  
ATOM    736  CA  THR A 107     -13.370  -5.506  -2.298  1.00 95.94           C  
ATOM    737  C   THR A 107     -13.992  -4.570  -1.258  1.00 95.94           C  
ATOM    738  CB  THR A 107     -11.886  -5.740  -1.975  1.00 95.94           C  
ATOM    739  O   THR A 107     -14.560  -5.031  -0.271  1.00 95.94           O  
ATOM    740  CG2 THR A 107     -11.678  -6.641  -0.761  1.00 95.94           C  
ATOM    741  OG1 THR A 107     -11.244  -6.371  -3.064  1.00 95.94           O  
ATOM    742  N   ILE A 108     -13.953  -3.255  -1.505  1.00 98.21           N  
ATOM    743  CA  ILE A 108     -14.465  -2.240  -0.575  1.00 98.21           C  
ATOM    744  C   ILE A 108     -15.986  -2.262  -0.464  1.00 98.21           C  
ATOM    745  CB  ILE A 108     -13.915  -0.843  -0.949  1.00 98.21           C  
ATOM    746  O   ILE A 108     -16.512  -1.979   0.610  1.00 98.21           O  
ATOM    747  CG1 ILE A 108     -12.386  -0.816  -0.743  1.00 98.21           C  
ATOM    748  CG2 ILE A 108     -14.595   0.273  -0.138  1.00 98.21           C  
ATOM    749  CD1 ILE A 108     -11.971  -0.866   0.733  1.00 98.21           C  
ATOM    750  N   VAL A 109     -16.691  -2.699  -1.511  1.00 97.70           N  
ATOM    751  CA  VAL A 109     -18.149  -2.915  -1.475  1.00 97.70           C  
ATOM    752  C   VAL A 109     -18.548  -3.780  -0.278  1.00 97.70           C  
ATOM    753  CB  VAL A 109     -18.645  -3.532  -2.796  1.00 97.70           C  
ATOM    754  O   VAL A 109     -19.450  -3.412   0.475  1.00 97.70           O  
ATOM    755  CG1 VAL A 109     -20.161  -3.761  -2.780  1.00 97.70           C  
ATOM    756  CG2 VAL A 109     -18.322  -2.609  -3.983  1.00 97.70           C  
ATOM    757  N   HIS A 110     -17.822  -4.876  -0.046  1.00 97.72           N  
ATOM    758  CA  HIS A 110     -18.094  -5.799   1.056  1.00 97.72           C  
ATOM    759  C   HIS A 110     -17.763  -5.201   2.430  1.00 97.72           C  
ATOM    760  CB  HIS A 110     -17.301  -7.089   0.835  1.00 97.72           C  
ATOM    761  O   HIS A 110     -18.489  -5.426   3.398  1.00 97.72           O  
ATOM    762  CG  HIS A 110     -17.631  -7.816  -0.449  1.00 97.72           C  
ATOM    763  CD2 HIS A 110     -16.857  -7.881  -1.574  1.00 97.72           C  
ATOM    764  ND1 HIS A 110     -18.790  -8.558  -0.661  1.00 97.72           N  
ATOM    765  CE1 HIS A 110     -18.689  -9.053  -1.905  1.00 97.72           C  
ATOM    766  NE2 HIS A 110     -17.537  -8.672  -2.481  1.00 97.72           N  
ATOM    767  N   ALA A 111     -16.689  -4.412   2.525  1.00 98.37           N  
ATOM    768  CA  ALA A 111     -16.335  -3.723   3.764  1.00 98.37           C  
ATOM    769  C   ALA A 111     -17.383  -2.665   4.138  1.00 98.37           C  
ATOM    770  CB  ALA A 111     -14.937  -3.118   3.624  1.00 98.37           C  
ATOM    771  O   ALA A 111     -17.849  -2.646   5.275  1.00 98.37           O  
ATOM    772  N   VAL A 112     -17.820  -1.835   3.185  1.00 98.49           N  
ATOM    773  CA  VAL A 112     -18.854  -0.818   3.435  1.00 98.49           C  
ATOM    774  C   VAL A 112     -20.187  -1.456   3.804  1.00 98.49           C  
ATOM    775  CB  VAL A 112     -19.017   0.143   2.249  1.00 98.49           C  
ATOM    776  O   VAL A 112     -20.830  -0.993   4.746  1.00 98.49           O  
ATOM    777  CG1 VAL A 112     -20.153   1.138   2.506  1.00 98.49           C  
ATOM    778  CG2 VAL A 112     -17.731   0.957   2.063  1.00 98.49           C  
ATOM    779  N   GLN A 113     -20.569  -2.555   3.147  1.00 98.12           N  
ATOM    780  CA  GLN A 113     -21.746  -3.323   3.548  1.00 98.12           C  
ATOM    781  C   GLN A 113     -21.653  -3.748   5.021  1.00 98.12           C  
ATOM    782  CB  GLN A 113     -21.908  -4.536   2.622  1.00 98.12           C  
ATOM    783  O   GLN A 113     -22.588  -3.516   5.790  1.00 98.12           O  
ATOM    784  CG  GLN A 113     -23.168  -5.330   2.994  1.00 98.12           C  
ATOM    785  CD  GLN A 113     -23.412  -6.548   2.118  1.00 98.12           C  
ATOM    786  NE2 GLN A 113     -24.283  -7.430   2.554  1.00 98.12           N  
ATOM    787  OE1 GLN A 113     -22.836  -6.750   1.062  1.00 98.12           O  
ATOM    788  N   ARG A 114     -20.512  -4.309   5.451  1.00 98.41           N  
ATOM    789  CA  ARG A 114     -20.329  -4.708   6.854  1.00 98.41           C  
ATOM    790  C   ARG A 114     -20.340  -3.510   7.807  1.00 98.41           C  
ATOM    791  CB  ARG A 114     -19.052  -5.554   7.017  1.00 98.41           C  
ATOM    792  O   ARG A 114     -20.903  -3.621   8.893  1.00 98.41           O  
ATOM    793  CG  ARG A 114     -18.857  -6.084   8.453  1.00 98.41           C  
ATOM    794  CD  ARG A 114     -20.011  -6.991   8.903  1.00 98.41           C  
ATOM    795  NE  ARG A 114     -19.855  -7.447  10.300  1.00 98.41           N  
ATOM    796  NH1 ARG A 114     -21.959  -6.879  11.068  1.00 98.41           N  
ATOM    797  NH2 ARG A 114     -20.403  -7.688  12.468  1.00 98.41           N  
ATOM    798  CZ  ARG A 114     -20.745  -7.323  11.269  1.00 98.41           C  
ATOM    799  N   ILE A 115     -19.754  -2.375   7.423  1.00 98.67           N  
ATOM    800  CA  ILE A 115     -19.805  -1.136   8.216  1.00 98.67           C  
ATOM    801  C   ILE A 115     -21.261  -0.709   8.423  1.00 98.67           C  
ATOM    802  CB  ILE A 115     -18.965  -0.012   7.559  1.00 98.67           C  
ATOM    803  O   ILE A 115     -21.665  -0.464   9.556  1.00 98.67           O  
ATOM    804  CG1 ILE A 115     -17.462  -0.351   7.645  1.00 98.67           C  
ATOM    805  CG2 ILE A 115     -19.211   1.347   8.243  1.00 98.67           C  
ATOM    806  CD1 ILE A 115     -16.564   0.503   6.740  1.00 98.67           C  
ATOM    807  N   ALA A 116     -22.066  -0.685   7.361  1.00 98.50           N  
ATOM    808  CA  ALA A 116     -23.473  -0.301   7.424  1.00 98.50           C  
ATOM    809  C   ALA A 116     -24.309  -1.240   8.305  1.00 98.50           C  
ATOM    810  CB  ALA A 116     -23.994  -0.250   5.990  1.00 98.50           C  
ATOM    811  O   ALA A 116     -25.129  -0.781   9.104  1.00 98.50           O  
ATOM    812  N   GLU A 117     -24.065  -2.552   8.222  1.00 98.40           N  
ATOM    813  CA  GLU A 117     -24.670  -3.531   9.131  1.00 98.40           C  
ATOM    814  C   GLU A 117     -24.357  -3.202  10.593  1.00 98.40           C  
ATOM    815  CB  GLU A 117     -24.155  -4.944   8.827  1.00 98.40           C  
ATOM    816  O   GLU A 117     -25.272  -3.164  11.415  1.00 98.40           O  
ATOM    817  CG  GLU A 117     -24.691  -5.550   7.523  1.00 98.40           C  
ATOM    818  CD  GLU A 117     -23.956  -6.850   7.145  1.00 98.40           C  
ATOM    819  OE1 GLU A 117     -24.204  -7.342   6.019  1.00 98.40           O  
ATOM    820  OE2 GLU A 117     -23.164  -7.362   7.984  1.00 98.40           O  
ATOM    821  N   ARG A 118     -23.087  -2.921  10.915  1.00 98.33           N  
ATOM    822  CA  ARG A 118     -22.660  -2.585  12.280  1.00 98.33           C  
ATOM    823  C   ARG A 118     -23.225  -1.256  12.758  1.00 98.33           C  
ATOM    824  CB  ARG A 118     -21.134  -2.568  12.389  1.00 98.33           C  
ATOM    825  O   ARG A 118     -23.701  -1.188  13.881  1.00 98.33           O  
ATOM    826  CG  ARG A 118     -20.528  -3.972  12.260  1.00 98.33           C  
ATOM    827  CD  ARG A 118     -19.027  -3.955  12.556  1.00 98.33           C  
ATOM    828  NE  ARG A 118     -18.788  -3.603  13.963  1.00 98.33           N  
ATOM    829  NH1 ARG A 118     -16.605  -2.876  13.838  1.00 98.33           N  
ATOM    830  NH2 ARG A 118     -17.787  -2.552  15.687  1.00 98.33           N  
ATOM    831  CZ  ARG A 118     -17.729  -3.021  14.481  1.00 98.33           C  
ATOM    832  N   VAL A 119     -23.250  -0.222  11.916  1.00 98.32           N  
ATOM    833  CA  VAL A 119     -23.893   1.065  12.242  1.00 98.32           C  
ATOM    834  C   VAL A 119     -25.348   0.847  12.646  1.00 98.32           C  
ATOM    835  CB  VAL A 119     -23.785   2.050  11.062  1.00 98.32           C  
ATOM    836  O   VAL A 119     -25.774   1.345  13.683  1.00 98.32           O  
ATOM    837  CG1 VAL A 119     -24.693   3.277  11.207  1.00 98.32           C  
ATOM    838  CG2 VAL A 119     -22.346   2.556  10.938  1.00 98.32           C  
ATOM    839  N   LYS A 120     -26.092   0.036  11.887  1.00 97.90           N  
ATOM    840  CA  LYS A 120     -27.493  -0.277  12.189  1.00 97.90           C  
ATOM    841  C   LYS A 120     -27.665  -1.142  13.444  1.00 97.90           C  
ATOM    842  CB  LYS A 120     -28.104  -0.938  10.947  1.00 97.90           C  
ATOM    843  O   LYS A 120     -28.616  -0.934  14.190  1.00 97.90           O  
ATOM    844  CG  LYS A 120     -29.607  -1.194  11.113  1.00 97.90           C  
ATOM    845  CD  LYS A 120     -30.182  -1.825   9.844  1.00 97.90           C  
ATOM    846  CE  LYS A 120     -31.675  -2.094  10.046  1.00 97.90           C  
ATOM    847  NZ  LYS A 120     -32.273  -2.717   8.840  1.00 97.90           N  
ATOM    848  N   GLN A 121     -26.801  -2.136  13.644  1.00 97.99           N  
ATOM    849  CA  GLN A 121     -26.906  -3.114  14.737  1.00 97.99           C  
ATOM    850  C   GLN A 121     -26.412  -2.562  16.079  1.00 97.99           C  
ATOM    851  CB  GLN A 121     -26.097  -4.371  14.365  1.00 97.99           C  
ATOM    852  O   GLN A 121     -27.011  -2.832  17.114  1.00 97.99           O  
ATOM    853  CG  GLN A 121     -26.776  -5.214  13.274  1.00 97.99           C  
ATOM    854  CD  GLN A 121     -25.869  -6.271  12.637  1.00 97.99           C  
ATOM    855  NE2 GLN A 121     -26.412  -7.075  11.747  1.00 97.99           N  
ATOM    856  OE1 GLN A 121     -24.678  -6.414  12.883  1.00 97.99           O  
ATOM    857  N   GLU A 122     -25.318  -1.806  16.059  1.00 98.03           N  
ATOM    858  CA  GLU A 122     -24.579  -1.344  17.241  1.00 98.03           C  
ATOM    859  C   GLU A 122     -24.781   0.160  17.508  1.00 98.03           C  
ATOM    860  CB  GLU A 122     -23.078  -1.675  17.074  1.00 98.03           C  
ATOM    861  O   GLU A 122     -24.258   0.680  18.490  1.00 98.03           O  
ATOM    862  CG  GLU A 122     -22.731  -3.161  16.855  1.00 98.03           C  
ATOM    863  CD  GLU A 122     -21.273  -3.373  16.388  1.00 98.03           C  
ATOM    864  OE1 GLU A 122     -21.029  -4.281  15.559  1.00 98.03           O  
ATOM    865  OE2 GLU A 122     -20.347  -2.626  16.786  1.00 98.03           O  
ATOM    866  N   ASN A 123     -25.533   0.865  16.650  1.00 97.35           N  
ATOM    867  CA  ASN A 123     -25.748   2.317  16.704  1.00 97.35           C  
ATOM    868  C   ASN A 123     -24.429   3.117  16.696  1.00 97.35           C  
ATOM    869  CB  ASN A 123     -26.705   2.653  17.861  1.00 97.35           C  
ATOM    870  O   ASN A 123     -24.223   4.026  17.504  1.00 97.35           O  
ATOM    871  CG  ASN A 123     -27.281   4.051  17.743  1.00 97.35           C  
ATOM    872  ND2 ASN A 123     -27.400   4.765  18.836  1.00 97.35           N  
ATOM    873  OD1 ASN A 123     -27.679   4.507  16.685  1.00 97.35           O  
ATOM    874  N   LEU A 124     -23.511   2.741  15.797  1.00 98.30           N  
ATOM    875  CA  LEU A 124     -22.224   3.424  15.653  1.00 98.30           C  
ATOM    876  C   LEU A 124     -22.405   4.792  14.987  1.00 98.30           C  
ATOM    877  CB  LEU A 124     -21.197   2.588  14.864  1.00 98.30           C  
ATOM    878  O   LEU A 124     -23.042   4.909  13.943  1.00 98.30           O  
ATOM    879  CG  LEU A 124     -20.975   1.150  15.348  1.00 98.30           C  
ATOM    880  CD1 LEU A 124     -19.930   0.466  14.465  1.00 98.30           C  
ATOM    881  CD2 LEU A 124     -20.491   1.093  16.795  1.00 98.30           C  
ATOM    882  N   ASN A 125     -21.764   5.807  15.549  1.00 98.17           N  
ATOM    883  CA  ASN A 125     -21.616   7.129  14.966  1.00 98.17           C  
ATOM    884  C   ASN A 125     -20.278   7.195  14.222  1.00 98.17           C  
ATOM    885  CB  ASN A 125     -21.717   8.149  16.104  1.00 98.17           C  
ATOM    886  O   ASN A 125     -19.223   7.290  14.844  1.00 98.17           O  
ATOM    887  CG  ASN A 125     -21.577   9.570  15.603  1.00 98.17           C  
ATOM    888  ND2 ASN A 125     -21.018  10.438  16.410  1.00 98.17           N  
ATOM    889  OD1 ASN A 125     -21.971   9.911  14.500  1.00 98.17           O  
ATOM    890  N   LEU A 126     -20.320   7.087  12.896  1.00 98.66           N  
ATOM    891  CA  LEU A 126     -19.141   7.085  12.029  1.00 98.66           C  
ATOM    892  C   LEU A 126     -19.271   8.188  10.985  1.00 98.66           C  
ATOM    893  CB  LEU A 126     -18.985   5.716  11.337  1.00 98.66           C  
ATOM    894  O   LEU A 126     -20.372   8.438  10.490  1.00 98.66           O  
ATOM    895  CG  LEU A 126     -18.907   4.508  12.284  1.00 98.66           C  
ATOM    896  CD1 LEU A 126     -18.849   3.215  11.474  1.00 98.66           C  
ATOM    897  CD2 LEU A 126     -17.679   4.548  13.184  1.00 98.66           C  
ATOM    898  N   VAL A 127     -18.147   8.787  10.601  1.00 98.73           N  
ATOM    899  CA  VAL A 127     -18.045   9.722   9.470  1.00 98.73           C  
ATOM    900  C   VAL A 127     -17.169   9.088   8.397  1.00 98.73           C  
ATOM    901  CB  VAL A 127     -17.483  11.079   9.928  1.00 98.73           C  
ATOM    902  O   VAL A 127     -16.134   8.528   8.719  1.00 98.73           O  
ATOM    903  CG1 VAL A 127     -17.312  12.031   8.742  1.00 98.73           C  
ATOM    904  CG2 VAL A 127     -18.419  11.752  10.940  1.00 98.73           C  
ATOM    905  N   CYS A 128     -17.565   9.149   7.128  1.00 98.84           N  
ATOM    906  CA  CYS A 128     -16.870   8.492   6.021  1.00 98.84           C  
ATOM    907  C   CYS A 128     -16.339   9.508   4.999  1.00 98.84           C  
ATOM    908  CB  CYS A 128     -17.824   7.491   5.359  1.00 98.84           C  
ATOM    909  O   CYS A 128     -17.106  10.316   4.470  1.00 98.84           O  
ATOM    910  SG  CYS A 128     -18.286   6.166   6.512  1.00 98.84           S  
ATOM    911  N   ILE A 129     -15.048   9.414   4.677  1.00 98.82           N  
ATOM    912  CA  ILE A 129     -14.332  10.223   3.684  1.00 98.82           C  
ATOM    913  C   ILE A 129     -14.033   9.347   2.457  1.00 98.82           C  
ATOM    914  CB  ILE A 129     -13.028  10.801   4.283  1.00 98.82           C  
ATOM    915  O   ILE A 129     -13.311   8.357   2.587  1.00 98.82           O  
ATOM    916  CG1 ILE A 129     -13.226  11.493   5.650  1.00 98.82           C  
ATOM    917  CG2 ILE A 129     -12.376  11.767   3.278  1.00 98.82           C  
ATOM    918  CD1 ILE A 129     -14.272  12.610   5.662  1.00 98.82           C  
ATOM    919  N   PRO A 130     -14.584   9.644   1.268  1.00 98.74           N  
ATOM    920  CA  PRO A 130     -14.398   8.811   0.082  1.00 98.74           C  
ATOM    921  C   PRO A 130     -13.039   9.036  -0.597  1.00 98.74           C  
ATOM    922  CB  PRO A 130     -15.540   9.212  -0.850  1.00 98.74           C  
ATOM    923  O   PRO A 130     -12.516  10.146  -0.606  1.00 98.74           O  
ATOM    924  CG  PRO A 130     -15.746  10.690  -0.525  1.00 98.74           C  
ATOM    925  CD  PRO A 130     -15.471  10.762   0.977  1.00 98.74           C  
ATOM    926  N   THR A 131     -12.529   7.998  -1.261  1.00 98.68           N  
ATOM    927  CA  THR A 131     -11.317   8.038  -2.113  1.00 98.68           C  
ATOM    928  C   THR A 131     -11.610   8.095  -3.616  1.00 98.68           C  
ATOM    929  CB  THR A 131     -10.439   6.811  -1.853  1.00 98.68           C  
ATOM    930  O   THR A 131     -10.696   8.038  -4.433  1.00 98.68           O  
ATOM    931  CG2 THR A 131      -9.871   6.807  -0.443  1.00 98.68           C  
ATOM    932  OG1 THR A 131     -11.210   5.647  -2.021  1.00 98.68           O  
ATOM    933  N   SER A 132     -12.885   8.139  -3.997  1.00 98.30           N  
ATOM    934  CA  SER A 132     -13.330   8.256  -5.387  1.00 98.30           C  
ATOM    935  C   SER A 132     -14.811   8.595  -5.458  1.00 98.30           C  
ATOM    936  CB  SER A 132     -13.118   6.939  -6.141  1.00 98.30           C  
ATOM    937  O   SER A 132     -15.551   8.503  -4.465  1.00 98.30           O  
ATOM    938  OG  SER A 132     -13.936   5.908  -5.611  1.00 98.30           O  
ATOM    939  N   PHE A 133     -15.295   8.879  -6.666  1.00 97.81           N  
ATOM    940  CA  PHE A 133     -16.732   8.948  -6.902  1.00 97.81           C  
ATOM    941  C   PHE A 133     -17.454   7.626  -6.577  1.00 97.81           C  
ATOM    942  CB  PHE A 133     -16.989   9.373  -8.347  1.00 97.81           C  
ATOM    943  O   PHE A 133     -18.548   7.656  -6.012  1.00 97.81           O  
ATOM    944  CG  PHE A 133     -18.447   9.698  -8.598  1.00 97.81           C  
ATOM    945  CD1 PHE A 133     -19.302   8.742  -9.177  1.00 97.81           C  
ATOM    946  CD2 PHE A 133     -18.951  10.961  -8.237  1.00 97.81           C  
ATOM    947  CE1 PHE A 133     -20.648   9.063  -9.427  1.00 97.81           C  
ATOM    948  CE2 PHE A 133     -20.297  11.281  -8.485  1.00 97.81           C  
ATOM    949  CZ  PHE A 133     -21.140  10.338  -9.098  1.00 97.81           C  
ATOM    950  N   GLN A 134     -16.849   6.467  -6.871  1.00 97.77           N  
ATOM    951  CA  GLN A 134     -17.432   5.158  -6.547  1.00 97.77           C  
ATOM    952  C   GLN A 134     -17.625   5.004  -5.032  1.00 97.77           C  
ATOM    953  CB  GLN A 134     -16.529   4.034  -7.081  1.00 97.77           C  
ATOM    954  O   GLN A 134     -18.721   4.663  -4.583  1.00 97.77           O  
ATOM    955  CG  GLN A 134     -17.165   2.638  -6.910  1.00 97.77           C  
ATOM    956  CD  GLN A 134     -16.155   1.503  -6.753  1.00 97.77           C  
ATOM    957  NE2 GLN A 134     -16.603   0.268  -6.794  1.00 97.77           N  
ATOM    958  OE1 GLN A 134     -14.968   1.678  -6.546  1.00 97.77           O  
ATOM    959  N   ALA A 135     -16.585   5.299  -4.248  1.00 98.36           N  
ATOM    960  CA  ALA A 135     -16.624   5.232  -2.789  1.00 98.36           C  
ATOM    961  C   ALA A 135     -17.697   6.169  -2.216  1.00 98.36           C  
ATOM    962  CB  ALA A 135     -15.233   5.604  -2.269  1.00 98.36           C  
ATOM    963  O   ALA A 135     -18.478   5.782  -1.347  1.00 98.36           O  
ATOM    964  N   ARG A 136     -17.799   7.387  -2.765  1.00 98.60           N  
ATOM    965  CA  ARG A 136     -18.831   8.360  -2.390  1.00 98.60           C  
ATOM    966  C   ARG A 136     -20.242   7.814  -2.614  1.00 98.60           C  
ATOM    967  CB  ARG A 136     -18.598   9.656  -3.179  1.00 98.60           C  
ATOM    968  O   ARG A 136     -21.093   7.961  -1.740  1.00 98.60           O  
ATOM    969  CG  ARG A 136     -19.565  10.758  -2.742  1.00 98.60           C  
ATOM    970  CD  ARG A 136     -19.462  11.971  -3.672  1.00 98.60           C  
ATOM    971  NE  ARG A 136     -20.466  12.992  -3.318  1.00 98.60           N  
ATOM    972  NH1 ARG A 136     -22.320  11.940  -4.188  1.00 98.60           N  
ATOM    973  NH2 ARG A 136     -22.555  13.853  -3.065  1.00 98.60           N  
ATOM    974  CZ  ARG A 136     -21.769  12.924  -3.529  1.00 98.60           C  
ATOM    975  N   GLN A 137     -20.509   7.213  -3.776  1.00 98.35           N  
ATOM    976  CA  GLN A 137     -21.823   6.627  -4.064  1.00 98.35           C  
ATOM    977  C   GLN A 137     -22.139   5.477  -3.113  1.00 98.35           C  
ATOM    978  CB  GLN A 137     -21.907   6.134  -5.517  1.00 98.35           C  
ATOM    979  O   GLN A 137     -23.247   5.406  -2.592  1.00 98.35           O  
ATOM    980  CG  GLN A 137     -21.883   7.271  -6.545  1.00 98.35           C  
ATOM    981  CD  GLN A 137     -22.968   8.316  -6.322  1.00 98.35           C  
ATOM    982  NE2 GLN A 137     -22.677   9.576  -6.558  1.00 98.35           N  
ATOM    983  OE1 GLN A 137     -24.092   8.046  -5.941  1.00 98.35           O  
ATOM    984  N   LEU A 138     -21.151   4.629  -2.840  1.00 97.63           N  
ATOM    985  CA  LEU A 138     -21.289   3.495  -1.938  1.00 97.63           C  
ATOM    986  C   LEU A 138     -21.665   3.941  -0.512  1.00 97.63           C  
ATOM    987  CB  LEU A 138     -19.960   2.731  -2.005  1.00 97.63           C  
ATOM    988  O   LEU A 138     -22.623   3.423   0.055  1.00 97.63           O  
ATOM    989  CG  LEU A 138     -19.958   1.365  -1.319  1.00 97.63           C  
ATOM    990  CD1 LEU A 138     -20.872   0.369  -2.024  1.00 97.63           C  
ATOM    991  CD2 LEU A 138     -18.529   0.823  -1.354  1.00 97.63           C  
ATOM    992  N   ILE A 139     -20.981   4.954   0.036  1.00 98.58           N  
ATOM    993  CA  ILE A 139     -21.302   5.556   1.346  1.00 98.58           C  
ATOM    994  C   ILE A 139     -22.767   6.014   1.394  1.00 98.58           C  
ATOM    995  CB  ILE A 139     -20.335   6.733   1.632  1.00 98.58           C  
ATOM    996  O   ILE A 139     -23.499   5.661   2.318  1.00 98.58           O  
ATOM    997  CG1 ILE A 139     -18.911   6.208   1.922  1.00 98.58           C  
ATOM    998  CG2 ILE A 139     -20.780   7.630   2.806  1.00 98.58           C  
ATOM    999  CD1 ILE A 139     -17.846   7.297   1.747  1.00 98.58           C  
ATOM   1000  N   LEU A 140     -23.209   6.766   0.380  1.00 98.43           N  
ATOM   1001  CA  LEU A 140     -24.573   7.299   0.321  1.00 98.43           C  
ATOM   1002  C   LEU A 140     -25.629   6.199   0.175  1.00 98.43           C  
ATOM   1003  CB  LEU A 140     -24.684   8.290  -0.848  1.00 98.43           C  
ATOM   1004  O   LEU A 140     -26.662   6.254   0.839  1.00 98.43           O  
ATOM   1005  CG  LEU A 140     -23.898   9.594  -0.653  1.00 98.43           C  
ATOM   1006  CD1 LEU A 140     -23.987  10.417  -1.937  1.00 98.43           C  
ATOM   1007  CD2 LEU A 140     -24.448  10.447   0.492  1.00 98.43           C  
ATOM   1008  N   GLN A 141     -25.376   5.197  -0.669  1.00 97.83           N  
ATOM   1009  CA  GLN A 141     -26.292   4.075  -0.902  1.00 97.83           C  
ATOM   1010  C   GLN A 141     -26.550   3.261   0.369  1.00 97.83           C  
ATOM   1011  CB  GLN A 141     -25.704   3.160  -1.983  1.00 97.83           C  
ATOM   1012  O   GLN A 141     -27.675   2.822   0.597  1.00 97.83           O  
ATOM   1013  CG  GLN A 141     -25.887   3.736  -3.394  1.00 97.83           C  
ATOM   1014  CD  GLN A 141     -25.157   2.926  -4.462  1.00 97.83           C  
ATOM   1015  NE2 GLN A 141     -25.389   3.216  -5.723  1.00 97.83           N  
ATOM   1016  OE1 GLN A 141     -24.374   2.027  -4.211  1.00 97.83           O  
ATOM   1017  N   TYR A 142     -25.531   3.094   1.211  1.00 97.97           N  
ATOM   1018  CA  TYR A 142     -25.640   2.382   2.484  1.00 97.97           C  
ATOM   1019  C   TYR A 142     -26.098   3.263   3.659  1.00 97.97           C  
ATOM   1020  CB  TYR A 142     -24.320   1.653   2.752  1.00 97.97           C  
ATOM   1021  O   TYR A 142     -26.170   2.782   4.789  1.00 97.97           O  
ATOM   1022  CG  TYR A 142     -24.203   0.339   2.001  1.00 97.97           C  
ATOM   1023  CD1 TYR A 142     -24.929  -0.784   2.447  1.00 97.97           C  
ATOM   1024  CD2 TYR A 142     -23.402   0.236   0.849  1.00 97.97           C  
ATOM   1025  CE1 TYR A 142     -24.853  -2.002   1.745  1.00 97.97           C  
ATOM   1026  CE2 TYR A 142     -23.324  -0.981   0.147  1.00 97.97           C  
ATOM   1027  OH  TYR A 142     -23.966  -3.278  -0.077  1.00 97.97           O  
ATOM   1028  CZ  TYR A 142     -24.046  -2.102   0.595  1.00 97.97           C  
ATOM   1029  N   GLY A 143     -26.432   4.536   3.414  1.00 97.82           N  
ATOM   1030  CA  GLY A 143     -26.923   5.455   4.445  1.00 97.82           C  
ATOM   1031  C   GLY A 143     -25.874   5.836   5.493  1.00 97.82           C  
ATOM   1032  O   GLY A 143     -26.236   6.172   6.618  1.00 97.82           O  
ATOM   1033  N   LEU A 144     -24.586   5.765   5.145  1.00 98.54           N  
ATOM   1034  CA  LEU A 144     -23.488   6.184   6.014  1.00 98.54           C  
ATOM   1035  C   LEU A 144     -23.273   7.702   5.930  1.00 98.54           C  
ATOM   1036  CB  LEU A 144     -22.213   5.412   5.636  1.00 98.54           C  
ATOM   1037  O   LEU A 144     -23.504   8.324   4.890  1.00 98.54           O  
ATOM   1038  CG  LEU A 144     -22.277   3.893   5.854  1.00 98.54           C  
ATOM   1039  CD1 LEU A 144     -20.970   3.268   5.376  1.00 98.54           C  
ATOM   1040  CD2 LEU A 144     -22.459   3.536   7.326  1.00 98.54           C  
ATOM   1041  N   THR A 145     -22.791   8.306   7.017  1.00 98.57           N  
ATOM   1042  CA  THR A 145     -22.516   9.748   7.071  1.00 98.57           C  
ATOM   1043  C   THR A 145     -21.333  10.099   6.173  1.00 98.57           C  
ATOM   1044  CB  THR A 145     -22.214  10.206   8.502  1.00 98.57           C  
ATOM   1045  O   THR A 145     -20.194   9.750   6.469  1.00 98.57           O  
ATOM   1046  CG2 THR A 145     -22.147  11.726   8.633  1.00 98.57           C  
ATOM   1047  OG1 THR A 145     -23.212   9.748   9.381  1.00 98.57           O  
ATOM   1048  N   LEU A 146     -21.592  10.814   5.081  1.00 98.70           N  
ATOM   1049  CA  LEU A 146     -20.571  11.300   4.154  1.00 98.70           C  
ATOM   1050  C   LEU A 146     -19.962  12.629   4.634  1.00 98.70           C  
ATOM   1051  CB  LEU A 146     -21.225  11.443   2.765  1.00 98.70           C  
ATOM   1052  O   LEU A 146     -20.697  13.541   5.009  1.00 98.70           O  
ATOM   1053  CG  LEU A 146     -20.274  11.947   1.666  1.00 98.70           C  
ATOM   1054  CD1 LEU A 146     -19.206  10.916   1.312  1.00 98.70           C  
ATOM   1055  CD2 LEU A 146     -21.059  12.268   0.392  1.00 98.70           C  
ATOM   1056  N   SER A 147     -18.640  12.774   4.529  1.00 98.48           N  
ATOM   1057  CA  SER A 147     -17.919  14.044   4.690  1.00 98.48           C  
ATOM   1058  C   SER A 147     -16.732  14.146   3.713  1.00 98.48           C  
ATOM   1059  CB  SER A 147     -17.483  14.189   6.154  1.00 98.48           C  
ATOM   1060  O   SER A 147     -16.510  13.262   2.889  1.00 98.48           O  
ATOM   1061  OG  SER A 147     -16.871  15.445   6.384  1.00 98.48           O  
ATOM   1062  N   ASP A 148     -15.985  15.245   3.790  1.00 98.24           N  
ATOM   1063  CA  ASP A 148     -14.729  15.530   3.099  1.00 98.24           C  
ATOM   1064  C   ASP A 148     -13.603  15.914   4.080  1.00 98.24           C  
ATOM   1065  CB  ASP A 148     -14.976  16.643   2.065  1.00 98.24           C  
ATOM   1066  O   ASP A 148     -13.839  16.110   5.279  1.00 98.24           O  
ATOM   1067  CG  ASP A 148     -15.745  17.851   2.619  1.00 98.24           C  
ATOM   1068  OD1 ASP A 148     -15.649  18.152   3.833  1.00 98.24           O  
ATOM   1069  OD2 ASP A 148     -16.578  18.406   1.865  1.00 98.24           O  
ATOM   1070  N   LEU A 149     -12.381  16.006   3.545  1.00 97.69           N  
ATOM   1071  CA  LEU A 149     -11.172  16.385   4.284  1.00 97.69           C  
ATOM   1072  C   LEU A 149     -11.184  17.844   4.760  1.00 97.69           C  
ATOM   1073  CB  LEU A 149      -9.938  16.134   3.398  1.00 97.69           C  
ATOM   1074  O   LEU A 149     -10.522  18.162   5.740  1.00 97.69           O  
ATOM   1075  CG  LEU A 149      -9.606  14.648   3.193  1.00 97.69           C  
ATOM   1076  CD1 LEU A 149      -8.518  14.492   2.135  1.00 97.69           C  
ATOM   1077  CD2 LEU A 149      -9.104  13.985   4.474  1.00 97.69           C  
ATOM   1078  N   ASP A 150     -11.965  18.720   4.122  1.00 97.80           N  
ATOM   1079  CA  ASP A 150     -12.112  20.113   4.563  1.00 97.80           C  
ATOM   1080  C   ASP A 150     -12.781  20.198   5.944  1.00 97.80           C  
ATOM   1081  CB  ASP A 150     -12.948  20.908   3.544  1.00 97.80           C  
ATOM   1082  O   ASP A 150     -12.450  21.068   6.751  1.00 97.80           O  
ATOM   1083  CG  ASP A 150     -12.249  21.194   2.209  1.00 97.80           C  
ATOM   1084  OD1 ASP A 150     -11.051  20.866   2.065  1.00 97.80           O  
ATOM   1085  OD2 ASP A 150     -12.939  21.758   1.329  1.00 97.80           O  
ATOM   1086  N   ARG A 151     -13.727  19.292   6.231  1.00 98.19           N  
ATOM   1087  CA  ARG A 151     -14.401  19.206   7.537  1.00 98.19           C  
ATOM   1088  C   ARG A 151     -13.686  18.286   8.521  1.00 98.19           C  
ATOM   1089  CB  ARG A 151     -15.849  18.749   7.344  1.00 98.19           C  
ATOM   1090  O   ARG A 151     -13.738  18.548   9.718  1.00 98.19           O  
ATOM   1091  CG  ARG A 151     -16.693  19.786   6.599  1.00 98.19           C  
ATOM   1092  CD  ARG A 151     -18.138  19.286   6.501  1.00 98.19           C  
ATOM   1093  NE  ARG A 151     -18.953  20.156   5.631  1.00 98.19           N  
ATOM   1094  NH1 ARG A 151     -18.348  19.140   3.686  1.00 98.19           N  
ATOM   1095  NH2 ARG A 151     -19.719  20.891   3.608  1.00 98.19           N  
ATOM   1096  CZ  ARG A 151     -19.008  20.059   4.315  1.00 98.19           C  
ATOM   1097  N   HIS A 152     -13.055  17.222   8.028  1.00 98.29           N  
ATOM   1098  CA  HIS A 152     -12.353  16.230   8.844  1.00 98.29           C  
ATOM   1099  C   HIS A 152     -10.956  15.968   8.254  1.00 98.29           C  
ATOM   1100  CB  HIS A 152     -13.192  14.949   8.956  1.00 98.29           C  
ATOM   1101  O   HIS A 152     -10.773  14.991   7.525  1.00 98.29           O  
ATOM   1102  CG  HIS A 152     -14.556  15.156   9.565  1.00 98.29           C  
ATOM   1103  CD2 HIS A 152     -14.917  15.011  10.878  1.00 98.29           C  
ATOM   1104  ND1 HIS A 152     -15.688  15.531   8.889  1.00 98.29           N  
ATOM   1105  CE1 HIS A 152     -16.705  15.606   9.755  1.00 98.29           C  
ATOM   1106  NE2 HIS A 152     -16.289  15.288  10.985  1.00 98.29           N  
ATOM   1107  N   PRO A 153      -9.975  16.850   8.527  1.00 97.79           N  
ATOM   1108  CA  PRO A 153      -8.626  16.740   7.965  1.00 97.79           C  
ATOM   1109  C   PRO A 153      -7.789  15.617   8.595  1.00 97.79           C  
ATOM   1110  CB  PRO A 153      -7.994  18.116   8.197  1.00 97.79           C  
ATOM   1111  O   PRO A 153      -6.763  15.239   8.036  1.00 97.79           O  
ATOM   1112  CG  PRO A 153      -8.689  18.616   9.462  1.00 97.79           C  
ATOM   1113  CD  PRO A 153     -10.107  18.080   9.300  1.00 97.79           C  
ATOM   1114  N   GLU A 154      -8.218  15.088   9.742  1.00 98.03           N  
ATOM   1115  CA  GLU A 154      -7.610  13.948  10.428  1.00 98.03           C  
ATOM   1116  C   GLU A 154      -8.552  12.743  10.335  1.00 98.03           C  
ATOM   1117  CB  GLU A 154      -7.304  14.300  11.894  1.00 98.03           C  
ATOM   1118  O   GLU A 154      -9.754  12.857  10.593  1.00 98.03           O  
ATOM   1119  CG  GLU A 154      -6.250  15.414  12.022  1.00 98.03           C  
ATOM   1120  CD  GLU A 154      -5.934  15.817  13.474  1.00 98.03           C  
ATOM   1121  OE1 GLU A 154      -5.091  16.731  13.637  1.00 98.03           O  
ATOM   1122  OE2 GLU A 154      -6.536  15.249  14.412  1.00 98.03           O  
ATOM   1123  N   ILE A 155      -8.008  11.590   9.944  1.00 98.70           N  
ATOM   1124  CA  ILE A 155      -8.757  10.340   9.789  1.00 98.70           C  
ATOM   1125  C   ILE A 155      -8.232   9.326  10.812  1.00 98.70           C  
ATOM   1126  CB  ILE A 155      -8.675   9.863   8.318  1.00 98.70           C  
ATOM   1127  O   ILE A 155      -7.024   9.153  10.975  1.00 98.70           O  
ATOM   1128  CG1 ILE A 155      -9.372  10.867   7.372  1.00 98.70           C  
ATOM   1129  CG2 ILE A 155      -9.281   8.456   8.150  1.00 98.70           C  
ATOM   1130  CD1 ILE A 155      -9.060  10.615   5.896  1.00 98.70           C  
ATOM   1131  N   ASP A 156      -9.121   8.605  11.493  1.00 98.75           N  
ATOM   1132  CA  ASP A 156      -8.714   7.579  12.462  1.00 98.75           C  
ATOM   1133  C   ASP A 156      -8.238   6.304  11.761  1.00 98.75           C  
ATOM   1134  CB  ASP A 156      -9.888   7.227  13.378  1.00 98.75           C  
ATOM   1135  O   ASP A 156      -7.238   5.689  12.138  1.00 98.75           O  
ATOM   1136  CG  ASP A 156     -10.331   8.413  14.222  1.00 98.75           C  
ATOM   1137  OD1 ASP A 156      -9.549   8.797  15.112  1.00 98.75           O  
ATOM   1138  OD2 ASP A 156     -11.477   8.858  14.002  1.00 98.75           O  
ATOM   1139  N   LEU A 157      -8.980   5.887  10.735  1.00 98.73           N  
ATOM   1140  CA  LEU A 157      -8.786   4.614  10.056  1.00 98.73           C  
ATOM   1141  C   LEU A 157      -9.149   4.729   8.576  1.00 98.73           C  
ATOM   1142  CB  LEU A 157      -9.669   3.578  10.776  1.00 98.73           C  
ATOM   1143  O   LEU A 157     -10.298   4.990   8.243  1.00 98.73           O  
ATOM   1144  CG  LEU A 157      -9.673   2.187  10.127  1.00 98.73           C  
ATOM   1145  CD1 LEU A 157      -8.323   1.497  10.270  1.00 98.73           C  
ATOM   1146  CD2 LEU A 157     -10.726   1.306  10.796  1.00 98.73           C  
ATOM   1147  N   ALA A 158      -8.209   4.446   7.681  1.00 98.81           N  
ATOM   1148  CA  ALA A 158      -8.502   4.198   6.273  1.00 98.81           C  
ATOM   1149  C   ALA A 158      -8.559   2.688   6.002  1.00 98.81           C  
ATOM   1150  CB  ALA A 158      -7.485   4.934   5.395  1.00 98.81           C  
ATOM   1151  O   ALA A 158      -7.674   1.944   6.431  1.00 98.81           O  
ATOM   1152  N   ILE A 159      -9.584   2.240   5.274  1.00 98.76           N  
ATOM   1153  CA  ILE A 159      -9.699   0.870   4.759  1.00 98.76           C  
ATOM   1154  C   ILE A 159      -9.741   0.940   3.238  1.00 98.76           C  
ATOM   1155  CB  ILE A 159     -10.925   0.120   5.326  1.00 98.76           C  
ATOM   1156  O   ILE A 159     -10.612   1.611   2.685  1.00 98.76           O  
ATOM   1157  CG1 ILE A 159     -10.890   0.088   6.872  1.00 98.76           C  
ATOM   1158  CG2 ILE A 159     -10.971  -1.315   4.755  1.00 98.76           C  
ATOM   1159  CD1 ILE A 159     -12.108  -0.585   7.519  1.00 98.76           C  
ATOM   1160  N   ASP A 160      -8.835   0.239   2.558  1.00 98.72           N  
ATOM   1161  CA  ASP A 160      -8.767   0.246   1.093  1.00 98.72           C  
ATOM   1162  C   ASP A 160      -8.337  -1.106   0.499  1.00 98.72           C  
ATOM   1163  CB  ASP A 160      -7.878   1.404   0.624  1.00 98.72           C  
ATOM   1164  O   ASP A 160      -7.832  -1.983   1.196  1.00 98.72           O  
ATOM   1165  CG  ASP A 160      -8.218   1.922  -0.770  1.00 98.72           C  
ATOM   1166  OD1 ASP A 160      -9.023   1.299  -1.498  1.00 98.72           O  
ATOM   1167  OD2 ASP A 160      -7.591   2.918  -1.172  1.00 98.72           O  
ATOM   1168  N   GLY A 161      -8.569  -1.297  -0.798  1.00 98.30           N  
ATOM   1169  CA  GLY A 161      -8.074  -2.438  -1.558  1.00 98.30           C  
ATOM   1170  C   GLY A 161      -6.653  -2.241  -2.090  1.00 98.30           C  
ATOM   1171  O   GLY A 161      -6.110  -1.134  -2.078  1.00 98.30           O  
ATOM   1172  N   ALA A 162      -6.071  -3.314  -2.627  1.00 98.52           N  
ATOM   1173  CA  ALA A 162      -4.815  -3.276  -3.373  1.00 98.52           C  
ATOM   1174  C   ALA A 162      -4.883  -4.121  -4.652  1.00 98.52           C  
ATOM   1175  CB  ALA A 162      -3.657  -3.696  -2.461  1.00 98.52           C  
ATOM   1176  O   ALA A 162      -5.633  -5.098  -4.744  1.00 98.52           O  
ATOM   1177  N   ASP A 163      -4.077  -3.738  -5.638  1.00 98.46           N  
ATOM   1178  CA  ASP A 163      -3.886  -4.488  -6.877  1.00 98.46           C  
ATOM   1179  C   ASP A 163      -2.845  -5.601  -6.717  1.00 98.46           C  
ATOM   1180  CB  ASP A 163      -3.467  -3.524  -7.985  1.00 98.46           C  
ATOM   1181  O   ASP A 163      -2.972  -6.637  -7.383  1.00 98.46           O  
ATOM   1182  CG  ASP A 163      -4.598  -2.588  -8.400  1.00 98.46           C  
ATOM   1183  OD1 ASP A 163      -5.697  -3.086  -8.749  1.00 98.46           O  
ATOM   1184  OD2 ASP A 163      -4.368  -1.359  -8.388  1.00 98.46           O  
ATOM   1185  N   GLU A 164      -1.883  -5.396  -5.810  1.00 98.44           N  
ATOM   1186  CA  GLU A 164      -0.878  -6.353  -5.340  1.00 98.44           C  
ATOM   1187  C   GLU A 164      -0.214  -5.862  -4.043  1.00 98.44           C  
ATOM   1188  CB  GLU A 164       0.184  -6.522  -6.425  1.00 98.44           C  
ATOM   1189  O   GLU A 164      -0.120  -4.653  -3.818  1.00 98.44           O  
ATOM   1190  CG  GLU A 164       1.192  -7.624  -6.104  1.00 98.44           C  
ATOM   1191  CD  GLU A 164       2.015  -7.973  -7.337  1.00 98.44           C  
ATOM   1192  OE1 GLU A 164       2.337  -9.162  -7.520  1.00 98.44           O  
ATOM   1193  OE2 GLU A 164       2.314  -7.070  -8.141  1.00 98.44           O  
ATOM   1194  N   VAL A 165       0.256  -6.793  -3.212  1.00 98.49           N  
ATOM   1195  CA  VAL A 165       0.948  -6.548  -1.941  1.00 98.49           C  
ATOM   1196  C   VAL A 165       2.197  -7.426  -1.867  1.00 98.49           C  
ATOM   1197  CB  VAL A 165       0.014  -6.873  -0.762  1.00 98.49           C  
ATOM   1198  O   VAL A 165       2.087  -8.637  -2.040  1.00 98.49           O  
ATOM   1199  CG1 VAL A 165       0.676  -6.557   0.585  1.00 98.49           C  
ATOM   1200  CG2 VAL A 165      -1.315  -6.110  -0.879  1.00 98.49           C  
ATOM   1201  N   ASP A 166       3.369  -6.846  -1.599  1.00 97.50           N  
ATOM   1202  CA  ASP A 166       4.629  -7.599  -1.467  1.00 97.50           C  
ATOM   1203  C   ASP A 166       4.906  -8.094  -0.035  1.00 97.50           C  
ATOM   1204  CB  ASP A 166       5.812  -6.803  -2.050  1.00 97.50           C  
ATOM   1205  O   ASP A 166       4.110  -7.885   0.885  1.00 97.50           O  
ATOM   1206  CG  ASP A 166       6.292  -5.594  -1.236  1.00 97.50           C  
ATOM   1207  OD1 ASP A 166       5.845  -5.410  -0.083  1.00 97.50           O  
ATOM   1208  OD2 ASP A 166       7.147  -4.842  -1.756  1.00 97.50           O  
ATOM   1209  N   ALA A 167       6.053  -8.755   0.169  1.00 96.12           N  
ATOM   1210  CA  ALA A 167       6.515  -9.273   1.459  1.00 96.12           C  
ATOM   1211  C   ALA A 167       6.679  -8.195   2.560  1.00 96.12           C  
ATOM   1212  CB  ALA A 167       7.829 -10.021   1.231  1.00 96.12           C  
ATOM   1213  O   ALA A 167       6.475  -8.496   3.739  1.00 96.12           O  
ATOM   1214  N   ASP A 168       6.948  -6.944   2.182  1.00 95.68           N  
ATOM   1215  CA  ASP A 168       7.194  -5.815   3.091  1.00 95.68           C  
ATOM   1216  C   ASP A 168       5.941  -4.939   3.308  1.00 95.68           C  
ATOM   1217  CB  ASP A 168       8.382  -4.995   2.563  1.00 95.68           C  
ATOM   1218  O   ASP A 168       5.995  -3.890   3.955  1.00 95.68           O  
ATOM   1219  CG  ASP A 168       9.706  -5.769   2.531  1.00 95.68           C  
ATOM   1220  OD1 ASP A 168       9.953  -6.570   3.461  1.00 95.68           O  
ATOM   1221  OD2 ASP A 168      10.488  -5.518   1.585  1.00 95.68           O  
ATOM   1222  N   LEU A 169       4.789  -5.376   2.783  1.00 97.43           N  
ATOM   1223  CA  LEU A 169       3.516  -4.646   2.785  1.00 97.43           C  
ATOM   1224  C   LEU A 169       3.567  -3.320   2.011  1.00 97.43           C  
ATOM   1225  CB  LEU A 169       2.932  -4.502   4.210  1.00 97.43           C  
ATOM   1226  O   LEU A 169       2.815  -2.386   2.311  1.00 97.43           O  
ATOM   1227  CG  LEU A 169       2.853  -5.798   5.028  1.00 97.43           C  
ATOM   1228  CD1 LEU A 169       2.165  -5.530   6.366  1.00 97.43           C  
ATOM   1229  CD2 LEU A 169       2.058  -6.885   4.307  1.00 97.43           C  
ATOM   1230  N   ASN A 170       4.420  -3.238   0.989  1.00 97.83           N  
ATOM   1231  CA  ASN A 170       4.263  -2.243  -0.064  1.00 97.83           C  
ATOM   1232  C   ASN A 170       3.162  -2.690  -1.017  1.00 97.83           C  
ATOM   1233  CB  ASN A 170       5.561  -2.021  -0.837  1.00 97.83           C  
ATOM   1234  O   ASN A 170       2.965  -3.885  -1.249  1.00 97.83           O  
ATOM   1235  CG  ASN A 170       6.728  -1.713   0.067  1.00 97.83           C  
ATOM   1236  ND2 ASN A 170       7.749  -2.533   0.020  1.00 97.83           N  
ATOM   1237  OD1 ASN A 170       6.721  -0.718   0.784  1.00 97.83           O  
ATOM   1238  N   LEU A 171       2.450  -1.720  -1.586  1.00 98.62           N  
ATOM   1239  CA  LEU A 171       1.295  -1.993  -2.435  1.00 98.62           C  
ATOM   1240  C   LEU A 171       1.498  -1.417  -3.832  1.00 98.62           C  
ATOM   1241  CB  LEU A 171      -0.017  -1.463  -1.817  1.00 98.62           C  
ATOM   1242  O   LEU A 171       1.994  -0.293  -3.976  1.00 98.62           O  
ATOM   1243  CG  LEU A 171      -0.093  -1.404  -0.278  1.00 98.62           C  
ATOM   1244  CD1 LEU A 171      -1.331  -0.614   0.140  1.00 98.62           C  
ATOM   1245  CD2 LEU A 171      -0.173  -2.792   0.351  1.00 98.62           C  
ATOM   1246  N   ILE A 172       0.993  -2.140  -4.832  1.00 98.67           N  
ATOM   1247  CA  ILE A 172       0.499  -1.517  -6.061  1.00 98.67           C  
ATOM   1248  C   ILE A 172      -0.992  -1.228  -5.870  1.00 98.67           C  
ATOM   1249  CB  ILE A 172       0.792  -2.352  -7.328  1.00 98.67           C  
ATOM   1250  O   ILE A 172      -1.769  -2.096  -5.466  1.00 98.67           O  
ATOM   1251  CG1 ILE A 172       2.317  -2.487  -7.530  1.00 98.67           C  
ATOM   1252  CG2 ILE A 172       0.169  -1.667  -8.562  1.00 98.67           C  
ATOM   1253  CD1 ILE A 172       2.740  -3.382  -8.702  1.00 98.67           C  
ATOM   1254  N   LYS A 173      -1.383   0.006  -6.177  1.00 98.72           N  
ATOM   1255  CA  LYS A 173      -2.760   0.502  -6.260  1.00 98.72           C  
ATOM   1256  C   LYS A 173      -2.936   1.325  -7.538  1.00 98.72           C  
ATOM   1257  CB  LYS A 173      -3.082   1.319  -4.994  1.00 98.72           C  
ATOM   1258  O   LYS A 173      -1.968   1.649  -8.226  1.00 98.72           O  
ATOM   1259  CG  LYS A 173      -3.333   0.407  -3.785  1.00 98.72           C  
ATOM   1260  CD  LYS A 173      -3.577   1.143  -2.461  1.00 98.72           C  
ATOM   1261  CE  LYS A 173      -4.737   2.146  -2.458  1.00 98.72           C  
ATOM   1262  NZ  LYS A 173      -6.022   1.559  -2.887  1.00 98.72           N  
ATOM   1263  N   GLY A 174      -4.172   1.714  -7.847  1.00 98.04           N  
ATOM   1264  CA  GLY A 174      -4.495   2.550  -9.008  1.00 98.04           C  
ATOM   1265  C   GLY A 174      -5.023   1.798 -10.230  1.00 98.04           C  
ATOM   1266  O   GLY A 174      -5.227   2.406 -11.286  1.00 98.04           O  
ATOM   1267  N   GLY A 175      -5.315   0.505 -10.116  1.00 97.22           N  
ATOM   1268  CA  GLY A 175      -6.012  -0.282 -11.131  1.00 97.22           C  
ATOM   1269  C   GLY A 175      -7.379   0.300 -11.498  1.00 97.22           C  
ATOM   1270  O   GLY A 175      -7.753   0.287 -12.669  1.00 97.22           O  
ATOM   1271  N   GLY A 176      -8.082   0.893 -10.524  1.00 97.09           N  
ATOM   1272  CA  GLY A 176      -9.337   1.632 -10.725  1.00 97.09           C  
ATOM   1273  C   GLY A 176      -9.169   3.088 -11.180  1.00 97.09           C  
ATOM   1274  O   GLY A 176     -10.139   3.709 -11.593  1.00 97.09           O  
ATOM   1275  N   GLY A 177      -7.946   3.626 -11.145  1.00 97.70           N  
ATOM   1276  CA  GLY A 177      -7.650   5.007 -11.534  1.00 97.70           C  
ATOM   1277  C   GLY A 177      -7.932   6.078 -10.475  1.00 97.70           C  
ATOM   1278  O   GLY A 177      -8.074   7.245 -10.825  1.00 97.70           O  
ATOM   1279  N   CYS A 178      -7.980   5.690  -9.197  1.00 98.09           N  
ATOM   1280  CA  CYS A 178      -8.290   6.571  -8.063  1.00 98.09           C  
ATOM   1281  C   CYS A 178      -7.077   6.838  -7.143  1.00 98.09           C  
ATOM   1282  CB  CYS A 178      -9.477   5.969  -7.293  1.00 98.09           C  
ATOM   1283  O   CYS A 178      -7.231   7.393  -6.058  1.00 98.09           O  
ATOM   1284  SG  CYS A 178     -10.861   5.598  -8.419  1.00 98.09           S  
ATOM   1285  N   LEU A 179      -5.864   6.453  -7.568  1.00 98.63           N  
ATOM   1286  CA  LEU A 179      -4.674   6.351  -6.707  1.00 98.63           C  
ATOM   1287  C   LEU A 179      -4.338   7.629  -5.929  1.00 98.63           C  
ATOM   1288  CB  LEU A 179      -3.468   5.872  -7.540  1.00 98.63           C  
ATOM   1289  O   LEU A 179      -3.889   7.536  -4.790  1.00 98.63           O  
ATOM   1290  CG  LEU A 179      -2.948   6.869  -8.601  1.00 98.63           C  
ATOM   1291  CD1 LEU A 179      -1.834   7.764  -8.072  1.00 98.63           C  
ATOM   1292  CD2 LEU A 179      -2.353   6.117  -9.791  1.00 98.63           C  
ATOM   1293  N   THR A 180      -4.534   8.815  -6.516  1.00 98.72           N  
ATOM   1294  CA  THR A 180      -4.165  10.071  -5.851  1.00 98.72           C  
ATOM   1295  C   THR A 180      -5.084  10.354  -4.668  1.00 98.72           C  
ATOM   1296  CB  THR A 180      -4.140  11.234  -6.853  1.00 98.72           C  
ATOM   1297  O   THR A 180      -4.596  10.644  -3.581  1.00 98.72           O  
ATOM   1298  CG2 THR A 180      -3.981  12.609  -6.208  1.00 98.72           C  
ATOM   1299  OG1 THR A 180      -3.027  11.078  -7.697  1.00 98.72           O  
ATOM   1300  N   GLN A 181      -6.401  10.214  -4.832  1.00 98.68           N  
ATOM   1301  CA  GLN A 181      -7.344  10.415  -3.726  1.00 98.68           C  
ATOM   1302  C   GLN A 181      -7.214   9.306  -2.675  1.00 98.68           C  
ATOM   1303  CB  GLN A 181      -8.771  10.489  -4.271  1.00 98.68           C  
ATOM   1304  O   GLN A 181      -7.217   9.600  -1.482  1.00 98.68           O  
ATOM   1305  CG  GLN A 181      -9.050  11.793  -5.028  1.00 98.68           C  
ATOM   1306  CD  GLN A 181     -10.490  11.885  -5.525  1.00 98.68           C  
ATOM   1307  NE2 GLN A 181     -10.716  12.577  -6.619  1.00 98.68           N  
ATOM   1308  OE1 GLN A 181     -11.431  11.365  -4.945  1.00 98.68           O  
ATOM   1309  N   GLU A 182      -7.006   8.057  -3.106  1.00 98.77           N  
ATOM   1310  CA  GLU A 182      -6.670   6.936  -2.217  1.00 98.77           C  
ATOM   1311  C   GLU A 182      -5.450   7.261  -1.343  1.00 98.77           C  
ATOM   1312  CB  GLU A 182      -6.397   5.669  -3.044  1.00 98.77           C  
ATOM   1313  O   GLU A 182      -5.500   7.099  -0.123  1.00 98.77           O  
ATOM   1314  CG  GLU A 182      -7.634   5.072  -3.741  1.00 98.77           C  
ATOM   1315  CD  GLU A 182      -7.280   3.919  -4.703  1.00 98.77           C  
ATOM   1316  OE1 GLU A 182      -8.202   3.316  -5.292  1.00 98.77           O  
ATOM   1317  OE2 GLU A 182      -6.082   3.580  -4.881  1.00 98.77           O  
ATOM   1318  N   LYS A 183      -4.366   7.770  -1.944  1.00 98.70           N  
ATOM   1319  CA  LYS A 183      -3.135   8.087  -1.213  1.00 98.70           C  
ATOM   1320  C   LYS A 183      -3.287   9.284  -0.289  1.00 98.70           C  
ATOM   1321  CB  LYS A 183      -1.962   8.276  -2.182  1.00 98.70           C  
ATOM   1322  O   LYS A 183      -2.753   9.242   0.814  1.00 98.70           O  
ATOM   1323  CG  LYS A 183      -0.641   8.153  -1.403  1.00 98.70           C  
ATOM   1324  CD  LYS A 183       0.607   8.165  -2.281  1.00 98.70           C  
ATOM   1325  CE  LYS A 183       0.596   7.016  -3.289  1.00 98.70           C  
ATOM   1326  NZ  LYS A 183       1.819   7.038  -4.111  1.00 98.70           N  
ATOM   1327  N   ILE A 184      -4.024  10.314  -0.702  1.00 98.67           N  
ATOM   1328  CA  ILE A 184      -4.325  11.470   0.149  1.00 98.67           C  
ATOM   1329  C   ILE A 184      -5.060  11.003   1.411  1.00 98.67           C  
ATOM   1330  CB  ILE A 184      -5.114  12.537  -0.645  1.00 98.67           C  
ATOM   1331  O   ILE A 184      -4.583  11.239   2.516  1.00 98.67           O  
ATOM   1332  CG1 ILE A 184      -4.202  13.218  -1.691  1.00 98.67           C  
ATOM   1333  CG2 ILE A 184      -5.696  13.614   0.285  1.00 98.67           C  
ATOM   1334  CD1 ILE A 184      -4.975  14.010  -2.754  1.00 98.67           C  
ATOM   1335  N   VAL A 185      -6.179  10.289   1.262  1.00 98.75           N  
ATOM   1336  CA  VAL A 185      -6.989   9.816   2.399  1.00 98.75           C  
ATOM   1337  C   VAL A 185      -6.189   8.868   3.294  1.00 98.75           C  
ATOM   1338  CB  VAL A 185      -8.262   9.135   1.872  1.00 98.75           C  
ATOM   1339  O   VAL A 185      -6.206   9.024   4.511  1.00 98.75           O  
ATOM   1340  CG1 VAL A 185      -9.113   8.426   2.929  1.00 98.75           C  
ATOM   1341  CG2 VAL A 185      -9.184  10.160   1.192  1.00 98.75           C  
ATOM   1342  N   ALA A 186      -5.449   7.917   2.714  1.00 98.53           N  
ATOM   1343  CA  ALA A 186      -4.597   7.015   3.487  1.00 98.53           C  
ATOM   1344  C   ALA A 186      -3.450   7.752   4.204  1.00 98.53           C  
ATOM   1345  CB  ALA A 186      -4.064   5.925   2.551  1.00 98.53           C  
ATOM   1346  O   ALA A 186      -3.075   7.363   5.305  1.00 98.53           O  
ATOM   1347  N   GLY A 187      -2.899   8.811   3.604  1.00 98.17           N  
ATOM   1348  CA  GLY A 187      -1.807   9.610   4.169  1.00 98.17           C  
ATOM   1349  C   GLY A 187      -2.218  10.506   5.341  1.00 98.17           C  
ATOM   1350  O   GLY A 187      -1.368  10.844   6.159  1.00 98.17           O  
ATOM   1351  N   TYR A 188      -3.504  10.856   5.445  1.00 98.30           N  
ATOM   1352  CA  TYR A 188      -4.079  11.575   6.591  1.00 98.30           C  
ATOM   1353  C   TYR A 188      -4.745  10.646   7.620  1.00 98.30           C  
ATOM   1354  CB  TYR A 188      -5.037  12.665   6.087  1.00 98.30           C  
ATOM   1355  O   TYR A 188      -5.316  11.122   8.603  1.00 98.30           O  
ATOM   1356  CG  TYR A 188      -4.322  13.850   5.468  1.00 98.30           C  
ATOM   1357  CD1 TYR A 188      -3.623  14.748   6.297  1.00 98.30           C  
ATOM   1358  CD2 TYR A 188      -4.355  14.065   4.078  1.00 98.30           C  
ATOM   1359  CE1 TYR A 188      -2.939  15.843   5.738  1.00 98.30           C  
ATOM   1360  CE2 TYR A 188      -3.663  15.151   3.510  1.00 98.30           C  
ATOM   1361  OH  TYR A 188      -2.298  17.099   3.797  1.00 98.30           O  
ATOM   1362  CZ  TYR A 188      -2.954  16.040   4.341  1.00 98.30           C  
ATOM   1363  N   ALA A 189      -4.677   9.328   7.413  1.00 98.49           N  
ATOM   1364  CA  ALA A 189      -5.194   8.347   8.351  1.00 98.49           C  
ATOM   1365  C   ALA A 189      -4.139   7.939   9.382  1.00 98.49           C  
ATOM   1366  CB  ALA A 189      -5.773   7.155   7.588  1.00 98.49           C  
ATOM   1367  O   ALA A 189      -3.016   7.582   9.032  1.00 98.49           O  
ATOM   1368  N   SER A 190      -4.531   7.902  10.656  1.00 98.03           N  
ATOM   1369  CA  SER A 190      -3.686   7.396  11.746  1.00 98.03           C  
ATOM   1370  C   SER A 190      -3.339   5.919  11.553  1.00 98.03           C  
ATOM   1371  CB  SER A 190      -4.402   7.555  13.090  1.00 98.03           C  
ATOM   1372  O   SER A 190      -2.275   5.462  11.967  1.00 98.03           O  
ATOM   1373  OG  SER A 190      -4.648   8.914  13.379  1.00 98.03           O  
ATOM   1374  N   ARG A 191      -4.249   5.161  10.932  1.00 98.10           N  
ATOM   1375  CA  ARG A 191      -4.097   3.735  10.641  1.00 98.10           C  
ATOM   1376  C   ARG A 191      -4.576   3.446   9.229  1.00 98.10           C  
ATOM   1377  CB  ARG A 191      -4.880   2.910  11.673  1.00 98.10           C  
ATOM   1378  O   ARG A 191      -5.668   3.868   8.850  1.00 98.10           O  
ATOM   1379  CG  ARG A 191      -4.406   3.202  13.109  1.00 98.10           C  
ATOM   1380  CD  ARG A 191      -5.153   2.361  14.139  1.00 98.10           C  
ATOM   1381  NE  ARG A 191      -4.818   0.944  13.974  1.00 98.10           N  
ATOM   1382  NH1 ARG A 191      -6.784  -0.003  14.713  1.00 98.10           N  
ATOM   1383  NH2 ARG A 191      -5.188  -1.249  13.812  1.00 98.10           N  
ATOM   1384  CZ  ARG A 191      -5.596  -0.086  14.182  1.00 98.10           C  
ATOM   1385  N   PHE A 192      -3.797   2.681   8.470  1.00 98.49           N  
ATOM   1386  CA  PHE A 192      -4.170   2.259   7.122  1.00 98.49           C  
ATOM   1387  C   PHE A 192      -4.218   0.734   7.022  1.00 98.49           C  
ATOM   1388  CB  PHE A 192      -3.230   2.896   6.091  1.00 98.49           C  
ATOM   1389  O   PHE A 192      -3.198   0.052   7.144  1.00 98.49           O  
ATOM   1390  CG  PHE A 192      -3.532   2.524   4.650  1.00 98.49           C  
ATOM   1391  CD1 PHE A 192      -2.477   2.321   3.743  1.00 98.49           C  
ATOM   1392  CD2 PHE A 192      -4.858   2.388   4.200  1.00 98.49           C  
ATOM   1393  CE1 PHE A 192      -2.738   1.975   2.405  1.00 98.49           C  
ATOM   1394  CE2 PHE A 192      -5.119   2.029   2.873  1.00 98.49           C  
ATOM   1395  CZ  PHE A 192      -4.065   1.822   1.969  1.00 98.49           C  
ATOM   1396  N   ILE A 193      -5.422   0.203   6.807  1.00 98.55           N  
ATOM   1397  CA  ILE A 193      -5.702  -1.228   6.712  1.00 98.55           C  
ATOM   1398  C   ILE A 193      -6.060  -1.574   5.273  1.00 98.55           C  
ATOM   1399  CB  ILE A 193      -6.817  -1.637   7.697  1.00 98.55           C  
ATOM   1400  O   ILE A 193      -6.935  -0.959   4.664  1.00 98.55           O  
ATOM   1401  CG1 ILE A 193      -6.494  -1.242   9.156  1.00 98.55           C  
ATOM   1402  CG2 ILE A 193      -7.111  -3.146   7.603  1.00 98.55           C  
ATOM   1403  CD1 ILE A 193      -5.271  -1.906   9.793  1.00 98.55           C  
ATOM   1404  N   VAL A 194      -5.408  -2.598   4.736  1.00 98.77           N  
ATOM   1405  CA  VAL A 194      -5.646  -3.062   3.370  1.00 98.77           C  
ATOM   1406  C   VAL A 194      -6.443  -4.360   3.396  1.00 98.77           C  
ATOM   1407  CB  VAL A 194      -4.332  -3.205   2.598  1.00 98.77           C  
ATOM   1408  O   VAL A 194      -6.206  -5.233   4.233  1.00 98.77           O  
ATOM   1409  CG1 VAL A 194      -4.533  -3.619   1.136  1.00 98.77           C  
ATOM   1410  CG2 VAL A 194      -3.514  -1.910   2.612  1.00 98.77           C  
ATOM   1411  N   ILE A 195      -7.380  -4.505   2.465  1.00 98.68           N  
ATOM   1412  CA  ILE A 195      -8.168  -5.725   2.273  1.00 98.68           C  
ATOM   1413  C   ILE A 195      -8.027  -6.240   0.846  1.00 98.68           C  
ATOM   1414  CB  ILE A 195      -9.643  -5.521   2.669  1.00 98.68           C  
ATOM   1415  O   ILE A 195      -8.143  -5.496  -0.128  1.00 98.68           O  
ATOM   1416  CG1 ILE A 195     -10.333  -4.393   1.872  1.00 98.68           C  
ATOM   1417  CG2 ILE A 195      -9.730  -5.263   4.179  1.00 98.68           C  
ATOM   1418  CD1 ILE A 195     -11.823  -4.269   2.182  1.00 98.68           C  
ATOM   1419  N   ALA A 196      -7.802  -7.538   0.701  1.00 98.19           N  
ATOM   1420  CA  ALA A 196      -7.606  -8.152  -0.599  1.00 98.19           C  
ATOM   1421  C   ALA A 196      -8.017  -9.629  -0.607  1.00 98.19           C  
ATOM   1422  CB  ALA A 196      -6.140  -7.950  -0.981  1.00 98.19           C  
ATOM   1423  O   ALA A 196      -8.220 -10.247   0.434  1.00 98.19           O  
ATOM   1424  N   ASP A 197      -8.157 -10.208  -1.798  1.00 97.71           N  
ATOM   1425  CA  ASP A 197      -8.234 -11.662  -1.951  1.00 97.71           C  
ATOM   1426  C   ASP A 197      -6.831 -12.265  -2.137  1.00 97.71           C  
ATOM   1427  CB  ASP A 197      -9.226 -12.033  -3.065  1.00 97.71           C  
ATOM   1428  O   ASP A 197      -5.888 -11.557  -2.491  1.00 97.71           O  
ATOM   1429  CG  ASP A 197      -8.747 -11.732  -4.489  1.00 97.71           C  
ATOM   1430  OD1 ASP A 197      -7.938 -12.522  -5.019  1.00 97.71           O  
ATOM   1431  OD2 ASP A 197      -9.280 -10.816  -5.163  1.00 97.71           O  
ATOM   1432  N   PHE A 198      -6.696 -13.573  -1.920  1.00 97.07           N  
ATOM   1433  CA  PHE A 198      -5.434 -14.323  -1.973  1.00 97.07           C  
ATOM   1434  C   PHE A 198      -4.583 -14.103  -3.237  1.00 97.07           C  
ATOM   1435  CB  PHE A 198      -5.758 -15.820  -1.842  1.00 97.07           C  
ATOM   1436  O   PHE A 198      -3.378 -14.307  -3.189  1.00 97.07           O  
ATOM   1437  CG  PHE A 198      -6.555 -16.375  -3.011  1.00 97.07           C  
ATOM   1438  CD1 PHE A 198      -7.961 -16.288  -3.028  1.00 97.07           C  
ATOM   1439  CD2 PHE A 198      -5.876 -16.887  -4.132  1.00 97.07           C  
ATOM   1440  CE1 PHE A 198      -8.679 -16.664  -4.176  1.00 97.07           C  
ATOM   1441  CE2 PHE A 198      -6.591 -17.259  -5.281  1.00 97.07           C  
ATOM   1442  CZ  PHE A 198      -7.994 -17.137  -5.309  1.00 97.07           C  
ATOM   1443  N   ARG A 199      -5.159 -13.683  -4.375  1.00 96.97           N  
ATOM   1444  CA  ARG A 199      -4.392 -13.431  -5.619  1.00 96.97           C  
ATOM   1445  C   ARG A 199      -3.532 -12.171  -5.550  1.00 96.97           C  
ATOM   1446  CB  ARG A 199      -5.334 -13.298  -6.819  1.00 96.97           C  
ATOM   1447  O   ARG A 199      -2.818 -11.866  -6.497  1.00 96.97           O  
ATOM   1448  CG  ARG A 199      -6.209 -14.535  -7.037  1.00 96.97           C  
ATOM   1449  CD  ARG A 199      -7.259 -14.285  -8.118  1.00 96.97           C  
ATOM   1450  NE  ARG A 199      -8.211 -13.269  -7.648  1.00 96.97           N  
ATOM   1451  NH1 ARG A 199      -9.454 -13.010  -9.542  1.00 96.97           N  
ATOM   1452  NH2 ARG A 199      -9.866 -11.742  -7.735  1.00 96.97           N  
ATOM   1453  CZ  ARG A 199      -9.174 -12.680  -8.310  1.00 96.97           C  
ATOM   1454  N   LYS A 200      -3.705 -11.379  -4.496  1.00 97.81           N  
ATOM   1455  CA  LYS A 200      -3.024 -10.105  -4.269  1.00 97.81           C  
ATOM   1456  C   LYS A 200      -1.855 -10.239  -3.300  1.00 97.81           C  
ATOM   1457  CB  LYS A 200      -4.064  -9.089  -3.764  1.00 97.81           C  
ATOM   1458  O   LYS A 200      -1.169  -9.248  -3.087  1.00 97.81           O  
ATOM   1459  CG  LYS A 200      -5.334  -8.979  -4.640  1.00 97.81           C  
ATOM   1460  CD  LYS A 200      -4.929  -8.458  -6.006  1.00 97.81           C  
ATOM   1461  CE  LYS A 200      -6.020  -8.436  -7.060  1.00 97.81           C  
ATOM   1462  NZ  LYS A 200      -5.336  -8.190  -8.349  1.00 97.81           N  
ATOM   1463  N   ASP A 201      -1.668 -11.420  -2.711  1.00 97.51           N  
ATOM   1464  CA  ASP A 201      -0.584 -11.733  -1.781  1.00 97.51           C  
ATOM   1465  C   ASP A 201       0.632 -12.243  -2.567  1.00 97.51           C  
ATOM   1466  CB  ASP A 201      -1.090 -12.762  -0.751  1.00 97.51           C  
ATOM   1467  O   ASP A 201       0.636 -13.371  -3.066  1.00 97.51           O  
ATOM   1468  CG  ASP A 201      -0.195 -12.903   0.492  1.00 97.51           C  
ATOM   1469  OD1 ASP A 201       0.700 -12.049   0.705  1.00 97.51           O  
ATOM   1470  OD2 ASP A 201      -0.452 -13.837   1.285  1.00 97.51           O  
ATOM   1471  N   SER A 202       1.642 -11.388  -2.716  1.00 97.37           N  
ATOM   1472  CA  SER A 202       2.844 -11.644  -3.511  1.00 97.37           C  
ATOM   1473  C   SER A 202       4.106 -11.566  -2.659  1.00 97.37           C  
ATOM   1474  CB  SER A 202       2.949 -10.651  -4.671  1.00 97.37           C  
ATOM   1475  O   SER A 202       4.138 -10.958  -1.586  1.00 97.37           O  
ATOM   1476  OG  SER A 202       1.935 -10.892  -5.620  1.00 97.37           O  
ATOM   1477  N   LYS A 203       5.198 -12.154  -3.164  1.00 96.96           N  
ATOM   1478  CA  LYS A 203       6.516 -11.990  -2.544  1.00 96.96           C  
ATOM   1479  C   LYS A 203       7.141 -10.665  -2.967  1.00 96.96           C  
ATOM   1480  CB  LYS A 203       7.399 -13.194  -2.884  1.00 96.96           C  
ATOM   1481  O   LYS A 203       7.625  -9.929  -2.113  1.00 96.96           O  
ATOM   1482  CG  LYS A 203       8.749 -13.090  -2.165  1.00 96.96           C  
ATOM   1483  CD  LYS A 203       9.609 -14.318  -2.460  1.00 96.96           C  
ATOM   1484  CE  LYS A 203      10.957 -14.142  -1.761  1.00 96.96           C  
ATOM   1485  NZ  LYS A 203      11.847 -15.299  -2.015  1.00 96.96           N  
ATOM   1486  N   ASN A 204       7.104 -10.358  -4.260  1.00 97.62           N  
ATOM   1487  CA  ASN A 204       7.553  -9.092  -4.827  1.00 97.62           C  
ATOM   1488  C   ASN A 204       6.406  -8.429  -5.595  1.00 97.62           C  
ATOM   1489  CB  ASN A 204       8.751  -9.311  -5.766  1.00 97.62           C  
ATOM   1490  O   ASN A 204       5.565  -9.106  -6.182  1.00 97.62           O  
ATOM   1491  CG  ASN A 204       9.834 -10.197  -5.191  1.00 97.62           C  
ATOM   1492  ND2 ASN A 204       9.853 -11.446  -5.592  1.00 97.62           N  
ATOM   1493  OD1 ASN A 204      10.679  -9.790  -4.410  1.00 97.62           O  
ATOM   1494  N   LEU A 205       6.409  -7.097  -5.655  1.00 97.96           N  
ATOM   1495  CA  LEU A 205       5.555  -6.385  -6.603  1.00 97.96           C  
ATOM   1496  C   LEU A 205       5.948  -6.777  -8.038  1.00 97.96           C  
ATOM   1497  CB  LEU A 205       5.644  -4.864  -6.385  1.00 97.96           C  
ATOM   1498  O   LEU A 205       7.131  -6.755  -8.388  1.00 97.96           O  
ATOM   1499  CG  LEU A 205       5.242  -4.357  -4.989  1.00 97.96           C  
ATOM   1500  CD1 LEU A 205       5.318  -2.829  -4.937  1.00 97.96           C  
ATOM   1501  CD2 LEU A 205       3.836  -4.821  -4.596  1.00 97.96           C  
ATOM   1502  N   GLY A 206       4.953  -7.106  -8.860  1.00 96.88           N  
ATOM   1503  CA  GLY A 206       5.085  -7.592 -10.234  1.00 96.88           C  
ATOM   1504  C   GLY A 206       4.873  -9.097 -10.409  1.00 96.88           C  
ATOM   1505  O   GLY A 206       4.753  -9.537 -11.555  1.00 96.88           O  
ATOM   1506  N   ASP A 207       4.789  -9.874  -9.322  1.00 96.68           N  
ATOM   1507  CA  ASP A 207       4.607 -11.333  -9.374  1.00 96.68           C  
ATOM   1508  C   ASP A 207       3.219 -11.719  -9.928  1.00 96.68           C  
ATOM   1509  CB  ASP A 207       4.783 -11.956  -7.972  1.00 96.68           C  
ATOM   1510  O   ASP A 207       3.093 -12.700 -10.658  1.00 96.68           O  
ATOM   1511  CG  ASP A 207       6.213 -12.000  -7.398  1.00 96.68           C  
ATOM   1512  OD1 ASP A 207       7.200 -11.795  -8.139  1.00 96.68           O  
ATOM   1513  OD2 ASP A 207       6.342 -12.313  -6.186  1.00 96.68           O  
ATOM   1514  N   GLN A 208       2.180 -10.950  -9.591  1.00 95.50           N  
ATOM   1515  CA  GLN A 208       0.774 -11.181  -9.955  1.00 95.50           C  
ATOM   1516  C   GLN A 208       0.156  -9.991 -10.708  1.00 95.50           C  
ATOM   1517  CB  GLN A 208      -0.049 -11.460  -8.681  1.00 95.50           C  
ATOM   1518  O   GLN A 208      -0.821 -10.156 -11.449  1.00 95.50           O  
ATOM   1519  CG  GLN A 208       0.444 -12.658  -7.854  1.00 95.50           C  
ATOM   1520  CD  GLN A 208       0.339 -13.995  -8.573  1.00 95.50           C  
ATOM   1521  NE2 GLN A 208       1.248 -14.906  -8.303  1.00 95.50           N  
ATOM   1522  OE1 GLN A 208      -0.558 -14.265  -9.360  1.00 95.50           O  
ATOM   1523  N   TRP A 209       0.688  -8.773 -10.538  1.00 96.45           N  
ATOM   1524  CA  TRP A 209       0.208  -7.583 -11.244  1.00 96.45           C  
ATOM   1525  C   TRP A 209       1.110  -7.195 -12.419  1.00 96.45           C  
ATOM   1526  CB  TRP A 209       0.000  -6.424 -10.277  1.00 96.45           C  
ATOM   1527  O   TRP A 209       2.058  -6.424 -12.301  1.00 96.45           O  
ATOM   1528  CG  TRP A 209      -0.576  -5.207 -10.915  1.00 96.45           C  
ATOM   1529  CD1 TRP A 209       0.139  -4.168 -11.392  1.00 96.45           C  
ATOM   1530  CD2 TRP A 209      -1.973  -4.879 -11.149  1.00 96.45           C  
ATOM   1531  CE2 TRP A 209      -2.035  -3.568 -11.704  1.00 96.45           C  
ATOM   1532  CE3 TRP A 209      -3.192  -5.549 -10.912  1.00 96.45           C  
ATOM   1533  NE1 TRP A 209      -0.718  -3.200 -11.871  1.00 96.45           N  
ATOM   1534  CH2 TRP A 209      -4.449  -3.599 -11.679  1.00 96.45           C  
ATOM   1535  CZ2 TRP A 209      -3.250  -2.928 -11.974  1.00 96.45           C  
ATOM   1536  CZ3 TRP A 209      -4.422  -4.908 -11.161  1.00 96.45           C  
ATOM   1537  N   HIS A 210       0.753  -7.670 -13.612  1.00 96.29           N  
ATOM   1538  CA  HIS A 210       1.533  -7.420 -14.834  1.00 96.29           C  
ATOM   1539  C   HIS A 210       1.065  -6.208 -15.653  1.00 96.29           C  
ATOM   1540  CB  HIS A 210       1.537  -8.688 -15.687  1.00 96.29           C  
ATOM   1541  O   HIS A 210       1.619  -5.917 -16.713  1.00 96.29           O  
ATOM   1542  CG  HIS A 210       1.915  -9.918 -14.908  1.00 96.29           C  
ATOM   1543  CD2 HIS A 210       1.191 -11.076 -14.851  1.00 96.29           C  
ATOM   1544  ND1 HIS A 210       3.013 -10.085 -14.090  1.00 96.29           N  
ATOM   1545  CE1 HIS A 210       2.953 -11.320 -13.568  1.00 96.29           C  
ATOM   1546  NE2 HIS A 210       1.859 -11.961 -14.012  1.00 96.29           N  
ATOM   1547  N   LYS A 211       0.026  -5.494 -15.200  1.00 96.89           N  
ATOM   1548  CA  LYS A 211      -0.492  -4.319 -15.923  1.00 96.89           C  
ATOM   1549  C   LYS A 211       0.442  -3.112 -15.836  1.00 96.89           C  
ATOM   1550  CB  LYS A 211      -1.903  -3.954 -15.454  1.00 96.89           C  
ATOM   1551  O   LYS A 211       0.307  -2.212 -16.650  1.00 96.89           O  
ATOM   1552  CG  LYS A 211      -2.921  -5.054 -15.781  1.00 96.89           C  
ATOM   1553  CD  LYS A 211      -4.323  -4.586 -15.391  1.00 96.89           C  
ATOM   1554  CE  LYS A 211      -5.355  -5.669 -15.709  1.00 96.89           C  
ATOM   1555  NZ  LYS A 211      -6.713  -5.215 -15.328  1.00 96.89           N  
ATOM   1556  N   GLY A 212       1.399  -3.133 -14.909  1.00 97.60           N  
ATOM   1557  CA  GLY A 212       2.333  -2.042 -14.655  1.00 97.60           C  
ATOM   1558  C   GLY A 212       1.896  -1.157 -13.492  1.00 97.60           C  
ATOM   1559  O   GLY A 212       0.734  -1.171 -13.087  1.00 97.60           O  
ATOM   1560  N   ILE A 213       2.843  -0.408 -12.929  1.00 98.57           N  
ATOM   1561  CA  ILE A 213       2.592   0.557 -11.856  1.00 98.57           C  
ATOM   1562  C   ILE A 213       1.844   1.754 -12.453  1.00 98.57           C  
ATOM   1563  CB  ILE A 213       3.913   0.986 -11.187  1.00 98.57           C  
ATOM   1564  O   ILE A 213       2.398   2.419 -13.334  1.00 98.57           O  
ATOM   1565  CG1 ILE A 213       4.477  -0.196 -10.374  1.00 98.57           C  
ATOM   1566  CG2 ILE A 213       3.720   2.200 -10.255  1.00 98.57           C  
ATOM   1567  CD1 ILE A 213       5.970  -0.076 -10.068  1.00 98.57           C  
ATOM   1568  N   PRO A 214       0.628   2.063 -11.973  1.00 98.81           N  
ATOM   1569  CA  PRO A 214      -0.095   3.252 -12.406  1.00 98.81           C  
ATOM   1570  C   PRO A 214       0.637   4.528 -11.969  1.00 98.81           C  
ATOM   1571  CB  PRO A 214      -1.490   3.126 -11.781  1.00 98.81           C  
ATOM   1572  O   PRO A 214       1.148   4.603 -10.855  1.00 98.81           O  
ATOM   1573  CG  PRO A 214      -1.633   1.623 -11.549  1.00 98.81           C  
ATOM   1574  CD  PRO A 214      -0.227   1.247 -11.123  1.00 98.81           C  
ATOM   1575  N   ILE A 215       0.687   5.549 -12.815  1.00 98.88           N  
ATOM   1576  CA  ILE A 215       1.281   6.859 -12.524  1.00 98.88           C  
ATOM   1577  C   ILE A 215       0.302   7.916 -13.027  1.00 98.88           C  
ATOM   1578  CB  ILE A 215       2.678   7.014 -13.178  1.00 98.88           C  
ATOM   1579  O   ILE A 215       0.043   8.001 -14.228  1.00 98.88           O  
ATOM   1580  CG1 ILE A 215       3.646   5.863 -12.811  1.00 98.88           C  
ATOM   1581  CG2 ILE A 215       3.294   8.370 -12.779  1.00 98.88           C  
ATOM   1582  CD1 ILE A 215       4.935   5.837 -13.643  1.00 98.88           C  
ATOM   1583  N   GLU A 216      -0.257   8.711 -12.119  1.00 98.90           N  
ATOM   1584  CA  GLU A 216      -1.146   9.814 -12.483  1.00 98.90           C  
ATOM   1585  C   GLU A 216      -0.303  11.015 -12.918  1.00 98.90           C  
ATOM   1586  CB  GLU A 216      -2.124  10.130 -11.338  1.00 98.90           C  
ATOM   1587  O   GLU A 216       0.634  11.416 -12.222  1.00 98.90           O  
ATOM   1588  CG  GLU A 216      -3.189  11.155 -11.767  1.00 98.90           C  
ATOM   1589  CD  GLU A 216      -4.386  11.280 -10.804  1.00 98.90           C  
ATOM   1590  OE1 GLU A 216      -5.107  12.307 -10.895  1.00 98.90           O  
ATOM   1591  OE2 GLU A 216      -4.706  10.322 -10.073  1.00 98.90           O  
ATOM   1592  N   VAL A 217      -0.608  11.583 -14.084  1.00 98.90           N  
ATOM   1593  CA  VAL A 217       0.185  12.652 -14.701  1.00 98.90           C  
ATOM   1594  C   VAL A 217      -0.690  13.771 -15.241  1.00 98.90           C  
ATOM   1595  CB  VAL A 217       1.121  12.134 -15.814  1.00 98.90           C  
ATOM   1596  O   VAL A 217      -1.765  13.535 -15.799  1.00 98.90           O  
ATOM   1597  CG1 VAL A 217       2.090  11.070 -15.297  1.00 98.90           C  
ATOM   1598  CG2 VAL A 217       0.386  11.548 -17.027  1.00 98.90           C  
ATOM   1599  N   ILE A 218      -0.183  15.000 -15.160  1.00 98.83           N  
ATOM   1600  CA  ILE A 218      -0.781  16.143 -15.849  1.00 98.83           C  
ATOM   1601  C   ILE A 218      -0.826  15.824 -17.354  1.00 98.83           C  
ATOM   1602  CB  ILE A 218       0.010  17.441 -15.582  1.00 98.83           C  
ATOM   1603  O   ILE A 218       0.219  15.479 -17.918  1.00 98.83           O  
ATOM   1604  CG1 ILE A 218       0.157  17.771 -14.080  1.00 98.83           C  
ATOM   1605  CG2 ILE A 218      -0.643  18.627 -16.316  1.00 98.83           C  
ATOM   1606  CD1 ILE A 218      -1.157  17.961 -13.309  1.00 98.83           C  
ATOM   1607  N   PRO A 219      -1.979  15.970 -18.039  1.00 98.73           N  
ATOM   1608  CA  PRO A 219      -2.143  15.524 -19.422  1.00 98.73           C  
ATOM   1609  C   PRO A 219      -1.072  16.034 -20.390  1.00 98.73           C  
ATOM   1610  CB  PRO A 219      -3.539  15.999 -19.829  1.00 98.73           C  
ATOM   1611  O   PRO A 219      -0.599  15.272 -21.223  1.00 98.73           O  
ATOM   1612  CG  PRO A 219      -4.314  15.905 -18.518  1.00 98.73           C  
ATOM   1613  CD  PRO A 219      -3.277  16.353 -17.491  1.00 98.73           C  
ATOM   1614  N   MET A 220      -0.612  17.285 -20.259  1.00 98.46           N  
ATOM   1615  CA  MET A 220       0.431  17.838 -21.141  1.00 98.46           C  
ATOM   1616  C   MET A 220       1.800  17.146 -21.004  1.00 98.46           C  
ATOM   1617  CB  MET A 220       0.573  19.353 -20.917  1.00 98.46           C  
ATOM   1618  O   MET A 220       2.642  17.267 -21.890  1.00 98.46           O  
ATOM   1619  CG  MET A 220       1.282  19.718 -19.603  1.00 98.46           C  
ATOM   1620  SD  MET A 220       1.488  21.493 -19.318  1.00 98.46           S  
ATOM   1621  CE  MET A 220       2.782  21.868 -20.532  1.00 98.46           C  
ATOM   1622  N   ALA A 221       2.039  16.444 -19.894  1.00 98.62           N  
ATOM   1623  CA  ALA A 221       3.334  15.879 -19.533  1.00 98.62           C  
ATOM   1624  C   ALA A 221       3.448  14.368 -19.805  1.00 98.62           C  
ATOM   1625  CB  ALA A 221       3.619  16.234 -18.070  1.00 98.62           C  
ATOM   1626  O   ALA A 221       4.505  13.792 -19.553  1.00 98.62           O  
ATOM   1627  N   TYR A 222       2.415  13.709 -20.345  1.00 98.48           N  
ATOM   1628  CA  TYR A 222       2.409  12.243 -20.458  1.00 98.48           C  
ATOM   1629  C   TYR A 222       3.591  11.693 -21.284  1.00 98.48           C  
ATOM   1630  CB  TYR A 222       1.048  11.757 -20.984  1.00 98.48           C  
ATOM   1631  O   TYR A 222       4.208  10.707 -20.886  1.00 98.48           O  
ATOM   1632  CG  TYR A 222       0.912  11.707 -22.496  1.00 98.48           C  
ATOM   1633  CD1 TYR A 222       0.488  12.843 -23.206  1.00 98.48           C  
ATOM   1634  CD2 TYR A 222       1.223  10.526 -23.198  1.00 98.48           C  
ATOM   1635  CE1 TYR A 222       0.341  12.809 -24.603  1.00 98.48           C  
ATOM   1636  CE2 TYR A 222       1.097  10.488 -24.601  1.00 98.48           C  
ATOM   1637  OH  TYR A 222       0.549  11.595 -26.658  1.00 98.48           O  
ATOM   1638  CZ  TYR A 222       0.647  11.626 -25.305  1.00 98.48           C  
ATOM   1639  N   VAL A 223       3.976  12.357 -22.384  1.00 98.60           N  
ATOM   1640  CA  VAL A 223       5.132  11.966 -23.216  1.00 98.60           C  
ATOM   1641  C   VAL A 223       6.476  12.168 -22.499  1.00 98.60           C  
ATOM   1642  CB  VAL A 223       5.142  12.663 -24.594  1.00 98.60           C  
ATOM   1643  O   VAL A 223       7.234  11.197 -22.407  1.00 98.60           O  
ATOM   1644  CG1 VAL A 223       6.350  12.243 -25.444  1.00 98.60           C  
ATOM   1645  CG2 VAL A 223       3.880  12.340 -25.389  1.00 98.60           C  
ATOM   1646  N   PRO A 224       6.832  13.373 -21.999  1.00 98.55           N  
ATOM   1647  CA  PRO A 224       8.108  13.561 -21.311  1.00 98.55           C  
ATOM   1648  C   PRO A 224       8.223  12.717 -20.037  1.00 98.55           C  
ATOM   1649  CB  PRO A 224       8.232  15.063 -21.035  1.00 98.55           C  
ATOM   1650  O   PRO A 224       9.297  12.169 -19.795  1.00 98.55           O  
ATOM   1651  CG  PRO A 224       6.795  15.570 -21.079  1.00 98.55           C  
ATOM   1652  CD  PRO A 224       6.149  14.658 -22.120  1.00 98.55           C  
ATOM   1653  N   VAL A 225       7.137  12.532 -19.273  1.00 98.77           N  
ATOM   1654  CA  VAL A 225       7.137  11.632 -18.107  1.00 98.77           C  
ATOM   1655  C   VAL A 225       7.400  10.190 -18.540  1.00 98.77           C  
ATOM   1656  CB  VAL A 225       5.833  11.729 -17.290  1.00 98.77           C  
ATOM   1657  O   VAL A 225       8.291   9.557 -17.978  1.00 98.77           O  
ATOM   1658  CG1 VAL A 225       5.812  10.687 -16.165  1.00 98.77           C  
ATOM   1659  CG2 VAL A 225       5.684  13.106 -16.631  1.00 98.77           C  
ATOM   1660  N   SER A 226       6.708   9.690 -19.573  1.00 98.63           N  
ATOM   1661  CA  SER A 226       6.928   8.328 -20.092  1.00 98.63           C  
ATOM   1662  C   SER A 226       8.392   8.096 -20.470  1.00 98.63           C  
ATOM   1663  CB  SER A 226       6.062   8.043 -21.326  1.00 98.63           C  
ATOM   1664  O   SER A 226       9.003   7.117 -20.046  1.00 98.63           O  
ATOM   1665  OG  SER A 226       4.687   8.122 -21.028  1.00 98.63           O  
ATOM   1666  N   ARG A 227       8.992   9.042 -21.208  1.00 98.39           N  
ATOM   1667  CA  ARG A 227      10.410   8.977 -21.593  1.00 98.39           C  
ATOM   1668  C   ARG A 227      11.330   8.994 -20.377  1.00 98.39           C  
ATOM   1669  CB  ARG A 227      10.762  10.137 -22.532  1.00 98.39           C  
ATOM   1670  O   ARG A 227      12.264   8.202 -20.330  1.00 98.39           O  
ATOM   1671  CG  ARG A 227      10.107   9.995 -23.913  1.00 98.39           C  
ATOM   1672  CD  ARG A 227      10.361  11.238 -24.775  1.00 98.39           C  
ATOM   1673  NE  ARG A 227      11.798  11.413 -25.087  1.00 98.39           N  
ATOM   1674  NH1 ARG A 227      11.713  11.095 -27.366  1.00 98.39           N  
ATOM   1675  NH2 ARG A 227      13.665  11.524 -26.382  1.00 98.39           N  
ATOM   1676  CZ  ARG A 227      12.379  11.343 -26.272  1.00 98.39           C  
ATOM   1677  N   ALA A 228      11.075   9.872 -19.408  1.00 98.49           N  
ATOM   1678  CA  ALA A 228      11.902   9.996 -18.213  1.00 98.49           C  
ATOM   1679  C   ALA A 228      11.870   8.724 -17.350  1.00 98.49           C  
ATOM   1680  CB  ALA A 228      11.439  11.228 -17.426  1.00 98.49           C  
ATOM   1681  O   ALA A 228      12.920   8.291 -16.877  1.00 98.49           O  
ATOM   1682  N   VAL A 229      10.697   8.108 -17.173  1.00 98.44           N  
ATOM   1683  CA  VAL A 229      10.543   6.848 -16.427  1.00 98.44           C  
ATOM   1684  C   VAL A 229      11.289   5.713 -17.133  1.00 98.44           C  
ATOM   1685  CB  VAL A 229       9.053   6.515 -16.206  1.00 98.44           C  
ATOM   1686  O   VAL A 229      12.169   5.107 -16.520  1.00 98.44           O  
ATOM   1687  CG1 VAL A 229       8.846   5.128 -15.587  1.00 98.44           C  
ATOM   1688  CG2 VAL A 229       8.399   7.535 -15.264  1.00 98.44           C  
ATOM   1689  N   SER A 230      11.033   5.488 -18.428  1.00 97.05           N  
ATOM   1690  CA  SER A 230      11.719   4.438 -19.198  1.00 97.05           C  
ATOM   1691  C   SER A 230      13.237   4.635 -19.252  1.00 97.05           C  
ATOM   1692  CB  SER A 230      11.177   4.363 -20.628  1.00 97.05           C  
ATOM   1693  O   SER A 230      13.981   3.670 -19.111  1.00 97.05           O  
ATOM   1694  OG  SER A 230       9.900   3.766 -20.655  1.00 97.05           O  
ATOM   1695  N   GLN A 231      13.728   5.870 -19.412  1.00 97.30           N  
ATOM   1696  CA  GLN A 231      15.170   6.153 -19.433  1.00 97.30           C  
ATOM   1697  C   GLN A 231      15.848   5.896 -18.084  1.00 97.30           C  
ATOM   1698  CB  GLN A 231      15.415   7.613 -19.839  1.00 97.30           C  
ATOM   1699  O   GLN A 231      16.981   5.421 -18.056  1.00 97.30           O  
ATOM   1700  CG  GLN A 231      15.240   7.841 -21.345  1.00 97.30           C  
ATOM   1701  CD  GLN A 231      15.386   9.308 -21.737  1.00 97.30           C  
ATOM   1702  NE2 GLN A 231      15.536   9.601 -23.011  1.00 97.30           N  
ATOM   1703  OE1 GLN A 231      15.398  10.231 -20.941  1.00 97.30           O  
ATOM   1704  N   LYS A 232      15.185   6.227 -16.969  1.00 96.93           N  
ATOM   1705  CA  LYS A 232      15.762   6.062 -15.627  1.00 96.93           C  
ATOM   1706  C   LYS A 232      15.712   4.622 -15.132  1.00 96.93           C  
ATOM   1707  CB  LYS A 232      15.050   6.981 -14.627  1.00 96.93           C  
ATOM   1708  O   LYS A 232      16.651   4.182 -14.474  1.00 96.93           O  
ATOM   1709  CG  LYS A 232      15.477   8.447 -14.780  1.00 96.93           C  
ATOM   1710  CD  LYS A 232      14.811   9.288 -13.685  1.00 96.93           C  
ATOM   1711  CE  LYS A 232      15.277  10.745 -13.771  1.00 96.93           C  
ATOM   1712  NZ  LYS A 232      14.905  11.495 -12.544  1.00 96.93           N  
ATOM   1713  N   PHE A 233      14.623   3.907 -15.406  1.00 97.11           N  
ATOM   1714  CA  PHE A 233      14.351   2.628 -14.749  1.00 97.11           C  
ATOM   1715  C   PHE A 233      14.261   1.433 -15.695  1.00 97.11           C  
ATOM   1716  CB  PHE A 233      13.101   2.773 -13.875  1.00 97.11           C  
ATOM   1717  O   PHE A 233      14.351   0.306 -15.208  1.00 97.11           O  
ATOM   1718  CG  PHE A 233      13.221   3.875 -12.844  1.00 97.11           C  
ATOM   1719  CD1 PHE A 233      14.196   3.779 -11.834  1.00 97.11           C  
ATOM   1720  CD2 PHE A 233      12.401   5.016 -12.926  1.00 97.11           C  
ATOM   1721  CE1 PHE A 233      14.372   4.831 -10.924  1.00 97.11           C  
ATOM   1722  CE2 PHE A 233      12.575   6.070 -12.014  1.00 97.11           C  
ATOM   1723  CZ  PHE A 233      13.570   5.977 -11.028  1.00 97.11           C  
ATOM   1724  N   GLY A 234      14.173   1.660 -17.008  1.00 96.51           N  
ATOM   1725  CA  GLY A 234      13.865   0.624 -17.989  1.00 96.51           C  
ATOM   1726  C   GLY A 234      12.360   0.372 -18.108  1.00 96.51           C  
ATOM   1727  O   GLY A 234      11.535   1.176 -17.662  1.00 96.51           O  
ATOM   1728  N   GLY A 235      11.995  -0.753 -18.718  1.00 96.60           N  
ATOM   1729  CA  GLY A 235      10.598  -1.133 -18.917  1.00 96.60           C  
ATOM   1730  C   GLY A 235       9.827  -0.281 -19.936  1.00 96.60           C  
ATOM   1731  O   GLY A 235      10.359   0.623 -20.591  1.00 96.60           O  
ATOM   1732  N   VAL A 236       8.537  -0.588 -20.067  1.00 97.36           N  
ATOM   1733  CA  VAL A 236       7.620   0.011 -21.047  1.00 97.36           C  
ATOM   1734  C   VAL A 236       6.576   0.847 -20.319  1.00 97.36           C  
ATOM   1735  CB  VAL A 236       6.955  -1.067 -21.927  1.00 97.36           C  
ATOM   1736  O   VAL A 236       5.935   0.368 -19.387  1.00 97.36           O  
ATOM   1737  CG1 VAL A 236       6.051  -0.442 -22.997  1.00 97.36           C  
ATOM   1738  CG2 VAL A 236       8.005  -1.918 -22.656  1.00 97.36           C  
ATOM   1739  N   VAL A 237       6.396   2.098 -20.743  1.00 98.54           N  
ATOM   1740  CA  VAL A 237       5.349   2.984 -20.221  1.00 98.54           C  
ATOM   1741  C   VAL A 237       4.261   3.146 -21.274  1.00 98.54           C  
ATOM   1742  CB  VAL A 237       5.913   4.348 -19.792  1.00 98.54           C  
ATOM   1743  O   VAL A 237       4.539   3.570 -22.395  1.00 98.54           O  
ATOM   1744  CG1 VAL A 237       4.806   5.194 -19.162  1.00 98.54           C  
ATOM   1745  CG2 VAL A 237       7.019   4.222 -18.740  1.00 98.54           C  
ATOM   1746  N   GLU A 238       3.025   2.826 -20.908  1.00 98.37           N  
ATOM   1747  CA  GLU A 238       1.859   2.911 -21.788  1.00 98.37           C  
ATOM   1748  C   GLU A 238       0.867   3.950 -21.263  1.00 98.37           C  
ATOM   1749  CB  GLU A 238       1.196   1.530 -21.924  1.00 98.37           C  
ATOM   1750  O   GLU A 238       0.598   4.020 -20.067  1.00 98.37           O  
ATOM   1751  CG  GLU A 238       2.079   0.541 -22.703  1.00 98.37           C  
ATOM   1752  CD  GLU A 238       1.543  -0.900 -22.719  1.00 98.37           C  
ATOM   1753  OE1 GLU A 238       2.251  -1.806 -23.215  1.00 98.37           O  
ATOM   1754  OE2 GLU A 238       0.469  -1.197 -22.148  1.00 98.37           O  
ATOM   1755  N   LEU A 239       0.287   4.758 -22.152  1.00 98.62           N  
ATOM   1756  CA  LEU A 239      -0.850   5.605 -21.795  1.00 98.62           C  
ATOM   1757  C   LEU A 239      -2.099   4.729 -21.655  1.00 98.62           C  
ATOM   1758  CB  LEU A 239      -1.016   6.702 -22.862  1.00 98.62           C  
ATOM   1759  O   LEU A 239      -2.483   4.046 -22.607  1.00 98.62           O  
ATOM   1760  CG  LEU A 239      -2.203   7.656 -22.627  1.00 98.62           C  
ATOM   1761  CD1 LEU A 239      -2.047   8.487 -21.353  1.00 98.62           C  
ATOM   1762  CD2 LEU A 239      -2.307   8.625 -23.808  1.00 98.62           C  
ATOM   1763  N   ARG A 240      -2.760   4.768 -20.494  1.00 98.61           N  
ATOM   1764  CA  ARG A 240      -3.961   3.967 -20.250  1.00 98.61           C  
ATOM   1765  C   ARG A 240      -5.121   4.469 -21.108  1.00 98.61           C  
ATOM   1766  CB  ARG A 240      -4.300   3.965 -18.755  1.00 98.61           C  
ATOM   1767  O   ARG A 240      -5.661   5.553 -20.880  1.00 98.61           O  
ATOM   1768  CG  ARG A 240      -5.397   2.931 -18.456  1.00 98.61           C  
ATOM   1769  CD  ARG A 240      -5.793   2.915 -16.979  1.00 98.61           C  
ATOM   1770  NE  ARG A 240      -4.737   2.359 -16.121  1.00 98.61           N  
ATOM   1771  NH1 ARG A 240      -5.795   2.664 -14.099  1.00 98.61           N  
ATOM   1772  NH2 ARG A 240      -3.804   1.757 -14.133  1.00 98.61           N  
ATOM   1773  CZ  ARG A 240      -4.781   2.259 -14.808  1.00 98.61           C  
ATOM   1774  N   MET A 241      -5.538   3.654 -22.072  1.00 98.22           N  
ATOM   1775  CA  MET A 241      -6.680   3.947 -22.940  1.00 98.22           C  
ATOM   1776  C   MET A 241      -7.992   3.551 -22.270  1.00 98.22           C  
ATOM   1777  CB  MET A 241      -6.505   3.289 -24.314  1.00 98.22           C  
ATOM   1778  O   MET A 241      -8.082   2.517 -21.608  1.00 98.22           O  
ATOM   1779  CG  MET A 241      -5.230   3.782 -25.016  1.00 98.22           C  
ATOM   1780  SD  MET A 241      -5.055   5.588 -25.163  1.00 98.22           S  
ATOM   1781  CE  MET A 241      -6.375   5.929 -26.347  1.00 98.22           C  
ATOM   1782  N   ALA A 242      -9.016   4.387 -22.420  1.00 97.88           N  
ATOM   1783  CA  ALA A 242     -10.322   4.096 -21.857  1.00 97.88           C  
ATOM   1784  C   ALA A 242     -11.097   3.098 -22.730  1.00 97.88           C  
ATOM   1785  CB  ALA A 242     -11.074   5.404 -21.681  1.00 97.88           C  
ATOM   1786  O   ALA A 242     -10.956   3.080 -23.948  1.00 97.88           O  
ATOM   1787  N   VAL A 243     -11.950   2.292 -22.091  1.00 96.10           N  
ATOM   1788  CA  VAL A 243     -12.826   1.331 -22.784  1.00 96.10           C  
ATOM   1789  C   VAL A 243     -14.159   1.981 -23.174  1.00 96.10           C  
ATOM   1790  CB  VAL A 243     -13.033   0.068 -21.921  1.00 96.10           C  
ATOM   1791  O   VAL A 243     -14.616   1.830 -24.298  1.00 96.10           O  
ATOM   1792  CG1 VAL A 243     -13.925  -0.967 -22.614  1.00 96.10           C  
ATOM   1793  CG2 VAL A 243     -11.692  -0.610 -21.599  1.00 96.10           C  
ATOM   1794  N   ASN A 244     -14.752   2.770 -22.269  1.00 95.03           N  
ATOM   1795  CA  ASN A 244     -16.089   3.364 -22.438  1.00 95.03           C  
ATOM   1796  C   ASN A 244     -16.064   4.829 -22.925  1.00 95.03           C  
ATOM   1797  CB  ASN A 244     -16.883   3.188 -21.129  1.00 95.03           C  
ATOM   1798  O   ASN A 244     -17.068   5.532 -22.839  1.00 95.03           O  
ATOM   1799  CG  ASN A 244     -17.153   1.737 -20.773  1.00 95.03           C  
ATOM   1800  ND2 ASN A 244     -17.419   1.453 -19.521  1.00 95.03           N  
ATOM   1801  OD1 ASN A 244     -17.126   0.836 -21.587  1.00 95.03           O  
ATOM   1802  N   LYS A 245     -14.913   5.315 -23.403  1.00 95.76           N  
ATOM   1803  CA  LYS A 245     -14.773   6.593 -24.117  1.00 95.76           C  
ATOM   1804  C   LYS A 245     -13.626   6.494 -25.114  1.00 95.76           C  
ATOM   1805  CB  LYS A 245     -14.579   7.792 -23.157  1.00 95.76           C  
ATOM   1806  O   LYS A 245     -12.664   5.772 -24.877  1.00 95.76           O  
ATOM   1807  CG  LYS A 245     -13.281   7.730 -22.336  1.00 95.76           C  
ATOM   1808  CD  LYS A 245     -13.002   8.953 -21.453  1.00 95.76           C  
ATOM   1809  CE  LYS A 245     -12.587  10.212 -22.227  1.00 95.76           C  
ATOM   1810  NZ  LYS A 245     -11.284  10.040 -22.916  1.00 95.76           N  
ATOM   1811  N   ALA A 246     -13.678   7.286 -26.178  1.00 96.19           N  
ATOM   1812  CA  ALA A 246     -12.520   7.458 -27.044  1.00 96.19           C  
ATOM   1813  C   ALA A 246     -11.379   8.175 -26.295  1.00 96.19           C  
ATOM   1814  CB  ALA A 246     -12.949   8.204 -28.312  1.00 96.19           C  
ATOM   1815  O   ALA A 246     -11.613   9.092 -25.496  1.00 96.19           O  
ATOM   1816  N   GLY A 247     -10.136   7.779 -26.568  1.00 97.77           N  
ATOM   1817  CA  GLY A 247      -8.941   8.397 -25.992  1.00 97.77           C  
ATOM   1818  C   GLY A 247      -8.539   7.855 -24.608  1.00 97.77           C  
ATOM   1819  O   GLY A 247      -9.029   6.811 -24.176  1.00 97.77           O  
ATOM   1820  N   PRO A 248      -7.628   8.548 -23.905  1.00 98.20           N  
ATOM   1821  CA  PRO A 248      -7.099   8.093 -22.621  1.00 98.20           C  
ATOM   1822  C   PRO A 248      -8.142   8.112 -21.500  1.00 98.20           C  
ATOM   1823  CB  PRO A 248      -5.913   9.007 -22.314  1.00 98.20           C  
ATOM   1824  O   PRO A 248      -9.145   8.839 -21.566  1.00 98.20           O  
ATOM   1825  CG  PRO A 248      -6.250  10.286 -23.073  1.00 98.20           C  
ATOM   1826  CD  PRO A 248      -6.980   9.785 -24.313  1.00 98.20           C  
ATOM   1827  N   VAL A 249      -7.880   7.327 -20.453  1.00 98.42           N  
ATOM   1828  CA  VAL A 249      -8.552   7.456 -19.155  1.00 98.42           C  
ATOM   1829  C   VAL A 249      -8.285   8.852 -18.596  1.00 98.42           C  
ATOM   1830  CB  VAL A 249      -8.086   6.363 -18.170  1.00 98.42           C  
ATOM   1831  O   VAL A 249      -7.160   9.346 -18.656  1.00 98.42           O  
ATOM   1832  CG1 VAL A 249      -8.626   6.568 -16.748  1.00 98.42           C  
ATOM   1833  CG2 VAL A 249      -8.573   4.990 -18.651  1.00 98.42           C  
ATOM   1834  N   VAL A 250      -9.336   9.469 -18.058  1.00 98.25           N  
ATOM   1835  CA  VAL A 250      -9.267  10.729 -17.315  1.00 98.25           C  
ATOM   1836  C   VAL A 250      -9.662  10.421 -15.874  1.00 98.25           C  
ATOM   1837  CB  VAL A 250     -10.166  11.811 -17.942  1.00 98.25           C  
ATOM   1838  O   VAL A 250     -10.723   9.835 -15.666  1.00 98.25           O  
ATOM   1839  CG1 VAL A 250     -10.055  13.136 -17.183  1.00 98.25           C  
ATOM   1840  CG2 VAL A 250      -9.770  12.078 -19.403  1.00 98.25           C  
ATOM   1841  N   THR A 251      -8.801  10.747 -14.910  1.00 98.63           N  
ATOM   1842  CA  THR A 251      -9.056  10.505 -13.479  1.00 98.63           C  
ATOM   1843  C   THR A 251     -10.120  11.455 -12.929  1.00 98.63           C  
ATOM   1844  CB  THR A 251      -7.770  10.607 -12.630  1.00 98.63           C  
ATOM   1845  O   THR A 251     -10.435  12.472 -13.551  1.00 98.63           O  
ATOM   1846  CG2 THR A 251      -6.649   9.745 -13.205  1.00 98.63           C  
ATOM   1847  OG1 THR A 251      -7.303  11.938 -12.547  1.00 98.63           O  
ATOM   1848  N   ASP A 252     -10.614  11.181 -11.718  1.00 97.62           N  
ATOM   1849  CA  ASP A 252     -11.503  12.093 -10.975  1.00 97.62           C  
ATOM   1850  C   ASP A 252     -10.866  13.487 -10.757  1.00 97.62           C  
ATOM   1851  CB  ASP A 252     -11.892  11.452  -9.622  1.00 97.62           C  
ATOM   1852  O   ASP A 252     -11.574  14.463 -10.519  1.00 97.62           O  
ATOM   1853  CG  ASP A 252     -12.875  10.267  -9.709  1.00 97.62           C  
ATOM   1854  OD1 ASP A 252     -13.379   9.989 -10.818  1.00 97.62           O  
ATOM   1855  OD2 ASP A 252     -13.153   9.647  -8.652  1.00 97.62           O  
ATOM   1856  N   ASN A 253      -9.537  13.603 -10.895  1.00 98.19           N  
ATOM   1857  CA  ASN A 253      -8.783  14.856 -10.781  1.00 98.19           C  
ATOM   1858  C   ASN A 253      -8.476  15.511 -12.146  1.00 98.19           C  
ATOM   1859  CB  ASN A 253      -7.490  14.601  -9.991  1.00 98.19           C  
ATOM   1860  O   ASN A 253      -7.746  16.499 -12.202  1.00 98.19           O  
ATOM   1861  CG  ASN A 253      -7.679  13.755  -8.748  1.00 98.19           C  
ATOM   1862  ND2 ASN A 253      -7.007  12.630  -8.674  1.00 98.19           N  
ATOM   1863  OD1 ASN A 253      -8.447  14.068  -7.850  1.00 98.19           O  
ATOM   1864  N   GLY A 254      -8.989  14.967 -13.256  1.00 98.29           N  
ATOM   1865  CA  GLY A 254      -8.781  15.509 -14.604  1.00 98.29           C  
ATOM   1866  C   GLY A 254      -7.445  15.139 -15.261  1.00 98.29           C  
ATOM   1867  O   GLY A 254      -7.063  15.757 -16.255  1.00 98.29           O  
ATOM   1868  N   ASN A 255      -6.733  14.140 -14.734  1.00 98.81           N  
ATOM   1869  CA  ASN A 255      -5.392  13.757 -15.183  1.00 98.81           C  
ATOM   1870  C   ASN A 255      -5.395  12.494 -16.048  1.00 98.81           C  
ATOM   1871  CB  ASN A 255      -4.515  13.593 -13.941  1.00 98.81           C  
ATOM   1872  O   ASN A 255      -6.401  11.794 -16.140  1.00 98.81           O  
ATOM   1873  CG  ASN A 255      -4.336  14.900 -13.203  1.00 98.81           C  
ATOM   1874  ND2 ASN A 255      -4.530  14.888 -11.908  1.00 98.81           N  
ATOM   1875  OD1 ASN A 255      -4.021  15.927 -13.784  1.00 98.81           O  
ATOM   1876  N   PHE A 256      -4.259  12.181 -16.674  1.00 98.81           N  
ATOM   1877  CA  PHE A 256      -4.050  10.902 -17.360  1.00 98.81           C  
ATOM   1878  C   PHE A 256      -3.366   9.889 -16.449  1.00 98.81           C  
ATOM   1879  CB  PHE A 256      -3.251  11.111 -18.655  1.00 98.81           C  
ATOM   1880  O   PHE A 256      -2.728  10.255 -15.464  1.00 98.81           O  
ATOM   1881  CG  PHE A 256      -3.955  11.839 -19.787  1.00 98.81           C  
ATOM   1882  CD1 PHE A 256      -5.343  12.100 -19.767  1.00 98.81           C  
ATOM   1883  CD2 PHE A 256      -3.194  12.250 -20.897  1.00 98.81           C  
ATOM   1884  CE1 PHE A 256      -5.945  12.797 -20.826  1.00 98.81           C  
ATOM   1885  CE2 PHE A 256      -3.801  12.933 -21.965  1.00 98.81           C  
ATOM   1886  CZ  PHE A 256      -5.177  13.215 -21.925  1.00 98.81           C  
ATOM   1887  N   ILE A 257      -3.464   8.612 -16.817  1.00 98.86           N  
ATOM   1888  CA  ILE A 257      -2.728   7.528 -16.167  1.00 98.86           C  
ATOM   1889  C   ILE A 257      -1.763   6.906 -17.166  1.00 98.86           C  
ATOM   1890  CB  ILE A 257      -3.672   6.484 -15.540  1.00 98.86           C  
ATOM   1891  O   ILE A 257      -2.157   6.528 -18.272  1.00 98.86           O  
ATOM   1892  CG1 ILE A 257      -4.560   7.164 -14.477  1.00 98.86           C  
ATOM   1893  CG2 ILE A 257      -2.845   5.336 -14.926  1.00 98.86           C  
ATOM   1894  CD1 ILE A 257      -5.591   6.221 -13.860  1.00 98.86           C  
ATOM   1895  N   LEU A 258      -0.509   6.780 -16.749  1.00 98.87           N  
ATOM   1896  CA  LEU A 258       0.490   5.937 -17.385  1.00 98.87           C  
ATOM   1897  C   LEU A 258       0.596   4.619 -16.618  1.00 98.87           C  
ATOM   1898  CB  LEU A 258       1.841   6.663 -17.407  1.00 98.87           C  
ATOM   1899  O   LEU A 258       0.592   4.625 -15.393  1.00 98.87           O  
ATOM   1900  CG  LEU A 258       1.853   8.015 -18.133  1.00 98.87           C  
ATOM   1901  CD1 LEU A 258       3.241   8.642 -18.014  1.00 98.87           C  
ATOM   1902  CD2 LEU A 258       1.493   7.865 -19.611  1.00 98.87           C  
ATOM   1903  N   ASP A 259       0.732   3.508 -17.323  1.00 98.78           N  
ATOM   1904  CA  ASP A 259       1.006   2.197 -16.747  1.00 98.78           C  
ATOM   1905  C   ASP A 259       2.453   1.811 -17.065  1.00 98.78           C  
ATOM   1906  CB  ASP A 259      -0.009   1.184 -17.291  1.00 98.78           C  
ATOM   1907  O   ASP A 259       2.810   1.583 -18.224  1.00 98.78           O  
ATOM   1908  CG  ASP A 259      -1.395   1.356 -16.663  1.00 98.78           C  
ATOM   1909  OD1 ASP A 259      -1.492   1.373 -15.416  1.00 98.78           O  
ATOM   1910  OD2 ASP A 259      -2.411   1.468 -17.388  1.00 98.78           O  
ATOM   1911  N   TRP A 260       3.311   1.779 -16.043  1.00 98.69           N  
ATOM   1912  CA  TRP A 260       4.723   1.429 -16.202  1.00 98.69           C  
ATOM   1913  C   TRP A 260       4.970  -0.050 -15.908  1.00 98.69           C  
ATOM   1914  CB  TRP A 260       5.602   2.339 -15.346  1.00 98.69           C  
ATOM   1915  O   TRP A 260       4.972  -0.489 -14.756  1.00 98.69           O  
ATOM   1916  CG  TRP A 260       7.060   1.983 -15.365  1.00 98.69           C  
ATOM   1917  CD1 TRP A 260       7.807   1.686 -16.457  1.00 98.69           C  
ATOM   1918  CD2 TRP A 260       7.945   1.798 -14.223  1.00 98.69           C  
ATOM   1919  CE2 TRP A 260       9.221   1.378 -14.700  1.00 98.69           C  
ATOM   1920  CE3 TRP A 260       7.781   1.907 -12.826  1.00 98.69           C  
ATOM   1921  NE1 TRP A 260       9.096   1.371 -16.070  1.00 98.69           N  
ATOM   1922  CH2 TRP A 260      10.077   1.158 -12.450  1.00 98.69           C  
ATOM   1923  CZ2 TRP A 260      10.272   1.052 -13.837  1.00 98.69           C  
ATOM   1924  CZ3 TRP A 260       8.832   1.584 -11.950  1.00 98.69           C  
ATOM   1925  N   LYS A 261       5.193  -0.827 -16.967  1.00 98.13           N  
ATOM   1926  CA  LYS A 261       5.585  -2.236 -16.908  1.00 98.13           C  
ATOM   1927  C   LYS A 261       7.099  -2.327 -16.736  1.00 98.13           C  
ATOM   1928  CB  LYS A 261       5.126  -2.959 -18.182  1.00 98.13           C  
ATOM   1929  O   LYS A 261       7.849  -2.031 -17.666  1.00 98.13           O  
ATOM   1930  CG  LYS A 261       3.601  -2.935 -18.360  1.00 98.13           C  
ATOM   1931  CD  LYS A 261       3.218  -3.574 -19.699  1.00 98.13           C  
ATOM   1932  CE  LYS A 261       1.722  -3.368 -19.940  1.00 98.13           C  
ATOM   1933  NZ  LYS A 261       1.363  -3.620 -21.354  1.00 98.13           N  
ATOM   1934  N   PHE A 262       7.532  -2.718 -15.547  1.00 96.67           N  
ATOM   1935  CA  PHE A 262       8.937  -2.901 -15.184  1.00 96.67           C  
ATOM   1936  C   PHE A 262       9.389  -4.350 -15.424  1.00 96.67           C  
ATOM   1937  CB  PHE A 262       9.128  -2.449 -13.732  1.00 96.67           C  
ATOM   1938  O   PHE A 262       8.566  -5.255 -15.538  1.00 96.67           O  
ATOM   1939  CG  PHE A 262       8.245  -3.179 -12.738  1.00 96.67           C  
ATOM   1940  CD1 PHE A 262       6.952  -2.699 -12.451  1.00 96.67           C  
ATOM   1941  CD2 PHE A 262       8.699  -4.366 -12.136  1.00 96.67           C  
ATOM   1942  CE1 PHE A 262       6.131  -3.399 -11.553  1.00 96.67           C  
ATOM   1943  CE2 PHE A 262       7.886  -5.050 -11.217  1.00 96.67           C  
ATOM   1944  CZ  PHE A 262       6.609  -4.552 -10.916  1.00 96.67           C  
ATOM   1945  N   ASP A 263      10.699  -4.568 -15.523  1.00 92.25           N  
ATOM   1946  CA  ASP A 263      11.314  -5.842 -15.929  1.00 92.25           C  
ATOM   1947  C   ASP A 263      12.137  -6.522 -14.819  1.00 92.25           C  
ATOM   1948  CB  ASP A 263      12.157  -5.594 -17.194  1.00 92.25           C  
ATOM   1949  O   ASP A 263      12.665  -7.618 -15.013  1.00 92.25           O  
ATOM   1950  CG  ASP A 263      13.248  -4.518 -17.045  1.00 92.25           C  
ATOM   1951  OD1 ASP A 263      13.431  -3.975 -15.928  1.00 92.25           O  
ATOM   1952  OD2 ASP A 263      13.866  -4.181 -18.079  1.00 92.25           O  
ATOM   1953  N   ARG A 264      12.246  -5.892 -13.645  1.00 93.38           N  
ATOM   1954  CA  ARG A 264      13.014  -6.391 -12.496  1.00 93.38           C  
ATOM   1955  C   ARG A 264      12.462  -5.876 -11.172  1.00 93.38           C  
ATOM   1956  CB  ARG A 264      14.491  -5.999 -12.671  1.00 93.38           C  
ATOM   1957  O   ARG A 264      11.761  -4.871 -11.130  1.00 93.38           O  
ATOM   1958  CG  ARG A 264      14.710  -4.478 -12.667  1.00 93.38           C  
ATOM   1959  CD  ARG A 264      16.155  -4.155 -13.036  1.00 93.38           C  
ATOM   1960  NE  ARG A 264      16.297  -2.713 -13.275  1.00 93.38           N  
ATOM   1961  NH1 ARG A 264      18.549  -2.691 -13.687  1.00 93.38           N  
ATOM   1962  NH2 ARG A 264      17.361  -0.804 -13.875  1.00 93.38           N  
ATOM   1963  CZ  ARG A 264      17.401  -2.077 -13.602  1.00 93.38           C  
ATOM   1964  N   VAL A 265      12.842  -6.522 -10.073  1.00 94.33           N  
ATOM   1965  CA  VAL A 265      12.562  -6.008  -8.725  1.00 94.33           C  
ATOM   1966  C   VAL A 265      13.398  -4.752  -8.476  1.00 94.33           C  
ATOM   1967  CB  VAL A 265      12.808  -7.076  -7.644  1.00 94.33           C  
ATOM   1968  O   VAL A 265      14.601  -4.725  -8.747  1.00 94.33           O  
ATOM   1969  CG1 VAL A 265      12.486  -6.549  -6.239  1.00 94.33           C  
ATOM   1970  CG2 VAL A 265      11.928  -8.309  -7.893  1.00 94.33           C  
ATOM   1971  N   HIS A 266      12.761  -3.709  -7.949  1.00 95.90           N  
ATOM   1972  CA  HIS A 266      13.400  -2.440  -7.623  1.00 95.90           C  
ATOM   1973  C   HIS A 266      13.394  -2.174  -6.117  1.00 95.90           C  
ATOM   1974  CB  HIS A 266      12.683  -1.304  -8.358  1.00 95.90           C  
ATOM   1975  O   HIS A 266      12.611  -2.740  -5.360  1.00 95.90           O  
ATOM   1976  CG  HIS A 266      12.884  -1.295  -9.851  1.00 95.90           C  
ATOM   1977  CD2 HIS A 266      12.092  -1.902 -10.788  1.00 95.90           C  
ATOM   1978  ND1 HIS A 266      13.859  -0.599 -10.531  1.00 95.90           N  
ATOM   1979  CE1 HIS A 266      13.656  -0.781 -11.847  1.00 95.90           C  
ATOM   1980  NE2 HIS A 266      12.601  -1.574 -12.050  1.00 95.90           N  
ATOM   1981  N   LYS A 267      14.217  -1.214  -5.684  1.00 96.56           N  
ATOM   1982  CA  LYS A 267      14.043  -0.574  -4.379  1.00 96.56           C  
ATOM   1983  C   LYS A 267      12.860   0.391  -4.445  1.00 96.56           C  
ATOM   1984  CB  LYS A 267      15.325   0.146  -3.977  1.00 96.56           C  
ATOM   1985  O   LYS A 267      13.006   1.538  -4.871  1.00 96.56           O  
ATOM   1986  CG  LYS A 267      16.496  -0.814  -3.708  1.00 96.56           C  
ATOM   1987  CD  LYS A 267      17.622   0.087  -3.224  1.00 96.56           C  
ATOM   1988  CE  LYS A 267      18.960  -0.543  -2.878  1.00 96.56           C  
ATOM   1989  NZ  LYS A 267      19.811   0.571  -2.393  1.00 96.56           N  
ATOM   1990  N   TRP A 268      11.681  -0.079  -4.049  1.00 97.51           N  
ATOM   1991  CA  TRP A 268      10.423   0.630  -4.296  1.00 97.51           C  
ATOM   1992  C   TRP A 268      10.344   2.026  -3.676  1.00 97.51           C  
ATOM   1993  CB  TRP A 268       9.255  -0.246  -3.839  1.00 97.51           C  
ATOM   1994  O   TRP A 268       9.797   2.926  -4.304  1.00 97.51           O  
ATOM   1995  CG  TRP A 268       9.168  -1.554  -4.551  1.00 97.51           C  
ATOM   1996  CD1 TRP A 268       9.161  -2.780  -3.980  1.00 97.51           C  
ATOM   1997  CD2 TRP A 268       9.055  -1.778  -5.988  1.00 97.51           C  
ATOM   1998  CE2 TRP A 268       9.056  -3.184  -6.225  1.00 97.51           C  
ATOM   1999  CE3 TRP A 268       8.937  -0.926  -7.111  1.00 97.51           C  
ATOM   2000  NE1 TRP A 268       9.105  -3.744  -4.966  1.00 97.51           N  
ATOM   2001  CH2 TRP A 268       8.883  -2.845  -8.613  1.00 97.51           C  
ATOM   2002  CZ2 TRP A 268       8.981  -3.720  -7.518  1.00 97.51           C  
ATOM   2003  CZ3 TRP A 268       8.858  -1.455  -8.411  1.00 97.51           C  
ATOM   2004  N   SER A 269      10.950   2.248  -2.505  1.00 97.17           N  
ATOM   2005  CA  SER A 269      11.026   3.582  -1.887  1.00 97.17           C  
ATOM   2006  C   SER A 269      11.808   4.593  -2.741  1.00 97.17           C  
ATOM   2007  CB  SER A 269      11.655   3.462  -0.495  1.00 97.17           C  
ATOM   2008  O   SER A 269      11.352   5.720  -2.968  1.00 97.17           O  
ATOM   2009  OG  SER A 269      11.597   4.710   0.157  1.00 97.17           O  
ATOM   2010  N   GLU A 270      12.957   4.173  -3.285  1.00 97.81           N  
ATOM   2011  CA  GLU A 270      13.797   5.009  -4.150  1.00 97.81           C  
ATOM   2012  C   GLU A 270      13.082   5.307  -5.475  1.00 97.81           C  
ATOM   2013  CB  GLU A 270      15.156   4.329  -4.419  1.00 97.81           C  
ATOM   2014  O   GLU A 270      13.013   6.463  -5.897  1.00 97.81           O  
ATOM   2015  CG  GLU A 270      16.043   4.144  -3.169  1.00 97.81           C  
ATOM   2016  CD  GLU A 270      17.385   3.435  -3.469  1.00 97.81           C  
ATOM   2017  OE1 GLU A 270      18.065   2.970  -2.518  1.00 97.81           O  
ATOM   2018  OE2 GLU A 270      17.730   3.263  -4.658  1.00 97.81           O  
ATOM   2019  N   VAL A 271      12.485   4.285  -6.098  1.00 97.90           N  
ATOM   2020  CA  VAL A 271      11.726   4.434  -7.350  1.00 97.90           C  
ATOM   2021  C   VAL A 271      10.505   5.328  -7.161  1.00 97.90           C  
ATOM   2022  CB  VAL A 271      11.324   3.058  -7.908  1.00 97.90           C  
ATOM   2023  O   VAL A 271      10.304   6.247  -7.953  1.00 97.90           O  
ATOM   2024  CG1 VAL A 271      10.351   3.150  -9.084  1.00 97.90           C  
ATOM   2025  CG2 VAL A 271      12.571   2.329  -8.416  1.00 97.90           C  
ATOM   2026  N   ASN A 272       9.720   5.116  -6.101  1.00 98.30           N  
ATOM   2027  CA  ASN A 272       8.551   5.933  -5.791  1.00 98.30           C  
ATOM   2028  C   ASN A 272       8.925   7.417  -5.685  1.00 98.30           C  
ATOM   2029  CB  ASN A 272       7.919   5.428  -4.483  1.00 98.30           C  
ATOM   2030  O   ASN A 272       8.337   8.258  -6.365  1.00 98.30           O  
ATOM   2031  CG  ASN A 272       6.729   6.277  -4.092  1.00 98.30           C  
ATOM   2032  ND2 ASN A 272       6.677   6.772  -2.879  1.00 98.30           N  
ATOM   2033  OD1 ASN A 272       5.853   6.536  -4.895  1.00 98.30           O  
ATOM   2034  N   THR A 273       9.953   7.726  -4.889  1.00 98.38           N  
ATOM   2035  CA  THR A 273      10.438   9.099  -4.698  1.00 98.38           C  
ATOM   2036  C   THR A 273      10.934   9.693  -6.013  1.00 98.38           C  
ATOM   2037  CB  THR A 273      11.565   9.133  -3.654  1.00 98.38           C  
ATOM   2038  O   THR A 273      10.548  10.795  -6.398  1.00 98.38           O  
ATOM   2039  CG2 THR A 273      12.026  10.558  -3.345  1.00 98.38           C  
ATOM   2040  OG1 THR A 273      11.111   8.564  -2.449  1.00 98.38           O  
ATOM   2041  N   ALA A 274      11.762   8.954  -6.749  1.00 98.39           N  
ATOM   2042  CA  ALA A 274      12.363   9.448  -7.977  1.00 98.39           C  
ATOM   2043  C   ALA A 274      11.342   9.676  -9.104  1.00 98.39           C  
ATOM   2044  CB  ALA A 274      13.461   8.468  -8.373  1.00 98.39           C  
ATOM   2045  O   ALA A 274      11.506  10.639  -9.855  1.00 98.39           O  
ATOM   2046  N   ILE A 275      10.297   8.843  -9.218  1.00 98.66           N  
ATOM   2047  CA  ILE A 275       9.178   9.061 -10.151  1.00 98.66           C  
ATOM   2048  C   ILE A 275       8.338  10.257  -9.697  1.00 98.66           C  
ATOM   2049  CB  ILE A 275       8.319   7.783 -10.327  1.00 98.66           C  
ATOM   2050  O   ILE A 275       8.062  11.137 -10.509  1.00 98.66           O  
ATOM   2051  CG1 ILE A 275       9.142   6.695 -11.056  1.00 98.66           C  
ATOM   2052  CG2 ILE A 275       7.029   8.081 -11.120  1.00 98.66           C  
ATOM   2053  CD1 ILE A 275       8.415   5.357 -11.245  1.00 98.66           C  
ATOM   2054  N   LYS A 276       7.984  10.343  -8.407  1.00 98.52           N  
ATOM   2055  CA  LYS A 276       7.183  11.450  -7.853  1.00 98.52           C  
ATOM   2056  C   LYS A 276       7.813  12.827  -8.092  1.00 98.52           C  
ATOM   2057  CB  LYS A 276       6.968  11.191  -6.349  1.00 98.52           C  
ATOM   2058  O   LYS A 276       7.088  13.809  -8.224  1.00 98.52           O  
ATOM   2059  CG  LYS A 276       6.027  12.189  -5.654  1.00 98.52           C  
ATOM   2060  CD  LYS A 276       4.563  12.022  -6.088  1.00 98.52           C  
ATOM   2061  CE  LYS A 276       3.686  13.094  -5.435  1.00 98.52           C  
ATOM   2062  NZ  LYS A 276       3.699  14.351  -6.221  1.00 98.52           N  
ATOM   2063  N   MET A 277       9.143  12.891  -8.166  1.00 98.51           N  
ATOM   2064  CA  MET A 277       9.905  14.118  -8.420  1.00 98.51           C  
ATOM   2065  C   MET A 277      10.043  14.492  -9.907  1.00 98.51           C  
ATOM   2066  CB  MET A 277      11.282  14.011  -7.742  1.00 98.51           C  
ATOM   2067  O   MET A 277      10.650  15.517 -10.219  1.00 98.51           O  
ATOM   2068  CG  MET A 277      11.193  14.009  -6.209  1.00 98.51           C  
ATOM   2069  SD  MET A 277      10.318  15.408  -5.452  1.00 98.51           S  
ATOM   2070  CE  MET A 277      11.345  16.797  -5.997  1.00 98.51           C  
ATOM   2071  N   ILE A 278       9.511  13.700 -10.845  1.00 98.62           N  
ATOM   2072  CA  ILE A 278       9.492  14.066 -12.269  1.00 98.62           C  
ATOM   2073  C   ILE A 278       8.409  15.138 -12.494  1.00 98.62           C  
ATOM   2074  CB  ILE A 278       9.275  12.829 -13.173  1.00 98.62           C  
ATOM   2075  O   ILE A 278       7.246  14.899 -12.163  1.00 98.62           O  
ATOM   2076  CG1 ILE A 278      10.418  11.806 -12.981  1.00 98.62           C  
ATOM   2077  CG2 ILE A 278       9.191  13.241 -14.656  1.00 98.62           C  
ATOM   2078  CD1 ILE A 278      10.193  10.461 -13.685  1.00 98.62           C  
ATOM   2079  N   PRO A 279       8.733  16.301 -13.098  1.00 98.64           N  
ATOM   2080  CA  PRO A 279       7.734  17.318 -13.412  1.00 98.64           C  
ATOM   2081  C   PRO A 279       6.585  16.760 -14.258  1.00 98.64           C  
ATOM   2082  CB  PRO A 279       8.485  18.436 -14.141  1.00 98.64           C  
ATOM   2083  O   PRO A 279       6.805  16.155 -15.307  1.00 98.64           O  
ATOM   2084  CG  PRO A 279       9.906  18.302 -13.598  1.00 98.64           C  
ATOM   2085  CD  PRO A 279      10.063  16.793 -13.428  1.00 98.64           C  
ATOM   2086  N   GLY A 280       5.356  16.987 -13.794  1.00 98.58           N  
ATOM   2087  CA  GLY A 280       4.137  16.474 -14.418  1.00 98.58           C  
ATOM   2088  C   GLY A 280       3.581  15.204 -13.775  1.00 98.58           C  
ATOM   2089  O   GLY A 280       2.429  14.881 -14.045  1.00 98.58           O  
ATOM   2090  N   VAL A 281       4.331  14.520 -12.902  1.00 98.86           N  
ATOM   2091  CA  VAL A 281       3.784  13.435 -12.075  1.00 98.86           C  
ATOM   2092  C   VAL A 281       2.959  14.025 -10.935  1.00 98.86           C  
ATOM   2093  CB  VAL A 281       4.883  12.490 -11.550  1.00 98.86           C  
ATOM   2094  O   VAL A 281       3.457  14.796 -10.114  1.00 98.86           O  
ATOM   2095  CG1 VAL A 281       4.312  11.430 -10.597  1.00 98.86           C  
ATOM   2096  CG2 VAL A 281       5.531  11.755 -12.729  1.00 98.86           C  
ATOM   2097  N   VAL A 282       1.690  13.630 -10.874  1.00 98.80           N  
ATOM   2098  CA  VAL A 282       0.782  13.952  -9.772  1.00 98.80           C  
ATOM   2099  C   VAL A 282       1.067  12.999  -8.621  1.00 98.80           C  
ATOM   2100  CB  VAL A 282      -0.688  13.894 -10.223  1.00 98.80           C  
ATOM   2101  O   VAL A 282       1.470  13.453  -7.551  1.00 98.80           O  
ATOM   2102  CG1 VAL A 282      -1.655  14.212  -9.078  1.00 98.80           C  
ATOM   2103  CG2 VAL A 282      -0.922  14.902 -11.354  1.00 98.80           C  
ATOM   2104  N   ASP A 283       0.965  11.689  -8.855  1.00 98.65           N  
ATOM   2105  CA  ASP A 283       1.298  10.655  -7.873  1.00 98.65           C  
ATOM   2106  C   ASP A 283       1.549   9.286  -8.541  1.00 98.65           C  
ATOM   2107  CB  ASP A 283       0.185  10.580  -6.810  1.00 98.65           C  
ATOM   2108  O   ASP A 283       1.385   9.120  -9.750  1.00 98.65           O  
ATOM   2109  CG  ASP A 283       0.735  10.288  -5.414  1.00 98.65           C  
ATOM   2110  OD1 ASP A 283       1.690   9.480  -5.295  1.00 98.65           O  
ATOM   2111  OD2 ASP A 283       0.233  10.906  -4.461  1.00 98.65           O  
ATOM   2112  N   THR A 284       1.967   8.299  -7.755  1.00 98.80           N  
ATOM   2113  CA  THR A 284       2.269   6.928  -8.186  1.00 98.80           C  
ATOM   2114  C   THR A 284       1.309   5.925  -7.542  1.00 98.80           C  
ATOM   2115  CB  THR A 284       3.715   6.538  -7.834  1.00 98.80           C  
ATOM   2116  O   THR A 284       0.806   6.124  -6.439  1.00 98.80           O  
ATOM   2117  CG2 THR A 284       4.759   7.597  -8.198  1.00 98.80           C  
ATOM   2118  OG1 THR A 284       3.762   6.308  -6.448  1.00 98.80           O  
ATOM   2119  N   GLY A 285       1.109   4.780  -8.177  1.00 98.77           N  
ATOM   2120  CA  GLY A 285       0.401   3.637  -7.609  1.00 98.77           C  
ATOM   2121  C   GLY A 285       1.200   2.892  -6.540  1.00 98.77           C  
ATOM   2122  O   GLY A 285       0.734   1.871  -6.054  1.00 98.77           O  
ATOM   2123  N   LEU A 286       2.396   3.371  -6.177  1.00 98.71           N  
ATOM   2124  CA  LEU A 286       3.233   2.782  -5.137  1.00 98.71           C  
ATOM   2125  C   LEU A 286       2.867   3.363  -3.768  1.00 98.71           C  
ATOM   2126  CB  LEU A 286       4.717   3.022  -5.466  1.00 98.71           C  
ATOM   2127  O   LEU A 286       3.075   4.551  -3.502  1.00 98.71           O  
ATOM   2128  CG  LEU A 286       5.252   2.234  -6.671  1.00 98.71           C  
ATOM   2129  CD1 LEU A 286       6.672   2.708  -6.990  1.00 98.71           C  
ATOM   2130  CD2 LEU A 286       5.285   0.726  -6.411  1.00 98.71           C  
ATOM   2131  N   PHE A 287       2.346   2.512  -2.889  1.00 98.61           N  
ATOM   2132  CA  PHE A 287       2.040   2.856  -1.500  1.00 98.61           C  
ATOM   2133  C   PHE A 287       3.103   2.209  -0.623  1.00 98.61           C  
ATOM   2134  CB  PHE A 287       0.619   2.422  -1.133  1.00 98.61           C  
ATOM   2135  O   PHE A 287       2.990   1.050  -0.223  1.00 98.61           O  
ATOM   2136  CG  PHE A 287      -0.490   3.288  -1.704  1.00 98.61           C  
ATOM   2137  CD1 PHE A 287      -1.429   3.879  -0.837  1.00 98.61           C  
ATOM   2138  CD2 PHE A 287      -0.623   3.473  -3.095  1.00 98.61           C  
ATOM   2139  CE1 PHE A 287      -2.493   4.634  -1.357  1.00 98.61           C  
ATOM   2140  CE2 PHE A 287      -1.656   4.272  -3.611  1.00 98.61           C  
ATOM   2141  CZ  PHE A 287      -2.599   4.838  -2.743  1.00 98.61           C  
ATOM   2142  N   ILE A 288       4.178   2.959  -0.394  1.00 97.90           N  
ATOM   2143  CA  ILE A 288       5.386   2.480   0.281  1.00 97.90           C  
ATOM   2144  C   ILE A 288       5.323   2.856   1.749  1.00 97.90           C  
ATOM   2145  CB  ILE A 288       6.651   3.055  -0.386  1.00 97.90           C  
ATOM   2146  O   ILE A 288       5.071   4.012   2.077  1.00 97.90           O  
ATOM   2147  CG1 ILE A 288       6.680   2.816  -1.911  1.00 97.90           C  
ATOM   2148  CG2 ILE A 288       7.924   2.492   0.268  1.00 97.90           C  
ATOM   2149  CD1 ILE A 288       6.415   1.367  -2.336  1.00 97.90           C  
ATOM   2150  N   ASN A 289       5.574   1.892   2.633  1.00 95.58           N  
ATOM   2151  CA  ASN A 289       5.567   2.105   4.080  1.00 95.58           C  
ATOM   2152  C   ASN A 289       4.259   2.690   4.659  1.00 95.58           C  
ATOM   2153  CB  ASN A 289       6.835   2.869   4.515  1.00 95.58           C  
ATOM   2154  O   ASN A 289       4.264   3.133   5.800  1.00 95.58           O  
ATOM   2155  CG  ASN A 289       8.092   2.042   4.354  1.00 95.58           C  
ATOM   2156  ND2 ASN A 289       9.243   2.667   4.321  1.00 95.58           N  
ATOM   2157  OD1 ASN A 289       8.064   0.829   4.287  1.00 95.58           O  
ATOM   2158  N   MET A 290       3.121   2.576   3.962  1.00 97.52           N  
ATOM   2159  CA  MET A 290       1.836   3.122   4.437  1.00 97.52           C  
ATOM   2160  C   MET A 290       0.969   2.102   5.183  1.00 97.52           C  
ATOM   2161  CB  MET A 290       1.044   3.729   3.270  1.00 97.52           C  
ATOM   2162  O   MET A 290       0.433   2.416   6.237  1.00 97.52           O  
ATOM   2163  CG  MET A 290       1.801   4.856   2.565  1.00 97.52           C  
ATOM   2164  SD  MET A 290       0.855   5.683   1.260  1.00 97.52           S  
ATOM   2165  CE  MET A 290      -0.283   6.680   2.269  1.00 97.52           C  
ATOM   2166  N   ALA A 291       0.818   0.880   4.658  1.00 97.83           N  
ATOM   2167  CA  ALA A 291      -0.071  -0.115   5.262  1.00 97.83           C  
ATOM   2168  C   ALA A 291       0.432  -0.551   6.647  1.00 97.83           C  
ATOM   2169  CB  ALA A 291      -0.218  -1.305   4.307  1.00 97.83           C  
ATOM   2170  O   ALA A 291       1.607  -0.886   6.805  1.00 97.83           O  
ATOM   2171  N   GLU A 292      -0.450  -0.552   7.642  1.00 97.06           N  
ATOM   2172  CA  GLU A 292      -0.187  -1.118   8.970  1.00 97.06           C  
ATOM   2173  C   GLU A 292      -0.411  -2.634   8.943  1.00 97.06           C  
ATOM   2174  CB  GLU A 292      -1.121  -0.446   9.993  1.00 97.06           C  
ATOM   2175  O   GLU A 292       0.435  -3.412   9.386  1.00 97.06           O  
ATOM   2176  CG  GLU A 292      -0.849  -0.864  11.449  1.00 97.06           C  
ATOM   2177  CD  GLU A 292      -2.061  -0.577  12.346  1.00 97.06           C  
ATOM   2178  OE1 GLU A 292      -2.594  -1.516  12.992  1.00 97.06           O  
ATOM   2179  OE2 GLU A 292      -2.579   0.557  12.351  1.00 97.06           O  
ATOM   2180  N   ARG A 293      -1.560  -3.047   8.388  1.00 97.81           N  
ATOM   2181  CA  ARG A 293      -1.977  -4.447   8.268  1.00 97.81           C  
ATOM   2182  C   ARG A 293      -2.685  -4.710   6.952  1.00 97.81           C  
ATOM   2183  CB  ARG A 293      -2.901  -4.866   9.421  1.00 97.81           C  
ATOM   2184  O   ARG A 293      -3.338  -3.822   6.400  1.00 97.81           O  
ATOM   2185  CG  ARG A 293      -2.287  -4.634  10.803  1.00 97.81           C  
ATOM   2186  CD  ARG A 293      -3.153  -5.265  11.889  1.00 97.81           C  
ATOM   2187  NE  ARG A 293      -2.421  -5.356  13.160  1.00 97.81           N  
ATOM   2188  NH1 ARG A 293      -3.474  -3.711  14.367  1.00 97.81           N  
ATOM   2189  NH2 ARG A 293      -1.935  -5.039  15.313  1.00 97.81           N  
ATOM   2190  CZ  ARG A 293      -2.634  -4.699  14.275  1.00 97.81           C  
ATOM   2191  N   VAL A 294      -2.616  -5.957   6.504  1.00 98.49           N  
ATOM   2192  CA  VAL A 294      -3.295  -6.442   5.305  1.00 98.49           C  
ATOM   2193  C   VAL A 294      -4.048  -7.729   5.620  1.00 98.49           C  
ATOM   2194  CB  VAL A 294      -2.316  -6.641   4.137  1.00 98.49           C  
ATOM   2195  O   VAL A 294      -3.479  -8.658   6.191  1.00 98.49           O  
ATOM   2196  CG1 VAL A 294      -3.105  -6.911   2.851  1.00 98.49           C  
ATOM   2197  CG2 VAL A 294      -1.405  -5.414   3.953  1.00 98.49           C  
ATOM   2198  N   TYR A 295      -5.325  -7.777   5.244  1.00 98.66           N  
ATOM   2199  CA  TYR A 295      -6.180  -8.956   5.355  1.00 98.66           C  
ATOM   2200  C   TYR A 295      -6.385  -9.580   3.976  1.00 98.66           C  
ATOM   2201  CB  TYR A 295      -7.527  -8.581   5.987  1.00 98.66           C  
ATOM   2202  O   TYR A 295      -6.905  -8.924   3.071  1.00 98.66           O  
ATOM   2203  CG  TYR A 295      -7.436  -8.200   7.449  1.00 98.66           C  
ATOM   2204  CD1 TYR A 295      -7.685  -9.170   8.437  1.00 98.66           C  
ATOM   2205  CD2 TYR A 295      -7.056  -6.897   7.821  1.00 98.66           C  
ATOM   2206  CE1 TYR A 295      -7.550  -8.851   9.797  1.00 98.66           C  
ATOM   2207  CE2 TYR A 295      -6.910  -6.571   9.182  1.00 98.66           C  
ATOM   2208  OH  TYR A 295      -6.980  -7.273  11.486  1.00 98.66           O  
ATOM   2209  CZ  TYR A 295      -7.152  -7.553  10.169  1.00 98.66           C  
ATOM   2210  N   PHE A 296      -6.030 -10.855   3.841  1.00 98.55           N  
ATOM   2211  CA  PHE A 296      -6.225 -11.652   2.636  1.00 98.55           C  
ATOM   2212  C   PHE A 296      -7.293 -12.710   2.866  1.00 98.55           C  
ATOM   2213  CB  PHE A 296      -4.918 -12.300   2.186  1.00 98.55           C  
ATOM   2214  O   PHE A 296      -7.136 -13.596   3.704  1.00 98.55           O  
ATOM   2215  CG  PHE A 296      -3.837 -11.298   1.868  1.00 98.55           C  
ATOM   2216  CD1 PHE A 296      -3.799 -10.675   0.606  1.00 98.55           C  
ATOM   2217  CD2 PHE A 296      -2.884 -10.972   2.848  1.00 98.55           C  
ATOM   2218  CE1 PHE A 296      -2.768  -9.769   0.306  1.00 98.55           C  
ATOM   2219  CE2 PHE A 296      -1.869 -10.053   2.551  1.00 98.55           C  
ATOM   2220  CZ  PHE A 296      -1.789  -9.486   1.272  1.00 98.55           C  
ATOM   2221  N   GLY A 297      -8.378 -12.641   2.104  1.00 98.26           N  
ATOM   2222  CA  GLY A 297      -9.352 -13.722   2.055  1.00 98.26           C  
ATOM   2223  C   GLY A 297      -8.792 -14.888   1.256  1.00 98.26           C  
ATOM   2224  O   GLY A 297      -8.361 -14.707   0.113  1.00 98.26           O  
ATOM   2225  N   MET A 298      -8.811 -16.078   1.841  1.00 97.56           N  
ATOM   2226  CA  MET A 298      -8.207 -17.273   1.263  1.00 97.56           C  
ATOM   2227  C   MET A 298      -9.240 -18.132   0.531  1.00 97.56           C  
ATOM   2228  CB  MET A 298      -7.465 -18.048   2.357  1.00 97.56           C  
ATOM   2229  O   MET A 298     -10.445 -18.043   0.762  1.00 97.56           O  
ATOM   2230  CG  MET A 298      -6.410 -17.207   3.093  1.00 97.56           C  
ATOM   2231  SD  MET A 298      -5.197 -16.347   2.046  1.00 97.56           S  
ATOM   2232  CE  MET A 298      -4.211 -17.748   1.456  1.00 97.56           C  
ATOM   2233  N   GLN A 299      -8.765 -18.989  -0.378  1.00 94.30           N  
ATOM   2234  CA  GLN A 299      -9.634 -19.890  -1.148  1.00 94.30           C  
ATOM   2235  C   GLN A 299     -10.362 -20.933  -0.290  1.00 94.30           C  
ATOM   2236  CB  GLN A 299      -8.805 -20.665  -2.178  1.00 94.30           C  
ATOM   2237  O   GLN A 299     -11.373 -21.479  -0.735  1.00 94.30           O  
ATOM   2238  CG  GLN A 299      -8.279 -19.807  -3.327  1.00 94.30           C  
ATOM   2239  CD  GLN A 299      -7.614 -20.654  -4.408  1.00 94.30           C  
ATOM   2240  NE2 GLN A 299      -7.322 -20.108  -5.561  1.00 94.30           N  
ATOM   2241  OE1 GLN A 299      -7.383 -21.839  -4.275  1.00 94.30           O  
ATOM   2242  N   ASP A 300      -9.820 -21.244   0.886  1.00 95.29           N  
ATOM   2243  CA  ASP A 300     -10.333 -22.236   1.835  1.00 95.29           C  
ATOM   2244  C   ASP A 300     -11.346 -21.651   2.838  1.00 95.29           C  
ATOM   2245  CB  ASP A 300      -9.144 -22.912   2.542  1.00 95.29           C  
ATOM   2246  O   ASP A 300     -11.849 -22.376   3.692  1.00 95.29           O  
ATOM   2247  CG  ASP A 300      -8.325 -21.972   3.437  1.00 95.29           C  
ATOM   2248  OD1 ASP A 300      -8.644 -20.760   3.494  1.00 95.29           O  
ATOM   2249  OD2 ASP A 300      -7.341 -22.448   4.029  1.00 95.29           O  
ATOM   2250  N   GLY A 301     -11.668 -20.356   2.725  1.00 95.60           N  
ATOM   2251  CA  GLY A 301     -12.580 -19.654   3.628  1.00 95.60           C  
ATOM   2252  C   GLY A 301     -11.912 -19.063   4.874  1.00 95.60           C  
ATOM   2253  O   GLY A 301     -12.600 -18.456   5.694  1.00 95.60           O  
ATOM   2254  N   SER A 302     -10.592 -19.201   5.024  1.00 97.65           N  
ATOM   2255  CA  SER A 302      -9.835 -18.513   6.072  1.00 97.65           C  
ATOM   2256  C   SER A 302      -9.500 -17.064   5.687  1.00 97.65           C  
ATOM   2257  CB  SER A 302      -8.588 -19.322   6.453  1.00 97.65           C  
ATOM   2258  O   SER A 302      -9.656 -16.640   4.537  1.00 97.65           O  
ATOM   2259  OG  SER A 302      -7.614 -19.294   5.437  1.00 97.65           O  
ATOM   2260  N   VAL A 303      -9.041 -16.279   6.665  1.00 98.27           N  
ATOM   2261  CA  VAL A 303      -8.486 -14.938   6.440  1.00 98.27           C  
ATOM   2262  C   VAL A 303      -7.074 -14.907   7.003  1.00 98.27           C  
ATOM   2263  CB  VAL A 303      -9.359 -13.827   7.053  1.00 98.27           C  
ATOM   2264  O   VAL A 303      -6.888 -15.055   8.210  1.00 98.27           O  
ATOM   2265  CG1 VAL A 303      -8.757 -12.442   6.780  1.00 98.27           C  
ATOM   2266  CG2 VAL A 303     -10.770 -13.831   6.455  1.00 98.27           C  
ATOM   2267  N   ASN A 304      -6.088 -14.699   6.136  1.00 97.53           N  
ATOM   2268  CA  ASN A 304      -4.710 -14.469   6.547  1.00 97.53           C  
ATOM   2269  C   ASN A 304      -4.509 -12.978   6.859  1.00 97.53           C  
ATOM   2270  CB  ASN A 304      -3.760 -14.994   5.458  1.00 97.53           C  
ATOM   2271  O   ASN A 304      -4.995 -12.120   6.121  1.00 97.53           O  
ATOM   2272  CG  ASN A 304      -2.306 -14.963   5.891  1.00 97.53           C  
ATOM   2273  ND2 ASN A 304      -1.383 -15.147   4.978  1.00 97.53           N  
ATOM   2274  OD1 ASN A 304      -1.980 -14.773   7.050  1.00 97.53           O  
ATOM   2275  N   MET A 305      -3.794 -12.660   7.936  1.00 97.72           N  
ATOM   2276  CA  MET A 305      -3.473 -11.288   8.327  1.00 97.72           C  
ATOM   2277  C   MET A 305      -1.960 -11.131   8.409  1.00 97.72           C  
ATOM   2278  CB  MET A 305      -4.187 -10.927   9.639  1.00 97.72           C  
ATOM   2279  O   MET A 305      -1.288 -11.890   9.105  1.00 97.72           O  
ATOM   2280  CG  MET A 305      -4.021  -9.455  10.046  1.00 97.72           C  
ATOM   2281  SD  MET A 305      -2.449  -8.972  10.817  1.00 97.72           S  
ATOM   2282  CE  MET A 305      -2.528  -9.853  12.401  1.00 97.72           C  
ATOM   2283  N   ARG A 306      -1.434 -10.131   7.700  1.00 97.11           N  
ATOM   2284  CA  ARG A 306      -0.028  -9.725   7.764  1.00 97.11           C  
ATOM   2285  C   ARG A 306       0.052  -8.333   8.380  1.00 97.11           C  
ATOM   2286  CB  ARG A 306       0.607  -9.805   6.364  1.00 97.11           C  
ATOM   2287  O   ARG A 306      -0.717  -7.451   8.003  1.00 97.11           O  
ATOM   2288  CG  ARG A 306       0.672 -11.252   5.826  1.00 97.11           C  
ATOM   2289  CD  ARG A 306       1.201 -11.384   4.387  1.00 97.11           C  
ATOM   2290  NE  ARG A 306       2.488 -10.702   4.207  1.00 97.11           N  
ATOM   2291  NH1 ARG A 306       2.362 -10.248   1.924  1.00 97.11           N  
ATOM   2292  NH2 ARG A 306       3.925  -9.342   3.173  1.00 97.11           N  
ATOM   2293  CZ  ARG A 306       2.907 -10.126   3.101  1.00 97.11           C  
ATOM   2294  N   GLU A 307       0.984  -8.126   9.302  1.00 94.88           N  
ATOM   2295  CA  GLU A 307       1.273  -6.818   9.898  1.00 94.88           C  
ATOM   2296  C   GLU A 307       2.748  -6.474   9.740  1.00 94.88           C  
ATOM   2297  CB  GLU A 307       0.798  -6.738  11.359  1.00 94.88           C  
ATOM   2298  O   GLU A 307       3.590  -7.372   9.641  1.00 94.88           O  
ATOM   2299  CG  GLU A 307       1.566  -7.579  12.392  1.00 94.88           C  
ATOM   2300  CD  GLU A 307       1.011  -7.396  13.822  1.00 94.88           C  
ATOM   2301  OE1 GLU A 307       1.686  -7.859  14.766  1.00 94.88           O  
ATOM   2302  OE2 GLU A 307      -0.104  -6.819  13.992  1.00 94.88           O  
ATOM   2303  N   LYS A 308       3.067  -5.177   9.691  1.00 83.16           N  
ATOM   2304  CA  LYS A 308       4.471  -4.772   9.726  1.00 83.16           C  
ATOM   2305  C   LYS A 308       5.080  -5.166  11.072  1.00 83.16           C  
ATOM   2306  CB  LYS A 308       4.653  -3.270   9.507  1.00 83.16           C  
ATOM   2307  O   LYS A 308       4.454  -4.906  12.101  1.00 83.16           O  
ATOM   2308  CG  LYS A 308       4.443  -2.886   8.042  1.00 83.16           C  
ATOM   2309  CD  LYS A 308       5.003  -1.487   7.807  1.00 83.16           C  
ATOM   2310  CE  LYS A 308       4.807  -1.113   6.340  1.00 83.16           C  
ATOM   2311  NZ  LYS A 308       4.082   0.166   6.261  1.00 83.16           N  
ATOM   2312  N   PRO A 309       6.298  -5.731  11.097  1.00 72.78           N  
ATOM   2313  CA  PRO A 309       7.021  -5.880  12.350  1.00 72.78           C  
ATOM   2314  C   PRO A 309       7.225  -4.493  12.972  1.00 72.78           C  
ATOM   2315  CB  PRO A 309       8.331  -6.589  11.991  1.00 72.78           C  
ATOM   2316  O   PRO A 309       7.606  -3.550  12.274  1.00 72.78           O  
ATOM   2317  CG  PRO A 309       8.543  -6.263  10.512  1.00 72.78           C  
ATOM   2318  CD  PRO A 309       7.130  -6.097   9.960  1.00 72.78           C  
ATOM   2319  N   PHE A 310       6.941  -4.365  14.272  1.00 59.79           N  
ATOM   2320  CA  PHE A 310       7.218  -3.146  15.033  1.00 59.79           C  
ATOM   2321  C   PHE A 310       8.693  -2.762  14.832  1.00 59.79           C  
ATOM   2322  CB  PHE A 310       6.894  -3.368  16.522  1.00 59.79           C  
ATOM   2323  O   PHE A 310       9.581  -3.546  15.167  1.00 59.79           O  
ATOM   2324  CG  PHE A 310       5.417  -3.537  16.844  1.00 59.79           C  
ATOM   2325  CD1 PHE A 310       4.622  -2.403  17.099  1.00 59.79           C  
ATOM   2326  CD2 PHE A 310       4.833  -4.818  16.894  1.00 59.79           C  
ATOM   2327  CE1 PHE A 310       3.255  -2.547  17.400  1.00 59.79           C  
ATOM   2328  CE2 PHE A 310       3.463  -4.963  17.183  1.00 59.79           C  
ATOM   2329  CZ  PHE A 310       2.675  -3.827  17.439  1.00 59.79           C  
ATOM   2330  N   CYS A 311       8.929  -1.598  14.225  1.00 47.74           N  
ATOM   2331  CA  CYS A 311      10.246  -0.968  14.145  1.00 47.74           C  
ATOM   2332  C   CYS A 311      10.496  -0.123  15.392  1.00 47.74           C  
ATOM   2333  CB  CYS A 311      10.345  -0.124  12.869  1.00 47.74           C  
ATOM   2334  O   CYS A 311       9.521   0.507  15.866  1.00 47.74           O  
ATOM   2335  SG  CYS A 311      10.203  -1.207  11.417  1.00 47.74           S  
ATOM   2336  OXT CYS A 311      11.673  -0.099  15.804  1.00 47.74           O  
ENDMDL
MODEL        2
ATOM      1  N   MET A   1     -14.563 -18.851  -1.705  0.00  0.00           N  
ATOM      2  CA  MET A   1     -14.147 -20.135  -2.621  0.00  0.00           C  
ATOM      3  C   MET A   1     -14.079 -19.599  -3.929  0.00  0.00           C  
ATOM      4  O   MET A   1     -13.410 -20.382  -4.612  0.00  0.00           O  
ATOM      5  N   THR A   2     -14.561 -18.434  -4.386  0.00  0.00           N  
ATOM      6  CA  THR A   2     -14.602 -17.770  -5.584  0.00  0.00           C  
ATOM      7  C   THR A   2     -13.764 -16.517  -5.112  0.00  0.00           C  
ATOM      8  O   THR A   2     -13.596 -16.247  -3.923  0.00  0.00           O  
ATOM      9  N   GLN A   3     -13.225 -15.790  -6.087  0.00  0.00           N  
ATOM     10  CA  GLN A   3     -12.441 -14.629  -5.768  0.00  0.00           C  
ATOM     11  C   GLN A   3     -13.398 -13.579  -5.046  0.00  0.00           C  
ATOM     12  O   GLN A   3     -12.976 -12.966  -4.072  0.00  0.00           O  
ATOM     13  N   ASP A   4     -14.637 -13.414  -5.503  0.00  0.00           N  
ATOM     14  CA  ASP A   4     -15.562 -12.571  -4.894  0.00  0.00           C  
ATOM     15  C   ASP A   4     -15.862 -12.968  -3.442  0.00  0.00           C  
ATOM     16  O   ASP A   4     -15.914 -12.097  -2.580  0.00  0.00           O  
ATOM     17  N   GLU A   5     -15.995 -14.261  -3.150  0.00  0.00           N  
ATOM     18  CA  GLU A   5     -16.228 -14.720  -1.790  0.00  0.00           C  
ATOM     19  C   GLU A   5     -14.979 -14.268  -0.915  0.00  0.00           C  
ATOM     20  O   GLU A   5     -15.151 -13.778   0.195  0.00  0.00           O  
ATOM     21  N   LEU A   6     -13.763 -14.448  -1.428  0.00  0.00           N  
ATOM     22  CA  LEU A   6     -12.617 -14.075  -0.713  0.00  0.00           C  
ATOM     23  C   LEU A   6     -12.626 -12.524  -0.472  0.00  0.00           C  
ATOM     24  O   LEU A   6     -12.326 -12.059   0.622  0.00  0.00           O  
ATOM     25  N   LYS A   7     -12.998 -11.751  -1.490  0.00  0.00           N  
ATOM     26  CA  LYS A   7     -13.043 -10.310  -1.338  0.00  0.00           C  
ATOM     27  C   LYS A   7     -14.064  -9.930  -0.291  0.00  0.00           C  
ATOM     28  O   LYS A   7     -13.777  -9.063   0.529  0.00  0.00           O  
ATOM     29  N   LYS A   8     -15.205 -10.606  -0.258  0.00  0.00           N  
ATOM     30  CA  LYS A   8     -16.297 -10.375   0.688  0.00  0.00           C  
ATOM     31  C   LYS A   8     -15.859 -10.737   2.090  0.00  0.00           C  
ATOM     32  O   LYS A   8     -16.101  -9.897   2.962  0.00  0.00           O  
ATOM     33  N   ALA A   9     -15.169 -11.843   2.335  0.00  0.00           N  
ATOM     34  CA  ALA A   9     -14.628 -12.264   3.573  0.00  0.00           C  
ATOM     35  C   ALA A   9     -13.749 -11.156   4.190  0.00  0.00           C  
ATOM     36  O   ALA A   9     -13.934 -10.733   5.332  0.00  0.00           O  
ATOM     37  N   VAL A  10     -12.772 -10.702   3.397  0.00  0.00           N  
ATOM     38  CA  VAL A  10     -11.832  -9.671   3.914  0.00  0.00           C  
ATOM     39  C   VAL A  10     -12.553  -8.390   4.172  0.00  0.00           C  
ATOM     40  O   VAL A  10     -12.287  -7.806   5.228  0.00  0.00           O  
ATOM     41  N   GLY A  11     -13.430  -7.920   3.285  0.00  0.00           N  
ATOM     42  CA  GLY A  11     -14.232  -6.713   3.437  0.00  0.00           C  
ATOM     43  C   GLY A  11     -15.187  -6.681   4.626  0.00  0.00           C  
ATOM     44  O   GLY A  11     -15.733  -5.650   5.014  0.00  0.00           O  
ATOM     45  N   TRP A  12     -15.421  -7.871   5.173  0.00  0.00           N  
ATOM     46  CA  TRP A  12     -16.360  -8.010   6.347  0.00  0.00           C  
ATOM     47  C   TRP A  12     -15.464  -8.105   7.494  0.00  0.00           C  
ATOM     48  O   TRP A  12     -15.794  -7.445   8.486  0.00  0.00           O  
ATOM     49  N   ALA A  13     -14.349  -8.835   7.448  0.00  0.00           N  
ATOM     50  CA  ALA A  13     -13.328  -8.948   8.483  0.00  0.00           C  
ATOM     51  C   ALA A  13     -12.779  -7.572   8.950  0.00  0.00           C  
ATOM     52  O   ALA A  13     -12.463  -7.384  10.137  0.00  0.00           O  
ATOM     53  N   ALA A  14     -12.713  -6.628   8.013  0.00  0.00           N  
ATOM     54  CA  ALA A  14     -12.196  -5.282   8.280  0.00  0.00           C  
ATOM     55  C   ALA A  14     -13.041  -4.524   9.362  0.00  0.00           C  
ATOM     56  O   ALA A  14     -12.524  -3.611  10.018  0.00  0.00           O  
ATOM     57  N   LEU A  15     -14.313  -4.880   9.513  0.00  0.00           N  
ATOM     58  CA  LEU A  15     -15.178  -4.228  10.469  0.00  0.00           C  
ATOM     59  C   LEU A  15     -14.649  -4.248  11.877  0.00  0.00           C  
ATOM     60  O   LEU A  15     -14.911  -3.300  12.638  0.00  0.00           O  
ATOM     61  N   GLN A  16     -13.846  -5.258  12.210  0.00  0.00           N  
ATOM     62  CA  GLN A  16     -13.226  -5.421  13.545  0.00  0.00           C  
ATOM     63  C   GLN A  16     -12.448  -4.145  13.871  0.00  0.00           C  
ATOM     64  O   GLN A  16     -12.527  -3.726  15.018  0.00  0.00           O  
ATOM     65  N   TYR A  17     -11.684  -3.588  12.937  0.00  0.00           N  
ATOM     66  CA  TYR A  17     -10.920  -2.387  13.058  0.00  0.00           C  
ATOM     67  C   TYR A  17     -11.777  -1.067  13.347  0.00  0.00           C  
ATOM     68  O   TYR A  17     -11.233  -0.033  13.723  0.00  0.00           O  
ATOM     69  N   VAL A  18     -13.046  -1.110  12.941  0.00  0.00           N  
ATOM     70  CA  VAL A  18     -13.804   0.159  12.946  0.00  0.00           C  
ATOM     71  C   VAL A  18     -14.234   0.334  14.449  0.00  0.00           C  
ATOM     72  O   VAL A  18     -14.801  -0.530  15.112  0.00  0.00           O  
ATOM     73  N   GLN A  19     -13.860   1.504  14.955  0.00  0.00           N  
ATOM     74  CA  GLN A  19     -14.105   2.028  16.268  0.00  0.00           C  
ATOM     75  C   GLN A  19     -15.423   2.859  16.282  0.00  0.00           C  
ATOM     76  O   GLN A  19     -15.589   3.738  15.436  0.00  0.00           O  
ATOM     77  N   PRO A  20     -16.286   2.639  17.265  0.00  0.00           N  
ATOM     78  CA  PRO A  20     -17.534   3.401  17.294  0.00  0.00           C  
ATOM     79  C   PRO A  20     -17.137   4.971  17.610  0.00  0.00           C  
ATOM     80  O   PRO A  20     -16.111   5.461  18.082  0.00  0.00           O  
ATOM     81  N   GLY A  21     -18.057   5.687  16.971  0.00  0.00           N  
ATOM     82  CA  GLY A  21     -17.803   7.218  17.193  0.00  0.00           C  
ATOM     83  C   GLY A  21     -16.948   7.881  16.090  0.00  0.00           C  
ATOM     84  O   GLY A  21     -17.172   9.029  15.735  0.00  0.00           O  
ATOM     85  N   THR A  22     -15.933   7.193  15.584  0.00  0.00           N  
ATOM     86  CA  THR A  22     -15.075   7.598  14.510  0.00  0.00           C  
ATOM     87  C   THR A  22     -15.464   7.728  13.010  0.00  0.00           C  
ATOM     88  O   THR A  22     -16.518   7.288  12.550  0.00  0.00           O  
ATOM     89  N   ILE A  23     -14.605   8.457  12.307  0.00  0.00           N  
ATOM     90  CA  ILE A  23     -14.727   8.698  10.873  0.00  0.00           C  
ATOM     91  C   ILE A  23     -13.890   7.740  10.131  0.00  0.00           C  
ATOM     92  O   ILE A  23     -12.671   7.795  10.298  0.00  0.00           O  
ATOM     93  N   VAL A  24     -14.454   6.857   9.302  0.00  0.00           N  
ATOM     94  CA  VAL A  24     -13.588   5.869   8.582  0.00  0.00           C  
ATOM     95  C   VAL A  24     -13.146   6.435   7.144  0.00  0.00           C  
ATOM     96  O   VAL A  24     -13.807   7.211   6.452  0.00  0.00           O  
ATOM     97  N   GLY A  25     -11.980   5.948   6.740  0.00  0.00           N  
ATOM     98  CA  GLY A  25     -11.329   6.330   5.534  0.00  0.00           C  
ATOM     99  C   GLY A  25     -11.750   5.220   4.513  0.00  0.00           C  
ATOM    100  O   GLY A  25     -11.297   4.091   4.702  0.00  0.00           O  
ATOM    101  N   VAL A  26     -12.520   5.510   3.460  0.00  0.00           N  
ATOM    102  CA  VAL A  26     -12.775   4.292   2.625  0.00  0.00           C  
ATOM    103  C   VAL A  26     -11.667   4.301   1.297  0.00  0.00           C  
ATOM    104  O   VAL A  26     -10.965   5.233   0.921  0.00  0.00           O  
ATOM    105  N   GLY A  27     -11.645   3.107   0.723  0.00  0.00           N  
ATOM    106  CA  GLY A  27     -10.915   2.827  -0.368  0.00  0.00           C  
ATOM    107  C   GLY A  27     -11.923   2.407  -1.385  0.00  0.00           C  
ATOM    108  O   GLY A  27     -13.126   2.397  -1.111  0.00  0.00           O  
ATOM    109  N   THR A  28     -11.462   2.229  -2.620  0.00  0.00           N  
ATOM    110  CA  THR A  28     -11.978   2.162  -3.981  0.00  0.00           C  
ATOM    111  C   THR A  28     -11.798   0.848  -4.668  0.00  0.00           C  
ATOM    112  O   THR A  28     -10.682   0.316  -4.564  0.00  0.00           O  
ATOM    113  N   GLY A  29     -12.800   0.330  -5.379  0.00  0.00           N  
ATOM    114  CA  GLY A  29     -12.773  -0.885  -6.149  0.00  0.00           C  
ATOM    115  C   GLY A  29     -13.787  -2.008  -5.673  0.00  0.00           C  
ATOM    116  O   GLY A  29     -14.778  -1.739  -4.949  0.00  0.00           O  
ATOM    117  N   SER A  30     -13.503  -3.203  -6.175  0.00  0.00           N  
ATOM    118  CA  SER A  30     -14.438  -4.294  -5.817  0.00  0.00           C  
ATOM    119  C   SER A  30     -14.350  -4.710  -4.359  0.00  0.00           C  
ATOM    120  O   SER A  30     -15.359  -4.807  -3.654  0.00  0.00           O  
ATOM    121  N   THR A  31     -13.124  -4.870  -3.881  0.00  0.00           N  
ATOM    122  CA  THR A  31     -12.899  -5.291  -2.464  0.00  0.00           C  
ATOM    123  C   THR A  31     -13.457  -4.229  -1.485  0.00  0.00           C  
ATOM    124  O   THR A  31     -14.115  -4.533  -0.501  0.00  0.00           O  
ATOM    125  N   ALA A  32     -13.118  -2.971  -1.770  0.00  0.00           N  
ATOM    126  CA  ALA A  32     -13.568  -1.855  -0.904  0.00  0.00           C  
ATOM    127  C   ALA A  32     -15.099  -1.796  -0.901  0.00  0.00           C  
ATOM    128  O   ALA A  32     -15.687  -1.477   0.131  0.00  0.00           O  
ATOM    129  N   ALA A  33     -15.735  -2.145  -2.018  0.00  0.00           N  
ATOM    130  CA  ALA A  33     -17.205  -2.186  -2.117  0.00  0.00           C  
ATOM    131  C   ALA A  33     -17.777  -3.160  -1.051  0.00  0.00           C  
ATOM    132  O   ALA A  33     -18.748  -2.820  -0.382  0.00  0.00           O  
ATOM    133  N   HIS A  34     -17.176  -4.335  -0.876  0.00  0.00           N  
ATOM    134  CA  HIS A  34     -17.642  -5.277   0.103  0.00  0.00           C  
ATOM    135  C   HIS A  34     -17.494  -4.613   1.522  0.00  0.00           C  
ATOM    136  O   HIS A  34     -18.400  -4.734   2.341  0.00  0.00           O  
ATOM    137  N   PHE A  35     -16.390  -3.920   1.788  0.00  0.00           N  
ATOM    138  CA  PHE A  35     -16.189  -3.283   3.024  0.00  0.00           C  
ATOM    139  C   PHE A  35     -17.280  -2.179   3.237  0.00  0.00           C  
ATOM    140  O   PHE A  35     -17.811  -2.069   4.336  0.00  0.00           O  
ATOM    141  N   ILE A  36     -17.633  -1.421   2.201  0.00  0.00           N  
ATOM    142  CA  ILE A  36     -18.662  -0.416   2.299  0.00  0.00           C  
ATOM    143  C   ILE A  36     -19.982  -1.091   2.690  0.00  0.00           C  
ATOM    144  O   ILE A  36     -20.692  -0.605   3.582  0.00  0.00           O  
ATOM    145  N   ASP A  37     -20.290  -2.221   2.054  0.00  0.00           N  
ATOM    146  CA  ASP A  37     -21.526  -2.964   2.370  0.00  0.00           C  
ATOM    147  C   ASP A  37     -21.476  -3.364   3.878  0.00  0.00           C  
ATOM    148  O   ASP A  37     -22.443  -3.195   4.634  0.00  0.00           O  
ATOM    149  N   ALA A  38     -20.321  -3.889   4.286  0.00  0.00           N  
ATOM    150  CA  ALA A  38     -20.169  -4.313   5.676  0.00  0.00           C  
ATOM    151  C   ALA A  38     -20.250  -3.094   6.634  0.00  0.00           C  
ATOM    152  O   ALA A  38     -20.881  -3.208   7.680  0.00  0.00           O  
ATOM    153  N   LEU A  39     -19.698  -1.940   6.265  0.00  0.00           N  
ATOM    154  CA  LEU A  39     -19.790  -0.736   7.052  0.00  0.00           C  
ATOM    155  C   LEU A  39     -21.234  -0.282   7.234  0.00  0.00           C  
ATOM    156  O   LEU A  39     -21.590   0.277   8.286  0.00  0.00           O  
ATOM    157  N   GLY A  40     -22.065  -0.556   6.230  0.00  0.00           N  
ATOM    158  CA  GLY A  40     -23.497  -0.121   6.237  0.00  0.00           C  
ATOM    159  C   GLY A  40     -24.183  -0.732   7.516  0.00  0.00           C  
ATOM    160  O   GLY A  40     -25.070  -0.127   8.142  0.00  0.00           O  
ATOM    161  N   THR A  41     -23.750  -1.948   7.845  0.00  0.00           N  
ATOM    162  CA  THR A  41     -24.392  -2.689   8.950  0.00  0.00           C  
ATOM    163  C   THR A  41     -24.248  -1.829  10.246  0.00  0.00           C  
ATOM    164  O   THR A  41     -25.045  -1.940  11.180  0.00  0.00           O  
ATOM    165  N   MET A  42     -23.129  -1.115  10.343  0.00  0.00           N  
ATOM    166  CA  MET A  42     -22.813  -0.479  11.660  0.00  0.00           C  
ATOM    167  C   MET A  42     -22.737   1.084  11.445  0.00  0.00           C  
ATOM    168  O   MET A  42     -22.133   1.736  12.302  0.00  0.00           O  
ATOM    169  N   LYS A  43     -23.324   1.640  10.398  0.00  0.00           N  
ATOM    170  CA  LYS A  43     -23.474   2.995  10.137  0.00  0.00           C  
ATOM    171  C   LYS A  43     -23.881   3.865  11.302  0.00  0.00           C  
ATOM    172  O   LYS A  43     -23.341   4.952  11.500  0.00  0.00           O  
ATOM    173  N   GLY A  44     -24.804   3.357  12.118  0.00  0.00           N  
ATOM    174  CA  GLY A  44     -25.264   4.139  13.341  0.00  0.00           C  
ATOM    175  C   GLY A  44     -24.090   4.403  14.290  0.00  0.00           C  
ATOM    176  O   GLY A  44     -24.051   5.491  14.850  0.00  0.00           O  
ATOM    177  N   GLN A  45     -23.211   3.431  14.511  0.00  0.00           N  
ATOM    178  CA  GLN A  45     -22.036   3.522  15.314  0.00  0.00           C  
ATOM    179  C   GLN A  45     -20.765   4.267  14.793  0.00  0.00           C  
ATOM    180  O   GLN A  45     -19.697   4.115  15.390  0.00  0.00           O  
ATOM    181  N   ILE A  46     -20.882   4.998  13.689  0.00  0.00           N  
ATOM    182  CA  ILE A  46     -19.751   5.725  13.126  0.00  0.00           C  
ATOM    183  C   ILE A  46     -20.279   6.981  12.732  0.00  0.00           C  
ATOM    184  O   ILE A  46     -21.433   7.093  12.329  0.00  0.00           O  
ATOM    185  N   GLU A  47     -19.466   8.026  12.875  0.00  0.00           N  
ATOM    186  CA  GLU A  47     -19.810   9.505  12.572  0.00  0.00           C  
ATOM    187  C   GLU A  47     -19.678   9.685  10.977  0.00  0.00           C  
ATOM    188  O   GLU A  47     -20.035  10.755  10.503  0.00  0.00           O  
ATOM    189  N   GLY A  48     -19.349   8.644  10.219  0.00  0.00           N  
ATOM    190  CA  GLY A  48     -19.282   8.973   8.818  0.00  0.00           C  
ATOM    191  C   GLY A  48     -17.932   8.840   8.211  0.00  0.00           C  
ATOM    192  O   GLY A  48     -16.979   8.856   8.993  0.00  0.00           O  
ATOM    193  N   ALA A  49     -17.801   8.518   6.931  0.00  0.00           N  
ATOM    194  CA  ALA A  49     -16.628   8.278   6.180  0.00  0.00           C  
ATOM    195  C   ALA A  49     -15.952   9.303   5.368  0.00  0.00           C  
ATOM    196  O   ALA A  49     -16.581  10.358   5.129  0.00  0.00           O  
ATOM    197  N   VAL A  50     -14.736   9.050   4.898  0.00  0.00           N  
ATOM    198  CA  VAL A  50     -14.056   9.996   3.956  0.00  0.00           C  
ATOM    199  C   VAL A  50     -13.845   9.045   2.709  0.00  0.00           C  
ATOM    200  O   VAL A  50     -13.177   8.018   2.828  0.00  0.00           O  
ATOM    201  N   SER A  51     -14.391   9.407   1.544  0.00  0.00           N  
ATOM    202  CA  SER A  51     -14.147   8.548   0.419  0.00  0.00           C  
ATOM    203  C   SER A  51     -12.967   8.886  -0.446  0.00  0.00           C  
ATOM    204  O   SER A  51     -12.507  10.088  -0.493  0.00  0.00           O  
ATOM    205  N   SER A  52     -12.467   7.868  -1.117  0.00  0.00           N  
ATOM    206  CA  SER A  52     -11.259   7.931  -2.021  0.00  0.00           C  
ATOM    207  C   SER A  52     -11.704   7.857  -3.482  0.00  0.00           C  
ATOM    208  O   SER A  52     -10.908   7.518  -4.360  0.00  0.00           O  
ATOM    209  N   SER A  53     -12.970   8.176  -3.758  0.00  0.00           N  
ATOM    210  CA  SER A  53     -13.452   8.115  -5.177  0.00  0.00           C  
ATOM    211  C   SER A  53     -14.969   8.215  -5.254  0.00  0.00           C  
ATOM    212  O   SER A  53     -15.736   7.648  -4.467  0.00  0.00           O  
ATOM    213  N   ASP A  54     -15.363   8.937  -6.312  0.00  0.00           N  
ATOM    214  CA  ASP A  54     -16.748   9.334  -6.651  0.00  0.00           C  
ATOM    215  C   ASP A  54     -17.608   8.095  -6.584  0.00  0.00           C  
ATOM    216  O   ASP A  54     -18.675   8.194  -5.984  0.00  0.00           O  
ATOM    217  N   ALA A  55     -17.155   6.944  -7.066  0.00  0.00           N  
ATOM    218  CA  ALA A  55     -17.776   5.657  -7.026  0.00  0.00           C  
ATOM    219  C   ALA A  55     -17.933   5.146  -5.618  0.00  0.00           C  
ATOM    220  O   ALA A  55     -18.995   4.615  -5.325  0.00  0.00           O  
ATOM    221  N   SER A  56     -16.962   5.312  -4.724  0.00  0.00           N  
ATOM    222  CA  SER A  56     -17.092   4.935  -3.332  0.00  0.00           C  
ATOM    223  C   SER A  56     -18.017   5.865  -2.644  0.00  0.00           C  
ATOM    224  O   SER A  56     -18.749   5.365  -1.799  0.00  0.00           O  
ATOM    225  N   THR A  57     -18.021   7.159  -2.946  0.00  0.00           N  
ATOM    226  CA  THR A  57     -18.902   8.200  -2.429  0.00  0.00           C  
ATOM    227  C   THR A  57     -20.422   7.781  -2.700  0.00  0.00           C  
ATOM    228  O   THR A  57     -21.290   7.828  -1.841  0.00  0.00           O  
ATOM    229  N   GLU A  58     -20.678   7.481  -3.974  0.00  0.00           N  
ATOM    230  CA  GLU A  58     -22.037   7.122  -4.354  0.00  0.00           C  
ATOM    231  C   GLU A  58     -22.536   5.926  -3.566  0.00  0.00           C  
ATOM    232  O   GLU A  58     -23.667   5.932  -3.086  0.00  0.00           O  
ATOM    233  N   LYS A  59     -21.677   4.934  -3.377  0.00  0.00           N  
ATOM    234  CA  LYS A  59     -21.998   3.701  -2.644  0.00  0.00           C  
ATOM    235  C   LYS A  59     -22.316   4.067  -1.129  0.00  0.00           C  
ATOM    236  O   LYS A  59     -23.275   3.626  -0.515  0.00  0.00           O  
ATOM    237  N   LEU A  60     -21.383   4.835  -0.564  0.00  0.00           N  
ATOM    238  CA  LEU A  60     -21.545   5.220   0.855  0.00  0.00           C  
ATOM    239  C   LEU A  60     -22.838   5.966   1.065  0.00  0.00           C  
ATOM    240  O   LEU A  60     -23.545   5.686   2.029  0.00  0.00           O  
ATOM    241  N   LYS A  61     -23.192   6.852   0.142  0.00  0.00           N  
ATOM    242  CA  LYS A  61     -24.416   7.665   0.190  0.00  0.00           C  
ATOM    243  C   LYS A  61     -25.599   6.800   0.037  0.00  0.00           C  
ATOM    244  O   LYS A  61     -26.523   7.038   0.823  0.00  0.00           O  
ATOM    245  N   SER A  62     -25.653   5.827  -0.873  0.00  0.00           N  
ATOM    246  CA  SER A  62     -26.706   4.860  -1.073  0.00  0.00           C  
ATOM    247  C   SER A  62     -27.069   4.208   0.302  0.00  0.00           C  
ATOM    248  O   SER A  62     -28.245   4.138   0.685  0.00  0.00           O  
ATOM    249  N   LEU A  63     -26.044   3.757   1.022  0.00  0.00           N  
ATOM    250  CA  LEU A  63     -26.269   3.123   2.323  0.00  0.00           C  
ATOM    251  C   LEU A  63     -26.548   4.142   3.466  0.00  0.00           C  
ATOM    252  O   LEU A  63     -26.663   3.740   4.622  0.00  0.00           O  
ATOM    253  N   GLY A  64     -26.673   5.420   3.123  0.00  0.00           N  
ATOM    254  CA  GLY A  64     -26.979   6.447   4.127  0.00  0.00           C  
ATOM    255  C   GLY A  64     -25.829   6.660   5.085  0.00  0.00           C  
ATOM    256  O   GLY A  64     -26.041   6.857   6.282  0.00  0.00           O  
ATOM    257  N   ILE A  65     -24.600   6.628   4.570  0.00  0.00           N  
ATOM    258  CA  ILE A  65     -23.411   6.838   5.466  0.00  0.00           C  
ATOM    259  C   ILE A  65     -22.983   8.215   5.002  0.00  0.00           C  
ATOM    260  O   ILE A  65     -22.799   8.477   3.807  0.00  0.00           O  
ATOM    261  N   HIS A  66     -22.858   9.114   5.975  0.00  0.00           N  
ATOM    262  CA  HIS A  66     -22.442  10.510   5.860  0.00  0.00           C  
ATOM    263  C   HIS A  66     -20.916  10.550   5.550  0.00  0.00           C  
ATOM    264  O   HIS A  66     -20.029  10.044   6.232  0.00  0.00           O  
ATOM    265  N   VAL A  67     -20.682  11.146   4.386  0.00  0.00           N  
ATOM    266  CA  VAL A  67     -19.441  11.433   3.675  0.00  0.00           C  
ATOM    267  C   VAL A  67     -18.801  12.727   4.018  0.00  0.00           C  
ATOM    268  O   VAL A  67     -19.393  13.742   3.645  0.00  0.00           O  
ATOM    269  N   PHE A  68     -17.671  12.757   4.713  0.00  0.00           N  
ATOM    270  CA  PHE A  68     -17.116  14.168   5.004  0.00  0.00           C  
ATOM    271  C   PHE A  68     -16.019  14.679   4.186  0.00  0.00           C  
ATOM    272  O   PHE A  68     -15.211  13.779   3.935  0.00  0.00           O  
ATOM    273  N   ASP A  69     -15.856  15.939   3.780  0.00  0.00           N  
ATOM    274  CA  ASP A  69     -14.702  16.206   2.926  0.00  0.00           C  
ATOM    275  C   ASP A  69     -13.167  16.131   2.936  0.00  0.00           C  
ATOM    276  O   ASP A  69     -12.499  16.730   2.088  0.00  0.00           O  
ATOM    277  N   LEU A  70     -12.600  15.504   3.958  0.00  0.00           N  
ATOM    278  CA  LEU A  70     -11.162  15.356   4.085  0.00  0.00           C  
ATOM    279  C   LEU A  70     -10.743  16.616   4.847  0.00  0.00           C  
ATOM    280  O   LEU A  70     -10.214  16.537   5.969  0.00  0.00           O  
ATOM    281  N   ASN A  71     -11.018  17.771   4.243  0.00  0.00           N  
ATOM    282  CA  ASN A  71     -10.603  19.086   4.823  0.00  0.00           C  
ATOM    283  C   ASN A  71     -11.270  19.241   6.143  0.00  0.00           C  
ATOM    284  O   ASN A  71     -10.587  19.788   7.000  0.00  0.00           O  
ATOM    285  N   GLU A  72     -12.511  18.818   6.354  0.00  0.00           N  
ATOM    286  CA  GLU A  72     -13.282  18.798   7.576  0.00  0.00           C  
ATOM    287  C   GLU A  72     -12.953  17.793   8.614  0.00  0.00           C  
ATOM    288  O   GLU A  72     -13.568  17.941   9.663  0.00  0.00           O  
ATOM    289  N   VAL A  73     -11.932  16.951   8.493  0.00  0.00           N  
ATOM    290  CA  VAL A  73     -11.346  15.994   9.353  0.00  0.00           C  
ATOM    291  C   VAL A  73      -9.952  16.353   9.760  0.00  0.00           C  
ATOM    292  O   VAL A  73      -9.199  16.689   8.769  0.00  0.00           O  
ATOM    293  N   ASP A  74      -9.533  16.202  11.000  0.00  0.00           N  
ATOM    294  CA  ASP A  74      -8.120  16.437  11.385  0.00  0.00           C  
ATOM    295  C   ASP A  74      -7.425  15.091  11.212  0.00  0.00           C  
ATOM    296  O   ASP A  74      -6.397  15.127  10.533  0.00  0.00           O  
ATOM    297  N   SER A  75      -7.901  13.962  11.732  0.00  0.00           N  
ATOM    298  CA  SER A  75      -7.376  12.678  11.572  0.00  0.00           C  
ATOM    299  C   SER A  75      -8.513  11.643  11.535  0.00  0.00           C  
ATOM    300  O   SER A  75      -9.710  11.828  11.774  0.00  0.00           O  
ATOM    301  N   LEU A  76      -8.033  10.550  10.923  0.00  0.00           N  
ATOM    302  CA  LEU A  76      -8.729   9.278  10.509  0.00  0.00           C  
ATOM    303  C   LEU A  76      -7.855   7.944  11.262  0.00  0.00           C  
ATOM    304  O   LEU A  76      -6.784   7.381  11.005  0.00  0.00           O  
ATOM    305  N   GLY A  77      -8.693   7.508  12.197  0.00  0.00           N  
ATOM    306  CA  GLY A  77      -8.472   6.366  12.970  0.00  0.00           C  
ATOM    307  C   GLY A  77      -8.241   5.001  12.166  0.00  0.00           C  
ATOM    308  O   GLY A  77      -7.935   3.950  12.729  0.00  0.00           O  
ATOM    309  N   ILE A  78      -8.675   5.068  10.908  0.00  0.00           N  
ATOM    310  CA  ILE A  78      -8.402   3.923  10.037  0.00  0.00           C  
ATOM    311  C   ILE A  78      -8.858   4.150   8.724  0.00  0.00           C  
ATOM    312  O   ILE A  78      -9.862   4.832   8.503  0.00  0.00           O  
ATOM    313  N   TYR A  79      -8.046   3.682   7.765  0.00  0.00           N  
ATOM    314  CA  TYR A  79      -8.220   3.813   6.249  0.00  0.00           C  
ATOM    315  C   TYR A  79      -8.296   2.255   5.829  0.00  0.00           C  
ATOM    316  O   TYR A  79      -7.381   1.481   6.096  0.00  0.00           O  
ATOM    317  N   VAL A  80      -9.394   1.890   5.181  0.00  0.00           N  
ATOM    318  CA  VAL A  80      -9.556   0.577   4.689  0.00  0.00           C  
ATOM    319  C   VAL A  80      -9.689   0.539   3.199  0.00  0.00           C  
ATOM    320  O   VAL A  80     -10.686   0.999   2.634  0.00  0.00           O  
ATOM    321  N   ASP A  81      -8.699  -0.050   2.531  0.00  0.00           N  
ATOM    322  CA  ASP A  81      -8.703  -0.162   1.040  0.00  0.00           C  
ATOM    323  C   ASP A  81      -8.190  -1.412   0.389  0.00  0.00           C  
ATOM    324  O   ASP A  81      -7.807  -2.302   1.148  0.00  0.00           O  
ATOM    325  N   GLY A  82      -8.139  -1.590  -0.934  0.00  0.00           N  
ATOM    326  CA  GLY A  82      -7.643  -2.822  -1.486  0.00  0.00           C  
ATOM    327  C   GLY A  82      -6.688  -2.396  -2.626  0.00  0.00           C  
ATOM    328  O   GLY A  82      -6.704  -1.317  -3.214  0.00  0.00           O  
ATOM    329  N   ALA A  83      -5.666  -3.238  -2.698  0.00  0.00           N  
ATOM    330  CA  ALA A  83      -4.390  -3.348  -3.402  0.00  0.00           C  
ATOM    331  C   ALA A  83      -4.302  -3.955  -4.725  0.00  0.00           C  
ATOM    332  O   ALA A  83      -4.765  -5.080  -4.557  0.00  0.00           O  
ATOM    333  N   ASP A  84      -3.634  -3.605  -5.818  0.00  0.00           N  
ATOM    334  CA  ASP A  84      -3.498  -4.560  -6.898  0.00  0.00           C  
ATOM    335  C   ASP A  84      -2.294  -5.511  -6.668  0.00  0.00           C  
ATOM    336  O   ASP A  84      -2.110  -6.491  -7.384  0.00  0.00           O  
ATOM    337  N   GLU A  85      -1.485  -5.195  -5.660  0.00  0.00           N  
ATOM    338  CA  GLU A  85      -0.315  -6.045  -5.353  0.00  0.00           C  
ATOM    339  C   GLU A  85       0.119  -5.577  -3.976  0.00  0.00           C  
ATOM    340  O   GLU A  85       0.029  -4.402  -3.635  0.00  0.00           O  
ATOM    341  N   ILE A  86       0.600  -6.531  -3.190  0.00  0.00           N  
ATOM    342  CA  ILE A  86       1.131  -6.237  -1.800  0.00  0.00           C  
ATOM    343  C   ILE A  86       2.215  -7.332  -1.560  0.00  0.00           C  
ATOM    344  O   ILE A  86       2.110  -8.500  -1.935  0.00  0.00           O  
ATOM    345  N   ASN A  87       3.343  -6.835  -1.070  0.00  0.00           N  
ATOM    346  CA  ASN A  87       4.620  -7.462  -0.799  0.00  0.00           C  
ATOM    347  C   ASN A  87       4.782  -7.753   0.684  0.00  0.00           C  
ATOM    348  O   ASN A  87       3.973  -7.351   1.517  0.00  0.00           O  
ATOM    349  N   GLY A  88       5.842  -8.488   1.011  0.00  0.00           N  
ATOM    350  CA  GLY A  88       6.106  -8.933   2.413  0.00  0.00           C  
ATOM    351  C   GLY A  88       6.313  -7.751   3.273  0.00  0.00           C  
ATOM    352  O   GLY A  88       5.853  -7.851   4.403  0.00  0.00           O  
ATOM    353  N   HIS A  89       6.939  -6.667   2.828  0.00  0.00           N  
ATOM    354  CA  HIS A  89       7.135  -5.383   3.474  0.00  0.00           C  
ATOM    355  C   HIS A  89       5.931  -4.437   3.632  0.00  0.00           C  
ATOM    356  O   HIS A  89       6.119  -3.289   4.055  0.00  0.00           O  
ATOM    357  N   MET A  90       4.737  -4.899   3.255  0.00  0.00           N  
ATOM    358  CA  MET A  90       3.502  -4.144   3.300  0.00  0.00           C  
ATOM    359  C   MET A  90       3.352  -3.122   2.269  0.00  0.00           C  
ATOM    360  O   MET A  90       2.325  -2.433   2.201  0.00  0.00           O  
ATOM    361  N   GLN A  91       4.337  -3.010   1.391  0.00  0.00           N  
ATOM    362  CA  GLN A  91       4.356  -2.031   0.226  0.00  0.00           C  
ATOM    363  C   GLN A  91       3.416  -2.676  -1.011  0.00  0.00           C  
ATOM    364  O   GLN A  91       3.632  -3.796  -1.467  0.00  0.00           O  
ATOM    365  N   MET A  92       2.446  -1.883  -1.454  0.00  0.00           N  
ATOM    366  CA  MET A  92       1.714  -1.972  -2.512  0.00  0.00           C  
ATOM    367  C   MET A  92       1.707  -1.432  -3.753  0.00  0.00           C  
ATOM    368  O   MET A  92       2.429  -0.418  -3.869  0.00  0.00           O  
ATOM    369  N   ILE A  93       0.974  -1.930  -4.743  0.00  0.00           N  
ATOM    370  CA  ILE A  93       0.872  -1.316  -6.107  0.00  0.00           C  
ATOM    371  C   ILE A  93      -0.596  -1.359  -6.284  0.00  0.00           C  
ATOM    372  O   ILE A  93      -1.359  -2.318  -6.117  0.00  0.00           O  
ATOM    373  N   LYS A  94      -1.025  -0.146  -6.615  0.00  0.00           N  
ATOM    374  CA  LYS A  94      -2.477   0.515  -6.326  0.00  0.00           C  
ATOM    375  C   LYS A  94      -2.818   1.157  -7.790  0.00  0.00           C  
ATOM    376  O   LYS A  94      -2.083   1.071  -8.772  0.00  0.00           O  
ATOM    377  N   GLY A  95      -4.007   1.769  -7.816  0.00  0.00           N  
ATOM    378  CA  GLY A  95      -4.399   2.464  -8.985  0.00  0.00           C  
ATOM    379  C   GLY A  95      -5.040   1.807 -10.193  0.00  0.00           C  
ATOM    380  O   GLY A  95      -5.507   2.490 -11.115  0.00  0.00           O  
ATOM    381  N   GLY A  96      -5.174   0.483 -10.131  0.00  0.00           N  
ATOM    382  CA  GLY A  96      -5.892  -0.316 -11.151  0.00  0.00           C  
ATOM    383  C   GLY A  96      -7.290   0.304 -11.349  0.00  0.00           C  
ATOM    384  O   GLY A  96      -7.759   0.345 -12.484  0.00  0.00           O  
ATOM    385  N   GLY A  97      -7.912   0.802 -10.284  0.00  0.00           N  
ATOM    386  CA  GLY A  97      -9.198   1.439 -10.294  0.00  0.00           C  
ATOM    387  C   GLY A  97      -9.240   2.891 -11.003  0.00  0.00           C  
ATOM    388  O   GLY A  97     -10.264   3.364 -11.510  0.00  0.00           O  
ATOM    389  N   ALA A  98      -8.109   3.597 -10.893  0.00  0.00           N  
ATOM    390  CA  ALA A  98      -7.827   4.922 -11.294  0.00  0.00           C  
ATOM    391  C   ALA A  98      -7.697   5.854 -10.090  0.00  0.00           C  
ATOM    392  O   ALA A  98      -6.964   6.850 -10.162  0.00  0.00           O  
ATOM    393  N   ALA A  99      -8.366   5.562  -8.963  0.00  0.00           N  
ATOM    394  CA  ALA A  99      -8.343   6.417  -7.779  0.00  0.00           C  
ATOM    395  C   ALA A  99      -7.074   6.302  -7.040  0.00  0.00           C  
ATOM    396  O   ALA A  99      -7.156   5.865  -5.890  0.00  0.00           O  
ATOM    397  N   LEU A 100      -5.915   6.600  -7.619  0.00  0.00           N  
ATOM    398  CA  LEU A 100      -4.642   6.269  -6.696  0.00  0.00           C  
ATOM    399  C   LEU A 100      -4.256   7.567  -5.913  0.00  0.00           C  
ATOM    400  O   LEU A 100      -3.483   7.606  -4.966  0.00  0.00           O  
ATOM    401  N   THR A 101      -4.732   8.659  -6.502  0.00  0.00           N  
ATOM    402  CA  THR A 101      -4.208   9.988  -5.866  0.00  0.00           C  
ATOM    403  C   THR A 101      -5.037  10.139  -4.509  0.00  0.00           C  
ATOM    404  O   THR A 101      -4.626  10.447  -3.400  0.00  0.00           O  
ATOM    405  N   ARG A 102      -6.332  10.001  -4.791  0.00  0.00           N  
ATOM    406  CA  ARG A 102      -7.251  10.279  -3.574  0.00  0.00           C  
ATOM    407  C   ARG A 102      -6.962   9.169  -2.530  0.00  0.00           C  
ATOM    408  O   ARG A 102      -6.967   9.374  -1.317  0.00  0.00           O  
ATOM    409  N   GLU A 103      -6.716   7.973  -3.060  0.00  0.00           N  
ATOM    410  CA  GLU A 103      -6.483   6.815  -2.118  0.00  0.00           C  
ATOM    411  C   GLU A 103      -5.224   7.105  -1.269  0.00  0.00           C  
ATOM    412  O   GLU A 103      -5.208   6.899  -0.058  0.00  0.00           O  
ATOM    413  N   LYS A 104      -4.194   7.621  -1.927  0.00  0.00           N  
ATOM    414  CA  LYS A 104      -2.906   7.920  -1.263  0.00  0.00           C  
ATOM    415  C   LYS A 104      -3.095   9.042  -0.275  0.00  0.00           C  
ATOM    416  O   LYS A 104      -2.610   8.915   0.855  0.00  0.00           O  
ATOM    417  N   ILE A 105      -3.746  10.138  -0.664  0.00  0.00           N  
ATOM    418  CA  ILE A 105      -4.011  11.277   0.201  0.00  0.00           C  
ATOM    419  C   ILE A 105      -4.712  10.782   1.557  0.00  0.00           C  
ATOM    420  O   ILE A 105      -4.341  11.121   2.675  0.00  0.00           O  
ATOM    421  N   ILE A 106      -5.761   9.981   1.373  0.00  0.00           N  
ATOM    422  CA  ILE A 106      -6.472   9.546   2.567  0.00  0.00           C  
ATOM    423  C   ILE A 106      -5.609   8.581   3.389  0.00  0.00           C  
ATOM    424  O   ILE A 106      -5.629   8.671   4.612  0.00  0.00           O  
ATOM    425  N   ALA A 107      -4.800   7.733   2.756  0.00  0.00           N  
ATOM    426  CA  ALA A 107      -3.893   6.841   3.447  0.00  0.00           C  
ATOM    427  C   ALA A 107      -2.898   7.612   4.238  0.00  0.00           C  
ATOM    428  O   ALA A 107      -2.606   7.120   5.322  0.00  0.00           O  
ATOM    429  N   SER A 108      -2.372   8.742   3.779  0.00  0.00           N  
ATOM    430  CA  SER A 108      -1.466   9.660   4.434  0.00  0.00           C  
ATOM    431  C   SER A 108      -2.088  10.110   5.800  0.00  0.00           C  
ATOM    432  O   SER A 108      -1.463   9.999   6.856  0.00  0.00           O  
ATOM    433  N   VAL A 109      -3.316  10.635   5.736  0.00  0.00           N  
ATOM    434  CA  VAL A 109      -3.974  11.115   6.954  0.00  0.00           C  
ATOM    435  C   VAL A 109      -4.544  10.025   7.952  0.00  0.00           C  
ATOM    436  O   VAL A 109      -5.082  10.390   9.007  0.00  0.00           O  
ATOM    437  N   ALA A 110      -4.498   8.752   7.558  0.00  0.00           N  
ATOM    438  CA  ALA A 110      -5.010   7.731   8.412  0.00  0.00           C  
ATOM    439  C   ALA A 110      -3.667   6.905   9.234  0.00  0.00           C  
ATOM    440  O   ALA A 110      -2.668   6.267   8.883  0.00  0.00           O  
ATOM    441  N   GLU A 111      -4.036   7.028  10.505  0.00  0.00           N  
ATOM    442  CA  GLU A 111      -3.360   6.413  11.609  0.00  0.00           C  
ATOM    443  C   GLU A 111      -3.124   4.830  11.360  0.00  0.00           C  
ATOM    444  O   GLU A 111      -2.222   4.177  11.878  0.00  0.00           O  
ATOM    445  N   LYS A 112      -4.179   4.275  10.768  0.00  0.00           N  
ATOM    446  CA  LYS A 112      -3.833   2.816  10.376  0.00  0.00           C  
ATOM    447  C   LYS A 112      -4.283   2.601   8.836  0.00  0.00           C  
ATOM    448  O   LYS A 112      -5.237   3.224   8.370  0.00  0.00           O  
ATOM    449  N   PHE A 113      -3.612   1.702   8.122  0.00  0.00           N  
ATOM    450  CA  PHE A 113      -3.992   1.511   6.797  0.00  0.00           C  
ATOM    451  C   PHE A 113      -4.113   0.035   6.944  0.00  0.00           C  
ATOM    452  O   PHE A 113      -3.233  -0.703   7.413  0.00  0.00           O  
ATOM    453  N   ILE A 114      -5.298  -0.395   6.540  0.00  0.00           N  
ATOM    454  CA  ILE A 114      -5.859  -1.817   6.639  0.00  0.00           C  
ATOM    455  C   ILE A 114      -6.072  -2.055   5.163  0.00  0.00           C  
ATOM    456  O   ILE A 114      -6.859  -1.413   4.473  0.00  0.00           O  
ATOM    457  N   CYS A 115      -5.295  -3.012   4.671  0.00  0.00           N  
ATOM    458  CA  CYS A 115      -5.198  -3.503   3.280  0.00  0.00           C  
ATOM    459  C   CYS A 115      -6.087  -4.493   2.827  0.00  0.00           C  
ATOM    460  O   CYS A 115      -5.549  -5.569   3.092  0.00  0.00           O  
ATOM    461  N   ILE A 116      -7.291  -4.418   2.237  0.00  0.00           N  
ATOM    462  CA  ILE A 116      -7.969  -5.916   2.188  0.00  0.00           C  
ATOM    463  C   ILE A 116      -7.553  -6.617   0.779  0.00  0.00           C  
ATOM    464  O   ILE A 116      -7.838  -5.987  -0.239  0.00  0.00           O  
ATOM    465  N   ALA A 117      -7.042  -7.837   0.731  0.00  0.00           N  
ATOM    466  CA  ALA A 117      -6.933  -8.386  -0.536  0.00  0.00           C  
ATOM    467  C   ALA A 117      -7.025  -9.839  -0.451  0.00  0.00           C  
ATOM    468  O   ALA A 117      -7.048 -10.429   0.628  0.00  0.00           O  
ATOM    469  N   ASP A 118      -7.147 -10.452  -1.622  0.00  0.00           N  
ATOM    470  CA  ASP A 118      -7.404 -11.907  -1.889  0.00  0.00           C  
ATOM    471  C   ASP A 118      -5.999 -12.480  -1.945  0.00  0.00           C  
ATOM    472  O   ASP A 118      -5.101 -11.709  -2.276  0.00  0.00           O  
ATOM    473  N   ALA A 119      -5.760 -13.779  -1.697  0.00  0.00           N  
ATOM    474  CA  ALA A 119      -4.358 -14.241  -1.826  0.00  0.00           C  
ATOM    475  C   ALA A 119      -3.575 -13.982  -3.150  0.00  0.00           C  
ATOM    476  O   ALA A 119      -2.345 -13.956  -3.164  0.00  0.00           O  
ATOM    477  N   SER A 120      -4.299 -13.813  -4.249  0.00  0.00           N  
ATOM    478  CA  SER A 120      -3.642 -13.607  -5.544  0.00  0.00           C  
ATOM    479  C   SER A 120      -2.886 -12.317  -5.599  0.00  0.00           C  
ATOM    480  O   SER A 120      -1.957 -12.288  -6.402  0.00  0.00           O  
ATOM    481  N   LYS A 121      -3.133 -11.335  -4.742  0.00  0.00           N  
ATOM    482  CA  LYS A 121      -2.468 -10.055  -4.604  0.00  0.00           C  
ATOM    483  C   LYS A 121      -0.955 -10.229  -4.037  0.00  0.00           C  
ATOM    484  O   LYS A 121      -0.149  -9.306  -4.106  0.00  0.00           O  
ATOM    485  N   GLN A 122      -0.756 -11.307  -3.278  0.00  0.00           N  
ATOM    486  CA  GLN A 122       0.476 -11.321  -2.514  0.00  0.00           C  
ATOM    487  C   GLN A 122       1.434 -11.461  -3.530  0.00  0.00           C  
ATOM    488  O   GLN A 122       1.102 -11.852  -4.646  0.00  0.00           O  
ATOM    489  N   VAL A 123       2.665 -11.033  -3.260  0.00  0.00           N  
ATOM    490  CA  VAL A 123       3.799 -11.172  -4.398  0.00  0.00           C  
ATOM    491  C   VAL A 123       5.115 -11.139  -3.662  0.00  0.00           C  
ATOM    492  O   VAL A 123       5.113 -10.461  -2.633  0.00  0.00           O  
ATOM    493  N   ASP A 124       6.215 -11.702  -4.151  0.00  0.00           N  
ATOM    494  CA  ASP A 124       7.480 -11.491  -3.465  0.00  0.00           C  
ATOM    495  C   ASP A 124       8.310 -10.307  -4.009  0.00  0.00           C  
ATOM    496  O   ASP A 124       9.296  -9.912  -3.387  0.00  0.00           O  
ATOM    497  N   ILE A 125       7.869  -9.719  -5.106  0.00  0.00           N  
ATOM    498  CA  ILE A 125       8.519  -8.566  -5.722  0.00  0.00           C  
ATOM    499  C   ILE A 125       7.280  -7.951  -6.301  0.00  0.00           C  
ATOM    500  O   ILE A 125       6.281  -8.623  -6.568  0.00  0.00           O  
ATOM    501  N   LEU A 126       7.345  -6.632  -6.514  0.00  0.00           N  
ATOM    502  CA  LEU A 126       6.238  -5.756  -6.964  0.00  0.00           C  
ATOM    503  C   LEU A 126       6.630  -5.401  -8.499  0.00  0.00           C  
ATOM    504  O   LEU A 126       7.765  -5.254  -8.920  0.00  0.00           O  
ATOM    505  N   GLY A 127       5.548  -5.235  -9.245  0.00  0.00           N  
ATOM    506  CA  GLY A 127       5.785  -4.979 -10.684  0.00  0.00           C  
ATOM    507  C   GLY A 127       5.012  -5.861 -11.717  0.00  0.00           C  
ATOM    508  O   GLY A 127       4.704  -5.350 -12.784  0.00  0.00           O  
ATOM    509  N   LYS A 128       4.726  -7.125 -11.433  0.00  0.00           N  
ATOM    510  CA  LYS A 128       3.997  -7.934 -12.339  0.00  0.00           C  
ATOM    511  C   LYS A 128       2.647  -7.449 -12.639  0.00  0.00           C  
ATOM    512  O   LYS A 128       2.003  -7.975 -13.546  0.00  0.00           O  
ATOM    513  N   PHE A 129       2.254  -6.382 -11.961  0.00  0.00           N  
ATOM    514  CA  PHE A 129       0.868  -5.746 -12.159  0.00  0.00           C  
ATOM    515  C   PHE A 129       1.526  -4.558 -12.919  0.00  0.00           C  
ATOM    516  O   PHE A 129       2.635  -4.173 -12.534  0.00  0.00           O  
ATOM    517  N   PRO A 130       0.821  -3.905 -13.839  0.00  0.00           N  
ATOM    518  CA  PRO A 130       1.497  -2.665 -14.370  0.00  0.00           C  
ATOM    519  C   PRO A 130       1.628  -1.584 -13.401  0.00  0.00           C  
ATOM    520  O   PRO A 130       0.612  -1.414 -12.722  0.00  0.00           O  
ATOM    521  N   LEU A 131       2.667  -0.777 -13.273  0.00  0.00           N  
ATOM    522  CA  LEU A 131       2.436   0.256 -12.186  0.00  0.00           C  
ATOM    523  C   LEU A 131       1.578   1.306 -12.701  0.00  0.00           C  
ATOM    524  O   LEU A 131       1.741   1.577 -13.884  0.00  0.00           O  
ATOM    525  N   PRO A 132       0.741   1.971 -11.919  0.00  0.00           N  
ATOM    526  CA  PRO A 132      -0.186   3.040 -12.604  0.00  0.00           C  
ATOM    527  C   PRO A 132       0.516   4.356 -12.694  0.00  0.00           C  
ATOM    528  O   PRO A 132       0.973   4.553 -11.563  0.00  0.00           O  
ATOM    529  N   VAL A 133       0.508   5.288 -13.644  0.00  0.00           N  
ATOM    530  CA  VAL A 133       1.115   6.596 -12.820  0.00  0.00           C  
ATOM    531  C   VAL A 133       0.051   7.500 -13.586  0.00  0.00           C  
ATOM    532  O   VAL A 133      -0.495   7.346 -14.678  0.00  0.00           O  
ATOM    533  N   GLU A 134      -0.330   8.422 -12.711  0.00  0.00           N  
ATOM    534  CA  GLU A 134      -1.323   9.555 -12.784  0.00  0.00           C  
ATOM    535  C   GLU A 134      -0.428  10.533 -13.633  0.00  0.00           C  
ATOM    536  O   GLU A 134       0.739  10.662 -13.335  0.00  0.00           O  
ATOM    537  N   VAL A 135      -0.983  11.217 -14.620  0.00  0.00           N  
ATOM    538  CA  VAL A 135      -0.005  12.288 -15.120  0.00  0.00           C  
ATOM    539  C   VAL A 135      -0.948  13.584 -15.278  0.00  0.00           C  
ATOM    540  O   VAL A 135      -2.174  13.496 -15.310  0.00  0.00           O  
ATOM    541  N   ILE A 136      -0.285  14.682 -15.607  0.00  0.00           N  
ATOM    542  CA  ILE A 136      -1.004  15.828 -16.152  0.00  0.00           C  
ATOM    543  C   ILE A 136      -1.544  16.161 -17.519  0.00  0.00           C  
ATOM    544  O   ILE A 136      -1.835  17.314 -17.850  0.00  0.00           O  
ATOM    545  N   PRO A 137      -1.656  15.132 -18.349  0.00  0.00           N  
ATOM    546  CA  PRO A 137      -2.350  15.360 -19.725  0.00  0.00           C  
ATOM    547  C   PRO A 137      -1.269  15.979 -20.619  0.00  0.00           C  
ATOM    548  O   PRO A 137      -0.781  15.250 -21.477  0.00  0.00           O  
ATOM    549  N   MET A 138      -0.890  17.237 -20.475  0.00  0.00           N  
ATOM    550  CA  MET A 138       0.147  17.857 -21.168  0.00  0.00           C  
ATOM    551  C   MET A 138       1.486  17.080 -21.043  0.00  0.00           C  
ATOM    552  O   MET A 138       2.190  16.939 -22.035  0.00  0.00           O  
ATOM    553  N   ALA A 139       1.838  16.671 -19.830  0.00  0.00           N  
ATOM    554  CA  ALA A 139       3.034  15.915 -19.543  0.00  0.00           C  
ATOM    555  C   ALA A 139       3.133  14.444 -19.988  0.00  0.00           C  
ATOM    556  O   ALA A 139       4.058  13.705 -19.653  0.00  0.00           O  
ATOM    557  N   ARG A 140       2.117  13.958 -20.698  0.00  0.00           N  
ATOM    558  CA  ARG A 140       2.059  12.442 -20.871  0.00  0.00           C  
ATOM    559  C   ARG A 140       3.362  11.914 -21.530  0.00  0.00           C  
ATOM    560  O   ARG A 140       4.037  10.965 -21.128  0.00  0.00           O  
ATOM    561  N   SER A 141       3.675  12.613 -22.628  0.00  0.00           N  
ATOM    562  CA  SER A 141       4.903  12.106 -23.412  0.00  0.00           C  
ATOM    563  C   SER A 141       6.188  12.353 -22.638  0.00  0.00           C  
ATOM    564  O   SER A 141       7.000  11.428 -22.566  0.00  0.00           O  
ATOM    565  N   ALA A 142       6.351  13.500 -21.994  0.00  0.00           N  
ATOM    566  CA  ALA A 142       7.498  13.843 -21.174  0.00  0.00           C  
ATOM    567  C   ALA A 142       7.721  12.707 -20.055  0.00  0.00           C  
ATOM    568  O   ALA A 142       8.778  12.147 -19.807  0.00  0.00           O  
ATOM    569  N   VAL A 143       6.622  12.543 -19.319  0.00  0.00           N  
ATOM    570  CA  VAL A 143       6.747  11.593 -18.179  0.00  0.00           C  
ATOM    571  C   VAL A 143       7.021  10.177 -18.688  0.00  0.00           C  
ATOM    572  O   VAL A 143       7.757   9.395 -18.088  0.00  0.00           O  
ATOM    573  N   ALA A 144       6.432   9.875 -19.842  0.00  0.00           N  
ATOM    574  CA  ALA A 144       6.627   8.497 -20.433  0.00  0.00           C  
ATOM    575  C   ALA A 144       8.159   8.278 -20.778  0.00  0.00           C  
ATOM    576  O   ALA A 144       8.697   7.206 -20.518  0.00  0.00           O  
ATOM    577  N   ARG A 145       8.833   9.291 -21.321  0.00  0.00           N  
ATOM    578  CA  ARG A 145      10.232   9.190 -21.614  0.00  0.00           C  
ATOM    579  C   ARG A 145      11.045   8.895 -20.291  0.00  0.00           C  
ATOM    580  O   ARG A 145      11.923   8.039 -20.253  0.00  0.00           O  
ATOM    581  N   GLN A 146      10.728   9.629 -19.226  0.00  0.00           N  
ATOM    582  CA  GLN A 146      11.447   9.416 -17.994  0.00  0.00           C  
ATOM    583  C   GLN A 146      11.164   8.037 -17.421  0.00  0.00           C  
ATOM    584  O   GLN A 146      12.092   7.398 -16.937  0.00  0.00           O  
ATOM    585  N   LEU A 147       9.938   7.528 -17.533  0.00  0.00           N  
ATOM    586  CA  LEU A 147       9.598   6.197 -17.076  0.00  0.00           C  
ATOM    587  C   LEU A 147      10.426   5.161 -17.908  0.00  0.00           C  
ATOM    588  O   LEU A 147      10.910   4.212 -17.299  0.00  0.00           O  
ATOM    589  N   VAL A 148      10.632   5.343 -19.210  0.00  0.00           N  
ATOM    590  CA  VAL A 148      11.419   4.532 -20.010  0.00  0.00           C  
ATOM    591  C   VAL A 148      12.869   4.496 -19.505  0.00  0.00           C  
ATOM    592  O   VAL A 148      13.434   3.408 -19.465  0.00  0.00           O  
ATOM    593  N   LYS A 149      13.451   5.610 -19.063  0.00  0.00           N  
ATOM    594  CA  LYS A 149      14.769   5.652 -18.509  0.00  0.00           C  
ATOM    595  C   LYS A 149      14.822   4.837 -17.226  0.00  0.00           C  
ATOM    596  O   LYS A 149      15.840   4.170 -17.075  0.00  0.00           O  
ATOM    597  N   LEU A 150      13.798   4.769 -16.376  0.00  0.00           N  
ATOM    598  CA  LEU A 150      13.689   3.958 -15.255  0.00  0.00           C  
ATOM    599  C   LEU A 150      13.506   2.458 -15.589  0.00  0.00           C  
ATOM    600  O   LEU A 150      13.361   1.545 -14.766  0.00  0.00           O  
ATOM    601  N   GLY A 151      13.469   2.189 -16.878  0.00  0.00           N  
ATOM    602  CA  GLY A 151      13.413   0.700 -17.278  0.00  0.00           C  
ATOM    603  C   GLY A 151      12.050   0.075 -17.163  0.00  0.00           C  
ATOM    604  O   GLY A 151      11.775  -1.070 -16.783  0.00  0.00           O  
ATOM    605  N   GLY A 152      11.164   0.890 -17.686  0.00  0.00           N  
ATOM    606  CA  GLY A 152       9.599   0.827 -17.667  0.00  0.00           C  
ATOM    607  C   GLY A 152       9.064   0.992 -19.276  0.00  0.00           C  
ATOM    608  O   GLY A 152       9.697   1.497 -20.186  0.00  0.00           O  
ATOM    609  N   ARG A 153       7.853   0.464 -19.444  0.00  0.00           N  
ATOM    610  CA  ARG A 153       7.291   0.507 -20.691  0.00  0.00           C  
ATOM    611  C   ARG A 153       5.965   1.179 -20.368  0.00  0.00           C  
ATOM    612  O   ARG A 153       5.038   0.508 -19.926  0.00  0.00           O  
ATOM    613  N   PRO A 154       5.897   2.495 -20.518  0.00  0.00           N  
ATOM    614  CA  PRO A 154       4.626   3.223 -20.171  0.00  0.00           C  
ATOM    615  C   PRO A 154       3.367   2.824 -20.877  0.00  0.00           C  
ATOM    616  O   PRO A 154       3.627   2.886 -22.084  0.00  0.00           O  
ATOM    617  N   GLU A 155       2.133   2.636 -20.412  0.00  0.00           N  
ATOM    618  CA  GLU A 155       1.279   2.713 -21.818  0.00  0.00           C  
ATOM    619  C   GLU A 155       0.250   3.526 -21.174  0.00  0.00           C  
ATOM    620  O   GLU A 155       0.027   3.514 -19.979  0.00  0.00           O  
ATOM    621  N   TYR A 156      -0.329   4.376 -22.010  0.00  0.00           N  
ATOM    622  CA  TYR A 156      -1.434   5.400 -21.849  0.00  0.00           C  
ATOM    623  C   TYR A 156      -2.772   4.534 -21.675  0.00  0.00           C  
ATOM    624  O   TYR A 156      -3.155   3.718 -22.518  0.00  0.00           O  
ATOM    625  N   ARG A 157      -3.447   4.807 -20.557  0.00  0.00           N  
ATOM    626  CA  ARG A 157      -4.649   4.130 -20.222  0.00  0.00           C  
ATOM    627  C   ARG A 157      -5.768   3.942 -21.245  0.00  0.00           C  
ATOM    628  O   ARG A 157      -6.461   2.907 -21.201  0.00  0.00           O  
ATOM    629  N   GLN A 158      -5.863   4.983 -22.097  0.00  0.00           N  
ATOM    630  CA  GLN A 158      -6.987   4.911 -23.144  0.00  0.00           C  
ATOM    631  C   GLN A 158      -8.259   5.094 -22.613  0.00  0.00           C  
ATOM    632  O   GLN A 158      -8.675   4.133 -21.963  0.00  0.00           O  
ATOM    633  N   GLY A 159      -8.965   6.210 -22.804  0.00  0.00           N  
ATOM    634  CA  GLY A 159     -10.340   6.592 -22.413  0.00  0.00           C  
ATOM    635  C   GLY A 159     -10.395   7.106 -20.898  0.00  0.00           C  
ATOM    636  O   GLY A 159     -11.285   7.889 -20.525  0.00  0.00           O  
ATOM    637  N   VAL A 160      -9.506   6.609 -20.033  0.00  0.00           N  
ATOM    638  CA  VAL A 160      -9.600   6.966 -18.666  0.00  0.00           C  
ATOM    639  C   VAL A 160      -9.148   8.302 -18.231  0.00  0.00           C  
ATOM    640  O   VAL A 160      -8.040   8.744 -18.528  0.00  0.00           O  
ATOM    641  N   VAL A 161     -10.009   8.948 -17.458  0.00  0.00           N  
ATOM    642  CA  VAL A 161      -9.715  10.340 -16.903  0.00  0.00           C  
ATOM    643  C   VAL A 161     -10.026  10.114 -15.351  0.00  0.00           C  
ATOM    644  O   VAL A 161     -11.094   9.648 -14.963  0.00  0.00           O  
ATOM    645  N   THR A 162      -9.033  10.395 -14.496  0.00  0.00           N  
ATOM    646  CA  THR A 162      -9.216  10.249 -13.118  0.00  0.00           C  
ATOM    647  C   THR A 162     -10.493  11.343 -12.628  0.00  0.00           C  
ATOM    648  O   THR A 162     -11.205  12.075 -13.300  0.00  0.00           O  
ATOM    649  N   ASP A 163     -10.554  11.263 -11.311  0.00  0.00           N  
ATOM    650  CA  ASP A 163     -11.559  12.018 -10.649  0.00  0.00           C  
ATOM    651  C   ASP A 163     -10.938  13.388 -10.746  0.00  0.00           C  
ATOM    652  O   ASP A 163     -11.619  14.407 -10.933  0.00  0.00           O  
ATOM    653  N   ASN A 164      -9.623  13.398 -10.633  0.00  0.00           N  
ATOM    654  CA  ASN A 164      -8.875  14.778 -10.637  0.00  0.00           C  
ATOM    655  C   ASN A 164      -8.702  15.400 -11.995  0.00  0.00           C  
ATOM    656  O   ASN A 164      -8.158  16.478 -12.135  0.00  0.00           O  
ATOM    657  N   GLY A 165      -9.090  14.682 -13.034  0.00  0.00           N  
ATOM    658  CA  GLY A 165      -8.997  15.354 -14.448  0.00  0.00           C  
ATOM    659  C   GLY A 165      -7.593  15.233 -15.039  0.00  0.00           C  
ATOM    660  O   GLY A 165      -7.062  16.093 -15.753  0.00  0.00           O  
ATOM    661  N   ASN A 166      -7.057  14.057 -14.812  0.00  0.00           N  
ATOM    662  CA  ASN A 166      -5.642  13.596 -15.106  0.00  0.00           C  
ATOM    663  C   ASN A 166      -5.619  12.286 -16.050  0.00  0.00           C  
ATOM    664  O   ASN A 166      -6.609  11.570 -16.171  0.00  0.00           O  
ATOM    665  N   VAL A 167      -4.441  11.987 -16.586  0.00  0.00           N  
ATOM    666  CA  VAL A 167      -4.455  10.708 -17.304  0.00  0.00           C  
ATOM    667  C   VAL A 167      -3.321   9.692 -16.545  0.00  0.00           C  
ATOM    668  O   VAL A 167      -2.346  10.044 -15.881  0.00  0.00           O  
ATOM    669  N   ILE A 168      -3.648   8.416 -16.719  0.00  0.00           N  
ATOM    670  CA  ILE A 168      -2.799   7.426 -16.272  0.00  0.00           C  
ATOM    671  C   ILE A 168      -1.716   6.752 -17.232  0.00  0.00           C  
ATOM    672  O   ILE A 168      -2.018   6.559 -18.410  0.00  0.00           O  
ATOM    673  N   LEU A 169      -0.545   6.369 -16.733  0.00  0.00           N  
ATOM    674  CA  LEU A 169       0.347   5.772 -17.607  0.00  0.00           C  
ATOM    675  C   LEU A 169       0.822   4.537 -17.176  0.00  0.00           C  
ATOM    676  O   LEU A 169       1.852   4.536 -16.500  0.00  0.00           O  
ATOM    677  N   ASP A 170       0.099   3.420 -17.381  0.00  0.00           N  
ATOM    678  CA  ASP A 170       0.422   2.035 -16.785  0.00  0.00           C  
ATOM    679  C   ASP A 170       1.816   1.353 -17.055  0.00  0.00           C  
ATOM    680  O   ASP A 170       1.924   0.573 -18.002  0.00  0.00           O  
ATOM    681  N   VAL A 171       2.852   1.652 -16.249  0.00  0.00           N  
ATOM    682  CA  VAL A 171       4.116   1.086 -16.522  0.00  0.00           C  
ATOM    683  C   VAL A 171       4.376  -0.386 -16.752  0.00  0.00           C  
ATOM    684  O   VAL A 171       4.206  -1.076 -15.748  0.00  0.00           O  
ATOM    685  N   HIS A 172       4.734  -0.913 -17.926  0.00  0.00           N  
ATOM    686  CA  HIS A 172       4.835  -2.501 -17.603  0.00  0.00           C  
ATOM    687  C   HIS A 172       6.255  -2.822 -17.488  0.00  0.00           C  
ATOM    688  O   HIS A 172       7.123  -1.951 -17.571  0.00  0.00           O  
ATOM    689  N   GLY A 173       6.623  -4.085 -17.253  0.00  0.00           N  
ATOM    690  CA  GLY A 173       7.893  -4.729 -17.191  0.00  0.00           C  
ATOM    691  C   GLY A 173       8.923  -4.306 -16.264  0.00  0.00           C  
ATOM    692  O   GLY A 173      10.106  -4.160 -16.559  0.00  0.00           O  
ATOM    693  N   MET A 174       8.433  -4.036 -15.063  0.00  0.00           N  
ATOM    694  CA  MET A 174       9.178  -3.342 -13.856  0.00  0.00           C  
ATOM    695  C   MET A 174       9.563  -3.988 -12.696  0.00  0.00           C  
ATOM    696  O   MET A 174       8.672  -3.878 -11.849  0.00  0.00           O  
ATOM    697  N   GLU A 175      10.674  -4.686 -12.490  0.00  0.00           N  
ATOM    698  CA  GLU A 175      10.948  -5.395 -11.182  0.00  0.00           C  
ATOM    699  C   GLU A 175      10.774  -4.857  -9.715  0.00  0.00           C  
ATOM    700  O   GLU A 175      10.677  -5.691  -8.822  0.00  0.00           O  
ATOM    701  N   ILE A 176      10.777  -3.538  -9.482  0.00  0.00           N  
ATOM    702  CA  ILE A 176      10.652  -3.025  -8.208  0.00  0.00           C  
ATOM    703  C   ILE A 176      11.463  -3.267  -7.048  0.00  0.00           C  
ATOM    704  O   ILE A 176      10.795  -3.329  -6.017  0.00  0.00           O  
ATOM    705  N   LEU A 177      12.787  -3.466  -7.047  0.00  0.00           N  
ATOM    706  CA  LEU A 177      13.403  -4.095  -5.788  0.00  0.00           C  
ATOM    707  C   LEU A 177      13.488  -3.169  -4.684  0.00  0.00           C  
ATOM    708  O   LEU A 177      13.625  -3.687  -3.583  0.00  0.00           O  
ATOM    709  N   ASP A 178      13.328  -1.859  -4.868  0.00  0.00           N  
ATOM    710  CA  ASP A 178      13.371  -0.759  -3.882  0.00  0.00           C  
ATOM    711  C   ASP A 178      12.161   0.383  -4.456  0.00  0.00           C  
ATOM    712  O   ASP A 178      12.300   1.567  -4.764  0.00  0.00           O  
ATOM    713  N   PRO A 179      10.969  -0.124  -4.088  0.00  0.00           N  
ATOM    714  CA  PRO A 179       9.756   0.509  -3.884  0.00  0.00           C  
ATOM    715  C   PRO A 179       9.793   1.949  -3.434  0.00  0.00           C  
ATOM    716  O   PRO A 179       9.209   2.847  -4.044  0.00  0.00           O  
ATOM    717  N   ILE A 180      10.529   2.155  -2.342  0.00  0.00           N  
ATOM    718  CA  ILE A 180      10.661   3.510  -1.750  0.00  0.00           C  
ATOM    719  C   ILE A 180      11.449   4.440  -2.775  0.00  0.00           C  
ATOM    720  O   ILE A 180      11.125   5.565  -3.127  0.00  0.00           O  
ATOM    721  N   ALA A 181      12.596   3.867  -3.140  0.00  0.00           N  
ATOM    722  CA  ALA A 181      13.478   4.687  -4.044  0.00  0.00           C  
ATOM    723  C   ALA A 181      12.744   4.944  -5.349  0.00  0.00           C  
ATOM    724  O   ALA A 181      12.786   6.062  -5.856  0.00  0.00           O  
ATOM    725  N   MET A 182      12.024   3.950  -5.852  0.00  0.00           N  
ATOM    726  CA  MET A 182      11.260   4.020  -7.093  0.00  0.00           C  
ATOM    727  C   MET A 182      10.158   5.072  -6.899  0.00  0.00           C  
ATOM    728  O   MET A 182      10.000   5.936  -7.769  0.00  0.00           O  
ATOM    729  N   GLU A 183       9.372   4.974  -5.826  0.00  0.00           N  
ATOM    730  CA  GLU A 183       8.281   5.898  -5.543  0.00  0.00           C  
ATOM    731  C   GLU A 183       8.782   7.350  -5.550  0.00  0.00           C  
ATOM    732  O   GLU A 183       8.187   8.234  -6.160  0.00  0.00           O  
ATOM    733  N   ASN A 184       9.911   7.564  -4.887  0.00  0.00           N  
ATOM    734  CA  ASN A 184      10.497   8.925  -4.761  0.00  0.00           C  
ATOM    735  C   ASN A 184      11.006   9.396  -6.108  0.00  0.00           C  
ATOM    736  O   ASN A 184      10.680  10.529  -6.477  0.00  0.00           O  
ATOM    737  N   ALA A 185      11.698   8.566  -6.874  0.00  0.00           N  
ATOM    738  CA  ALA A 185      12.201   8.869  -8.182  0.00  0.00           C  
ATOM    739  C   ALA A 185      11.064   9.297  -9.132  0.00  0.00           C  
ATOM    740  O   ALA A 185      11.136  10.340  -9.783  0.00  0.00           O  
ATOM    741  N   ILE A 186      10.008   8.477  -9.190  0.00  0.00           N  
ATOM    742  CA  ILE A 186       8.869   8.776 -10.078  0.00  0.00           C  
ATOM    743  C   ILE A 186       8.197  10.040  -9.688  0.00  0.00           C  
ATOM    744  O   ILE A 186       7.919  10.835 -10.591  0.00  0.00           O  
ATOM    745  N   ASN A 187       7.912  10.272  -8.406  0.00  0.00           N  
ATOM    746  CA  ASN A 187       7.258  11.497  -7.885  0.00  0.00           C  
ATOM    747  C   ASN A 187       8.062  12.765  -8.341  0.00  0.00           C  
ATOM    748  O   ASN A 187       7.496  13.832  -8.634  0.00  0.00           O  
ATOM    749  N   ALA A 188       9.385  12.603  -8.368  0.00  0.00           N  
ATOM    750  CA  ALA A 188      10.271  13.745  -8.665  0.00  0.00           C  
ATOM    751  C   ALA A 188      10.188  14.200 -10.118  0.00  0.00           C  
ATOM    752  O   ALA A 188      10.725  15.248 -10.491  0.00  0.00           O  
ATOM    753  N   ILE A 189       9.492  13.422 -10.941  0.00  0.00           N  
ATOM    754  CA  ILE A 189       9.345  13.781 -12.396  0.00  0.00           C  
ATOM    755  C   ILE A 189       8.186  14.770 -12.425  0.00  0.00           C  
ATOM    756  O   ILE A 189       7.090  14.546 -11.898  0.00  0.00           O  
ATOM    757  N   PRO A 190       8.471  15.903 -13.063  0.00  0.00           N  
ATOM    758  CA  PRO A 190       7.625  17.087 -13.366  0.00  0.00           C  
ATOM    759  C   PRO A 190       6.389  16.519 -14.251  0.00  0.00           C  
ATOM    760  O   PRO A 190       6.460  15.752 -15.213  0.00  0.00           O  
ATOM    761  N   GLY A 191       5.236  16.918 -13.727  0.00  0.00           N  
ATOM    762  CA  GLY A 191       4.037  16.386 -14.454  0.00  0.00           C  
ATOM    763  C   GLY A 191       3.361  15.296 -13.772  0.00  0.00           C  
ATOM    764  O   GLY A 191       2.138  15.348 -13.677  0.00  0.00           O  
ATOM    765  N   VAL A 192       4.092  14.376 -13.154  0.00  0.00           N  
ATOM    766  CA  VAL A 192       3.596  13.289 -12.271  0.00  0.00           C  
ATOM    767  C   VAL A 192       2.837  13.899 -11.050  0.00  0.00           C  
ATOM    768  O   VAL A 192       3.364  14.714 -10.284  0.00  0.00           O  
ATOM    769  N   VAL A 193       1.602  13.444 -10.921  0.00  0.00           N  
ATOM    770  CA  VAL A 193       0.652  13.879  -9.876  0.00  0.00           C  
ATOM    771  C   VAL A 193       0.884  12.866  -8.758  0.00  0.00           C  
ATOM    772  O   VAL A 193       1.268  13.244  -7.649  0.00  0.00           O  
ATOM    773  N   THR A 194       0.659  11.585  -9.039  0.00  0.00           N  
ATOM    774  CA  THR A 194       0.911  10.551  -8.011  0.00  0.00           C  
ATOM    775  C   THR A 194       1.235   9.252  -8.936  0.00  0.00           C  
ATOM    776  O   THR A 194       1.059   9.082 -10.146  0.00  0.00           O  
ATOM    777  N   VAL A 195       1.971   8.437  -8.166  0.00  0.00           N  
ATOM    778  CA  VAL A 195       2.613   7.170  -8.495  0.00  0.00           C  
ATOM    779  C   VAL A 195       1.902   6.165  -7.659  0.00  0.00           C  
ATOM    780  O   VAL A 195       1.761   6.375  -6.449  0.00  0.00           O  
ATOM    781  N   GLY A 196       1.444   5.073  -8.267  0.00  0.00           N  
ATOM    782  CA  GLY A 196       0.650   3.979  -7.588  0.00  0.00           C  
ATOM    783  C   GLY A 196       1.395   3.293  -6.333  0.00  0.00           C  
ATOM    784  O   GLY A 196       0.761   2.541  -5.599  0.00  0.00           O  
ATOM    785  N   LEU A 197       2.718   3.435  -6.254  0.00  0.00           N  
ATOM    786  CA  LEU A 197       3.447   2.803  -5.225  0.00  0.00           C  
ATOM    787  C   LEU A 197       3.091   3.589  -3.911  0.00  0.00           C  
ATOM    788  O   LEU A 197       2.988   4.811  -3.764  0.00  0.00           O  
ATOM    789  N   PHE A 198       2.852   2.700  -2.962  0.00  0.00           N  
ATOM    790  CA  PHE A 198       2.360   2.935  -1.532  0.00  0.00           C  
ATOM    791  C   PHE A 198       3.417   2.892  -0.564  0.00  0.00           C  
ATOM    792  O   PHE A 198       3.238   3.453   0.513  0.00  0.00           O  
ATOM    793  N   ALA A 199       4.583   2.365  -0.915  0.00  0.00           N  
ATOM    794  CA  ALA A 199       5.818   2.303  -0.052  0.00  0.00           C  
ATOM    795  C   ALA A 199       6.087   3.213   1.217  0.00  0.00           C  
ATOM    796  O   ALA A 199       6.035   2.828   2.367  0.00  0.00           O  
ATOM    797  N   ASN A 200       6.423   4.420   0.875  0.00  0.00           N  
ATOM    798  CA  ASN A 200       6.800   5.390   2.005  0.00  0.00           C  
ATOM    799  C   ASN A 200       5.706   5.312   3.091  0.00  0.00           C  
ATOM    800  O   ASN A 200       5.868   5.683   4.247  0.00  0.00           O  
ATOM    801  N   ARG A 201       4.528   4.912   2.610  0.00  0.00           N  
ATOM    802  CA  ARG A 201       3.353   4.915   3.621  0.00  0.00           C  
ATOM    803  C   ARG A 201       2.819   3.573   3.155  0.00  0.00           C  
ATOM    804  O   ARG A 201       2.036   3.556   2.194  0.00  0.00           O  
ATOM    805  N   GLY A 202       3.238   2.462   3.772  0.00  0.00           N  
ATOM    806  CA  GLY A 202       2.670   1.176   3.279  0.00  0.00           C  
ATOM    807  C   GLY A 202       1.691   0.790   4.440  0.00  0.00           C  
ATOM    808  O   GLY A 202       1.593   1.441   5.499  0.00  0.00           O  
ATOM    809  N   ALA A 203       0.869  -0.236   4.158  0.00  0.00           N  
ATOM    810  CA  ALA A 203      -0.110  -0.790   5.046  0.00  0.00           C  
ATOM    811  C   ALA A 203       0.006  -1.267   6.259  0.00  0.00           C  
ATOM    812  O   ALA A 203       0.586  -2.349   6.220  0.00  0.00           O  
ATOM    813  N   ASP A 204      -0.359  -0.682   7.398  0.00  0.00           N  
ATOM    814  CA  ASP A 204      -0.035  -1.253   8.843  0.00  0.00           C  
ATOM    815  C   ASP A 204      -0.559  -2.634   9.117  0.00  0.00           C  
ATOM    816  O   ASP A 204       0.148  -3.374   9.805  0.00  0.00           O  
ATOM    817  N   VAL A 205      -1.713  -3.022   8.581  0.00  0.00           N  
ATOM    818  CA  VAL A 205      -2.293  -4.341   8.639  0.00  0.00           C  
ATOM    819  C   VAL A 205      -2.396  -5.159   7.255  0.00  0.00           C  
ATOM    820  O   VAL A 205      -2.910  -4.384   6.452  0.00  0.00           O  
ATOM    821  N   ALA A 206      -2.428  -6.479   7.108  0.00  0.00           N  
ATOM    822  CA  ALA A 206      -3.236  -6.669   5.761  0.00  0.00           C  
ATOM    823  C   ALA A 206      -4.230  -7.816   5.839  0.00  0.00           C  
ATOM    824  O   ALA A 206      -3.676  -8.911   5.962  0.00  0.00           O  
ATOM    825  N   LEU A 207      -5.549  -7.674   5.785  0.00  0.00           N  
ATOM    826  CA  LEU A 207      -6.356  -8.873   5.835  0.00  0.00           C  
ATOM    827  C   LEU A 207      -6.513  -9.660   4.467  0.00  0.00           C  
ATOM    828  O   LEU A 207      -7.333  -9.353   3.600  0.00  0.00           O  
ATOM    829  N   ILE A 208      -5.697 -10.700   4.338  0.00  0.00           N  
ATOM    830  CA  ILE A 208      -5.755 -11.603   3.247  0.00  0.00           C  
ATOM    831  C   ILE A 208      -6.791 -12.826   3.535  0.00  0.00           C  
ATOM    832  O   ILE A 208      -7.053 -13.450   4.562  0.00  0.00           O  
ATOM    833  N   GLY A 209      -7.521 -12.911   2.432  0.00  0.00           N  
ATOM    834  CA  GLY A 209      -8.633 -13.796   2.020  0.00  0.00           C  
ATOM    835  C   GLY A 209      -7.834 -15.139   1.546  0.00  0.00           C  
ATOM    836  O   GLY A 209      -7.090 -15.027   0.565  0.00  0.00           O  
ATOM    837  N   THR A 210      -8.048 -16.294   2.167  0.00  0.00           N  
ATOM    838  CA  THR A 210      -7.502 -17.429   1.538  0.00  0.00           C  
ATOM    839  C   THR A 210      -8.570 -18.362   1.734  0.00  0.00           C  
ATOM    840  O   THR A 210      -9.532 -18.072   2.444  0.00  0.00           O  
ATOM    841  N   PRO A 211      -8.490 -19.497   1.045  0.00  0.00           N  
ATOM    842  CA  PRO A 211      -9.486 -20.667   1.028  0.00  0.00           C  
ATOM    843  C   PRO A 211      -9.669 -21.108   2.491  0.00  0.00           C  
ATOM    844  O   PRO A 211     -10.816 -21.410   2.827  0.00  0.00           O  
ATOM    845  N   ASP A 212      -8.647 -21.102   3.347  0.00  0.00           N  
ATOM    846  CA  ASP A 212      -8.676 -21.413   4.683  0.00  0.00           C  
ATOM    847  C   ASP A 212      -9.213 -20.345   5.625  0.00  0.00           C  
ATOM    848  O   ASP A 212      -9.340 -20.649   6.826  0.00  0.00           O  
ATOM    849  N   GLY A 213      -9.468 -19.117   5.190  0.00  0.00           N  
ATOM    850  CA  GLY A 213     -10.058 -18.054   5.928  0.00  0.00           C  
ATOM    851  C   GLY A 213      -8.936 -17.034   6.084  0.00  0.00           C  
ATOM    852  O   GLY A 213      -7.730 -17.191   5.887  0.00  0.00           O  
ATOM    853  N   VAL A 214      -9.453 -15.825   6.271  0.00  0.00           N  
ATOM    854  CA  VAL A 214      -8.802 -14.512   6.557  0.00  0.00           C  
ATOM    855  C   VAL A 214      -7.613 -14.553   7.425  0.00  0.00           C  
ATOM    856  O   VAL A 214      -7.668 -14.867   8.611  0.00  0.00           O  
ATOM    857  N   LYS A 215      -6.469 -14.320   6.791  0.00  0.00           N  
ATOM    858  CA  LYS A 215      -5.072 -14.332   7.376  0.00  0.00           C  
ATOM    859  C   LYS A 215      -4.537 -13.034   7.802  0.00  0.00           C  
ATOM    860  O   LYS A 215      -4.181 -12.284   6.891  0.00  0.00           O  
ATOM    861  N   THR A 216      -4.442 -12.684   9.096  0.00  0.00           N  
ATOM    862  CA  THR A 216      -3.935 -11.256   9.332  0.00  0.00           C  
ATOM    863  C   THR A 216      -2.426 -11.026   9.292  0.00  0.00           C  
ATOM    864  O   THR A 216      -1.741 -11.812   9.938  0.00  0.00           O  
ATOM    865  N   ILE A 217      -1.914 -10.041   8.565  0.00  0.00           N  
ATOM    866  CA  ILE A 217      -0.454  -9.822   8.640  0.00  0.00           C  
ATOM    867  C   ILE A 217      -0.275  -8.583   9.188  0.00  0.00           C  
ATOM    868  O   ILE A 217      -1.117  -7.716   8.965  0.00  0.00           O  
ATOM    869  N   VAL A 218       0.773  -8.368   9.960  0.00  0.00           N  
ATOM    870  CA  VAL A 218       0.907  -6.964  10.803  0.00  0.00           C  
ATOM    871  C   VAL A 218       2.389  -6.581  10.763  0.00  0.00           C  
ATOM    872  O   VAL A 218       3.276  -7.310  11.246  0.00  0.00           O  
ATOM    873  N   LYS A 219       2.643  -5.442  10.118  0.00  0.00           N  
ATOM    874  CA  LYS A 219       3.974  -4.805  10.077  0.00  0.00           C  
ATOM    875  C   LYS A 219       4.116  -3.766  10.719  0.00  0.00           C  
ATOM    876  O   LYS A 219       3.153  -3.008  10.811  0.00  0.00           O  
ATOM    877  OXT LYS A 219       5.254  -3.542  11.352  0.00  0.00           O  
ENDMDL
END
