# Supplementary material for: The immune response to RNA suppresses nucleic acid synthesis by limiting ribose 5-phosphate
Source: EMBO J. 2024 May 22;43(13):2636–60. doi: 10.1038/s44318-024-00100-w (PMC11217295; doi:10.1038/s44318-024-00100-w)
Supplement: Supplementary file 8 — Source data Fig. 7 [file 44318_2024_100_MOESM8_ESM.zip › SD7/Model Fig 7A_PKR.pdb]

HEADER    PROTEIN SYNTHESIS/TRANSFERASE           19-JUN-05   2A19              
TITLE     PKR KINASE DOMAIN- EIF2ALPHA- AMP-PNP COMPLEX.                        
COMPND    MOL_ID: 1;                                                            
COMPND   2 MOLECULE: EUKARYOTIC TRANSLATION INITIATION FACTOR 2 ALPHA SUBUNIT;  
COMPND   3 CHAIN: A;                                                            
COMPND   4 FRAGMENT: EIF2ALPHA;                                                 
COMPND   5 SYNONYM: EIF-2- ALPHA;                                               
COMPND   6 ENGINEERED: YES;                                                     
COMPND   7 MUTATION: YES;                                                       
COMPND   8 MOL_ID: 2;                                                           
COMPND   9 MOLECULE: INTERFERON-INDUCED, DOUBLE-STRANDED RNA-ACTIVATED PROTEIN  
COMPND  10 KINASE;                                                              
COMPND  11 CHAIN: B, C;                                                         
COMPND  12 FRAGMENT: PKR KINASE DOMAIN;                                         
COMPND  13 SYNONYM: INTERFERON-INDUCIBLE RNA-DEPENDENT PROTEIN KINASE, P68      
COMPND  14 KINASE, P1/EIF-2A PROTEIN KINASE;                                    
COMPND  15 EC: 2.7.1.-;                                                         
COMPND  16 ENGINEERED: YES;                                                     
COMPND  17 MUTATION: YES                                                        
SOURCE    MOL_ID: 1;                                                            
SOURCE   2 ORGANISM_SCIENTIFIC: SACCHAROMYCES CEREVISIAE;                       
SOURCE   3 ORGANISM_COMMON: BAKER'S YEAST;                                      
SOURCE   4 ORGANISM_TAXID: 4932;                                                
SOURCE   5 GENE: SUI2, TIF211;                                                  
SOURCE   6 EXPRESSION_SYSTEM: ESCHERICHIA COLI;                                 
SOURCE   7 EXPRESSION_SYSTEM_TAXID: 562;                                        
SOURCE   8 EXPRESSION_SYSTEM_STRAIN: BL21 DE3 PLYSS;                            
SOURCE   9 EXPRESSION_SYSTEM_VECTOR_TYPE: PLASMID;                              
SOURCE  10 EXPRESSION_SYSTEM_PLASMID: MODIFIED PGEX-2T;                         
SOURCE  11 MOL_ID: 2;                                                           
SOURCE  12 ORGANISM_SCIENTIFIC: HOMO SAPIENS;                                   
SOURCE  13 ORGANISM_COMMON: HUMAN;                                              
SOURCE  14 ORGANISM_TAXID: 9606;                                                
SOURCE  15 GENE: PRKR, EIF2AK2, PKR;                                            
SOURCE  16 EXPRESSION_SYSTEM: ESCHERICHIA COLI;                                 
SOURCE  17 EXPRESSION_SYSTEM_TAXID: 562;                                        
SOURCE  18 EXPRESSION_SYSTEM_STRAIN: BL21 DE3 PLYSS;                            
SOURCE  19 EXPRESSION_SYSTEM_VECTOR_TYPE: PLASMID;                              
SOURCE  20 EXPRESSION_SYSTEM_PLASMID: MODIFIED PET14B                           
KEYWDS    TRANSFERASE, KINASE, PROTEIN BIOSYNTHESIS,                            
KEYWDS   2 PROTEIN SYNTHESIS TRANSFERASE COMPLEX                                
EXPDTA    X-RAY DIFFRACTION                                                     
AUTHOR    A.C.DAR,T.E.DEVER,F.SICHERI                                           
REVDAT   4   13-JUL-11 2A19    1       VERSN                                    
REVDAT   3 2 24-FEB-09 2A19    1       VERSN                                    
REVDAT   2 3 04-OCT-05 2A19    1       JRNL                                     
REVDAT   1 4 27-SEP-05 2A19    0                                                
JRNL        AUTH   A.C.DAR,T.E.DEVER,F.SICHERI                                  
JRNL        TITL   HIGHER-ORDER SUBSTRATE RECOGNITION OF EIF2ALPHA BY THE       
JRNL        TITL 2 RNA-DEPENDENT PROTEIN KINASE PKR.                            
JRNL        REF    CELL(CAMBRIDGE,MASS.)         V. 122   887 2005              
JRNL        REFN                   ISSN 0092-8674                               
JRNL        PMID   16179258                                                     
JRNL        DOI    10.1016/J.CELL.2005.06.044                                   
REMARK   2                                                                      
REMARK   2 RESOLUTION.    2.50 ANGSTROMS.                                       
REMARK   3                                                                      
REMARK   3 REFINEMENT.                                                          
REMARK   3   PROGRAM     : REFMAC 5.2.0005                                      
REMARK   3   AUTHORS     : MURSHUDOV,VAGIN,DODSON                               
REMARK   3                                                                      
REMARK   3    REFINEMENT TARGET : MAXIMUM LIKELIHOOD                            
REMARK   3                                                                      
REMARK   3  DATA USED IN REFINEMENT.                                            
REMARK   3   RESOLUTION RANGE HIGH (ANGSTROMS) : 2.50                           
REMARK   3   RESOLUTION RANGE LOW  (ANGSTROMS) : 27.33                          
REMARK   3   DATA CUTOFF            (SIGMA(F)) : NULL                           
REMARK   3   COMPLETENESS FOR RANGE        (%) : 95.9                           
REMARK   3   NUMBER OF REFLECTIONS             : 24672                          
REMARK   3                                                                      
REMARK   3  FIT TO DATA USED IN REFINEMENT.                                     
REMARK   3   CROSS-VALIDATION METHOD          : THROUGHOUT                      
REMARK   3   FREE R VALUE TEST SET SELECTION  : RANDOM                          
REMARK   3   R VALUE     (WORKING + TEST SET) : 0.234                           
REMARK   3   R VALUE            (WORKING SET) : 0.228                           
REMARK   3   FREE R VALUE                     : 0.286                           
REMARK   3   FREE R VALUE TEST SET SIZE   (%) : 9.900                           
REMARK   3   FREE R VALUE TEST SET COUNT      : 2722                            
REMARK   3                                                                      
REMARK   3  FIT IN THE HIGHEST RESOLUTION BIN.                                  
REMARK   3   TOTAL NUMBER OF BINS USED           : 20                           
REMARK   3   BIN RESOLUTION RANGE HIGH       (A) : 2.50                         
REMARK   3   BIN RESOLUTION RANGE LOW        (A) : 2.56                         
REMARK   3   REFLECTION IN BIN     (WORKING SET) : 1591                         
REMARK   3   BIN COMPLETENESS (WORKING+TEST) (%) : 85.71                        
REMARK   3   BIN R VALUE           (WORKING SET) : 0.2800                       
REMARK   3   BIN FREE R VALUE SET COUNT          : 173                          
REMARK   3   BIN FREE R VALUE                    : 0.3340                       
REMARK   3                                                                      
REMARK   3  NUMBER OF NON-HYDROGEN ATOMS USED IN REFINEMENT.                    
REMARK   3   PROTEIN ATOMS            : 5073                                    
REMARK   3   NUCLEIC ACID ATOMS       : 0                                       
REMARK   3   HETEROGEN ATOMS          : 71                                      
REMARK   3   SOLVENT ATOMS            : 72                                      
REMARK   3                                                                      
REMARK   3  B VALUES.                                                           
REMARK   3   B VALUE TYPE : LIKELY RESIDUAL                                     
REMARK   3   FROM WILSON PLOT           (A**2) : NULL                           
REMARK   3   MEAN B VALUE      (OVERALL, A**2) : 60.42                          
REMARK   3   OVERALL ANISOTROPIC B VALUE.                                       
REMARK   3    B11 (A**2) : 2.03000                                              
REMARK   3    B22 (A**2) : 2.07000                                              
REMARK   3    B33 (A**2) : -4.53000                                             
REMARK   3    B12 (A**2) : 0.00000                                              
REMARK   3    B13 (A**2) : -1.46000                                             
REMARK   3    B23 (A**2) : 0.00000                                              
REMARK   3                                                                      
REMARK   3  ESTIMATED OVERALL COORDINATE ERROR.                                 
REMARK   3   ESU BASED ON R VALUE                            (A): 0.702         
REMARK   3   ESU BASED ON FREE R VALUE                       (A): 0.346         
REMARK   3   ESU BASED ON MAXIMUM LIKELIHOOD                 (A): 0.258         
REMARK   3   ESU FOR B VALUES BASED ON MAXIMUM LIKELIHOOD (A**2): 24.096        
REMARK   3                                                                      
REMARK   3 CORRELATION COEFFICIENTS.                                            
REMARK   3   CORRELATION COEFFICIENT FO-FC      : 0.932                         
REMARK   3   CORRELATION COEFFICIENT FO-FC FREE : 0.897                         
REMARK   3                                                                      
REMARK   3  RMS DEVIATIONS FROM IDEAL VALUES        COUNT    RMS    WEIGHT      
REMARK   3   BOND LENGTHS REFINED ATOMS        (A):  5230 ; 0.010 ; 0.022       
REMARK   3   BOND LENGTHS OTHERS               (A):  NULL ;  NULL ;  NULL       
REMARK   3   BOND ANGLES REFINED ATOMS   (DEGREES):  7044 ; 1.327 ; 1.990       
REMARK   3   BOND ANGLES OTHERS          (DEGREES):  NULL ;  NULL ;  NULL       
REMARK   3   TORSION ANGLES, PERIOD 1    (DEGREES):   623 ; 5.581 ; 5.000       
REMARK   3   TORSION ANGLES, PERIOD 2    (DEGREES):   232 ;39.640 ;24.612       
REMARK   3   TORSION ANGLES, PERIOD 3    (DEGREES):   996 ;18.540 ;15.000       
REMARK   3   TORSION ANGLES, PERIOD 4    (DEGREES):    26 ;18.605 ;15.000       
REMARK   3   CHIRAL-CENTER RESTRAINTS       (A**3):   787 ; 0.089 ; 0.200       
REMARK   3   GENERAL PLANES REFINED ATOMS      (A):  3781 ; 0.004 ; 0.020       
REMARK   3   GENERAL PLANES OTHERS             (A):  NULL ;  NULL ;  NULL       
REMARK   3   NON-BONDED CONTACTS REFINED ATOMS (A):  2319 ; 0.210 ; 0.200       
REMARK   3   NON-BONDED CONTACTS OTHERS        (A):  NULL ;  NULL ;  NULL       
REMARK   3   NON-BONDED TORSION REFINED ATOMS  (A):  3538 ; 0.305 ; 0.200       
REMARK   3   NON-BONDED TORSION OTHERS         (A):  NULL ;  NULL ;  NULL       
REMARK   3   H-BOND (X...Y) REFINED ATOMS      (A):   196 ; 0.157 ; 0.200       
REMARK   3   H-BOND (X...Y) OTHERS             (A):  NULL ;  NULL ;  NULL       
REMARK   3   POTENTIAL METAL-ION REFINED ATOMS (A):     1 ; 0.032 ; 0.200       
REMARK   3   POTENTIAL METAL-ION OTHERS        (A):  NULL ;  NULL ;  NULL       
REMARK   3   SYMMETRY VDW REFINED ATOMS        (A):    37 ; 0.258 ; 0.200       
REMARK   3   SYMMETRY VDW OTHERS               (A):  NULL ;  NULL ;  NULL       
REMARK   3   SYMMETRY H-BOND REFINED ATOMS     (A):     4 ; 0.177 ; 0.200       
REMARK   3   SYMMETRY H-BOND OTHERS            (A):  NULL ;  NULL ;  NULL       
REMARK   3   SYMMETRY METAL-ION REFINED ATOMS  (A):  NULL ;  NULL ;  NULL       
REMARK   3   SYMMETRY METAL-ION OTHERS         (A):  NULL ;  NULL ;  NULL       
REMARK   3                                                                      
REMARK   3  ISOTROPIC THERMAL FACTOR RESTRAINTS.     COUNT   RMS    WEIGHT      
REMARK   3   MAIN-CHAIN BOND REFINED ATOMS  (A**2):  3221 ; 0.536 ; 1.500       
REMARK   3   MAIN-CHAIN BOND OTHER ATOMS    (A**2):  NULL ;  NULL ;  NULL       
REMARK   3   MAIN-CHAIN ANGLE REFINED ATOMS (A**2):  5038 ; 0.955 ; 2.000       
REMARK   3   SIDE-CHAIN BOND REFINED ATOMS  (A**2):  2279 ; 1.253 ; 3.000       
REMARK   3   SIDE-CHAIN ANGLE REFINED ATOMS (A**2):  2006 ; 2.048 ; 4.500       
REMARK   3                                                                      
REMARK   3 ANISOTROPIC THERMAL FACTOR RESTRAINTS.    COUNT   RMS   WEIGHT       
REMARK   3   RIGID-BOND RESTRAINTS          (A**2):  NULL ;  NULL ;  NULL       
REMARK   3   SPHERICITY; FREE ATOMS         (A**2):  NULL ;  NULL ;  NULL       
REMARK   3   SPHERICITY; BONDED ATOMS       (A**2):  NULL ;  NULL ;  NULL       
REMARK   3                                                                      
REMARK   3  NCS RESTRAINTS STATISTICS                                           
REMARK   3   NUMBER OF DIFFERENT NCS GROUPS : NULL                              
REMARK   3                                                                      
REMARK   3  TLS DETAILS                                                         
REMARK   3   NUMBER OF TLS GROUPS  : 3                                          
REMARK   3                                                                      
REMARK   3   TLS GROUP : 1                                                      
REMARK   3    NUMBER OF COMPONENTS GROUP : 1                                    
REMARK   3    COMPONENTS        C SSSEQI   TO  C SSSEQI                         
REMARK   3    RESIDUE RANGE :   A     2        A   174                          
REMARK   3    ORIGIN FOR THE GROUP (A):  21.9750  24.0350 -76.0270              
REMARK   3    T TENSOR                                                          
REMARK   3      T11:  -0.1810 T22:  -0.0996                                     
REMARK   3      T33:  -0.0661 T12:  -0.0036                                     
REMARK   3      T13:  -0.0294 T23:  -0.0010                                     
REMARK   3    L TENSOR                                                          
REMARK   3      L11:   2.8791 L22:   2.5999                                     
REMARK   3      L33:   3.7753 L12:  -0.1326                                     
REMARK   3      L13:  -0.1679 L23:  -1.5889                                     
REMARK   3    S TENSOR                                                          
REMARK   3      S11:  -0.0695 S12:   0.2297 S13:   0.1790                       
REMARK   3      S21:  -0.0720 S22:   0.0618 S23:  -0.0678                       
REMARK   3      S31:  -0.2228 S32:  -0.0077 S33:   0.0078                       
REMARK   3                                                                      
REMARK   3   TLS GROUP : 2                                                      
REMARK   3    NUMBER OF COMPONENTS GROUP : 1                                    
REMARK   3    COMPONENTS        C SSSEQI   TO  C SSSEQI                         
REMARK   3    RESIDUE RANGE :   B   256        B   541                          
REMARK   3    ORIGIN FOR THE GROUP (A):  28.3180   0.3840 -39.5180              
REMARK   3    T TENSOR                                                          
REMARK   3      T11:  -0.1289 T22:  -0.0768                                     
REMARK   3      T33:  -0.1725 T12:   0.0563                                     
REMARK   3      T13:  -0.0129 T23:   0.0429                                     
REMARK   3    L TENSOR                                                          
REMARK   3      L11:   1.7020 L22:   1.3881                                     
REMARK   3      L33:   3.4182 L12:   0.0007                                     
REMARK   3      L13:   0.5913 L23:   0.2723                                     
REMARK   3    S TENSOR                                                          
REMARK   3      S11:  -0.0146 S12:  -0.1575 S13:  -0.0226                       
REMARK   3      S21:   0.2399 S22:  -0.0061 S23:  -0.0053                       
REMARK   3      S31:   0.0413 S32:  -0.2648 S33:   0.0207                       
REMARK   3                                                                      
REMARK   3   TLS GROUP : 3                                                      
REMARK   3    NUMBER OF COMPONENTS GROUP : 1                                    
REMARK   3    COMPONENTS        C SSSEQI   TO  C SSSEQI                         
REMARK   3    RESIDUE RANGE :   C   257        C   541                          
REMARK   3    ORIGIN FOR THE GROUP (A):  45.2730  -3.2050 -13.9600              
REMARK   3    T TENSOR                                                          
REMARK   3      T11:   0.0028 T22:   0.0785                                     
REMARK   3      T33:  -0.2158 T12:   0.0224                                     
REMARK   3      T13:  -0.0559 T23:   0.1076                                     
REMARK   3    L TENSOR                                                          
REMARK   3      L11:   3.8766 L22:   3.5629                                     
REMARK   3      L33:   5.5800 L12:  -1.7644                                     
REMARK   3      L13:  -2.2931 L23:   1.0605                                     
REMARK   3    S TENSOR                                                          
REMARK   3      S11:  -0.0909 S12:  -0.7361 S13:   0.1978                       
REMARK   3      S21:   0.0888 S22:   0.0765 S23:  -0.5016                       
REMARK   3      S31:   0.3120 S32:   0.6804 S33:   0.0144                       
REMARK   3                                                                      
REMARK   3  BULK SOLVENT MODELLING.                                             
REMARK   3   METHOD USED : MASK                                                 
REMARK   3   PARAMETERS FOR MASK CALCULATION                                    
REMARK   3   VDW PROBE RADIUS   : 1.20                                          
REMARK   3   ION PROBE RADIUS   : 0.80                                          
REMARK   3   SHRINKAGE RADIUS   : 0.80                                          
REMARK   3                                                                      
REMARK   3  OTHER REFINEMENT REMARKS: HYDROGENS HAVE BEEN ADDED IN THE RIDING   
REMARK   3  POSITIONS. FOR EIF2A, CHAIN A OF 2A1A WAS USED AS THE MOLECULAR     
REMARK   3  REPLACEMENT MODEL AND FOR PKR, CHAIN B OF 2A1A WAS USED             
REMARK   4                                                                      
REMARK   4 2A19 COMPLIES WITH FORMAT V. 3.30, 13-JUL-11                         
REMARK 100                                                                      
REMARK 100 THIS ENTRY HAS BEEN PROCESSED BY RCSB ON 20-JUN-05.                  
REMARK 100 THE RCSB ID CODE IS RCSB033365.                                      
REMARK 200                                                                      
REMARK 200 EXPERIMENTAL DETAILS                                                 
REMARK 200  EXPERIMENT TYPE                : X-RAY DIFFRACTION                  
REMARK 200  DATE OF DATA COLLECTION        : 29-JUL-04                          
REMARK 200  TEMPERATURE           (KELVIN) : 100                                
REMARK 200  PH                             : NULL                               
REMARK 200  NUMBER OF CRYSTALS USED        : 1                                  
REMARK 200                                                                      
REMARK 200  SYNCHROTRON              (Y/N) : Y                                  
REMARK 200  RADIATION SOURCE               : APS                                
REMARK 200  BEAMLINE                       : 14-BM-C                            
REMARK 200  X-RAY GENERATOR MODEL          : NULL                               
REMARK 200  MONOCHROMATIC OR LAUE    (M/L) : M                                  
REMARK 200  WAVELENGTH OR RANGE        (A) : NULL                               
REMARK 200  MONOCHROMATOR                  : NULL                               
REMARK 200  OPTICS                         : NULL                               
REMARK 200                                                                      
REMARK 200  DETECTOR TYPE                  : CCD                                
REMARK 200  DETECTOR MANUFACTURER          : ADSC QUANTUM 315                   
REMARK 200  INTENSITY-INTEGRATION SOFTWARE : DENZO                              
REMARK 200  DATA SCALING SOFTWARE          : SCALEPACK                          
REMARK 200                                                                      
REMARK 200  NUMBER OF UNIQUE REFLECTIONS   : 28956                              
REMARK 200  RESOLUTION RANGE HIGH      (A) : 2.500                              
REMARK 200  RESOLUTION RANGE LOW       (A) : 30.000                             
REMARK 200  REJECTION CRITERIA  (SIGMA(I)) : NULL                               
REMARK 200                                                                      
REMARK 200 OVERALL.                                                             
REMARK 200  COMPLETENESS FOR RANGE     (%) : 98.7                               
REMARK 200  DATA REDUNDANCY                : NULL                               
REMARK 200  R MERGE                    (I) : NULL                               
REMARK 200  R SYM                      (I) : 0.05100                            
REMARK 200  <I/SIGMA(I)> FOR THE DATA SET  : 27.8000                            
REMARK 200                                                                      
REMARK 200 IN THE HIGHEST RESOLUTION SHELL.                                     
REMARK 200  HIGHEST RESOLUTION SHELL, RANGE HIGH (A) : 2.50                     
REMARK 200  HIGHEST RESOLUTION SHELL, RANGE LOW  (A) : 2.60                     
REMARK 200  COMPLETENESS FOR SHELL     (%) : 98.6                               
REMARK 200  DATA REDUNDANCY IN SHELL       : NULL                               
REMARK 200  R MERGE FOR SHELL          (I) : NULL                               
REMARK 200  R SYM FOR SHELL            (I) : 0.36000                            
REMARK 200  <I/SIGMA(I)> FOR SHELL         : 3.200                              
REMARK 200                                                                      
REMARK 200 DIFFRACTION PROTOCOL: SINGLE WAVELENGTH                              
REMARK 200 METHOD USED TO DETERMINE THE STRUCTURE: MOLECULAR REPLACEMENT        
REMARK 200 SOFTWARE USED: PHASER                                                
REMARK 200 STARTING MODEL: 2A1A                                                 
REMARK 200                                                                      
REMARK 200 REMARK: NULL                                                         
REMARK 280                                                                      
REMARK 280 CRYSTAL                                                              
REMARK 280 SOLVENT CONTENT, VS   (%): 47.60                                     
REMARK 280 MATTHEWS COEFFICIENT, VM (ANGSTROMS**3/DA): 2.40                     
REMARK 280                                                                      
REMARK 280 CRYSTALLIZATION CONDITIONS: NULL                                     
REMARK 290                                                                      
REMARK 290 CRYSTALLOGRAPHIC SYMMETRY                                            
REMARK 290 SYMMETRY OPERATORS FOR SPACE GROUP: P 1 21 1                         
REMARK 290                                                                      
REMARK 290      SYMOP   SYMMETRY                                                
REMARK 290     NNNMMM   OPERATOR                                                
REMARK 290       1555   X,Y,Z                                                   
REMARK 290       2555   -X,Y+1/2,-Z                                             
REMARK 290                                                                      
REMARK 290     WHERE NNN -> OPERATOR NUMBER                                     
REMARK 290           MMM -> TRANSLATION VECTOR                                  
REMARK 290                                                                      
REMARK 290 CRYSTALLOGRAPHIC SYMMETRY TRANSFORMATIONS                            
REMARK 290 THE FOLLOWING TRANSFORMATIONS OPERATE ON THE ATOM/HETATM             
REMARK 290 RECORDS IN THIS ENTRY TO PRODUCE CRYSTALLOGRAPHICALLY                
REMARK 290 RELATED MOLECULES.                                                   
REMARK 290   SMTRY1   1  1.000000  0.000000  0.000000        0.00000            
REMARK 290   SMTRY2   1  0.000000  1.000000  0.000000        0.00000            
REMARK 290   SMTRY3   1  0.000000  0.000000  1.000000        0.00000            
REMARK 290   SMTRY1   2 -1.000000  0.000000  0.000000        0.00000            
REMARK 290   SMTRY2   2  0.000000  1.000000  0.000000       24.37500            
REMARK 290   SMTRY3   2  0.000000  0.000000 -1.000000        0.00000            
REMARK 290                                                                      
REMARK 290 REMARK: NULL                                                         
REMARK 300                                                                      
REMARK 300 BIOMOLECULE: 1                                                       
REMARK 300 SEE REMARK 350 FOR THE AUTHOR PROVIDED AND/OR PROGRAM                
REMARK 300 GENERATED ASSEMBLY INFORMATION FOR THE STRUCTURE IN                  
REMARK 300 THIS ENTRY. THE REMARK MAY ALSO PROVIDE INFORMATION ON               
REMARK 300 BURIED SURFACE AREA.                                                 
REMARK 350                                                                      
REMARK 350 COORDINATES FOR A COMPLETE MULTIMER REPRESENTING THE KNOWN           
REMARK 350 BIOLOGICALLY SIGNIFICANT OLIGOMERIZATION STATE OF THE                
REMARK 350 MOLECULE CAN BE GENERATED BY APPLYING BIOMT TRANSFORMATIONS          
REMARK 350 GIVEN BELOW.  BOTH NON-CRYSTALLOGRAPHIC AND                          
REMARK 350 CRYSTALLOGRAPHIC OPERATIONS ARE GIVEN.                               
REMARK 350                                                                      
REMARK 350 BIOMOLECULE: 1                                                       
REMARK 350 AUTHOR DETERMINED BIOLOGICAL UNIT: TRIMERIC                          
REMARK 350 APPLY THE FOLLOWING TO CHAINS: A, B, C                               
REMARK 350   BIOMT1   1  1.000000  0.000000  0.000000        0.00000            
REMARK 350   BIOMT2   1  0.000000  1.000000  0.000000        0.00000            
REMARK 350   BIOMT3   1  0.000000  0.000000  1.000000        0.00000            
REMARK 465                                                                      
REMARK 465 MISSING RESIDUES                                                     
REMARK 465 THE FOLLOWING RESIDUES WERE NOT LOCATED IN THE                       
REMARK 465 EXPERIMENT. (M=MODEL NUMBER; RES=RESIDUE NAME; C=CHAIN               
REMARK 465 IDENTIFIER; SSSEQ=SEQUENCE NUMBER; I=INSERTION CODE.)                
REMARK 465                                                                      
REMARK 465   M RES C SSSEQI                                                     
REMARK 465     GLY A     1                                                      
REMARK 465     GLU A    49                                                      
REMARK 465     LEU A    50                                                      
REMARK 465     SER A    51                                                      
REMARK 465     ARG A    52                                                      
REMARK 465     ARG A    53                                                      
REMARK 465     ARG A    54                                                      
REMARK 465     ILE A    55                                                      
REMARK 465     ARG A    56                                                      
REMARK 465     ARG A   175                                                      
REMARK 465     GLY B   255                                                      
REMARK 465     PRO B   334                                                      
REMARK 465     GLU B   335                                                      
REMARK 465     THR B   336                                                      
REMARK 465     SER B   337                                                      
REMARK 465     SER B   351                                                      
REMARK 465     LYS B   352                                                      
REMARK 465     ASN B   353                                                      
REMARK 465     SER B   354                                                      
REMARK 465     SER B   355                                                      
REMARK 465     SER B   542                                                      
REMARK 465     PRO B   543                                                      
REMARK 465     GLU B   544                                                      
REMARK 465     LYS B   545                                                      
REMARK 465     ASN B   546                                                      
REMARK 465     GLU B   547                                                      
REMARK 465     ARG B   548                                                      
REMARK 465     HIS B   549                                                      
REMARK 465     THR B   550                                                      
REMARK 465     ALA B   551                                                      
REMARK 465     GLY C   255                                                      
REMARK 465     ALA C   256                                                      
REMARK 465     SER C   351                                                      
REMARK 465     LYS C   352                                                      
REMARK 465     ASN C   353                                                      
REMARK 465     SER C   354                                                      
REMARK 465     SER C   355                                                      
REMARK 465     ARG C   356                                                      
REMARK 465     SER C   357                                                      
REMARK 465     GLU C   375                                                      
REMARK 465     GLN C   376                                                      
REMARK 465     TRP C   377                                                      
REMARK 465     ILE C   378                                                      
REMARK 465     GLU C   379                                                      
REMARK 465     LYS C   380                                                      
REMARK 465     ARG C   381                                                      
REMARK 465     ARG C   382                                                      
REMARK 465     GLY C   383                                                      
REMARK 465     GLU C   384                                                      
REMARK 465     LYS C   385                                                      
REMARK 465     LEU C   386                                                      
REMARK 465     ASP C   387                                                      
REMARK 465     LYS C   388                                                      
REMARK 465     VAL C   389                                                      
REMARK 465     THR C   437                                                      
REMARK 465     SER C   438                                                      
REMARK 465     LEU C   439                                                      
REMARK 465     LYS C   440                                                      
REMARK 465     ASN C   441                                                      
REMARK 465     ASP C   442                                                      
REMARK 465     GLY C   443                                                      
REMARK 465     LYS C   444                                                      
REMARK 465     ARG C   445                                                      
REMARK 465     TPO C   446                                                      
REMARK 465     ARG C   447                                                      
REMARK 465     SER C   448                                                      
REMARK 465     LYS C   449                                                      
REMARK 465     GLY C   450                                                      
REMARK 465     THR C   451                                                      
REMARK 465     LEU C   452                                                      
REMARK 465     ARG C   453                                                      
REMARK 465     TYR C   454                                                      
REMARK 465     MET C   455                                                      
REMARK 465     SER C   456                                                      
REMARK 465     PRO C   457                                                      
REMARK 465     GLU C   458                                                      
REMARK 465     GLN C   459                                                      
REMARK 465     ILE C   460                                                      
REMARK 465     SER C   461                                                      
REMARK 465     SER C   462                                                      
REMARK 465     GLN C   463                                                      
REMARK 465     ASP C   464                                                      
REMARK 465     TYR C   465                                                      
REMARK 465     HIS C   483                                                      
REMARK 465     VAL C   484                                                      
REMARK 465     CYS C   485                                                      
REMARK 465     ASP C   486                                                      
REMARK 465     THR C   487                                                      
REMARK 465     ALA C   488                                                      
REMARK 465     PHE C   489                                                      
REMARK 465     GLU C   490                                                      
REMARK 465     THR C   491                                                      
REMARK 465     SER C   492                                                      
REMARK 465     LYS C   493                                                      
REMARK 465     PHE C   494                                                      
REMARK 465     PHE C   495                                                      
REMARK 465     THR C   496                                                      
REMARK 465     ASP C   497                                                      
REMARK 465     LEU C   498                                                      
REMARK 465     ARG C   499                                                      
REMARK 465     ASP C   500                                                      
REMARK 465     SER C   542                                                      
REMARK 465     PRO C   543                                                      
REMARK 465     GLU C   544                                                      
REMARK 465     LYS C   545                                                      
REMARK 465     ASN C   546                                                      
REMARK 465     GLU C   547                                                      
REMARK 465     ARG C   548                                                      
REMARK 465     HIS C   549                                                      
REMARK 465     THR C   550                                                      
REMARK 465     ALA C   551                                                      
REMARK 470                                                                      
REMARK 470 MISSING ATOM                                                         
REMARK 470 THE FOLLOWING RESIDUES HAVE MISSING ATOMS (M=MODEL NUMBER;           
REMARK 470 RES=RESIDUE NAME; C=CHAIN IDENTIFIER; SSEQ=SEQUENCE NUMBER;          
REMARK 470 I=INSERTION CODE):                                                   
REMARK 470   M RES CSSEQI  ATOMS                                                
REMARK 470     GLN A  59    CG   CD   OE1  NE2                                  
REMARK 470     LYS A  60    CG   CD   CE   NZ                                   
REMARK 470     LEU A  61    CG   CD1  CD2                                       
REMARK 470     ARG B 356    CG   CD   NE   CZ   NH1  NH2                        
REMARK 470     LYS B 426    CG   CD   CE   NZ                                   
REMARK 470     LYS B 440    CG   CD   CE   NZ                                   
REMARK 470     LYS B 444    CG   CD   CE   NZ                                   
REMARK 470     LYS C 409    CG   CD   CE   NZ                                   
REMARK 470     LYS C 416    CG   CD   CE   NZ                                   
REMARK 470     LYS C 426    CG   CD   CE   NZ                                   
REMARK 470     TYR C 472    CG   CD1  CD2  CE1  CE2  CZ   OH                    
REMARK 470     LYS C 509    CG   CD   CE   NZ                                   
REMARK 470     LYS C 512    CG   CD   CE   NZ                                   
REMARK 470     GLN C 516    CG   CD   OE1  NE2                                  
REMARK 470     LYS C 517    CG   CD   CE   NZ                                   
REMARK 470     LEU C 518    CG   CD1  CD2                                       
REMARK 470     LYS C 522    CG   CD   CE   NZ                                   
REMARK 470     ARG C 526    CG   CD   NE   CZ   NH1  NH2                        
REMARK 500                                                                      
REMARK 500 GEOMETRY AND STEREOCHEMISTRY                                         
REMARK 500 SUBTOPIC: COVALENT BOND ANGLES                                       
REMARK 500                                                                      
REMARK 500 THE STEREOCHEMICAL PARAMETERS OF THE FOLLOWING RESIDUES              
REMARK 500 HAVE VALUES WHICH DEVIATE FROM EXPECTED VALUES BY MORE               
REMARK 500 THAN 6*RMSD (M=MODEL NUMBER; RES=RESIDUE NAME; C=CHAIN               
REMARK 500 IDENTIFIER; SSEQ=SEQUENCE NUMBER; I=INSERTION CODE).                 
REMARK 500                                                                      
REMARK 500 STANDARD TABLE:                                                      
REMARK 500 FORMAT: (10X,I3,1X,A3,1X,A1,I4,A1,3(1X,A4,2X),12X,F5.1)              
REMARK 500                                                                      
REMARK 500 EXPECTED VALUES PROTEIN: ENGH AND HUBER, 1999                        
REMARK 500 EXPECTED VALUES NUCLEIC ACID: CLOWNEY ET AL 1996                     
REMARK 500                                                                      
REMARK 500  M RES CSSEQI ATM1   ATM2   ATM3                                     
REMARK 500    LEU A  35   CA  -  CB  -  CG  ANGL. DEV. =  17.2 DEGREES          
REMARK 500                                                                      
REMARK 500 REMARK: NULL                                                         
REMARK 500                                                                      
REMARK 500 GEOMETRY AND STEREOCHEMISTRY                                         
REMARK 500 SUBTOPIC: TORSION ANGLES                                             
REMARK 500                                                                      
REMARK 500 TORSION ANGLES OUTSIDE THE EXPECTED RAMACHANDRAN REGIONS:            
REMARK 500 (M=MODEL NUMBER; RES=RESIDUE NAME; C=CHAIN IDENTIFIER;               
REMARK 500 SSEQ=SEQUENCE NUMBER; I=INSERTION CODE).                             
REMARK 500                                                                      
REMARK 500 STANDARD TABLE:                                                      
REMARK 500 FORMAT:(10X,I3,1X,A3,1X,A1,I4,A1,4X,F7.2,3X,F7.2)                    
REMARK 500                                                                      
REMARK 500 EXPECTED VALUES: GJ KLEYWEGT AND TA JONES (1996). PHI/PSI-           
REMARK 500 CHOLOGY: RAMACHANDRAN REVISITED. STRUCTURE 4, 1395 - 1400            
REMARK 500                                                                      
REMARK 500  M RES CSSEQI        PSI       PHI                                   
REMARK 500    ASP A  16      -11.23     92.33                                   
REMARK 500    ARG A  88        9.32    -63.82                                   
REMARK 500    ILE A 129      -73.66   -121.07                                   
REMARK 500    HIS B 257      -22.04   -140.59                                   
REMARK 500    GLU B 303      -46.48      0.29                                   
REMARK 500    ARG B 413       -7.45     75.68                                   
REMARK 500    SER C 275      115.61   -160.90                                   
REMARK 500    ILE C 288      -75.30    -91.25                                   
REMARK 500    TYR C 300       55.26   -102.64                                   
REMARK 500    ASP C 333      115.30    -37.99                                   
REMARK 500    PRO C 334        8.96    -68.57                                   
REMARK 500    LYS C 371       23.89    -69.54                                   
REMARK 500    ALA C 391       31.99    -68.28                                   
REMARK 500    ASP C 414       54.34   -109.30                                   
REMARK 500    ASP C 424     -146.38    -93.62                                   
REMARK 500    ASP C 505       60.91   -118.29                                   
REMARK 500    LYS C 521      -71.95    -41.19                                   
REMARK 500                                                                      
REMARK 500 REMARK: NULL                                                         
REMARK 620                                                                      
REMARK 620 METAL COORDINATION                                                   
REMARK 620 (M=MODEL NUMBER; RES=RESIDUE NAME; C=CHAIN IDENTIFIER;               
REMARK 620 SSEQ=SEQUENCE NUMBER; I=INSERTION CODE):                             
REMARK 620                                                                      
REMARK 620 COORDINATION ANGLES FOR:  M RES CSSEQI METAL                         
REMARK 620                              MG B1642  MG                            
REMARK 620 N RES CSSEQI ATOM                                                    
REMARK 620 1 ANP B1640   O1G                                                    
REMARK 620 2 ASP B 432   OD2 129.3                                              
REMARK 620 3 ANP B1640   O2A  93.5  82.0                                        
REMARK 620 4 ASN B 419   OD1 132.9  96.8 103.6                                  
REMARK 620 N                    1     2     3                                   
REMARK 620                                                                      
REMARK 620 COORDINATION ANGLES FOR:  M RES CSSEQI METAL                         
REMARK 620                              MG B1641  MG                            
REMARK 620 N RES CSSEQI ATOM                                                    
REMARK 620 1 ASP B 432   OD2                                                    
REMARK 620 2 ANP B1640   O2B  82.9                                              
REMARK 620 3 ASP B 432   OD1  48.7 120.9                                        
REMARK 620 N                    1     2                                         
REMARK 620                                                                      
REMARK 620 COORDINATION ANGLES FOR:  M RES CSSEQI METAL                         
REMARK 620                              MG C2642  MG                            
REMARK 620 N RES CSSEQI ATOM                                                    
REMARK 620 1 ANP C2640   O3G                                                    
REMARK 620 2 ANP C2640   O1A 102.0                                              
REMARK 620 3 ASP C 432   OD2 118.8 106.9                                        
REMARK 620 4 ASN C 419   OD1 105.4 148.6  72.8                                  
REMARK 620 N                    1     2     3                                   
REMARK 620                                                                      
REMARK 620 COORDINATION ANGLES FOR:  M RES CSSEQI METAL                         
REMARK 620                              MG C2641  MG                            
REMARK 620 N RES CSSEQI ATOM                                                    
REMARK 620 1 ANP C2640   N3B                                                    
REMARK 620 2 ASP C 432   OD2 117.2                                              
REMARK 620 N                    1                                               
REMARK 800                                                                      
REMARK 800 SITE                                                                 
REMARK 800 SITE_IDENTIFIER: AC1                                                 
REMARK 800 EVIDENCE_CODE: SOFTWARE                                              
REMARK 800 SITE_DESCRIPTION: BINDING SITE FOR RESIDUE MG B 1641                 
REMARK 800                                                                      
REMARK 800 SITE_IDENTIFIER: AC2                                                 
REMARK 800 EVIDENCE_CODE: SOFTWARE                                              
REMARK 800 SITE_DESCRIPTION: BINDING SITE FOR RESIDUE MG B 1642                 
REMARK 800                                                                      
REMARK 800 SITE_IDENTIFIER: AC3                                                 
REMARK 800 EVIDENCE_CODE: SOFTWARE                                              
REMARK 800 SITE_DESCRIPTION: BINDING SITE FOR RESIDUE MG C 2642                 
REMARK 800                                                                      
REMARK 800 SITE_IDENTIFIER: AC4                                                 
REMARK 800 EVIDENCE_CODE: SOFTWARE                                              
REMARK 800 SITE_DESCRIPTION: BINDING SITE FOR RESIDUE MG C 2641                 
REMARK 800                                                                      
REMARK 800 SITE_IDENTIFIER: AC5                                                 
REMARK 800 EVIDENCE_CODE: SOFTWARE                                              
REMARK 800 SITE_DESCRIPTION: BINDING SITE FOR RESIDUE PO4 C 901                 
REMARK 800                                                                      
REMARK 800 SITE_IDENTIFIER: AC6                                                 
REMARK 800 EVIDENCE_CODE: SOFTWARE                                              
REMARK 800 SITE_DESCRIPTION: BINDING SITE FOR RESIDUE ANP B 1640                
REMARK 800                                                                      
REMARK 800 SITE_IDENTIFIER: AC7                                                 
REMARK 800 EVIDENCE_CODE: SOFTWARE                                              
REMARK 800 SITE_DESCRIPTION: BINDING SITE FOR RESIDUE ANP C 2640                
REMARK 900                                                                      
REMARK 900 RELATED ENTRIES                                                      
REMARK 900 RELATED ID: 2A1A   RELATED DB: PDB                                   
REMARK 900 PKR KINASE DOMAIN - EIF2ALPHA COMPLEX.                               
DBREF  2A19 A    3   175  UNP    P20459   IF2A_YEAST       4    176             
DBREF  2A19 B  258   538  UNP    P19525   E2AK2_HUMAN    258    551             
DBREF  2A19 C  258   538  UNP    P19525   E2AK2_HUMAN    258    551             
SEQADV 2A19 GLY A    1  UNP  P20459              CLONING ARTIFACT               
SEQADV 2A19 SER A    2  UNP  P20459              CLONING ARTIFACT               
SEQADV 2A19 GLY B  255  UNP  P19525              CLONING ARTIFACT               
SEQADV 2A19 ALA B  256  UNP  P19525              CLONING ARTIFACT               
SEQADV 2A19 HIS B  257  UNP  P19525              CLONING ARTIFACT               
SEQADV 2A19     B       UNP  P19525    ASP   338 DELETION                       
SEQADV 2A19     B       UNP  P19525    ASP   339 DELETION                       
SEQADV 2A19     B       UNP  P19525    SER   340 DELETION                       
SEQADV 2A19     B       UNP  P19525    LEU   341 DELETION                       
SEQADV 2A19     B       UNP  P19525    GLU   342 DELETION                       
SEQADV 2A19     B       UNP  P19525    SER   343 DELETION                       
SEQADV 2A19     B       UNP  P19525    SER   344 DELETION                       
SEQADV 2A19     B       UNP  P19525    ASP   345 DELETION                       
SEQADV 2A19     B       UNP  P19525    TYR   346 DELETION                       
SEQADV 2A19     B       UNP  P19525    ASP   347 DELETION                       
SEQADV 2A19     B       UNP  P19525    PRO   348 DELETION                       
SEQADV 2A19     B       UNP  P19525    GLU   349 DELETION                       
SEQADV 2A19     B       UNP  P19525    ASN   350 DELETION                       
SEQADV 2A19 ASN B  412  UNP  P19525    HIS   412 ENGINEERED                     
SEQADV 2A19 TPO B  446  UNP  P19525    THR   446 MODIFIED RESIDUE               
SEQADV 2A19 ALA B  551  UNP  P19525    CYS   551 ENGINEERED                     
SEQADV 2A19 GLY C  255  UNP  P19525              CLONING ARTIFACT               
SEQADV 2A19 ALA C  256  UNP  P19525              CLONING ARTIFACT               
SEQADV 2A19 HIS C  257  UNP  P19525              CLONING ARTIFACT               
SEQADV 2A19     C       UNP  P19525    ASP   338 DELETION                       
SEQADV 2A19     C       UNP  P19525    ASP   339 DELETION                       
SEQADV 2A19     C       UNP  P19525    SER   340 DELETION                       
SEQADV 2A19     C       UNP  P19525    LEU   341 DELETION                       
SEQADV 2A19     C       UNP  P19525    GLU   342 DELETION                       
SEQADV 2A19     C       UNP  P19525    SER   343 DELETION                       
SEQADV 2A19     C       UNP  P19525    SER   344 DELETION                       
SEQADV 2A19     C       UNP  P19525    ASP   345 DELETION                       
SEQADV 2A19     C       UNP  P19525    TYR   346 DELETION                       
SEQADV 2A19     C       UNP  P19525    ASP   347 DELETION                       
SEQADV 2A19     C       UNP  P19525    PRO   348 DELETION                       
SEQADV 2A19     C       UNP  P19525    GLU   349 DELETION                       
SEQADV 2A19     C       UNP  P19525    ASN   350 DELETION                       
SEQADV 2A19 ASN C  412  UNP  P19525    HIS   412 ENGINEERED                     
SEQADV 2A19 TPO C  446  UNP  P19525    THR   446 MODIFIED RESIDUE               
SEQADV 2A19 ALA C  551  UNP  P19525    CYS   551 ENGINEERED                     
SEQRES   1 A  175  GLY SER SER HIS CYS ARG PHE TYR GLU ASN LYS TYR PRO          
SEQRES   2 A  175  GLU ILE ASP ASP ILE VAL MET VAL ASN VAL GLN GLN ILE          
SEQRES   3 A  175  ALA GLU MET GLY ALA TYR VAL LYS LEU LEU GLU TYR ASP          
SEQRES   4 A  175  ASN ILE GLU GLY MET ILE LEU LEU SER GLU LEU SER ARG          
SEQRES   5 A  175  ARG ARG ILE ARG SER ILE GLN LYS LEU ILE ARG VAL GLY          
SEQRES   6 A  175  LYS ASN ASP VAL ALA VAL VAL LEU ARG VAL ASP LYS GLU          
SEQRES   7 A  175  LYS GLY TYR ILE ASP LEU SER LYS ARG ARG VAL SER SER          
SEQRES   8 A  175  GLU ASP ILE ILE LYS CYS GLU GLU LYS TYR GLN LYS SER          
SEQRES   9 A  175  LYS THR VAL HIS SER ILE LEU ARG TYR CYS ALA GLU LYS          
SEQRES  10 A  175  PHE GLN ILE PRO LEU GLU GLU LEU TYR LYS THR ILE ALA          
SEQRES  11 A  175  TRP PRO LEU SER ARG LYS PHE GLY HIS ALA TYR GLU ALA          
SEQRES  12 A  175  PHE LYS LEU SER ILE ILE ASP GLU THR VAL TRP GLU GLY          
SEQRES  13 A  175  ILE GLU PRO PRO SER LYS ASP VAL LEU ASP GLU LEU LYS          
SEQRES  14 A  175  ASN TYR ILE SER LYS ARG                                      
SEQRES   1 B  284  GLY ALA HIS THR VAL ASP LYS ARG PHE GLY MET ASP PHE          
SEQRES   2 B  284  LYS GLU ILE GLU LEU ILE GLY SER GLY GLY PHE GLY GLN          
SEQRES   3 B  284  VAL PHE LYS ALA LYS HIS ARG ILE ASP GLY LYS THR TYR          
SEQRES   4 B  284  VAL ILE LYS ARG VAL LYS TYR ASN ASN GLU LYS ALA GLU          
SEQRES   5 B  284  ARG GLU VAL LYS ALA LEU ALA LYS LEU ASP HIS VAL ASN          
SEQRES   6 B  284  ILE VAL HIS TYR ASN GLY CYS TRP ASP GLY PHE ASP TYR          
SEQRES   7 B  284  ASP PRO GLU THR SER SER LYS ASN SER SER ARG SER LYS          
SEQRES   8 B  284  THR LYS CYS LEU PHE ILE GLN MET GLU PHE CYS ASP LYS          
SEQRES   9 B  284  GLY THR LEU GLU GLN TRP ILE GLU LYS ARG ARG GLY GLU          
SEQRES  10 B  284  LYS LEU ASP LYS VAL LEU ALA LEU GLU LEU PHE GLU GLN          
SEQRES  11 B  284  ILE THR LYS GLY VAL ASP TYR ILE HIS SER LYS LYS LEU          
SEQRES  12 B  284  ILE ASN ARG ASP LEU LYS PRO SER ASN ILE PHE LEU VAL          
SEQRES  13 B  284  ASP THR LYS GLN VAL LYS ILE GLY ASP PHE GLY LEU VAL          
SEQRES  14 B  284  THR SER LEU LYS ASN ASP GLY LYS ARG TPO ARG SER LYS          
SEQRES  15 B  284  GLY THR LEU ARG TYR MET SER PRO GLU GLN ILE SER SER          
SEQRES  16 B  284  GLN ASP TYR GLY LYS GLU VAL ASP LEU TYR ALA LEU GLY          
SEQRES  17 B  284  LEU ILE LEU ALA GLU LEU LEU HIS VAL CYS ASP THR ALA          
SEQRES  18 B  284  PHE GLU THR SER LYS PHE PHE THR ASP LEU ARG ASP GLY          
SEQRES  19 B  284  ILE ILE SER ASP ILE PHE ASP LYS LYS GLU LYS THR LEU          
SEQRES  20 B  284  LEU GLN LYS LEU LEU SER LYS LYS PRO GLU ASP ARG PRO          
SEQRES  21 B  284  ASN THR SER GLU ILE LEU ARG THR LEU THR VAL TRP LYS          
SEQRES  22 B  284  LYS SER PRO GLU LYS ASN GLU ARG HIS THR ALA                  
SEQRES   1 C  284  GLY ALA HIS THR VAL ASP LYS ARG PHE GLY MET ASP PHE          
SEQRES   2 C  284  LYS GLU ILE GLU LEU ILE GLY SER GLY GLY PHE GLY GLN          
SEQRES   3 C  284  VAL PHE LYS ALA LYS HIS ARG ILE ASP GLY LYS THR TYR          
SEQRES   4 C  284  VAL ILE LYS ARG VAL LYS TYR ASN ASN GLU LYS ALA GLU          
SEQRES   5 C  284  ARG GLU VAL LYS ALA LEU ALA LYS LEU ASP HIS VAL ASN          
SEQRES   6 C  284  ILE VAL HIS TYR ASN GLY CYS TRP ASP GLY PHE ASP TYR          
SEQRES   7 C  284  ASP PRO GLU THR SER SER LYS ASN SER SER ARG SER LYS          
SEQRES   8 C  284  THR LYS CYS LEU PHE ILE GLN MET GLU PHE CYS ASP LYS          
SEQRES   9 C  284  GLY THR LEU GLU GLN TRP ILE GLU LYS ARG ARG GLY GLU          
SEQRES  10 C  284  LYS LEU ASP LYS VAL LEU ALA LEU GLU LEU PHE GLU GLN          
SEQRES  11 C  284  ILE THR LYS GLY VAL ASP TYR ILE HIS SER LYS LYS LEU          
SEQRES  12 C  284  ILE ASN ARG ASP LEU LYS PRO SER ASN ILE PHE LEU VAL          
SEQRES  13 C  284  ASP THR LYS GLN VAL LYS ILE GLY ASP PHE GLY LEU VAL          
SEQRES  14 C  284  THR SER LEU LYS ASN ASP GLY LYS ARG TPO ARG SER LYS          
SEQRES  15 C  284  GLY THR LEU ARG TYR MET SER PRO GLU GLN ILE SER SER          
SEQRES  16 C  284  GLN ASP TYR GLY LYS GLU VAL ASP LEU TYR ALA LEU GLY          
SEQRES  17 C  284  LEU ILE LEU ALA GLU LEU LEU HIS VAL CYS ASP THR ALA          
SEQRES  18 C  284  PHE GLU THR SER LYS PHE PHE THR ASP LEU ARG ASP GLY          
SEQRES  19 C  284  ILE ILE SER ASP ILE PHE ASP LYS LYS GLU LYS THR LEU          
SEQRES  20 C  284  LEU GLN LYS LEU LEU SER LYS LYS PRO GLU ASP ARG PRO          
SEQRES  21 C  284  ASN THR SER GLU ILE LEU ARG THR LEU THR VAL TRP LYS          
SEQRES  22 C  284  LYS SER PRO GLU LYS ASN GLU ARG HIS THR ALA                  
MODRES 2A19 TPO B  446  THR  PHOSPHOTHREONINE                                   
HET    TPO  B 446      11                                                       
HET     MG  B1641       1                                                       
HET     MG  B1642       1                                                       
HET    ANP  B1640      31                                                       
HET     MG  C2642       1                                                       
HET     MG  C2641       1                                                       
HET    PO4  C 901       5                                                       
HET    ANP  C2640      31                                                       
HETNAM     TPO PHOSPHOTHREONINE                                                 
HETNAM      MG MAGNESIUM ION                                                    
HETNAM     PO4 PHOSPHATE ION                                                    
HETNAM     ANP PHOSPHOAMINOPHOSPHONIC ACID-ADENYLATE ESTER                      
HETSYN     TPO PHOSPHONOTHREONINE                                               
FORMUL   2  TPO    C4 H10 N O6 P                                                
FORMUL   4   MG    4(MG 2+)                                                     
FORMUL   8  PO4    O4 P 3-                                                      
FORMUL   9  ANP    2(C10 H17 N6 O12 P3)                                         
FORMUL   1  HOH   *72(H2 O)                                                     
HELIX    1   1 SER A   90  PHE A  118  1                                  29    
HELIX    2   2 PRO A  121  ILE A  129  1                                   9    
HELIX    3   3 ILE A  129  GLY A  138  1                                  10    
HELIX    4   4 HIS A  139  ASP A  150  1                                  12    
HELIX    5   5 GLU A  151  GLU A  155  5                                   5    
HELIX    6   6 SER A  161  SER A  173  1                                  13    
HELIX    7   7 ASP B  260  ASP B  266  1                                   7    
HELIX    8   8 ASN B  302  LYS B  304  5                                   3    
HELIX    9   9 ALA B  305  LEU B  315  1                                  11    
HELIX   10  10 THR B  373  ARG B  381  1                                   9    
HELIX   11  11 ARG B  382  GLU B  384  5                                   3    
HELIX   12  12 ASP B  387  LYS B  408  1                                  22    
HELIX   13  13 LYS B  416  SER B  418  5                                   3    
HELIX   14  14 SER B  456  SER B  462  1                                   7    
HELIX   15  15 LYS B  467  HIS B  483  1                                  17    
HELIX   16  16 THR B  487  ASP B  500  1                                  14    
HELIX   17  17 ASP B  508  LEU B  519  1                                  12    
HELIX   18  18 LYS B  522  ARG B  526  5                                   5    
HELIX   19  19 ASN B  528  LYS B  540  1                                  13    
HELIX   20  20 ASP C  260  ASP C  266  1                                   7    
HELIX   21  21 ASN C  302  LYS C  304  5                                   3    
HELIX   22  22 ALA C  305  LEU C  315  1                                  11    
HELIX   23  23 ALA C  391  LYS C  408  1                                  18    
HELIX   24  24 LYS C  416  SER C  418  5                                   3    
HELIX   25  25 LYS C  467  LEU C  481  1                                  15    
HELIX   26  26 ASP C  508  LEU C  519  1                                  12    
HELIX   27  27 ASN C  528  TRP C  539  1                                  12    
SHEET    1   A 6 ILE A  18  ALA A  27  0                                        
SHEET    2   A 6 GLY A  30  LEU A  35 -1  O  TYR A  32   N  GLN A  24           
SHEET    3   A 6 GLU A  42  LEU A  46 -1  O  GLY A  43   N  VAL A  33           
SHEET    4   A 6 TYR A  81  SER A  85  1  O  LEU A  84   N  MET A  44           
SHEET    5   A 6 ASN A  67  ASP A  76 -1  N  ASP A  76   O  TYR A  81           
SHEET    6   A 6 ILE A  18  ALA A  27 -1  N  VAL A  21   O  ASP A  68           
SHEET    1   B 5 PHE B 267  GLY B 274  0                                        
SHEET    2   B 5 VAL B 281  HIS B 286 -1  O  LYS B 285   N  LYS B 268           
SHEET    3   B 5 THR B 292  LYS B 299 -1  O  ILE B 295   N  PHE B 282           
SHEET    4   B 5 LYS B 358  MET B 366 -1  O  LEU B 362   N  VAL B 298           
SHEET    5   B 5 TYR B 323  TYR B 332 -1  N  GLY B 325   O  GLN B 365           
SHEET    1   C 2 LEU B 410  ILE B 411  0                                        
SHEET    2   C 2 THR B 437  SER B 438 -1  O  THR B 437   N  ILE B 411           
SHEET    1   D 2 ILE B 420  ASP B 424  0                                        
SHEET    2   D 2 GLN B 427  ILE B 430 -1  O  LYS B 429   N  PHE B 421           
SHEET    1   E 5 PHE C 267  GLY C 276  0                                        
SHEET    2   E 5 GLY C 279  HIS C 286 -1  O  LYS C 283   N  GLU C 271           
SHEET    3   E 5 THR C 292  LYS C 299 -1  O  ILE C 295   N  PHE C 282           
SHEET    4   E 5 THR C 359  GLU C 367 -1  O  MET C 366   N  VAL C 294           
SHEET    5   E 5 TYR C 323  ASP C 331 -1  N  GLY C 325   O  GLN C 365           
SHEET    1   F 2 ILE C 420  LEU C 422  0                                        
SHEET    2   F 2 VAL C 428  ILE C 430 -1  O  LYS C 429   N  PHE C 421           
LINK         C   ARG B 445                 N   TPO B 446     1555   1555 1.330  
LINK         C   TPO B 446                 N   ARG B 447     1555   1555 1.340  
LINK         O1G ANP B1640                MG    MG B1642     1555   1555 1.960  
LINK        MG    MG B1641                 OD2 ASP B 432     1555   1555 2.320  
LINK        MG    MG B1641                 O2B ANP B1640     1555   1555 2.480  
LINK        MG    MG B1641                 OD1 ASP B 432     1555   1555 2.830  
LINK        MG    MG B1642                 OD2 ASP B 432     1555   1555 2.640  
LINK        MG    MG B1642                 O2A ANP B1640     1555   1555 2.090  
LINK        MG    MG B1642                 OD1 ASN B 419     1555   1555 2.340  
LINK         O3G ANP C2640                MG    MG C2642     1555   1555 1.990  
LINK         O1A ANP C2640                MG    MG C2642     1555   1555 1.990  
LINK        MG    MG C2641                 N3B ANP C2640     1555   1555 2.800  
LINK        MG    MG C2641                 OD2 ASP C 432     1555   1555 2.160  
LINK        MG    MG C2642                 OD2 ASP C 432     1555   1555 2.690  
LINK        MG    MG C2642                 OD1 ASN C 419     1555   1555 2.670  
SITE     1 AC1  2 ASP B 432  ANP B1640                                          
SITE     1 AC2  3 ASN B 419  ASP B 432  ANP B1640                               
SITE     1 AC3  4 ASN C 419  ASP C 432  ANP C2640   MG C2641                    
SITE     1 AC4  4 ASP C 414  ASP C 432  ANP C2640   MG C2642                    
SITE     1 AC5  3 LYS C 304  ARG C 307  ARG C 413                               
SITE     1 AC6 13 GLY B 279  VAL B 281  VAL B 294  LYS B 296                    
SITE     2 AC6 13 MET B 366  GLU B 367  CYS B 369  SER B 418                    
SITE     3 AC6 13 ASN B 419  PHE B 421  ASP B 432   MG B1641                    
SITE     4 AC6 13  MG B1642                                                     
SITE     1 AC7 10 HOH C  36  ILE C 273  GLY C 274  VAL C 294                    
SITE     2 AC7 10 GLU C 367  PHE C 368  CYS C 369  PHE C 421                    
SITE     3 AC7 10  MG C2641   MG C2642                                          
CRYST1   64.659   48.750  133.434  90.00  98.44  90.00 P 1 21 1      4          
ORIGX1      1.000000  0.000000  0.000000        0.00000                         
ORIGX2      0.000000  1.000000  0.000000        0.00000                         
ORIGX3      0.000000  0.000000  1.000000        0.00000                         
SCALE1      0.015466  0.000000  0.002296        0.00000                         
SCALE2      0.000000  0.020513  0.000000        0.00000                         
SCALE3      0.000000  0.000000  0.007576        0.00000                         
ATOM   1344  N   ALA B 256      20.363  25.037 -24.565  1.00 71.90           N  
ATOM   1345  CA  ALA B 256      20.267  25.421 -26.006  1.00 71.94           C  
ATOM   1346  C   ALA B 256      20.033  24.216 -26.925  1.00 71.94           C  
ATOM   1347  O   ALA B 256      19.527  24.366 -28.041  1.00 71.92           O  
ATOM   1348  CB  ALA B 256      21.514  26.190 -26.437  1.00 71.93           C  
ATOM   1349  N   HIS B 257      20.414  23.030 -26.450  1.00 71.84           N  
ATOM   1350  CA  HIS B 257      20.205  21.780 -27.195  1.00 71.63           C  
ATOM   1351  C   HIS B 257      19.784  20.579 -26.328  1.00 70.90           C  
ATOM   1352  O   HIS B 257      19.195  19.627 -26.847  1.00 70.91           O  
ATOM   1353  CB  HIS B 257      21.415  21.448 -28.081  1.00 72.05           C  
ATOM   1354  CG  HIS B 257      21.222  21.818 -29.521  1.00 73.32           C  
ATOM   1355  ND1 HIS B 257      20.826  20.906 -30.476  1.00 74.34           N  
ATOM   1356  CD2 HIS B 257      21.344  23.004 -30.165  1.00 74.85           C  
ATOM   1357  CE1 HIS B 257      20.720  21.511 -31.647  1.00 75.00           C  
ATOM   1358  NE2 HIS B 257      21.030  22.785 -31.486  1.00 75.03           N  
ATOM   1359  N   THR B 258      20.078  20.628 -25.026  1.00 69.84           N  
ATOM   1360  CA  THR B 258      19.524  19.661 -24.067  1.00 68.93           C  
ATOM   1361  C   THR B 258      19.107  20.276 -22.735  1.00 68.27           C  
ATOM   1362  O   THR B 258      19.638  21.308 -22.321  1.00 67.88           O  
ATOM   1363  CB  THR B 258      20.477  18.476 -23.776  1.00 68.92           C  
ATOM   1364  OG1 THR B 258      21.839  18.899 -23.896  1.00 69.26           O  
ATOM   1365  CG2 THR B 258      20.219  17.334 -24.736  1.00 69.05           C  
ATOM   1366  N   VAL B 259      18.153  19.624 -22.072  1.00 67.71           N  
ATOM   1367  CA  VAL B 259      17.680  20.048 -20.749  1.00 67.07           C  
ATOM   1368  C   VAL B 259      17.675  18.933 -19.693  1.00 66.71           C  
ATOM   1369  O   VAL B 259      17.214  19.139 -18.569  1.00 66.83           O  
ATOM   1370  CB  VAL B 259      16.279  20.718 -20.812  1.00 67.14           C  
ATOM   1371  CG1 VAL B 259      16.380  22.104 -21.424  1.00 67.21           C  
ATOM   1372  CG2 VAL B 259      15.273  19.842 -21.567  1.00 67.00           C  
ATOM   1373  N   ASP B 260      18.176  17.752 -20.056  1.00 66.29           N  
ATOM   1374  CA  ASP B 260      18.357  16.674 -19.087  1.00 65.56           C  
ATOM   1375  C   ASP B 260      19.370  17.136 -18.048  1.00 64.76           C  
ATOM   1376  O   ASP B 260      20.432  17.647 -18.407  1.00 64.63           O  
ATOM   1377  CB  ASP B 260      18.845  15.394 -19.779  1.00 65.62           C  
ATOM   1378  CG  ASP B 260      19.206  14.289 -18.791  1.00 65.97           C  
ATOM   1379  OD1 ASP B 260      18.444  14.069 -17.822  1.00 66.07           O  
ATOM   1380  OD2 ASP B 260      20.258  13.641 -18.987  1.00 66.07           O  
ATOM   1381  N   LYS B 261      19.030  16.969 -16.771  1.00 63.90           N  
ATOM   1382  CA  LYS B 261      19.932  17.342 -15.674  1.00 63.11           C  
ATOM   1383  C   LYS B 261      21.199  16.484 -15.668  1.00 62.47           C  
ATOM   1384  O   LYS B 261      22.311  16.996 -15.533  1.00 62.36           O  
ATOM   1385  CB  LYS B 261      19.225  17.303 -14.304  1.00 63.16           C  
ATOM   1386  CG  LYS B 261      18.376  16.058 -14.023  1.00 63.35           C  
ATOM   1387  CD  LYS B 261      18.262  15.761 -12.525  1.00 62.94           C  
ATOM   1388  CE  LYS B 261      17.256  16.662 -11.822  1.00 63.07           C  
ATOM   1389  NZ  LYS B 261      17.172  16.395 -10.345  1.00 62.34           N  
ATOM   1390  N   ARG B 262      21.015  15.181 -15.845  1.00 61.73           N  
ATOM   1391  CA  ARG B 262      22.113  14.232 -15.836  1.00 60.90           C  
ATOM   1392  C   ARG B 262      23.165  14.581 -16.890  1.00 60.34           C  
ATOM   1393  O   ARG B 262      24.361  14.586 -16.590  1.00 60.39           O  
ATOM   1394  CB  ARG B 262      21.579  12.816 -16.036  1.00 60.89           C  
ATOM   1395  CG  ARG B 262      22.643  11.783 -16.294  1.00 60.82           C  
ATOM   1396  CD  ARG B 262      23.248  11.230 -15.037  1.00 60.81           C  
ATOM   1397  NE  ARG B 262      23.757   9.880 -15.276  1.00 60.40           N  
ATOM   1398  CZ  ARG B 262      23.237   8.775 -14.750  1.00 59.32           C  
ATOM   1399  NH1 ARG B 262      22.192   8.846 -13.933  1.00 57.98           N  
ATOM   1400  NH2 ARG B 262      23.775   7.597 -15.036  1.00 58.25           N  
ATOM   1401  N   PHE B 263      22.715  14.887 -18.105  1.00 59.35           N  
ATOM   1402  CA  PHE B 263      23.596  15.338 -19.186  1.00 58.63           C  
ATOM   1403  C   PHE B 263      24.385  16.601 -18.818  1.00 58.46           C  
ATOM   1404  O   PHE B 263      25.601  16.664 -19.037  1.00 58.25           O  
ATOM   1405  CB  PHE B 263      22.778  15.591 -20.454  1.00 58.33           C  
ATOM   1406  CG  PHE B 263      23.586  15.593 -21.728  1.00 58.30           C  
ATOM   1407  CD1 PHE B 263      24.879  15.083 -21.772  1.00 58.50           C  
ATOM   1408  CD2 PHE B 263      23.025  16.060 -22.908  1.00 57.90           C  
ATOM   1409  CE1 PHE B 263      25.613  15.073 -22.974  1.00 58.34           C  
ATOM   1410  CE2 PHE B 263      23.752  16.047 -24.112  1.00 57.96           C  
ATOM   1411  CZ  PHE B 263      25.049  15.555 -24.138  1.00 56.59           C  
ATOM   1412  N   GLY B 264      23.684  17.586 -18.250  1.00 58.09           N  
ATOM   1413  CA  GLY B 264      24.240  18.909 -17.963  1.00 57.81           C  
ATOM   1414  C   GLY B 264      25.168  18.984 -16.762  1.00 57.80           C  
ATOM   1415  O   GLY B 264      26.089  19.804 -16.728  1.00 57.47           O  
ATOM   1416  N   MET B 265      24.931  18.125 -15.779  1.00 57.69           N  
ATOM   1417  CA  MET B 265      25.762  18.100 -14.596  1.00 57.99           C  
ATOM   1418  C   MET B 265      27.061  17.334 -14.823  1.00 57.78           C  
ATOM   1419  O   MET B 265      28.068  17.636 -14.196  1.00 58.00           O  
ATOM   1420  CB  MET B 265      24.985  17.542 -13.399  1.00 57.99           C  
ATOM   1421  CG  MET B 265      24.013  18.549 -12.777  1.00 58.48           C  
ATOM   1422  SD  MET B 265      23.473  18.060 -11.122  1.00 59.43           S  
ATOM   1423  CE  MET B 265      22.678  19.555 -10.504  1.00 58.89           C  
ATOM   1424  N   ASP B 266      27.042  16.354 -15.721  1.00 57.62           N  
ATOM   1425  CA  ASP B 266      28.206  15.496 -15.952  1.00 57.72           C  
ATOM   1426  C   ASP B 266      29.131  15.992 -17.069  1.00 58.07           C  
ATOM   1427  O   ASP B 266      30.300  15.609 -17.117  1.00 58.07           O  
ATOM   1428  CB  ASP B 266      27.757  14.068 -16.274  1.00 57.46           C  
ATOM   1429  CG  ASP B 266      27.154  13.338 -15.077  1.00 57.67           C  
ATOM   1430  OD1 ASP B 266      26.834  13.961 -14.027  1.00 57.02           O  
ATOM   1431  OD2 ASP B 266      26.988  12.108 -15.204  1.00 56.97           O  
ATOM   1432  N   PHE B 267      28.604  16.839 -17.954  1.00 58.65           N  
ATOM   1433  CA  PHE B 267      29.304  17.248 -19.172  1.00 59.20           C  
ATOM   1434  C   PHE B 267      29.348  18.745 -19.432  1.00 59.83           C  
ATOM   1435  O   PHE B 267      28.397  19.461 -19.134  1.00 60.26           O  
ATOM   1436  CB  PHE B 267      28.665  16.570 -20.375  1.00 58.95           C  
ATOM   1437  CG  PHE B 267      28.807  15.091 -20.370  1.00 58.89           C  
ATOM   1438  CD1 PHE B 267      29.962  14.493 -20.858  1.00 57.65           C  
ATOM   1439  CD2 PHE B 267      27.792  14.287 -19.867  1.00 58.79           C  
ATOM   1440  CE1 PHE B 267      30.096  13.121 -20.851  1.00 57.09           C  
ATOM   1441  CE2 PHE B 267      27.920  12.906 -19.859  1.00 57.63           C  
ATOM   1442  CZ  PHE B 267      29.070  12.324 -20.351  1.00 57.53           C  
ATOM   1443  N   LYS B 268      30.455  19.205 -20.013  1.00 60.63           N  
ATOM   1444  CA  LYS B 268      30.600  20.599 -20.448  1.00 61.47           C  
ATOM   1445  C   LYS B 268      31.027  20.695 -21.921  1.00 62.47           C  
ATOM   1446  O   LYS B 268      31.501  19.714 -22.509  1.00 62.55           O  
ATOM   1447  CB  LYS B 268      31.577  21.355 -19.546  1.00 61.22           C  
ATOM   1448  CG  LYS B 268      32.987  20.805 -19.536  1.00 61.15           C  
ATOM   1449  CD  LYS B 268      33.910  21.655 -18.699  1.00 60.54           C  
ATOM   1450  CE  LYS B 268      35.280  21.019 -18.649  1.00 61.26           C  
ATOM   1451  NZ  LYS B 268      36.202  21.767 -17.759  1.00 62.05           N  
ATOM   1452  N   GLU B 269      30.846  21.878 -22.510  1.00 63.56           N  
ATOM   1453  CA  GLU B 269      31.170  22.130 -23.920  1.00 64.60           C  
ATOM   1454  C   GLU B 269      30.433  21.169 -24.844  1.00 65.08           C  
ATOM   1455  O   GLU B 269      31.021  20.582 -25.756  1.00 65.37           O  
ATOM   1456  CB  GLU B 269      32.687  22.091 -24.157  1.00 64.75           C  
ATOM   1457  CG  GLU B 269      33.454  23.212 -23.423  1.00 65.65           C  
ATOM   1458  CD  GLU B 269      34.842  22.786 -22.952  1.00 66.45           C  
ATOM   1459  OE1 GLU B 269      35.603  22.183 -23.749  1.00 66.59           O  
ATOM   1460  OE2 GLU B 269      35.171  23.062 -21.775  1.00 67.14           O  
ATOM   1461  N   ILE B 270      29.137  21.008 -24.587  1.00 65.88           N  
ATOM   1462  CA  ILE B 270      28.264  20.176 -25.415  1.00 66.55           C  
ATOM   1463  C   ILE B 270      28.004  20.855 -26.763  1.00 67.60           C  
ATOM   1464  O   ILE B 270      27.621  22.023 -26.819  1.00 67.58           O  
ATOM   1465  CB  ILE B 270      26.936  19.864 -24.694  1.00 66.25           C  
ATOM   1466  CG1 ILE B 270      27.214  19.331 -23.288  1.00 66.00           C  
ATOM   1467  CG2 ILE B 270      26.104  18.872 -25.502  1.00 65.85           C  
ATOM   1468  CD1 ILE B 270      26.090  19.547 -22.325  1.00 67.48           C  
ATOM   1469  N   GLU B 271      28.250  20.123 -27.845  1.00 69.00           N  
ATOM   1470  CA  GLU B 271      28.040  20.628 -29.199  1.00 70.32           C  
ATOM   1471  C   GLU B 271      27.364  19.566 -30.051  1.00 70.96           C  
ATOM   1472  O   GLU B 271      27.705  18.382 -29.970  1.00 70.91           O  
ATOM   1473  CB  GLU B 271      29.367  21.004 -29.863  1.00 70.26           C  
ATOM   1474  CG  GLU B 271      30.247  22.009 -29.116  1.00 71.01           C  
ATOM   1475  CD  GLU B 271      31.696  21.987 -29.610  1.00 71.07           C  
ATOM   1476  OE1 GLU B 271      31.994  21.247 -30.579  1.00 70.51           O  
ATOM   1477  OE2 GLU B 271      32.534  22.714 -29.032  1.00 72.05           O  
ATOM   1478  N   LEU B 272      26.419  20.002 -30.880  1.00 72.08           N  
ATOM   1479  CA  LEU B 272      25.753  19.128 -31.839  1.00 73.13           C  
ATOM   1480  C   LEU B 272      26.695  18.724 -32.980  1.00 73.90           C  
ATOM   1481  O   LEU B 272      27.221  19.586 -33.689  1.00 74.07           O  
ATOM   1482  CB  LEU B 272      24.512  19.822 -32.395  1.00 72.77           C  
ATOM   1483  CG  LEU B 272      23.437  18.926 -33.007  1.00 73.11           C  
ATOM   1484  CD1 LEU B 272      22.602  18.245 -31.936  1.00 72.78           C  
ATOM   1485  CD2 LEU B 272      22.548  19.753 -33.916  1.00 73.41           C  
ATOM   1486  N   ILE B 273      26.910  17.420 -33.144  1.00 74.86           N  
ATOM   1487  CA  ILE B 273      27.738  16.912 -34.243  1.00 76.10           C  
ATOM   1488  C   ILE B 273      26.904  16.277 -35.383  1.00 77.09           C  
ATOM   1489  O   ILE B 273      27.329  16.260 -36.549  1.00 77.36           O  
ATOM   1490  CB  ILE B 273      28.899  15.979 -33.735  1.00 76.05           C  
ATOM   1491  CG1 ILE B 273      30.083  15.980 -34.713  1.00 76.15           C  
ATOM   1492  CG2 ILE B 273      28.420  14.563 -33.442  1.00 75.78           C  
ATOM   1493  CD1 ILE B 273      30.960  17.233 -34.632  1.00 76.63           C  
ATOM   1494  N   GLY B 274      25.715  15.779 -35.038  1.00 77.87           N  
ATOM   1495  CA  GLY B 274      24.802  15.162 -36.003  1.00 78.64           C  
ATOM   1496  C   GLY B 274      23.380  15.146 -35.474  1.00 79.46           C  
ATOM   1497  O   GLY B 274      23.157  15.241 -34.267  1.00 79.61           O  
ATOM   1498  N   SER B 275      22.416  15.030 -36.382  1.00 80.27           N  
ATOM   1499  CA  SER B 275      20.998  15.041 -36.034  1.00 80.98           C  
ATOM   1500  C   SER B 275      20.164  14.269 -37.070  1.00 81.54           C  
ATOM   1501  O   SER B 275      20.712  13.696 -38.024  1.00 81.66           O  
ATOM   1502  CB  SER B 275      20.511  16.484 -35.917  1.00 80.81           C  
ATOM   1503  OG  SER B 275      19.114  16.525 -35.700  1.00 81.42           O  
ATOM   1504  N   GLY B 276      18.847  14.236 -36.877  1.00 81.98           N  
ATOM   1505  CA  GLY B 276      17.960  13.653 -37.878  1.00 82.59           C  
ATOM   1506  C   GLY B 276      16.993  12.600 -37.376  1.00 83.11           C  
ATOM   1507  O   GLY B 276      16.137  12.889 -36.535  1.00 83.05           O  
ATOM   1508  N   GLY B 277      17.156  11.376 -37.888  1.00 83.55           N  
ATOM   1509  CA  GLY B 277      16.146  10.306 -37.802  1.00 84.04           C  
ATOM   1510  C   GLY B 277      15.661   9.901 -36.418  1.00 84.40           C  
ATOM   1511  O   GLY B 277      14.715  10.489 -35.877  1.00 84.20           O  
ATOM   1512  N   PHE B 278      16.301   8.881 -35.847  1.00 84.59           N  
ATOM   1513  CA  PHE B 278      15.877   8.349 -34.544  1.00 84.63           C  
ATOM   1514  C   PHE B 278      16.462   9.134 -33.362  1.00 84.13           C  
ATOM   1515  O   PHE B 278      16.324   8.714 -32.201  1.00 84.09           O  
ATOM   1516  CB  PHE B 278      16.198   6.845 -34.419  1.00 85.11           C  
ATOM   1517  CG  PHE B 278      15.333   5.949 -35.286  1.00 85.93           C  
ATOM   1518  CD1 PHE B 278      15.665   5.712 -36.628  1.00 85.96           C  
ATOM   1519  CD2 PHE B 278      14.196   5.326 -34.753  1.00 86.79           C  
ATOM   1520  CE1 PHE B 278      14.875   4.880 -37.430  1.00 86.61           C  
ATOM   1521  CE2 PHE B 278      13.391   4.489 -35.551  1.00 87.32           C  
ATOM   1522  CZ  PHE B 278      13.732   4.267 -36.893  1.00 86.69           C  
ATOM   1523  N   GLY B 279      17.103  10.271 -33.662  1.00 83.47           N  
ATOM   1524  CA  GLY B 279      17.668  11.155 -32.626  1.00 82.36           C  
ATOM   1525  C   GLY B 279      18.991  11.857 -32.930  1.00 81.31           C  
ATOM   1526  O   GLY B 279      19.537  11.765 -34.043  1.00 81.57           O  
ATOM   1527  N   GLN B 280      19.511  12.537 -31.910  1.00 79.79           N  
ATOM   1528  CA  GLN B 280      20.657  13.437 -32.045  1.00 78.17           C  
ATOM   1529  C   GLN B 280      21.955  12.868 -31.470  1.00 76.46           C  
ATOM   1530  O   GLN B 280      21.950  12.045 -30.559  1.00 75.95           O  
ATOM   1531  CB  GLN B 280      20.342  14.786 -31.380  1.00 78.46           C  
ATOM   1532  CG  GLN B 280      19.386  15.692 -32.163  1.00 79.70           C  
ATOM   1533  CD  GLN B 280      17.972  15.125 -32.307  1.00 81.26           C  
ATOM   1534  OE1 GLN B 280      17.391  15.168 -33.393  1.00 82.34           O  
ATOM   1535  NE2 GLN B 280      17.417  14.594 -31.214  1.00 81.30           N  
ATOM   1536  N   VAL B 281      23.068  13.342 -32.005  1.00 74.78           N  
ATOM   1537  CA  VAL B 281      24.377  12.881 -31.588  1.00 73.41           C  
ATOM   1538  C   VAL B 281      25.240  14.059 -31.134  1.00 72.64           C  
ATOM   1539  O   VAL B 281      25.484  14.994 -31.907  1.00 72.33           O  
ATOM   1540  CB  VAL B 281      25.075  12.105 -32.728  1.00 73.36           C  
ATOM   1541  CG1 VAL B 281      26.489  11.731 -32.339  1.00 72.75           C  
ATOM   1542  CG2 VAL B 281      24.267  10.861 -33.096  1.00 73.03           C  
ATOM   1543  N   PHE B 282      25.715  13.993 -29.888  1.00 71.52           N  
ATOM   1544  CA  PHE B 282      26.490  15.085 -29.302  1.00 70.43           C  
ATOM   1545  C   PHE B 282      27.972  14.821 -29.057  1.00 69.87           C  
ATOM   1546  O   PHE B 282      28.410  13.687 -28.909  1.00 69.81           O  
ATOM   1547  CB  PHE B 282      25.850  15.532 -28.006  1.00 70.39           C  
ATOM   1548  CG  PHE B 282      24.478  16.090 -28.178  1.00 70.04           C  
ATOM   1549  CD2 PHE B 282      23.364  15.268 -28.054  1.00 69.54           C  
ATOM   1550  CD1 PHE B 282      24.297  17.445 -28.458  1.00 70.27           C  
ATOM   1551  CE2 PHE B 282      22.089  15.780 -28.205  1.00 71.02           C  
ATOM   1552  CE1 PHE B 282      23.029  17.976 -28.608  1.00 70.74           C  
ATOM   1553  CZ  PHE B 282      21.914  17.145 -28.480  1.00 71.14           C  
ATOM   1554  N   LYS B 283      28.728  15.910 -29.026  1.00 68.98           N  
ATOM   1555  CA  LYS B 283      30.124  15.922 -28.644  1.00 68.20           C  
ATOM   1556  C   LYS B 283      30.165  16.671 -27.307  1.00 67.34           C  
ATOM   1557  O   LYS B 283      29.686  17.812 -27.219  1.00 67.28           O  
ATOM   1558  CB  LYS B 283      30.913  16.673 -29.717  1.00 68.25           C  
ATOM   1559  CG  LYS B 283      32.412  16.752 -29.513  1.00 69.02           C  
ATOM   1560  CD  LYS B 283      33.097  17.344 -30.746  1.00 69.34           C  
ATOM   1561  CE  LYS B 283      34.615  17.438 -30.545  1.00 71.67           C  
ATOM   1562  NZ  LYS B 283      35.361  17.537 -31.835  1.00 71.70           N  
ATOM   1563  N   ALA B 284      30.692  16.034 -26.260  1.00 65.83           N  
ATOM   1564  CA  ALA B 284      30.744  16.676 -24.933  1.00 64.58           C  
ATOM   1565  C   ALA B 284      31.957  16.253 -24.109  1.00 63.51           C  
ATOM   1566  O   ALA B 284      32.540  15.186 -24.345  1.00 63.57           O  
ATOM   1567  CB  ALA B 284      29.446  16.448 -24.150  1.00 64.42           C  
ATOM   1568  N   LYS B 285      32.334  17.109 -23.162  1.00 61.90           N  
ATOM   1569  CA  LYS B 285      33.486  16.864 -22.300  1.00 60.83           C  
ATOM   1570  C   LYS B 285      33.032  16.509 -20.886  1.00 59.64           C  
ATOM   1571  O   LYS B 285      32.288  17.253 -20.252  1.00 58.98           O  
ATOM   1572  CB  LYS B 285      34.444  18.070 -22.298  1.00 60.85           C  
ATOM   1573  CG  LYS B 285      35.783  17.816 -21.604  1.00 61.30           C  
ATOM   1574  CD  LYS B 285      36.686  19.058 -21.587  1.00 61.48           C  
ATOM   1575  CE  LYS B 285      38.024  18.762 -20.896  1.00 62.24           C  
ATOM   1576  NZ  LYS B 285      39.063  19.823 -21.090  1.00 63.33           N  
ATOM   1577  N   HIS B 286      33.482  15.352 -20.414  1.00 58.65           N  
ATOM   1578  CA  HIS B 286      33.153  14.867 -19.079  1.00 57.79           C  
ATOM   1579  C   HIS B 286      33.827  15.730 -18.018  1.00 57.45           C  
ATOM   1580  O   HIS B 286      35.024  16.001 -18.092  1.00 57.50           O  
ATOM   1581  CB  HIS B 286      33.589  13.417 -18.943  1.00 57.59           C  
ATOM   1582  CG  HIS B 286      33.150  12.765 -17.672  1.00 57.43           C  
ATOM   1583  ND1 HIS B 286      31.943  12.112 -17.551  1.00 57.06           N  
ATOM   1584  CD2 HIS B 286      33.763  12.654 -16.468  1.00 56.62           C  
ATOM   1585  CE1 HIS B 286      31.829  11.628 -16.327  1.00 56.11           C  
ATOM   1586  NE2 HIS B 286      32.920  11.942 -15.651  1.00 56.58           N  
ATOM   1587  N   ARG B 287      33.050  16.148 -17.028  1.00 56.68           N  
ATOM   1588  CA  ARG B 287      33.503  17.135 -16.074  1.00 56.27           C  
ATOM   1589  C   ARG B 287      34.598  16.667 -15.129  1.00 56.07           C  
ATOM   1590  O   ARG B 287      35.381  17.483 -14.637  1.00 56.08           O  
ATOM   1591  CB  ARG B 287      32.323  17.659 -15.262  1.00 56.56           C  
ATOM   1592  CG  ARG B 287      31.441  18.610 -16.024  1.00 56.05           C  
ATOM   1593  CD  ARG B 287      30.392  19.210 -15.126  1.00 55.97           C  
ATOM   1594  NE  ARG B 287      29.406  19.914 -15.931  1.00 56.81           N  
ATOM   1595  CZ  ARG B 287      29.460  21.212 -16.214  1.00 57.48           C  
ATOM   1596  NH1 ARG B 287      30.445  21.967 -15.729  1.00 57.34           N  
ATOM   1597  NH2 ARG B 287      28.516  21.757 -16.973  1.00 57.42           N  
ATOM   1598  N   ILE B 288      34.649  15.366 -14.862  1.00 55.80           N  
ATOM   1599  CA  ILE B 288      35.620  14.836 -13.912  1.00 55.46           C  
ATOM   1600  C   ILE B 288      36.859  14.282 -14.605  1.00 55.67           C  
ATOM   1601  O   ILE B 288      37.977  14.622 -14.234  1.00 55.56           O  
ATOM   1602  CB  ILE B 288      35.006  13.783 -12.975  1.00 55.22           C  
ATOM   1603  CG1 ILE B 288      33.792  14.376 -12.248  1.00 54.63           C  
ATOM   1604  CG2 ILE B 288      36.056  13.285 -11.981  1.00 54.97           C  
ATOM   1605  CD1 ILE B 288      32.980  13.377 -11.440  1.00 53.15           C  
ATOM   1606  N   ASP B 289      36.673  13.444 -15.616  1.00 56.17           N  
ATOM   1607  CA  ASP B 289      37.829  12.823 -16.257  1.00 56.69           C  
ATOM   1608  C   ASP B 289      38.391  13.602 -17.455  1.00 56.91           C  
ATOM   1609  O   ASP B 289      39.397  13.206 -18.025  1.00 56.91           O  
ATOM   1610  CB  ASP B 289      37.563  11.351 -16.584  1.00 56.71           C  
ATOM   1611  CG  ASP B 289      36.636  11.167 -17.751  1.00 57.35           C  
ATOM   1612  OD1 ASP B 289      36.424  12.151 -18.484  1.00 58.44           O  
ATOM   1613  OD2 ASP B 289      36.137  10.033 -17.945  1.00 57.08           O  
ATOM   1614  N   GLY B 290      37.742  14.703 -17.823  1.00 57.32           N  
ATOM   1615  CA  GLY B 290      38.277  15.626 -18.826  1.00 58.14           C  
ATOM   1616  C   GLY B 290      38.350  15.096 -20.252  1.00 59.00           C  
ATOM   1617  O   GLY B 290      38.919  15.744 -21.128  1.00 59.25           O  
ATOM   1618  N   LYS B 291      37.769  13.922 -20.484  1.00 59.39           N  
ATOM   1619  CA  LYS B 291      37.804  13.268 -21.782  1.00 59.83           C  
ATOM   1620  C   LYS B 291      36.586  13.667 -22.609  1.00 59.80           C  
ATOM   1621  O   LYS B 291      35.534  13.962 -22.048  1.00 59.79           O  
ATOM   1622  CB  LYS B 291      37.874  11.744 -21.586  1.00 60.15           C  
ATOM   1623  CG  LYS B 291      37.788  10.879 -22.854  1.00 61.64           C  
ATOM   1624  CD  LYS B 291      39.003  11.028 -23.761  1.00 64.17           C  
ATOM   1625  CE  LYS B 291      39.049   9.914 -24.805  1.00 65.87           C  
ATOM   1626  NZ  LYS B 291      40.458   9.569 -25.177  1.00 67.41           N  
ATOM   1627  N   THR B 292      36.745  13.684 -23.936  1.00 59.93           N  
ATOM   1628  CA  THR B 292      35.653  14.005 -24.863  1.00 59.96           C  
ATOM   1629  C   THR B 292      34.922  12.740 -25.266  1.00 59.60           C  
ATOM   1630  O   THR B 292      35.544  11.756 -25.633  1.00 59.87           O  
ATOM   1631  CB  THR B 292      36.161  14.732 -26.136  1.00 60.06           C  
ATOM   1632  OG1 THR B 292      36.887  15.903 -25.755  1.00 60.23           O  
ATOM   1633  CG2 THR B 292      35.000  15.153 -27.026  1.00 59.99           C  
ATOM   1634  N   TYR B 293      33.599  12.772 -25.193  1.00 59.36           N  
ATOM   1635  CA  TYR B 293      32.791  11.618 -25.544  1.00 59.05           C  
ATOM   1636  C   TYR B 293      31.729  12.044 -26.523  1.00 59.48           C  
ATOM   1637  O   TYR B 293      31.360  13.217 -26.563  1.00 59.48           O  
ATOM   1638  CB  TYR B 293      32.127  11.011 -24.306  1.00 58.35           C  
ATOM   1639  CG  TYR B 293      33.107  10.487 -23.280  1.00 57.97           C  
ATOM   1640  CD2 TYR B 293      33.565  11.301 -22.236  1.00 57.41           C  
ATOM   1641  CD1 TYR B 293      33.580   9.177 -23.344  1.00 57.56           C  
ATOM   1642  CE2 TYR B 293      34.475  10.817 -21.288  1.00 57.12           C  
ATOM   1643  CE1 TYR B 293      34.493   8.687 -22.400  1.00 56.93           C  
ATOM   1644  CZ  TYR B 293      34.931   9.509 -21.384  1.00 56.97           C  
ATOM   1645  OH  TYR B 293      35.827   9.023 -20.466  1.00 57.94           O  
ATOM   1646  N   VAL B 294      31.272  11.086 -27.331  1.00 59.93           N  
ATOM   1647  CA  VAL B 294      30.023  11.218 -28.064  1.00 60.19           C  
ATOM   1648  C   VAL B 294      28.897  10.735 -27.164  1.00 60.19           C  
ATOM   1649  O   VAL B 294      29.013   9.702 -26.512  1.00 60.34           O  
ATOM   1650  CB  VAL B 294      30.045  10.453 -29.450  1.00 60.57           C  
ATOM   1651  CG1 VAL B 294      28.647   9.978 -29.871  1.00 59.58           C  
ATOM   1652  CG2 VAL B 294      30.638  11.348 -30.548  1.00 60.07           C  
ATOM   1653  N   ILE B 295      27.827  11.511 -27.102  1.00 60.55           N  
ATOM   1654  CA  ILE B 295      26.631  11.110 -26.385  1.00 61.12           C  
ATOM   1655  C   ILE B 295      25.504  11.113 -27.388  1.00 62.29           C  
ATOM   1656  O   ILE B 295      25.195  12.144 -27.999  1.00 62.66           O  
ATOM   1657  CB  ILE B 295      26.299  12.038 -25.184  1.00 60.97           C  
ATOM   1658  CG1 ILE B 295      27.364  11.917 -24.087  1.00 59.85           C  
ATOM   1659  CG2 ILE B 295      24.953  11.684 -24.586  1.00 60.33           C  
ATOM   1660  CD1 ILE B 295      28.560  12.837 -24.269  1.00 58.74           C  
ATOM   1661  N   LYS B 296      24.914   9.938 -27.564  1.00 63.27           N  
ATOM   1662  CA  LYS B 296      23.861   9.719 -28.524  1.00 64.22           C  
ATOM   1663  C   LYS B 296      22.542   9.799 -27.789  1.00 64.95           C  
ATOM   1664  O   LYS B 296      22.250   8.943 -26.953  1.00 65.13           O  
ATOM   1665  CB  LYS B 296      24.039   8.336 -29.135  1.00 64.17           C  
ATOM   1666  CG  LYS B 296      23.232   8.037 -30.368  1.00 65.10           C  
ATOM   1667  CD  LYS B 296      23.789   6.784 -31.023  1.00 67.10           C  
ATOM   1668  CE  LYS B 296      23.090   6.484 -32.333  1.00 68.84           C  
ATOM   1669  NZ  LYS B 296      23.618   5.234 -32.962  1.00 69.01           N  
ATOM   1670  N   ARG B 297      21.760  10.837 -28.081  1.00 66.04           N  
ATOM   1671  CA  ARG B 297      20.390  10.939 -27.564  1.00 67.12           C  
ATOM   1672  C   ARG B 297      19.459  10.102 -28.446  1.00 68.06           C  
ATOM   1673  O   ARG B 297      19.612  10.076 -29.675  1.00 67.86           O  
ATOM   1674  CB  ARG B 297      19.930  12.399 -27.493  1.00 66.93           C  
ATOM   1675  CG  ARG B 297      18.598  12.611 -26.765  1.00 67.12           C  
ATOM   1676  CD  ARG B 297      18.246  14.097 -26.571  1.00 66.73           C  
ATOM   1677  NE  ARG B 297      18.529  14.882 -27.772  1.00 66.25           N  
ATOM   1678  CZ  ARG B 297      18.302  16.185 -27.918  1.00 66.71           C  
ATOM   1679  NH1 ARG B 297      17.757  16.904 -26.942  1.00 68.11           N  
ATOM   1680  NH2 ARG B 297      18.614  16.775 -29.060  1.00 66.58           N  
ATOM   1681  N   VAL B 298      18.512   9.412 -27.812  1.00 69.33           N  
ATOM   1682  CA  VAL B 298      17.570   8.520 -28.505  1.00 70.67           C  
ATOM   1683  C   VAL B 298      16.238   8.517 -27.777  1.00 71.43           C  
ATOM   1684  O   VAL B 298      16.200   8.612 -26.546  1.00 71.86           O  
ATOM   1685  CB  VAL B 298      18.139   7.062 -28.645  1.00 70.79           C  
ATOM   1686  CG1 VAL B 298      17.097   5.994 -28.323  1.00 71.23           C  
ATOM   1687  CG2 VAL B 298      18.715   6.833 -30.025  1.00 70.63           C  
ATOM   1688  N   LYS B 299      15.149   8.431 -28.541  1.00 72.49           N  
ATOM   1689  CA  LYS B 299      13.806   8.320 -27.972  1.00 73.27           C  
ATOM   1690  C   LYS B 299      13.688   6.937 -27.330  1.00 73.70           C  
ATOM   1691  O   LYS B 299      13.805   5.912 -28.015  1.00 73.77           O  
ATOM   1692  CB  LYS B 299      12.739   8.519 -29.052  1.00 73.13           C  
ATOM   1693  CG  LYS B 299      11.387   9.078 -28.552  1.00 73.64           C  
ATOM   1694  CD  LYS B 299      10.335   9.058 -29.671  1.00 73.69           C  
ATOM   1695  CE  LYS B 299      10.722   9.989 -30.834  1.00 74.59           C  
ATOM   1696  NZ  LYS B 299      10.604   9.371 -32.199  1.00 74.37           N  
ATOM   1697  N   TYR B 300      13.498   6.927 -26.012  1.00 74.07           N  
ATOM   1698  CA  TYR B 300      13.479   5.696 -25.231  1.00 74.83           C  
ATOM   1699  C   TYR B 300      12.056   5.387 -24.764  1.00 75.38           C  
ATOM   1700  O   TYR B 300      11.640   5.761 -23.656  1.00 75.18           O  
ATOM   1701  CB  TYR B 300      14.459   5.806 -24.052  1.00 74.85           C  
ATOM   1702  CG  TYR B 300      14.615   4.567 -23.186  1.00 75.01           C  
ATOM   1703  CD1 TYR B 300      14.532   3.276 -23.725  1.00 75.22           C  
ATOM   1704  CD2 TYR B 300      14.887   4.688 -21.828  1.00 75.22           C  
ATOM   1705  CE1 TYR B 300      14.689   2.145 -22.919  1.00 74.50           C  
ATOM   1706  CE2 TYR B 300      15.044   3.566 -21.016  1.00 74.83           C  
ATOM   1707  CZ  TYR B 300      14.944   2.303 -21.566  1.00 74.57           C  
ATOM   1708  OH  TYR B 300      15.097   1.203 -20.755  1.00 74.56           O  
ATOM   1709  N   ASN B 301      11.320   4.701 -25.639  1.00 76.01           N  
ATOM   1710  CA  ASN B 301       9.914   4.369 -25.409  1.00 76.50           C  
ATOM   1711  C   ASN B 301       9.644   2.870 -25.229  1.00 76.73           C  
ATOM   1712  O   ASN B 301       8.704   2.491 -24.528  1.00 76.95           O  
ATOM   1713  CB  ASN B 301       9.036   4.943 -26.528  1.00 76.38           C  
ATOM   1714  CG  ASN B 301       9.538   4.572 -27.922  1.00 76.86           C  
ATOM   1715  OD1 ASN B 301      10.737   4.640 -28.209  1.00 76.12           O  
ATOM   1716  ND2 ASN B 301       8.613   4.191 -28.800  1.00 77.16           N  
ATOM   1717  N   ASN B 302      10.471   2.023 -25.843  1.00 77.02           N  
ATOM   1718  CA  ASN B 302      10.270   0.565 -25.782  1.00 77.12           C  
ATOM   1719  C   ASN B 302      11.548  -0.285 -25.806  1.00 76.86           C  
ATOM   1720  O   ASN B 302      12.457  -0.037 -26.607  1.00 76.55           O  
ATOM   1721  CB  ASN B 302       9.323   0.103 -26.905  1.00 77.24           C  
ATOM   1722  CG  ASN B 302       9.967   0.167 -28.294  1.00 77.90           C  
ATOM   1723  OD1 ASN B 302       9.652  -0.645 -29.167  1.00 79.14           O  
ATOM   1724  ND2 ASN B 302      10.876   1.124 -28.499  1.00 77.92           N  
ATOM   1725  N   GLU B 303      11.587  -1.266 -24.900  1.00 76.51           N  
ATOM   1726  CA  GLU B 303      12.509  -2.419 -24.892  1.00 76.22           C  
ATOM   1727  C   GLU B 303      13.552  -2.537 -26.023  1.00 75.83           C  
ATOM   1728  O   GLU B 303      14.724  -2.817 -25.767  1.00 75.88           O  
ATOM   1729  CB  GLU B 303      11.663  -3.696 -24.857  1.00 76.34           C  
ATOM   1730  CG  GLU B 303      12.396  -4.990 -24.531  1.00 76.59           C  
ATOM   1731  CD  GLU B 303      11.470  -6.206 -24.595  1.00 76.58           C  
ATOM   1732  OE1 GLU B 303      10.399  -6.200 -23.939  1.00 76.04           O  
ATOM   1733  OE2 GLU B 303      11.816  -7.171 -25.309  1.00 77.10           O  
ATOM   1734  N   LYS B 304      13.119  -2.343 -27.265  1.00 75.21           N  
ATOM   1735  CA  LYS B 304      13.983  -2.563 -28.421  1.00 74.49           C  
ATOM   1736  C   LYS B 304      15.063  -1.472 -28.592  1.00 73.81           C  
ATOM   1737  O   LYS B 304      16.034  -1.649 -29.337  1.00 73.96           O  
ATOM   1738  CB  LYS B 304      13.130  -2.727 -29.681  1.00 74.67           C  
ATOM   1739  CG  LYS B 304      13.580  -3.878 -30.589  1.00 74.72           C  
ATOM   1740  CD  LYS B 304      12.398  -4.580 -31.260  1.00 74.44           C  
ATOM   1741  CE  LYS B 304      11.807  -3.749 -32.388  1.00 74.63           C  
ATOM   1742  NZ  LYS B 304      10.951  -4.560 -33.301  1.00 74.89           N  
ATOM   1743  N   ALA B 305      14.893  -0.355 -27.890  1.00 72.64           N  
ATOM   1744  CA  ALA B 305      15.906   0.694 -27.849  1.00 71.45           C  
ATOM   1745  C   ALA B 305      17.136   0.261 -27.033  1.00 70.51           C  
ATOM   1746  O   ALA B 305      18.253   0.715 -27.297  1.00 70.36           O  
ATOM   1747  CB  ALA B 305      15.312   1.978 -27.291  1.00 71.65           C  
ATOM   1748  N   GLU B 306      16.928  -0.625 -26.060  1.00 69.02           N  
ATOM   1749  CA  GLU B 306      18.025  -1.181 -25.268  1.00 67.98           C  
ATOM   1750  C   GLU B 306      19.017  -2.019 -26.100  1.00 67.14           C  
ATOM   1751  O   GLU B 306      20.201  -2.095 -25.773  1.00 67.14           O  
ATOM   1752  CB  GLU B 306      17.475  -1.992 -24.097  1.00 67.92           C  
ATOM   1753  CG  GLU B 306      16.553  -1.182 -23.164  1.00 68.34           C  
ATOM   1754  CD  GLU B 306      16.035  -1.980 -21.978  1.00 68.09           C  
ATOM   1755  OE1 GLU B 306      15.482  -1.372 -21.032  1.00 69.07           O  
ATOM   1756  OE2 GLU B 306      16.175  -3.216 -21.984  1.00 68.53           O  
ATOM   1757  N   ARG B 307      18.522  -2.626 -27.179  1.00 66.10           N  
ATOM   1758  CA  ARG B 307      19.309  -3.485 -28.072  1.00 64.87           C  
ATOM   1759  C   ARG B 307      20.694  -2.924 -28.332  1.00 63.99           C  
ATOM   1760  O   ARG B 307      21.707  -3.599 -28.102  1.00 63.30           O  
ATOM   1761  CB  ARG B 307      18.573  -3.662 -29.404  1.00 65.11           C  
ATOM   1762  CG  ARG B 307      17.360  -4.581 -29.352  1.00 65.20           C  
ATOM   1763  CD  ARG B 307      17.634  -5.912 -30.043  1.00 65.73           C  
ATOM   1764  NE  ARG B 307      16.432  -6.437 -30.694  1.00 66.67           N  
ATOM   1765  CZ  ARG B 307      16.033  -6.121 -31.926  1.00 66.74           C  
ATOM   1766  NH1 ARG B 307      16.738  -5.275 -32.669  1.00 66.66           N  
ATOM   1767  NH2 ARG B 307      14.918  -6.650 -32.417  1.00 64.58           N  
ATOM   1768  N   GLU B 308      20.723  -1.675 -28.794  1.00 62.88           N  
ATOM   1769  CA  GLU B 308      21.963  -1.002 -29.099  1.00 62.38           C  
ATOM   1770  C   GLU B 308      22.906  -1.027 -27.905  1.00 61.81           C  
ATOM   1771  O   GLU B 308      24.081  -1.375 -28.047  1.00 61.50           O  
ATOM   1772  CB  GLU B 308      21.719   0.435 -29.597  1.00 62.36           C  
ATOM   1773  CG  GLU B 308      22.981   1.095 -30.167  1.00 62.46           C  
ATOM   1774  CD  GLU B 308      22.737   2.413 -30.899  1.00 63.40           C  
ATOM   1775  OE1 GLU B 308      21.598   2.939 -30.880  1.00 63.94           O  
ATOM   1776  OE2 GLU B 308      23.709   2.927 -31.504  1.00 65.57           O  
ATOM   1777  N   VAL B 309      22.397  -0.677 -26.727  1.00 61.36           N  
ATOM   1778  CA  VAL B 309      23.270  -0.618 -25.558  1.00 61.21           C  
ATOM   1779  C   VAL B 309      23.670  -1.970 -25.022  1.00 61.08           C  
ATOM   1780  O   VAL B 309      24.809  -2.126 -24.599  1.00 61.21           O  
ATOM   1781  CB  VAL B 309      22.772   0.308 -24.427  1.00 61.06           C  
ATOM   1782  CG1 VAL B 309      22.870   1.753 -24.876  1.00 61.01           C  
ATOM   1783  CG2 VAL B 309      21.360  -0.043 -23.984  1.00 61.28           C  
ATOM   1784  N   LYS B 310      22.766  -2.948 -25.065  1.00 60.96           N  
ATOM   1785  CA  LYS B 310      23.117  -4.311 -24.642  1.00 61.35           C  
ATOM   1786  C   LYS B 310      24.256  -4.871 -25.490  1.00 61.53           C  
ATOM   1787  O   LYS B 310      25.270  -5.324 -24.964  1.00 61.76           O  
ATOM   1788  CB  LYS B 310      21.910  -5.251 -24.667  1.00 61.21           C  
ATOM   1789  CG  LYS B 310      20.876  -4.966 -23.583  1.00 61.74           C  
ATOM   1790  CD  LYS B 310      19.919  -6.137 -23.451  1.00 63.14           C  
ATOM   1791  CE  LYS B 310      18.971  -5.985 -22.277  1.00 63.80           C  
ATOM   1792  NZ  LYS B 310      17.895  -5.022 -22.589  1.00 63.97           N  
ATOM   1793  N   ALA B 311      24.095  -4.792 -26.805  1.00 61.94           N  
ATOM   1794  CA  ALA B 311      25.084  -5.295 -27.724  1.00 62.11           C  
ATOM   1795  C   ALA B 311      26.389  -4.574 -27.489  1.00 62.64           C  
ATOM   1796  O   ALA B 311      27.400  -5.213 -27.207  1.00 63.38           O  
ATOM   1797  CB  ALA B 311      24.621  -5.115 -29.144  1.00 62.03           C  
ATOM   1798  N   LEU B 312      26.373  -3.245 -27.568  1.00 62.83           N  
ATOM   1799  CA  LEU B 312      27.606  -2.465 -27.405  1.00 62.92           C  
ATOM   1800  C   LEU B 312      28.327  -2.812 -26.114  1.00 62.98           C  
ATOM   1801  O   LEU B 312      29.559  -2.765 -26.052  1.00 62.94           O  
ATOM   1802  CB  LEU B 312      27.322  -0.965 -27.426  1.00 63.08           C  
ATOM   1803  CG  LEU B 312      27.016  -0.246 -28.736  1.00 62.11           C  
ATOM   1804  CD1 LEU B 312      26.531   1.154 -28.407  1.00 61.32           C  
ATOM   1805  CD2 LEU B 312      28.256  -0.187 -29.598  1.00 63.00           C  
ATOM   1806  N   ALA B 313      27.542  -3.167 -25.094  1.00 62.90           N  
ATOM   1807  CA  ALA B 313      28.070  -3.494 -23.776  1.00 62.65           C  
ATOM   1808  C   ALA B 313      28.870  -4.792 -23.778  1.00 62.53           C  
ATOM   1809  O   ALA B 313      29.869  -4.896 -23.064  1.00 62.39           O  
ATOM   1810  CB  ALA B 313      26.939  -3.562 -22.753  1.00 62.66           C  
ATOM   1811  N   LYS B 314      28.426  -5.773 -24.570  1.00 62.44           N  
ATOM   1812  CA  LYS B 314      29.099  -7.078 -24.650  1.00 62.63           C  
ATOM   1813  C   LYS B 314      30.110  -7.188 -25.811  1.00 62.16           C  
ATOM   1814  O   LYS B 314      30.628  -8.274 -26.106  1.00 62.20           O  
ATOM   1815  CB  LYS B 314      28.079  -8.240 -24.660  1.00 62.68           C  
ATOM   1816  CG  LYS B 314      27.284  -8.444 -25.962  1.00 63.51           C  
ATOM   1817  CD  LYS B 314      26.349  -9.681 -25.880  1.00 63.83           C  
ATOM   1818  CE  LYS B 314      24.893  -9.301 -25.504  1.00 66.07           C  
ATOM   1819  NZ  LYS B 314      24.118 -10.401 -24.823  1.00 65.89           N  
ATOM   1820  N   LEU B 315      30.404  -6.067 -26.464  1.00 61.57           N  
ATOM   1821  CA  LEU B 315      31.362  -6.089 -27.560  1.00 60.61           C  
ATOM   1822  C   LEU B 315      32.624  -5.380 -27.133  1.00 60.09           C  
ATOM   1823  O   LEU B 315      32.569  -4.254 -26.642  1.00 59.90           O  
ATOM   1824  CB  LEU B 315      30.788  -5.455 -28.827  1.00 60.61           C  
ATOM   1825  CG  LEU B 315      29.466  -5.998 -29.370  1.00 60.66           C  
ATOM   1826  CD1 LEU B 315      28.953  -5.129 -30.510  1.00 59.88           C  
ATOM   1827  CD2 LEU B 315      29.632  -7.426 -29.819  1.00 61.03           C  
ATOM   1828  N   ASP B 316      33.756  -6.060 -27.297  1.00 59.13           N  
ATOM   1829  CA  ASP B 316      35.038  -5.458 -27.021  1.00 58.33           C  
ATOM   1830  C   ASP B 316      36.053  -5.846 -28.091  1.00 57.73           C  
ATOM   1831  O   ASP B 316      36.636  -6.948 -28.061  1.00 57.56           O  
ATOM   1832  CB  ASP B 316      35.530  -5.843 -25.632  1.00 58.54           C  
ATOM   1833  CG  ASP B 316      36.772  -5.078 -25.234  1.00 59.45           C  
ATOM   1834  OD1 ASP B 316      36.921  -3.910 -25.654  1.00 61.75           O  
ATOM   1835  OD2 ASP B 316      37.600  -5.642 -24.503  1.00 60.42           O  
ATOM   1836  N   HIS B 317      36.249  -4.930 -29.036  1.00 56.19           N  
ATOM   1837  CA  HIS B 317      37.086  -5.179 -30.180  1.00 55.39           C  
ATOM   1838  C   HIS B 317      37.695  -3.871 -30.677  1.00 54.90           C  
ATOM   1839  O   HIS B 317      37.069  -2.826 -30.577  1.00 54.00           O  
ATOM   1840  CB  HIS B 317      36.256  -5.853 -31.285  1.00 55.65           C  
ATOM   1841  CG  HIS B 317      37.084  -6.460 -32.375  1.00 55.62           C  
ATOM   1842  ND1 HIS B 317      37.489  -5.749 -33.484  1.00 55.49           N  
ATOM   1843  CD2 HIS B 317      37.610  -7.701 -32.511  1.00 55.58           C  
ATOM   1844  CE1 HIS B 317      38.209  -6.531 -34.269  1.00 55.89           C  
ATOM   1845  NE2 HIS B 317      38.303  -7.720 -33.698  1.00 56.96           N  
ATOM   1846  N   VAL B 318      38.912  -3.939 -31.218  1.00 54.87           N  
ATOM   1847  CA  VAL B 318      39.590  -2.751 -31.757  1.00 55.25           C  
ATOM   1848  C   VAL B 318      38.869  -2.137 -32.966  1.00 55.51           C  
ATOM   1849  O   VAL B 318      39.073  -0.959 -33.294  1.00 56.23           O  
ATOM   1850  CB  VAL B 318      41.086  -3.015 -32.143  1.00 55.56           C  
ATOM   1851  CG1 VAL B 318      41.962  -3.039 -30.914  1.00 55.61           C  
ATOM   1852  CG2 VAL B 318      41.257  -4.313 -32.973  1.00 55.55           C  
ATOM   1853  N   ASN B 319      38.026  -2.920 -33.629  1.00 55.06           N  
ATOM   1854  CA  ASN B 319      37.324  -2.405 -34.793  1.00 54.77           C  
ATOM   1855  C   ASN B 319      35.846  -2.132 -34.578  1.00 54.62           C  
ATOM   1856  O   ASN B 319      35.075  -2.078 -35.532  1.00 55.06           O  
ATOM   1857  CB  ASN B 319      37.603  -3.277 -36.006  1.00 54.03           C  
ATOM   1858  CG  ASN B 319      39.042  -3.197 -36.424  1.00 53.77           C  
ATOM   1859  OD1 ASN B 319      39.563  -2.105 -36.739  1.00 53.00           O  
ATOM   1860  ND2 ASN B 319      39.713  -4.341 -36.423  1.00 50.78           N  
ATOM   1861  N   ILE B 320      35.473  -1.942 -33.314  1.00 54.41           N  
ATOM   1862  CA  ILE B 320      34.107  -1.582 -32.926  1.00 54.32           C  
ATOM   1863  C   ILE B 320      34.196  -0.446 -31.912  1.00 54.83           C  
ATOM   1864  O   ILE B 320      34.976  -0.538 -30.970  1.00 55.07           O  
ATOM   1865  CB  ILE B 320      33.353  -2.805 -32.321  1.00 54.29           C  
ATOM   1866  CG1 ILE B 320      33.253  -3.924 -33.373  1.00 54.45           C  
ATOM   1867  CG2 ILE B 320      31.954  -2.403 -31.792  1.00 51.86           C  
ATOM   1868  CD1 ILE B 320      32.881  -5.290 -32.822  1.00 54.05           C  
ATOM   1869  N   VAL B 321      33.422   0.625 -32.109  1.00 55.26           N  
ATOM   1870  CA  VAL B 321      33.485   1.774 -31.215  1.00 55.33           C  
ATOM   1871  C   VAL B 321      33.237   1.307 -29.799  1.00 55.71           C  
ATOM   1872  O   VAL B 321      32.303   0.540 -29.567  1.00 55.78           O  
ATOM   1873  CB  VAL B 321      32.459   2.887 -31.551  1.00 54.91           C  
ATOM   1874  CG1 VAL B 321      32.766   3.506 -32.865  1.00 55.49           C  
ATOM   1875  CG2 VAL B 321      31.054   2.354 -31.531  1.00 55.60           C  
ATOM   1876  N   HIS B 322      34.087   1.769 -28.876  1.00 56.16           N  
ATOM   1877  CA  HIS B 322      34.031   1.437 -27.446  1.00 56.93           C  
ATOM   1878  C   HIS B 322      32.802   2.084 -26.797  1.00 56.56           C  
ATOM   1879  O   HIS B 322      32.514   3.264 -27.030  1.00 57.30           O  
ATOM   1880  CB  HIS B 322      35.339   1.881 -26.759  1.00 57.30           C  
ATOM   1881  CG  HIS B 322      36.540   1.081 -27.188  1.00 61.15           C  
ATOM   1882  ND1 HIS B 322      37.399   0.476 -26.291  1.00 63.56           N  
ATOM   1883  CD2 HIS B 322      36.996   0.744 -28.423  1.00 63.49           C  
ATOM   1884  CE1 HIS B 322      38.336  -0.184 -26.951  1.00 63.45           C  
ATOM   1885  NE2 HIS B 322      38.118  -0.033 -28.246  1.00 64.48           N  
ATOM   1886  N   TYR B 323      32.053   1.306 -26.027  1.00 55.76           N  
ATOM   1887  CA  TYR B 323      30.905   1.834 -25.310  1.00 55.44           C  
ATOM   1888  C   TYR B 323      31.258   2.198 -23.837  1.00 55.46           C  
ATOM   1889  O   TYR B 323      31.982   1.469 -23.164  1.00 54.50           O  
ATOM   1890  CB  TYR B 323      29.765   0.835 -25.418  1.00 55.39           C  
ATOM   1891  CG  TYR B 323      28.701   0.920 -24.355  1.00 55.51           C  
ATOM   1892  CD1 TYR B 323      27.605   1.758 -24.504  1.00 54.53           C  
ATOM   1893  CD2 TYR B 323      28.773   0.125 -23.214  1.00 55.72           C  
ATOM   1894  CE1 TYR B 323      26.614   1.813 -23.534  1.00 55.13           C  
ATOM   1895  CE2 TYR B 323      27.792   0.171 -22.244  1.00 55.79           C  
ATOM   1896  CZ  TYR B 323      26.716   1.012 -22.408  1.00 55.73           C  
ATOM   1897  OH  TYR B 323      25.752   1.067 -21.426  1.00 56.55           O  
ATOM   1898  N   ASN B 324      30.763   3.346 -23.370  1.00 55.50           N  
ATOM   1899  CA  ASN B 324      31.034   3.829 -22.015  1.00 55.65           C  
ATOM   1900  C   ASN B 324      29.865   3.627 -21.069  1.00 55.90           C  
ATOM   1901  O   ASN B 324      30.039   3.103 -19.976  1.00 56.13           O  
ATOM   1902  CB  ASN B 324      31.470   5.297 -22.012  1.00 55.36           C  
ATOM   1903  CG  ASN B 324      32.884   5.490 -22.536  1.00 55.51           C  
ATOM   1904  OD1 ASN B 324      33.093   5.840 -23.703  1.00 56.52           O  
ATOM   1905  ND2 ASN B 324      33.862   5.265 -21.676  1.00 54.32           N  
ATOM   1906  N   GLY B 325      28.673   4.026 -21.482  1.00 56.32           N  
ATOM   1907  CA  GLY B 325      27.506   3.876 -20.625  1.00 56.86           C  
ATOM   1908  C   GLY B 325      26.249   4.482 -21.206  1.00 57.58           C  
ATOM   1909  O   GLY B 325      26.225   4.951 -22.345  1.00 57.77           O  
ATOM   1910  N   CYS B 326      25.192   4.461 -20.417  1.00 58.26           N  
ATOM   1911  CA  CYS B 326      23.925   5.002 -20.838  1.00 59.37           C  
ATOM   1912  C   CYS B 326      23.106   5.270 -19.596  1.00 59.90           C  
ATOM   1913  O   CYS B 326      23.382   4.697 -18.546  1.00 60.14           O  
ATOM   1914  CB  CYS B 326      23.206   4.017 -21.764  1.00 59.11           C  
ATOM   1915  SG  CYS B 326      22.682   2.520 -20.955  1.00 60.77           S  
ATOM   1916  N   TRP B 327      22.124   6.159 -19.716  1.00 60.77           N  
ATOM   1917  CA  TRP B 327      21.146   6.420 -18.654  1.00 61.66           C  
ATOM   1918  C   TRP B 327      19.871   6.944 -19.297  1.00 62.99           C  
ATOM   1919  O   TRP B 327      19.878   7.309 -20.475  1.00 63.51           O  
ATOM   1920  CB  TRP B 327      21.680   7.452 -17.672  1.00 60.62           C  
ATOM   1921  CG  TRP B 327      21.785   8.813 -18.276  1.00 59.68           C  
ATOM   1922  CD1 TRP B 327      20.836   9.784 -18.256  1.00 59.00           C  
ATOM   1923  CD2 TRP B 327      22.895   9.350 -19.008  1.00 58.60           C  
ATOM   1924  NE1 TRP B 327      21.284  10.898 -18.922  1.00 59.15           N  
ATOM   1925  CE2 TRP B 327      22.544  10.658 -19.397  1.00 58.50           C  
ATOM   1926  CE3 TRP B 327      24.158   8.855 -19.363  1.00 58.30           C  
ATOM   1927  CZ2 TRP B 327      23.406  11.485 -20.123  1.00 59.00           C  
ATOM   1928  CZ3 TRP B 327      25.015   9.674 -20.085  1.00 58.90           C  
ATOM   1929  CH2 TRP B 327      24.634  10.976 -20.457  1.00 59.19           C  
ATOM   1930  N   ASP B 328      18.786   7.003 -18.534  1.00 64.74           N  
ATOM   1931  CA  ASP B 328      17.545   7.559 -19.057  1.00 66.78           C  
ATOM   1932  C   ASP B 328      17.139   8.853 -18.365  1.00 67.94           C  
ATOM   1933  O   ASP B 328      17.470   9.064 -17.198  1.00 68.18           O  
ATOM   1934  CB  ASP B 328      16.405   6.526 -19.028  1.00 67.11           C  
ATOM   1935  CG  ASP B 328      15.979   6.145 -17.622  1.00 67.69           C  
ATOM   1936  OD2 ASP B 328      16.260   5.000 -17.206  1.00 69.08           O  
ATOM   1937  OD1 ASP B 328      15.353   6.980 -16.936  1.00 68.72           O  
ATOM   1938  N   GLY B 329      16.421   9.710 -19.096  1.00 69.29           N  
ATOM   1939  CA  GLY B 329      15.895  10.961 -18.544  1.00 70.95           C  
ATOM   1940  C   GLY B 329      15.002  11.715 -19.512  1.00 72.12           C  
ATOM   1941  O   GLY B 329      14.956  11.383 -20.697  1.00 72.04           O  
ATOM   1942  N   PHE B 330      14.292  12.723 -18.999  1.00 73.18           N  
ATOM   1943  CA  PHE B 330      13.449  13.599 -19.820  1.00 74.56           C  
ATOM   1944  C   PHE B 330      14.273  14.658 -20.562  1.00 75.28           C  
ATOM   1945  O   PHE B 330      14.990  15.444 -19.934  1.00 75.46           O  
ATOM   1946  CB  PHE B 330      12.387  14.293 -18.950  1.00 74.77           C  
ATOM   1947  CG  PHE B 330      11.033  13.607 -18.940  1.00 75.43           C  
ATOM   1948  CD1 PHE B 330      10.859  12.325 -19.470  1.00 75.73           C  
ATOM   1949  CD2 PHE B 330       9.930  14.244 -18.361  1.00 76.01           C  
ATOM   1950  CE1 PHE B 330       9.605  11.701 -19.448  1.00 75.68           C  
ATOM   1951  CE2 PHE B 330       8.671  13.628 -18.331  1.00 75.87           C  
ATOM   1952  CZ  PHE B 330       8.510  12.354 -18.876  1.00 75.58           C  
ATOM   1953  N   ASP B 331      14.160  14.676 -21.893  1.00 76.10           N  
ATOM   1954  CA  ASP B 331      14.796  15.706 -22.727  1.00 76.97           C  
ATOM   1955  C   ASP B 331      13.986  16.000 -24.003  1.00 77.45           C  
ATOM   1956  O   ASP B 331      13.066  15.250 -24.337  1.00 77.59           O  
ATOM   1957  CB  ASP B 331      16.224  15.285 -23.083  1.00 77.05           C  
ATOM   1958  CG  ASP B 331      17.124  16.468 -23.361  1.00 77.63           C  
ATOM   1959  OD1 ASP B 331      17.049  17.023 -24.474  1.00 78.21           O  
ATOM   1960  OD2 ASP B 331      17.911  16.843 -22.468  1.00 78.47           O  
ATOM   1961  N   TYR B 332      14.324  17.089 -24.703  1.00 78.06           N  
ATOM   1962  CA  TYR B 332      13.701  17.436 -25.993  1.00 78.67           C  
ATOM   1963  C   TYR B 332      13.593  16.222 -26.923  1.00 78.97           C  
ATOM   1964  O   TYR B 332      14.579  15.516 -27.138  1.00 79.22           O  
ATOM   1965  CB  TYR B 332      14.505  18.510 -26.751  1.00 78.81           C  
ATOM   1966  CG  TYR B 332      14.745  19.854 -26.075  1.00 78.95           C  
ATOM   1967  CD1 TYR B 332      13.744  20.503 -25.338  1.00 79.38           C  
ATOM   1968  CD2 TYR B 332      15.973  20.506 -26.230  1.00 78.97           C  
ATOM   1969  CE1 TYR B 332      13.984  21.752 -24.740  1.00 79.20           C  
ATOM   1970  CE2 TYR B 332      16.218  21.744 -25.647  1.00 79.13           C  
ATOM   1971  CZ  TYR B 332      15.227  22.361 -24.904  1.00 79.03           C  
ATOM   1972  OH  TYR B 332      15.492  23.583 -24.335  1.00 78.82           O  
ATOM   1973  N   ASP B 333      12.403  15.995 -27.478  1.00 79.27           N  
ATOM   1974  CA  ASP B 333      12.180  14.920 -28.447  1.00 79.35           C  
ATOM   1975  C   ASP B 333      12.874  15.254 -29.767  1.00 79.35           C  
ATOM   1976  O   ASP B 333      13.567  14.418 -30.352  1.00 79.43           O  
ATOM   1977  CB  ASP B 333      10.672  14.710 -28.668  1.00 79.51           C  
ATOM   1978  CG  ASP B 333      10.345  13.374 -29.340  1.00 79.77           C  
ATOM   1979  OD2 ASP B 333       9.832  12.470 -28.640  1.00 80.48           O  
ATOM   1980  OD1 ASP B 333      10.587  13.226 -30.560  1.00 79.24           O  
ATOM   1981  N   ARG B 356       7.975  21.935 -28.643  1.00 78.54           N  
ATOM   1982  CA  ARG B 356       8.079  21.974 -27.184  1.00 78.61           C  
ATOM   1983  C   ARG B 356       7.683  20.631 -26.535  1.00 78.56           C  
ATOM   1984  O   ARG B 356       6.857  20.587 -25.621  1.00 78.61           O  
ATOM   1985  CB  ARG B 356       7.238  23.138 -26.622  1.00 78.41           C  
ATOM   1986  N   SER B 357       8.294  19.544 -27.006  1.00 78.56           N  
ATOM   1987  CA  SER B 357       7.914  18.185 -26.594  1.00 78.51           C  
ATOM   1988  C   SER B 357       9.006  17.444 -25.797  1.00 78.35           C  
ATOM   1989  O   SER B 357      10.071  17.087 -26.331  1.00 78.21           O  
ATOM   1990  CB  SER B 357       7.473  17.362 -27.818  1.00 78.64           C  
ATOM   1991  OG  SER B 357       7.144  16.027 -27.467  1.00 79.04           O  
ATOM   1992  N   LYS B 358       8.714  17.210 -24.518  1.00 77.98           N  
ATOM   1993  CA  LYS B 358       9.625  16.526 -23.599  1.00 77.66           C  
ATOM   1994  C   LYS B 358       9.215  15.065 -23.409  1.00 77.25           C  
ATOM   1995  O   LYS B 358       8.060  14.778 -23.080  1.00 77.43           O  
ATOM   1996  CB  LYS B 358       9.637  17.238 -22.243  1.00 77.79           C  
ATOM   1997  CG  LYS B 358       9.679  18.765 -22.327  1.00 78.14           C  
ATOM   1998  CD  LYS B 358      10.066  19.385 -20.999  1.00 78.30           C  
ATOM   1999  CE  LYS B 358      11.516  19.078 -20.642  1.00 78.35           C  
ATOM   2000  NZ  LYS B 358      11.816  19.396 -19.214  1.00 78.49           N  
ATOM   2001  N   THR B 359      10.157  14.147 -23.616  1.00 76.59           N  
ATOM   2002  CA  THR B 359       9.880  12.711 -23.470  1.00 76.12           C  
ATOM   2003  C   THR B 359      11.032  11.894 -22.873  1.00 75.65           C  
ATOM   2004  O   THR B 359      12.170  12.365 -22.756  1.00 75.49           O  
ATOM   2005  CB  THR B 359       9.452  12.053 -24.812  1.00 76.12           C  
ATOM   2006  OG1 THR B 359      10.239  12.582 -25.888  1.00 76.29           O  
ATOM   2007  CG2 THR B 359       7.958  12.289 -25.093  1.00 76.64           C  
ATOM   2008  N   LYS B 360      10.699  10.663 -22.488  1.00 75.04           N  
ATOM   2009  CA  LYS B 360      11.653   9.676 -22.022  1.00 74.34           C  
ATOM   2010  C   LYS B 360      12.728   9.507 -23.084  1.00 73.86           C  
ATOM   2011  O   LYS B 360      12.430   9.448 -24.285  1.00 73.85           O  
ATOM   2012  CB  LYS B 360      10.944   8.345 -21.798  1.00 74.50           C  
ATOM   2013  CG  LYS B 360      11.272   7.652 -20.486  1.00 75.09           C  
ATOM   2014  CD  LYS B 360      12.651   7.025 -20.489  1.00 75.41           C  
ATOM   2015  CE  LYS B 360      12.759   5.972 -19.404  1.00 75.70           C  
ATOM   2016  NZ  LYS B 360      12.105   4.702 -19.816  1.00 75.75           N  
ATOM   2017  N   CYS B 361      13.977   9.438 -22.638  1.00 72.98           N  
ATOM   2018  CA  CYS B 361      15.107   9.453 -23.548  1.00 72.16           C  
ATOM   2019  C   CYS B 361      16.238   8.553 -23.048  1.00 71.30           C  
ATOM   2020  O   CYS B 361      16.387   8.324 -21.844  1.00 71.24           O  
ATOM   2021  CB  CYS B 361      15.590  10.896 -23.745  1.00 72.35           C  
ATOM   2022  SG  CYS B 361      15.869  11.358 -25.468  1.00 72.93           S  
ATOM   2023  N   LEU B 362      17.018   8.031 -23.984  1.00 70.00           N  
ATOM   2024  CA  LEU B 362      18.120   7.146 -23.648  1.00 68.88           C  
ATOM   2025  C   LEU B 362      19.416   7.750 -24.166  1.00 68.22           C  
ATOM   2026  O   LEU B 362      19.572   7.984 -25.368  1.00 68.36           O  
ATOM   2027  CB  LEU B 362      17.888   5.753 -24.242  1.00 68.87           C  
ATOM   2028  CG  LEU B 362      18.817   4.595 -23.867  1.00 68.88           C  
ATOM   2029  CD1 LEU B 362      18.742   4.277 -22.378  1.00 69.08           C  
ATOM   2030  CD2 LEU B 362      18.494   3.361 -24.688  1.00 68.68           C  
ATOM   2031  N   PHE B 363      20.345   8.007 -23.253  1.00 66.97           N  
ATOM   2032  CA  PHE B 363      21.581   8.672 -23.612  1.00 65.68           C  
ATOM   2033  C   PHE B 363      22.706   7.666 -23.683  1.00 65.09           C  
ATOM   2034  O   PHE B 363      22.959   6.959 -22.729  1.00 65.21           O  
ATOM   2035  CB  PHE B 363      21.890   9.763 -22.597  1.00 65.62           C  
ATOM   2036  CG  PHE B 363      21.088  11.019 -22.795  1.00 65.09           C  
ATOM   2037  CD1 PHE B 363      19.818  11.145 -22.243  1.00 64.36           C  
ATOM   2038  CD2 PHE B 363      21.604  12.078 -23.542  1.00 64.95           C  
ATOM   2039  CE1 PHE B 363      19.074  12.307 -22.434  1.00 65.01           C  
ATOM   2040  CE2 PHE B 363      20.869  13.248 -23.734  1.00 64.75           C  
ATOM   2041  CZ  PHE B 363      19.602  13.360 -23.177  1.00 65.08           C  
ATOM   2042  N   ILE B 364      23.376   7.590 -24.825  1.00 64.53           N  
ATOM   2043  CA  ILE B 364      24.384   6.556 -25.029  1.00 63.73           C  
ATOM   2044  C   ILE B 364      25.773   7.174 -25.087  1.00 63.42           C  
ATOM   2045  O   ILE B 364      26.140   7.838 -26.051  1.00 63.56           O  
ATOM   2046  CB  ILE B 364      24.084   5.686 -26.268  1.00 63.27           C  
ATOM   2047  CG1 ILE B 364      22.691   5.067 -26.137  1.00 63.43           C  
ATOM   2048  CG2 ILE B 364      25.147   4.593 -26.428  1.00 63.98           C  
ATOM   2049  CD1 ILE B 364      22.202   4.285 -27.363  1.00 63.49           C  
ATOM   2050  N   GLN B 365      26.531   6.962 -24.027  1.00 62.92           N  
ATOM   2051  CA  GLN B 365      27.852   7.523 -23.921  1.00 62.81           C  
ATOM   2052  C   GLN B 365      28.811   6.542 -24.578  1.00 63.33           C  
ATOM   2053  O   GLN B 365      28.949   5.409 -24.123  1.00 63.27           O  
ATOM   2054  CB  GLN B 365      28.193   7.730 -22.448  1.00 62.31           C  
ATOM   2055  CG  GLN B 365      29.486   8.458 -22.174  1.00 60.57           C  
ATOM   2056  CD  GLN B 365      29.896   8.341 -20.729  1.00 59.76           C  
ATOM   2057  OE1 GLN B 365      29.068   8.068 -19.853  1.00 58.82           O  
ATOM   2058  NE2 GLN B 365      31.183   8.535 -20.464  1.00 59.68           N  
ATOM   2059  N   MET B 366      29.455   6.971 -25.657  1.00 63.74           N  
ATOM   2060  CA  MET B 366      30.374   6.102 -26.383  1.00 64.73           C  
ATOM   2061  C   MET B 366      31.641   6.829 -26.824  1.00 64.64           C  
ATOM   2062  O   MET B 366      31.868   7.987 -26.478  1.00 64.32           O  
ATOM   2063  CB  MET B 366      29.679   5.423 -27.571  1.00 64.22           C  
ATOM   2064  CG  MET B 366      29.239   6.373 -28.669  1.00 65.84           C  
ATOM   2065  SD  MET B 366      27.828   5.761 -29.627  1.00 66.08           S  
ATOM   2066  CE  MET B 366      28.685   4.899 -30.934  1.00 67.19           C  
ATOM   2067  N   GLU B 367      32.470   6.118 -27.572  1.00 64.97           N  
ATOM   2068  CA  GLU B 367      33.692   6.667 -28.111  1.00 65.69           C  
ATOM   2069  C   GLU B 367      33.368   7.835 -29.033  1.00 65.74           C  
ATOM   2070  O   GLU B 367      32.340   7.832 -29.709  1.00 65.57           O  
ATOM   2071  CB  GLU B 367      34.421   5.576 -28.891  1.00 65.63           C  
ATOM   2072  CG  GLU B 367      35.894   5.855 -29.123  1.00 66.28           C  
ATOM   2073  CD  GLU B 367      36.605   4.712 -29.817  1.00 66.82           C  
ATOM   2074  OE1 GLU B 367      35.980   3.645 -30.049  1.00 67.82           O  
ATOM   2075  OE2 GLU B 367      37.801   4.888 -30.135  1.00 69.34           O  
ATOM   2076  N   PHE B 368      34.223   8.851 -29.021  1.00 66.12           N  
ATOM   2077  CA  PHE B 368      34.144   9.906 -30.013  1.00 66.46           C  
ATOM   2078  C   PHE B 368      35.235   9.680 -31.048  1.00 66.31           C  
ATOM   2079  O   PHE B 368      36.422   9.668 -30.727  1.00 66.24           O  
ATOM   2080  CB  PHE B 368      34.270  11.300 -29.383  1.00 66.99           C  
ATOM   2081  CG  PHE B 368      34.688  12.370 -30.365  1.00 67.51           C  
ATOM   2082  CD1 PHE B 368      33.810  12.810 -31.351  1.00 68.32           C  
ATOM   2083  CD2 PHE B 368      35.972  12.912 -30.316  1.00 68.61           C  
ATOM   2084  CE1 PHE B 368      34.198  13.781 -32.278  1.00 69.16           C  
ATOM   2085  CE2 PHE B 368      36.370  13.887 -31.222  1.00 69.58           C  
ATOM   2086  CZ  PHE B 368      35.478  14.324 -32.213  1.00 69.30           C  
ATOM   2087  N   CYS B 369      34.831   9.492 -32.296  1.00 66.30           N  
ATOM   2088  CA  CYS B 369      35.800   9.257 -33.353  1.00 65.94           C  
ATOM   2089  C   CYS B 369      35.907  10.562 -34.117  1.00 65.85           C  
ATOM   2090  O   CYS B 369      34.893  11.136 -34.514  1.00 65.53           O  
ATOM   2091  CB  CYS B 369      35.361   8.098 -34.235  1.00 65.83           C  
ATOM   2092  SG  CYS B 369      34.883   6.608 -33.304  1.00 65.82           S  
ATOM   2093  N   ASP B 370      37.143  11.033 -34.293  1.00 65.99           N  
ATOM   2094  CA  ASP B 370      37.409  12.400 -34.757  1.00 66.15           C  
ATOM   2095  C   ASP B 370      37.880  12.548 -36.205  1.00 65.27           C  
ATOM   2096  O   ASP B 370      38.057  13.669 -36.676  1.00 65.56           O  
ATOM   2097  CB  ASP B 370      38.394  13.107 -33.811  1.00 66.69           C  
ATOM   2098  CG  ASP B 370      39.605  12.249 -33.460  1.00 69.19           C  
ATOM   2099  OD1 ASP B 370      39.457  11.003 -33.351  1.00 71.14           O  
ATOM   2100  OD2 ASP B 370      40.707  12.833 -33.271  1.00 71.86           O  
ATOM   2101  N   LYS B 371      38.072  11.436 -36.907  1.00 63.94           N  
ATOM   2102  CA  LYS B 371      38.533  11.492 -38.291  1.00 62.71           C  
ATOM   2103  C   LYS B 371      37.400  11.336 -39.329  1.00 61.34           C  
ATOM   2104  O   LYS B 371      37.672  11.162 -40.512  1.00 61.27           O  
ATOM   2105  CB  LYS B 371      39.660  10.469 -38.533  1.00 63.07           C  
ATOM   2106  CG  LYS B 371      40.990  10.766 -37.802  1.00 64.32           C  
ATOM   2107  CD  LYS B 371      41.671  12.077 -38.276  1.00 65.85           C  
ATOM   2108  CE  LYS B 371      42.995  12.360 -37.536  1.00 65.56           C  
ATOM   2109  NZ  LYS B 371      44.084  11.338 -37.817  1.00 66.87           N  
ATOM   2110  N   GLY B 372      36.147  11.402 -38.883  1.00 59.62           N  
ATOM   2111  CA  GLY B 372      34.985  11.225 -39.763  1.00 58.01           C  
ATOM   2112  C   GLY B 372      34.595   9.790 -40.087  1.00 56.90           C  
ATOM   2113  O   GLY B 372      35.098   8.852 -39.477  1.00 57.27           O  
ATOM   2114  N   THR B 373      33.721   9.608 -41.071  1.00 55.96           N  
ATOM   2115  CA  THR B 373      33.241   8.263 -41.444  1.00 55.47           C  
ATOM   2116  C   THR B 373      33.917   7.714 -42.716  1.00 55.76           C  
ATOM   2117  O   THR B 373      34.633   8.449 -43.424  1.00 56.44           O  
ATOM   2118  CB  THR B 373      31.749   8.289 -41.727  1.00 55.46           C  
ATOM   2119  OG1 THR B 373      31.530   9.085 -42.893  1.00 55.62           O  
ATOM   2120  CG2 THR B 373      30.970   8.881 -40.559  1.00 53.13           C  
ATOM   2121  N   LEU B 374      33.671   6.442 -43.028  1.00 55.06           N  
ATOM   2122  CA  LEU B 374      34.230   5.846 -44.239  1.00 54.31           C  
ATOM   2123  C   LEU B 374      33.594   6.423 -45.484  1.00 54.47           C  
ATOM   2124  O   LEU B 374      34.271   6.584 -46.517  1.00 54.65           O  
ATOM   2125  CB  LEU B 374      34.102   4.326 -44.253  1.00 54.72           C  
ATOM   2126  CG  LEU B 374      34.864   3.615 -45.387  1.00 54.14           C  
ATOM   2127  CD1 LEU B 374      36.357   3.838 -45.210  1.00 55.38           C  
ATOM   2128  CD2 LEU B 374      34.548   2.108 -45.440  1.00 53.59           C  
ATOM   2129  N   GLU B 375      32.308   6.750 -45.381  1.00 53.67           N  
ATOM   2130  CA  GLU B 375      31.623   7.438 -46.450  1.00 53.71           C  
ATOM   2131  C   GLU B 375      32.356   8.701 -46.813  1.00 53.20           C  
ATOM   2132  O   GLU B 375      32.657   8.930 -47.975  1.00 53.36           O  
ATOM   2133  CB  GLU B 375      30.176   7.752 -46.096  1.00 53.40           C  
ATOM   2134  CG  GLU B 375      29.375   8.287 -47.274  1.00 54.00           C  
ATOM   2135  CD  GLU B 375      27.935   8.655 -46.910  1.00 55.68           C  
ATOM   2136  OE1 GLU B 375      27.690   9.113 -45.764  1.00 57.02           O  
ATOM   2137  OE2 GLU B 375      27.044   8.489 -47.782  1.00 58.52           O  
ATOM   2138  N   GLN B 376      32.668   9.515 -45.821  1.00 53.33           N  
ATOM   2139  CA  GLN B 376      33.338  10.765 -46.104  1.00 53.70           C  
ATOM   2140  C   GLN B 376      34.718  10.531 -46.726  1.00 53.52           C  
ATOM   2141  O   GLN B 376      35.088  11.208 -47.695  1.00 54.41           O  
ATOM   2142  CB  GLN B 376      33.420  11.614 -44.836  1.00 54.04           C  
ATOM   2143  CG  GLN B 376      32.056  11.918 -44.253  1.00 54.70           C  
ATOM   2144  CD  GLN B 376      32.135  12.705 -42.968  1.00 56.66           C  
ATOM   2145  OE1 GLN B 376      31.674  13.841 -42.906  1.00 58.19           O  
ATOM   2146  NE2 GLN B 376      32.731  12.117 -41.938  1.00 55.69           N  
ATOM   2147  N   TRP B 377      35.460   9.561 -46.184  1.00 53.20           N  
ATOM   2148  CA  TRP B 377      36.744   9.112 -46.744  1.00 52.49           C  
ATOM   2149  C   TRP B 377      36.625   8.674 -48.204  1.00 52.47           C  
ATOM   2150  O   TRP B 377      37.434   9.079 -49.038  1.00 52.91           O  
ATOM   2151  CB  TRP B 377      37.258   7.949 -45.935  1.00 52.10           C  
ATOM   2152  CG  TRP B 377      38.645   7.464 -46.289  1.00 52.77           C  
ATOM   2153  CD1 TRP B 377      39.826   7.919 -45.762  1.00 51.66           C  
ATOM   2154  CD2 TRP B 377      38.995   6.388 -47.188  1.00 52.02           C  
ATOM   2155  NE1 TRP B 377      40.879   7.202 -46.281  1.00 52.46           N  
ATOM   2156  CE2 TRP B 377      40.403   6.264 -47.162  1.00 52.81           C  
ATOM   2157  CE3 TRP B 377      38.259   5.528 -48.014  1.00 51.16           C  
ATOM   2158  CZ2 TRP B 377      41.090   5.311 -47.927  1.00 51.85           C  
ATOM   2159  CZ3 TRP B 377      38.937   4.589 -48.774  1.00 51.85           C  
ATOM   2160  CH2 TRP B 377      40.340   4.485 -48.723  1.00 52.14           C  
ATOM   2161  N   ILE B 378      35.631   7.843 -48.507  1.00 52.09           N  
ATOM   2162  CA  ILE B 378      35.317   7.517 -49.890  1.00 52.54           C  
ATOM   2163  C   ILE B 378      35.019   8.797 -50.723  1.00 53.23           C  
ATOM   2164  O   ILE B 378      35.496   8.916 -51.843  1.00 52.40           O  
ATOM   2165  CB  ILE B 378      34.145   6.479 -50.014  1.00 52.16           C  
ATOM   2166  CG1 ILE B 378      34.556   5.130 -49.431  1.00 51.98           C  
ATOM   2167  CG2 ILE B 378      33.716   6.283 -51.472  1.00 49.69           C  
ATOM   2168  CD1 ILE B 378      33.408   4.129 -49.330  1.00 52.45           C  
ATOM   2169  N   GLU B 379      34.270   9.752 -50.175  1.00 54.39           N  
ATOM   2170  CA  GLU B 379      33.928  10.964 -50.956  1.00 56.71           C  
ATOM   2171  C   GLU B 379      35.175  11.833 -51.212  1.00 56.60           C  
ATOM   2172  O   GLU B 379      35.310  12.422 -52.297  1.00 56.08           O  
ATOM   2173  CB  GLU B 379      32.730  11.753 -50.370  1.00 55.84           C  
ATOM   2174  CG  GLU B 379      31.475  10.847 -50.111  1.00 59.50           C  
ATOM   2175  CD  GLU B 379      30.097  11.571 -49.981  1.00 60.42           C  
ATOM   2176  OE1 GLU B 379      29.077  10.953 -50.404  1.00 64.52           O  
ATOM   2177  OE2 GLU B 379      30.016  12.713 -49.445  1.00 63.54           O  
ATOM   2178  N   LYS B 380      36.103  11.866 -50.244  1.00 56.85           N  
ATOM   2179  CA  LYS B 380      37.356  12.612 -50.429  1.00 57.17           C  
ATOM   2180  C   LYS B 380      38.221  11.931 -51.470  1.00 56.58           C  
ATOM   2181  O   LYS B 380      38.986  12.580 -52.169  1.00 56.09           O  
ATOM   2182  CB  LYS B 380      38.141  12.777 -49.120  1.00 57.45           C  
ATOM   2183  CG  LYS B 380      37.682  13.910 -48.214  1.00 60.15           C  
ATOM   2184  CD  LYS B 380      38.192  15.295 -48.680  1.00 65.42           C  
ATOM   2185  CE  LYS B 380      37.235  16.028 -49.669  1.00 67.66           C  
ATOM   2186  NZ  LYS B 380      35.913  16.451 -49.071  1.00 68.80           N  
ATOM   2187  N   ARG B 381      38.077  10.619 -51.584  1.00 56.52           N  
ATOM   2188  CA  ARG B 381      38.900   9.841 -52.509  1.00 56.70           C  
ATOM   2189  C   ARG B 381      38.555  10.065 -53.989  1.00 57.39           C  
ATOM   2190  O   ARG B 381      39.286   9.626 -54.875  1.00 57.81           O  
ATOM   2191  CB  ARG B 381      38.799   8.364 -52.137  1.00 56.18           C  
ATOM   2192  CG  ARG B 381      39.879   7.474 -52.707  1.00 54.89           C  
ATOM   2193  CD  ARG B 381      39.702   6.049 -52.233  1.00 52.47           C  
ATOM   2194  NE  ARG B 381      38.464   5.451 -52.729  1.00 52.03           N  
ATOM   2195  CZ  ARG B 381      38.218   4.151 -52.716  1.00 51.19           C  
ATOM   2196  NH1 ARG B 381      39.128   3.317 -52.235  1.00 52.05           N  
ATOM   2197  NH2 ARG B 381      37.080   3.684 -53.188  1.00 49.53           N  
ATOM   2198  N   ARG B 382      37.462  10.777 -54.254  1.00 58.37           N  
ATOM   2199  CA  ARG B 382      36.916  10.914 -55.615  1.00 59.16           C  
ATOM   2200  C   ARG B 382      37.908  11.325 -56.707  1.00 59.62           C  
ATOM   2201  O   ARG B 382      37.948  10.714 -57.772  1.00 60.31           O  
ATOM   2202  CB  ARG B 382      35.637  11.761 -55.634  1.00 59.21           C  
ATOM   2203  CG  ARG B 382      34.466  11.026 -54.990  1.00 59.84           C  
ATOM   2204  CD  ARG B 382      33.122  11.520 -55.439  1.00 61.54           C  
ATOM   2205  NE  ARG B 382      32.148  10.428 -55.410  1.00 64.60           N  
ATOM   2206  CZ  ARG B 382      31.153  10.307 -54.526  1.00 66.73           C  
ATOM   2207  NH1 ARG B 382      30.974  11.228 -53.579  1.00 67.17           N  
ATOM   2208  NH2 ARG B 382      30.327   9.257 -54.592  1.00 66.31           N  
ATOM   2209  N   GLY B 383      38.724  12.335 -56.466  1.00 59.71           N  
ATOM   2210  CA  GLY B 383      39.711  12.694 -57.497  1.00 60.41           C  
ATOM   2211  C   GLY B 383      40.918  11.767 -57.698  1.00 60.44           C  
ATOM   2212  O   GLY B 383      41.620  11.883 -58.690  1.00 60.49           O  
ATOM   2213  N   GLU B 384      41.148  10.838 -56.768  1.00 60.60           N  
ATOM   2214  CA  GLU B 384      42.463  10.187 -56.603  1.00 60.54           C  
ATOM   2215  C   GLU B 384      42.648   8.849 -57.329  1.00 59.72           C  
ATOM   2216  O   GLU B 384      41.684   8.238 -57.814  1.00 60.11           O  
ATOM   2217  CB  GLU B 384      42.763  10.012 -55.109  1.00 60.14           C  
ATOM   2218  CG  GLU B 384      42.885  11.337 -54.351  1.00 61.77           C  
ATOM   2219  CD  GLU B 384      42.692  11.212 -52.828  1.00 62.27           C  
ATOM   2220  OE1 GLU B 384      42.198  12.203 -52.235  1.00 64.97           O  
ATOM   2221  OE2 GLU B 384      43.026  10.153 -52.223  1.00 63.04           O  
ATOM   2222  N   LYS B 385      43.901   8.412 -57.410  1.00 58.87           N  
ATOM   2223  CA  LYS B 385      44.224   7.056 -57.849  1.00 58.06           C  
ATOM   2224  C   LYS B 385      44.141   6.108 -56.658  1.00 56.91           C  
ATOM   2225  O   LYS B 385      44.507   6.465 -55.530  1.00 56.98           O  
ATOM   2226  CB  LYS B 385      45.604   6.985 -58.518  1.00 58.48           C  
ATOM   2227  CG  LYS B 385      46.768   7.357 -57.609  1.00 60.06           C  
ATOM   2228  CD  LYS B 385      48.013   7.783 -58.410  1.00 63.40           C  
ATOM   2229  CE  LYS B 385      47.798   9.129 -59.124  1.00 64.06           C  
ATOM   2230  NZ  LYS B 385      49.085   9.771 -59.508  1.00 63.49           N  
ATOM   2231  N   LEU B 386      43.641   4.906 -56.917  1.00 55.23           N  
ATOM   2232  CA  LEU B 386      43.418   3.925 -55.877  1.00 53.67           C  
ATOM   2233  C   LEU B 386      44.670   3.666 -55.030  1.00 53.15           C  
ATOM   2234  O   LEU B 386      45.751   3.430 -55.553  1.00 52.65           O  
ATOM   2235  CB  LEU B 386      42.895   2.626 -56.492  1.00 52.92           C  
ATOM   2236  CG  LEU B 386      42.801   1.378 -55.610  1.00 52.44           C  
ATOM   2237  CD1 LEU B 386      41.744   1.489 -54.539  1.00 52.26           C  
ATOM   2238  CD2 LEU B 386      42.524   0.161 -56.486  1.00 53.95           C  
ATOM   2239  N   ASP B 387      44.498   3.753 -53.716  1.00 52.83           N  
ATOM   2240  CA  ASP B 387      45.449   3.197 -52.760  1.00 52.18           C  
ATOM   2241  C   ASP B 387      44.958   1.802 -52.323  1.00 51.38           C  
ATOM   2242  O   ASP B 387      44.270   1.647 -51.325  1.00 51.35           O  
ATOM   2243  CB  ASP B 387      45.613   4.146 -51.570  1.00 52.18           C  
ATOM   2244  CG  ASP B 387      46.587   3.622 -50.523  1.00 53.40           C  
ATOM   2245  OD1 ASP B 387      46.928   2.407 -50.535  1.00 53.47           O  
ATOM   2246  OD2 ASP B 387      47.004   4.437 -49.668  1.00 54.79           O  
ATOM   2247  N   LYS B 388      45.303   0.790 -53.104  1.00 51.12           N  
ATOM   2248  CA  LYS B 388      44.835  -0.563 -52.861  1.00 51.07           C  
ATOM   2249  C   LYS B 388      45.316  -1.131 -51.512  1.00 50.82           C  
ATOM   2250  O   LYS B 388      44.548  -1.751 -50.766  1.00 51.17           O  
ATOM   2251  CB  LYS B 388      45.235  -1.458 -54.026  1.00 50.94           C  
ATOM   2252  CG  LYS B 388      44.392  -2.705 -54.131  1.00 52.26           C  
ATOM   2253  CD  LYS B 388      44.355  -3.172 -55.557  1.00 54.10           C  
ATOM   2254  CE  LYS B 388      43.928  -4.615 -55.664  1.00 54.64           C  
ATOM   2255  NZ  LYS B 388      44.284  -5.119 -57.030  1.00 55.04           N  
ATOM   2256  N   VAL B 389      46.573  -0.887 -51.192  1.00 49.64           N  
ATOM   2257  CA  VAL B 389      47.123  -1.320 -49.926  1.00 49.36           C  
ATOM   2258  C   VAL B 389      46.242  -0.883 -48.755  1.00 50.19           C  
ATOM   2259  O   VAL B 389      45.786  -1.722 -47.969  1.00 50.73           O  
ATOM   2260  CB  VAL B 389      48.564  -0.798 -49.753  1.00 48.76           C  
ATOM   2261  CG1 VAL B 389      49.084  -1.127 -48.384  1.00 47.31           C  
ATOM   2262  CG2 VAL B 389      49.450  -1.382 -50.836  1.00 46.83           C  
ATOM   2263  N   LEU B 390      45.999   0.428 -48.647  1.00 50.27           N  
ATOM   2264  CA  LEU B 390      45.122   0.967 -47.616  1.00 49.85           C  
ATOM   2265  C   LEU B 390      43.695   0.417 -47.672  1.00 49.63           C  
ATOM   2266  O   LEU B 390      43.140   0.086 -46.632  1.00 50.40           O  
ATOM   2267  CB  LEU B 390      45.085   2.495 -47.657  1.00 50.11           C  
ATOM   2268  CG  LEU B 390      44.360   3.242 -46.524  1.00 49.82           C  
ATOM   2269  CD1 LEU B 390      44.832   2.776 -45.137  1.00 47.38           C  
ATOM   2270  CD2 LEU B 390      44.573   4.754 -46.696  1.00 49.61           C  
ATOM   2271  N   ALA B 391      43.108   0.319 -48.863  1.00 48.64           N  
ATOM   2272  CA  ALA B 391      41.748  -0.196 -48.994  1.00 47.94           C  
ATOM   2273  C   ALA B 391      41.642  -1.647 -48.503  1.00 48.02           C  
ATOM   2274  O   ALA B 391      40.765  -1.964 -47.708  1.00 47.63           O  
ATOM   2275  CB  ALA B 391      41.259  -0.062 -50.414  1.00 47.95           C  
ATOM   2276  N   LEU B 392      42.563  -2.510 -48.928  1.00 48.44           N  
ATOM   2277  CA  LEU B 392      42.632  -3.890 -48.407  1.00 48.84           C  
ATOM   2278  C   LEU B 392      42.753  -3.987 -46.887  1.00 48.84           C  
ATOM   2279  O   LEU B 392      42.039  -4.760 -46.251  1.00 48.15           O  
ATOM   2280  CB  LEU B 392      43.742  -4.686 -49.097  1.00 48.62           C  
ATOM   2281  CG  LEU B 392      43.334  -5.576 -50.288  1.00 49.23           C  
ATOM   2282  CD1 LEU B 392      41.867  -5.416 -50.766  1.00 48.99           C  
ATOM   2283  CD2 LEU B 392      44.300  -5.372 -51.434  1.00 48.64           C  
ATOM   2284  N   GLU B 393      43.644  -3.179 -46.321  1.00 49.77           N  
ATOM   2285  CA  GLU B 393      43.734  -2.983 -44.875  1.00 51.03           C  
ATOM   2286  C   GLU B 393      42.370  -2.577 -44.240  1.00 51.47           C  
ATOM   2287  O   GLU B 393      41.860  -3.256 -43.334  1.00 51.86           O  
ATOM   2288  CB  GLU B 393      44.799  -1.917 -44.578  1.00 51.29           C  
ATOM   2289  CG  GLU B 393      45.078  -1.668 -43.101  1.00 53.83           C  
ATOM   2290  CD  GLU B 393      45.679  -2.878 -42.418  1.00 58.57           C  
ATOM   2291  OE1 GLU B 393      46.535  -3.557 -43.049  1.00 59.43           O  
ATOM   2292  OE2 GLU B 393      45.285  -3.154 -41.257  1.00 60.47           O  
ATOM   2293  N   LEU B 394      41.769  -1.485 -44.705  1.00 51.30           N  
ATOM   2294  CA  LEU B 394      40.506  -1.061 -44.097  1.00 51.83           C  
ATOM   2295  C   LEU B 394      39.465  -2.173 -44.200  1.00 51.83           C  
ATOM   2296  O   LEU B 394      38.653  -2.335 -43.296  1.00 51.77           O  
ATOM   2297  CB  LEU B 394      39.972   0.248 -44.695  1.00 51.34           C  
ATOM   2298  CG  LEU B 394      40.827   1.511 -44.481  1.00 52.56           C  
ATOM   2299  CD1 LEU B 394      40.030   2.765 -44.780  1.00 52.96           C  
ATOM   2300  CD2 LEU B 394      41.415   1.616 -43.080  1.00 52.37           C  
ATOM   2301  N   PHE B 395      39.496  -2.942 -45.290  1.00 51.50           N  
ATOM   2302  CA  PHE B 395      38.465  -3.931 -45.487  1.00 51.34           C  
ATOM   2303  C   PHE B 395      38.640  -5.061 -44.476  1.00 52.43           C  
ATOM   2304  O   PHE B 395      37.654  -5.585 -43.931  1.00 52.40           O  
ATOM   2305  CB  PHE B 395      38.430  -4.488 -46.902  1.00 50.20           C  
ATOM   2306  CG  PHE B 395      37.467  -5.623 -47.045  1.00 50.06           C  
ATOM   2307  CD1 PHE B 395      36.087  -5.394 -46.978  1.00 49.03           C  
ATOM   2308  CD2 PHE B 395      37.922  -6.934 -47.162  1.00 50.42           C  
ATOM   2309  CE1 PHE B 395      35.183  -6.436 -47.074  1.00 47.70           C  
ATOM   2310  CE2 PHE B 395      37.008  -8.006 -47.258  1.00 48.61           C  
ATOM   2311  CZ  PHE B 395      35.644  -7.744 -47.215  1.00 49.13           C  
ATOM   2312  N   GLU B 396      39.909  -5.417 -44.248  1.00 52.69           N  
ATOM   2313  CA  GLU B 396      40.298  -6.460 -43.328  1.00 52.63           C  
ATOM   2314  C   GLU B 396      39.820  -6.122 -41.928  1.00 52.67           C  
ATOM   2315  O   GLU B 396      39.326  -7.001 -41.224  1.00 53.97           O  
ATOM   2316  CB  GLU B 396      41.831  -6.677 -43.353  1.00 52.29           C  
ATOM   2317  CG  GLU B 396      42.305  -7.910 -42.561  1.00 52.22           C  
ATOM   2318  CD  GLU B 396      43.807  -8.154 -42.623  1.00 54.14           C  
ATOM   2319  OE1 GLU B 396      44.513  -7.543 -43.455  1.00 58.01           O  
ATOM   2320  OE2 GLU B 396      44.306  -8.973 -41.822  1.00 57.55           O  
ATOM   2321  N   GLN B 397      39.968  -4.860 -41.525  1.00 52.35           N  
ATOM   2322  CA  GLN B 397      39.492  -4.388 -40.213  1.00 51.88           C  
ATOM   2323  C   GLN B 397      37.965  -4.454 -40.062  1.00 51.53           C  
ATOM   2324  O   GLN B 397      37.442  -4.867 -39.018  1.00 51.24           O  
ATOM   2325  CB  GLN B 397      39.992  -2.976 -39.945  1.00 51.39           C  
ATOM   2326  CG  GLN B 397      41.474  -2.915 -39.740  1.00 53.44           C  
ATOM   2327  CD  GLN B 397      42.002  -1.505 -39.636  1.00 55.88           C  
ATOM   2328  OE1 GLN B 397      43.102  -1.214 -40.105  1.00 58.81           O  
ATOM   2329  NE2 GLN B 397      41.240  -0.628 -39.005  1.00 55.64           N  
ATOM   2330  N   ILE B 398      37.252  -4.056 -41.106  1.00 51.36           N  
ATOM   2331  CA  ILE B 398      35.801  -4.134 -41.071  1.00 51.84           C  
ATOM   2332  C   ILE B 398      35.370  -5.590 -40.919  1.00 51.82           C  
ATOM   2333  O   ILE B 398      34.473  -5.889 -40.132  1.00 51.99           O  
ATOM   2334  CB  ILE B 398      35.157  -3.459 -42.294  1.00 52.16           C  
ATOM   2335  CG1 ILE B 398      35.453  -1.944 -42.252  1.00 52.95           C  
ATOM   2336  CG2 ILE B 398      33.647  -3.732 -42.315  1.00 51.08           C  
ATOM   2337  CD1 ILE B 398      35.443  -1.261 -43.621  1.00 52.15           C  
ATOM   2338  N   THR B 399      36.056  -6.485 -41.630  1.00 51.64           N  
ATOM   2339  CA  THR B 399      35.773  -7.919 -41.600  1.00 51.54           C  
ATOM   2340  C   THR B 399      36.085  -8.543 -40.232  1.00 51.37           C  
ATOM   2341  O   THR B 399      35.324  -9.366 -39.721  1.00 51.32           O  
ATOM   2342  CB  THR B 399      36.540  -8.671 -42.727  1.00 51.45           C  
ATOM   2343  OG1 THR B 399      36.289  -8.030 -43.979  1.00 51.12           O  
ATOM   2344  CG2 THR B 399      36.084 -10.111 -42.824  1.00 50.37           C  
ATOM   2345  N   LYS B 400      37.206  -8.157 -39.645  1.00 51.55           N  
ATOM   2346  CA  LYS B 400      37.524  -8.591 -38.281  1.00 51.86           C  
ATOM   2347  C   LYS B 400      36.389  -8.176 -37.331  1.00 52.37           C  
ATOM   2348  O   LYS B 400      35.915  -8.989 -36.545  1.00 52.54           O  
ATOM   2349  CB  LYS B 400      38.850  -7.986 -37.814  1.00 51.70           C  
ATOM   2350  CG  LYS B 400      40.110  -8.721 -38.232  1.00 51.24           C  
ATOM   2351  CD  LYS B 400      41.313  -7.816 -37.992  1.00 51.20           C  
ATOM   2352  CE  LYS B 400      42.604  -8.584 -37.810  1.00 50.50           C  
ATOM   2353  NZ  LYS B 400      42.830  -9.440 -38.971  1.00 50.39           N  
ATOM   2354  N   GLY B 401      35.947  -6.917 -37.424  1.00 52.63           N  
ATOM   2355  CA  GLY B 401      34.850  -6.421 -36.598  1.00 52.79           C  
ATOM   2356  C   GLY B 401      33.597  -7.274 -36.757  1.00 53.18           C  
ATOM   2357  O   GLY B 401      32.987  -7.704 -35.770  1.00 52.50           O  
ATOM   2358  N   VAL B 402      33.210  -7.523 -38.007  1.00 53.61           N  
ATOM   2359  CA  VAL B 402      31.996  -8.287 -38.280  1.00 54.01           C  
ATOM   2360  C   VAL B 402      32.178  -9.702 -37.753  1.00 54.58           C  
ATOM   2361  O   VAL B 402      31.272 -10.271 -37.141  1.00 54.72           O  
ATOM   2362  CB  VAL B 402      31.657  -8.296 -39.784  1.00 53.71           C  
ATOM   2363  CG1 VAL B 402      30.433  -9.157 -40.056  1.00 52.86           C  
ATOM   2364  CG2 VAL B 402      31.429  -6.888 -40.261  1.00 53.30           C  
ATOM   2365  N   ASP B 403      33.367 -10.250 -37.977  1.00 55.02           N  
ATOM   2366  CA  ASP B 403      33.714 -11.561 -37.460  1.00 55.76           C  
ATOM   2367  C   ASP B 403      33.368 -11.643 -35.981  1.00 55.94           C  
ATOM   2368  O   ASP B 403      32.787 -12.628 -35.514  1.00 56.17           O  
ATOM   2369  CB  ASP B 403      35.209 -11.808 -37.643  1.00 56.04           C  
ATOM   2370  CG  ASP B 403      35.588 -13.254 -37.455  1.00 56.82           C  
ATOM   2371  OD1 ASP B 403      35.136 -14.103 -38.246  1.00 58.47           O  
ATOM   2372  OD2 ASP B 403      36.368 -13.542 -36.533  1.00 59.39           O  
ATOM   2373  N   TYR B 404      33.723 -10.587 -35.256  1.00 55.75           N  
ATOM   2374  CA  TYR B 404      33.559 -10.556 -33.815  1.00 55.58           C  
ATOM   2375  C   TYR B 404      32.069 -10.477 -33.427  1.00 55.33           C  
ATOM   2376  O   TYR B 404      31.588 -11.264 -32.604  1.00 55.43           O  
ATOM   2377  CB  TYR B 404      34.410  -9.426 -33.213  1.00 55.19           C  
ATOM   2378  CG  TYR B 404      34.301  -9.310 -31.725  1.00 55.01           C  
ATOM   2379  CD1 TYR B 404      35.105 -10.077 -30.884  1.00 54.18           C  
ATOM   2380  CD2 TYR B 404      33.376  -8.440 -31.149  1.00 55.05           C  
ATOM   2381  CE1 TYR B 404      34.995  -9.981 -29.506  1.00 53.79           C  
ATOM   2382  CE2 TYR B 404      33.257  -8.333 -29.778  1.00 55.42           C  
ATOM   2383  CZ  TYR B 404      34.065  -9.109 -28.966  1.00 55.26           C  
ATOM   2384  OH  TYR B 404      33.936  -8.987 -27.614  1.00 56.48           O  
ATOM   2385  N   ILE B 405      31.351  -9.548 -34.054  1.00 55.15           N  
ATOM   2386  CA  ILE B 405      29.914  -9.372 -33.865  1.00 54.83           C  
ATOM   2387  C   ILE B 405      29.196 -10.718 -33.978  1.00 55.76           C  
ATOM   2388  O   ILE B 405      28.434 -11.110 -33.086  1.00 55.84           O  
ATOM   2389  CB  ILE B 405      29.370  -8.344 -34.888  1.00 55.08           C  
ATOM   2390  CG1 ILE B 405      29.956  -6.947 -34.583  1.00 54.30           C  
ATOM   2391  CG2 ILE B 405      27.842  -8.334 -34.922  1.00 53.05           C  
ATOM   2392  CD1 ILE B 405      29.743  -5.883 -35.665  1.00 54.24           C  
ATOM   2393  N   HIS B 406      29.487 -11.442 -35.059  1.00 56.13           N  
ATOM   2394  CA  HIS B 406      28.913 -12.760 -35.302  1.00 56.07           C  
ATOM   2395  C   HIS B 406      29.308 -13.785 -34.242  1.00 56.33           C  
ATOM   2396  O   HIS B 406      28.496 -14.656 -33.887  1.00 56.74           O  
ATOM   2397  CB  HIS B 406      29.303 -13.250 -36.700  1.00 56.17           C  
ATOM   2398  CG  HIS B 406      28.700 -12.448 -37.815  1.00 55.77           C  
ATOM   2399  ND1 HIS B 406      28.819 -12.808 -39.142  1.00 56.32           N  
ATOM   2400  CD2 HIS B 406      27.954 -11.317 -37.800  1.00 54.99           C  
ATOM   2401  CE1 HIS B 406      28.183 -11.930 -39.895  1.00 54.60           C  
ATOM   2402  NE2 HIS B 406      27.651 -11.014 -39.105  1.00 55.21           N  
ATOM   2403  N   SER B 407      30.536 -13.690 -33.729  1.00 56.15           N  
ATOM   2404  CA  SER B 407      31.005 -14.648 -32.707  1.00 55.94           C  
ATOM   2405  C   SER B 407      30.216 -14.428 -31.436  1.00 55.89           C  
ATOM   2406  O   SER B 407      29.937 -15.364 -30.715  1.00 56.19           O  
ATOM   2407  CB  SER B 407      32.516 -14.541 -32.440  1.00 55.72           C  
ATOM   2408  OG  SER B 407      32.852 -13.357 -31.720  1.00 55.85           O  
ATOM   2409  N   LYS B 408      29.817 -13.184 -31.202  1.00 56.17           N  
ATOM   2410  CA  LYS B 408      29.008 -12.825 -30.047  1.00 55.96           C  
ATOM   2411  C   LYS B 408      27.548 -13.093 -30.327  1.00 56.12           C  
ATOM   2412  O   LYS B 408      26.676 -12.511 -29.682  1.00 56.28           O  
ATOM   2413  CB  LYS B 408      29.201 -11.347 -29.708  1.00 55.92           C  
ATOM   2414  CG  LYS B 408      30.660 -10.891 -29.716  1.00 55.91           C  
ATOM   2415  CD  LYS B 408      31.580 -11.856 -28.960  1.00 57.12           C  
ATOM   2416  CE  LYS B 408      31.441 -11.749 -27.442  1.00 56.62           C  
ATOM   2417  NZ  LYS B 408      32.632 -12.340 -26.756  1.00 57.45           N  
ATOM   2418  N   LYS B 409      27.290 -13.971 -31.298  1.00 56.28           N  
ATOM   2419  CA  LYS B 409      25.929 -14.357 -31.692  1.00 56.54           C  
ATOM   2420  C   LYS B 409      25.026 -13.151 -32.001  1.00 56.15           C  
ATOM   2421  O   LYS B 409      23.867 -13.094 -31.583  1.00 56.06           O  
ATOM   2422  CB  LYS B 409      25.288 -15.260 -30.633  1.00 56.47           C  
ATOM   2423  CG  LYS B 409      26.064 -16.547 -30.297  1.00 58.00           C  
ATOM   2424  CD  LYS B 409      26.241 -17.489 -31.506  1.00 60.07           C  
ATOM   2425  CE  LYS B 409      25.726 -18.927 -31.229  1.00 60.91           C  
ATOM   2426  NZ  LYS B 409      26.181 -19.528 -29.933  1.00 60.50           N  
ATOM   2427  N   LEU B 410      25.575 -12.195 -32.739  1.00 55.65           N  
ATOM   2428  CA  LEU B 410      24.846 -10.988 -33.103  1.00 55.42           C  
ATOM   2429  C   LEU B 410      25.017 -10.675 -34.586  1.00 55.45           C  
ATOM   2430  O   LEU B 410      26.012 -11.051 -35.195  1.00 55.39           O  
ATOM   2431  CB  LEU B 410      25.332  -9.803 -32.270  1.00 54.81           C  
ATOM   2432  CG  LEU B 410      24.925  -9.685 -30.797  1.00 54.28           C  
ATOM   2433  CD1 LEU B 410      25.789  -8.611 -30.148  1.00 53.95           C  
ATOM   2434  CD2 LEU B 410      23.433  -9.374 -30.598  1.00 50.68           C  
ATOM   2435  N   ILE B 411      24.041  -9.992 -35.170  1.00 55.81           N  
ATOM   2436  CA  ILE B 411      24.165  -9.523 -36.559  1.00 55.84           C  
ATOM   2437  C   ILE B 411      23.932  -8.030 -36.601  1.00 55.75           C  
ATOM   2438  O   ILE B 411      23.069  -7.518 -35.876  1.00 56.23           O  
ATOM   2439  CB  ILE B 411      23.228 -10.275 -37.559  1.00 55.59           C  
ATOM   2440  CG1 ILE B 411      21.757 -10.073 -37.210  1.00 55.44           C  
ATOM   2441  CG2 ILE B 411      23.571 -11.773 -37.599  1.00 55.41           C  
ATOM   2442  CD1 ILE B 411      20.806 -10.705 -38.217  1.00 56.39           C  
ATOM   2443  N   ASN B 412      24.704  -7.334 -37.432  1.00 55.48           N  
ATOM   2444  CA  ASN B 412      24.644  -5.878 -37.474  1.00 55.29           C  
ATOM   2445  C   ASN B 412      23.483  -5.295 -38.289  1.00 55.02           C  
ATOM   2446  O   ASN B 412      22.780  -4.419 -37.797  1.00 55.19           O  
ATOM   2447  CB  ASN B 412      25.972  -5.281 -37.961  1.00 55.53           C  
ATOM   2448  CG  ASN B 412      25.951  -3.758 -37.940  1.00 55.16           C  
ATOM   2449  OD1 ASN B 412      25.277  -3.125 -38.764  1.00 54.51           O  
ATOM   2450  ND2 ASN B 412      26.639  -3.168 -36.967  1.00 52.54           N  
ATOM   2451  N   ARG B 413      23.324  -5.752 -39.536  1.00 54.75           N  
ATOM   2452  CA  ARG B 413      22.203  -5.358 -40.442  1.00 54.54           C  
ATOM   2453  C   ARG B 413      22.301  -3.964 -41.074  1.00 54.66           C  
ATOM   2454  O   ARG B 413      21.487  -3.614 -41.933  1.00 54.78           O  
ATOM   2455  CB  ARG B 413      20.826  -5.491 -39.778  1.00 54.04           C  
ATOM   2456  CG  ARG B 413      20.475  -6.880 -39.274  1.00 53.40           C  
ATOM   2457  CD  ARG B 413      18.968  -7.026 -39.082  1.00 50.70           C  
ATOM   2458  NE  ARG B 413      18.443  -6.198 -37.998  1.00 48.99           N  
ATOM   2459  CZ  ARG B 413      17.213  -6.311 -37.499  1.00 48.22           C  
ATOM   2460  NH1 ARG B 413      16.370  -7.219 -37.983  1.00 46.42           N  
ATOM   2461  NH2 ARG B 413      16.825  -5.521 -36.507  1.00 46.89           N  
ATOM   2462  N   ASP B 414      23.277  -3.171 -40.655  1.00 54.65           N  
ATOM   2463  CA  ASP B 414      23.397  -1.810 -41.146  1.00 54.55           C  
ATOM   2464  C   ASP B 414      24.826  -1.487 -41.503  1.00 54.51           C  
ATOM   2465  O   ASP B 414      25.217  -0.328 -41.496  1.00 55.56           O  
ATOM   2466  CB  ASP B 414      22.902  -0.837 -40.085  1.00 54.88           C  
ATOM   2467  CG  ASP B 414      22.307   0.420 -40.670  1.00 55.97           C  
ATOM   2468  OD1 ASP B 414      22.114   0.507 -41.901  1.00 56.79           O  
ATOM   2469  OD2 ASP B 414      22.020   1.334 -39.876  1.00 59.89           O  
ATOM   2470  N   LEU B 415      25.612  -2.516 -41.785  1.00 54.55           N  
ATOM   2471  CA  LEU B 415      26.953  -2.356 -42.294  1.00 54.62           C  
ATOM   2472  C   LEU B 415      26.942  -1.501 -43.542  1.00 54.60           C  
ATOM   2473  O   LEU B 415      26.397  -1.900 -44.573  1.00 55.04           O  
ATOM   2474  CB  LEU B 415      27.521  -3.721 -42.629  1.00 55.37           C  
ATOM   2475  CG  LEU B 415      28.583  -4.366 -41.726  1.00 57.48           C  
ATOM   2476  CD1 LEU B 415      28.598  -3.808 -40.277  1.00 56.49           C  
ATOM   2477  CD2 LEU B 415      28.406  -5.897 -41.749  1.00 55.68           C  
ATOM   2478  N   LYS B 416      27.519  -0.311 -43.441  1.00 54.03           N  
ATOM   2479  CA  LYS B 416      27.586   0.615 -44.564  1.00 54.04           C  
ATOM   2480  C   LYS B 416      28.577   1.719 -44.194  1.00 53.14           C  
ATOM   2481  O   LYS B 416      28.749   2.006 -43.015  1.00 53.81           O  
ATOM   2482  CB  LYS B 416      26.196   1.180 -44.917  1.00 54.16           C  
ATOM   2483  CG  LYS B 416      25.534   2.108 -43.876  1.00 55.60           C  
ATOM   2484  CD  LYS B 416      24.076   2.355 -44.230  1.00 55.07           C  
ATOM   2485  CE  LYS B 416      23.471   3.470 -43.385  1.00 59.12           C  
ATOM   2486  NZ  LYS B 416      21.953   3.522 -43.562  1.00 60.56           N  
ATOM   2487  N   PRO B 417      29.236   2.327 -45.189  1.00 51.83           N  
ATOM   2488  CA  PRO B 417      30.313   3.298 -44.950  1.00 51.84           C  
ATOM   2489  C   PRO B 417      29.987   4.468 -44.002  1.00 52.10           C  
ATOM   2490  O   PRO B 417      30.870   4.904 -43.269  1.00 51.72           O  
ATOM   2491  CB  PRO B 417      30.635   3.814 -46.350  1.00 51.25           C  
ATOM   2492  CG  PRO B 417      30.264   2.675 -47.233  1.00 51.52           C  
ATOM   2493  CD  PRO B 417      29.017   2.106 -46.621  1.00 51.28           C  
ATOM   2494  N   SER B 418      28.744   4.953 -43.995  1.00 52.69           N  
ATOM   2495  CA  SER B 418      28.356   6.031 -43.063  1.00 53.31           C  
ATOM   2496  C   SER B 418      28.315   5.572 -41.596  1.00 53.67           C  
ATOM   2497  O   SER B 418      28.274   6.419 -40.691  1.00 54.54           O  
ATOM   2498  CB  SER B 418      27.041   6.697 -43.470  1.00 52.52           C  
ATOM   2499  OG  SER B 418      25.956   5.796 -43.363  1.00 54.39           O  
ATOM   2500  N   ASN B 419      28.372   4.251 -41.367  1.00 53.28           N  
ATOM   2501  CA  ASN B 419      28.326   3.678 -40.011  1.00 52.92           C  
ATOM   2502  C   ASN B 419      29.650   3.097 -39.577  1.00 53.05           C  
ATOM   2503  O   ASN B 419      29.742   2.395 -38.568  1.00 52.60           O  
ATOM   2504  CB  ASN B 419      27.267   2.586 -39.923  1.00 53.19           C  
ATOM   2505  CG  ASN B 419      25.841   3.139 -39.992  1.00 52.50           C  
ATOM   2506  OD1 ASN B 419      25.616   4.333 -39.799  1.00 50.74           O  
ATOM   2507  ND2 ASN B 419      24.879   2.259 -40.254  1.00 51.07           N  
ATOM   2508  N   ILE B 420      30.685   3.392 -40.346  1.00 52.78           N  
ATOM   2509  CA  ILE B 420      32.003   2.930 -40.022  1.00 53.22           C  
ATOM   2510  C   ILE B 420      32.838   4.167 -39.750  1.00 54.00           C  
ATOM   2511  O   ILE B 420      32.869   5.074 -40.578  1.00 54.15           O  
ATOM   2512  CB  ILE B 420      32.554   2.098 -41.178  1.00 52.92           C  
ATOM   2513  CG1 ILE B 420      31.668   0.870 -41.373  1.00 53.22           C  
ATOM   2514  CG2 ILE B 420      33.981   1.696 -40.916  1.00 52.91           C  
ATOM   2515  CD1 ILE B 420      31.860   0.135 -42.694  1.00 56.26           C  
ATOM   2516  N   PHE B 421      33.491   4.216 -38.592  1.00 54.88           N  
ATOM   2517  CA  PHE B 421      34.213   5.421 -38.172  1.00 56.74           C  
ATOM   2518  C   PHE B 421      35.727   5.273 -38.216  1.00 58.06           C  
ATOM   2519  O   PHE B 421      36.265   4.179 -37.969  1.00 58.14           O  
ATOM   2520  CB  PHE B 421      33.753   5.856 -36.778  1.00 56.86           C  
ATOM   2521  CG  PHE B 421      32.259   6.082 -36.679  1.00 57.47           C  
ATOM   2522  CD1 PHE B 421      31.570   6.695 -37.698  1.00 57.40           C  
ATOM   2523  CD2 PHE B 421      31.557   5.682 -35.564  1.00 59.02           C  
ATOM   2524  CE1 PHE B 421      30.198   6.892 -37.621  1.00 59.76           C  
ATOM   2525  CE2 PHE B 421      30.193   5.892 -35.471  1.00 60.69           C  
ATOM   2526  CZ  PHE B 421      29.509   6.501 -36.514  1.00 59.03           C  
ATOM   2527  N   LEU B 422      36.416   6.363 -38.541  1.00 59.27           N  
ATOM   2528  CA  LEU B 422      37.876   6.353 -38.581  1.00 60.94           C  
ATOM   2529  C   LEU B 422      38.454   6.926 -37.301  1.00 62.34           C  
ATOM   2530  O   LEU B 422      37.909   7.881 -36.758  1.00 62.95           O  
ATOM   2531  CB  LEU B 422      38.382   7.134 -39.797  1.00 60.92           C  
ATOM   2532  CG  LEU B 422      38.268   6.406 -41.148  1.00 61.27           C  
ATOM   2533  CD1 LEU B 422      36.842   6.350 -41.658  1.00 59.86           C  
ATOM   2534  CD2 LEU B 422      39.172   7.044 -42.192  1.00 61.55           C  
ATOM   2535  N   VAL B 423      39.534   6.328 -36.797  1.00 64.21           N  
ATOM   2536  CA  VAL B 423      40.260   6.879 -35.632  1.00 65.68           C  
ATOM   2537  C   VAL B 423      41.671   7.317 -36.007  1.00 66.70           C  
ATOM   2538  O   VAL B 423      42.311   8.072 -35.277  1.00 66.99           O  
ATOM   2539  CB  VAL B 423      40.315   5.922 -34.403  1.00 65.64           C  
ATOM   2540  CG1 VAL B 423      38.940   5.774 -33.772  1.00 66.14           C  
ATOM   2541  CG2 VAL B 423      40.907   4.558 -34.776  1.00 66.42           C  
ATOM   2542  N   ASP B 424      42.148   6.837 -37.147  1.00 67.99           N  
ATOM   2543  CA  ASP B 424      43.407   7.304 -37.722  1.00 69.43           C  
ATOM   2544  C   ASP B 424      43.246   7.363 -39.234  1.00 69.70           C  
ATOM   2545  O   ASP B 424      42.173   7.039 -39.779  1.00 70.11           O  
ATOM   2546  CB  ASP B 424      44.558   6.347 -37.364  1.00 69.72           C  
ATOM   2547  CG  ASP B 424      44.877   6.334 -35.872  1.00 71.69           C  
ATOM   2548  OD1 ASP B 424      44.871   7.416 -35.242  1.00 72.58           O  
ATOM   2549  OD2 ASP B 424      45.145   5.236 -35.327  1.00 74.30           O  
ATOM   2550  N   THR B 425      44.314   7.766 -39.912  1.00 69.65           N  
ATOM   2551  CA  THR B 425      44.386   7.606 -41.356  1.00 69.53           C  
ATOM   2552  C   THR B 425      44.360   6.118 -41.707  1.00 69.31           C  
ATOM   2553  O   THR B 425      44.108   5.758 -42.863  1.00 69.70           O  
ATOM   2554  CB  THR B 425      45.664   8.257 -41.955  1.00 69.63           C  
ATOM   2555  OG1 THR B 425      46.823   7.867 -41.193  1.00 69.33           O  
ATOM   2556  CG2 THR B 425      45.536   9.782 -41.971  1.00 69.46           C  
ATOM   2557  N   LYS B 426      44.591   5.266 -40.700  1.00 68.41           N  
ATOM   2558  CA  LYS B 426      44.831   3.840 -40.926  1.00 67.73           C  
ATOM   2559  C   LYS B 426      43.915   2.849 -40.160  1.00 67.22           C  
ATOM   2560  O   LYS B 426      44.156   1.633 -40.203  1.00 67.04           O  
ATOM   2561  CB  LYS B 426      46.310   3.521 -40.663  1.00 67.55           C  
ATOM   2562  N   GLN B 427      42.867   3.343 -39.490  1.00 66.09           N  
ATOM   2563  CA  GLN B 427      42.075   2.478 -38.601  1.00 65.02           C  
ATOM   2564  C   GLN B 427      40.615   2.853 -38.424  1.00 63.79           C  
ATOM   2565  O   GLN B 427      40.286   4.003 -38.117  1.00 64.22           O  
ATOM   2566  CB  GLN B 427      42.724   2.374 -37.219  1.00 65.48           C  
ATOM   2567  CG  GLN B 427      42.085   1.306 -36.340  1.00 67.34           C  
ATOM   2568  CD  GLN B 427      42.647   1.280 -34.936  1.00 68.77           C  
ATOM   2569  OE1 GLN B 427      43.538   2.057 -34.606  1.00 71.06           O  
ATOM   2570  NE2 GLN B 427      42.122   0.391 -34.101  1.00 68.38           N  
ATOM   2571  N   VAL B 428      39.755   1.848 -38.561  1.00 61.70           N  
ATOM   2572  CA  VAL B 428      38.317   2.032 -38.565  1.00 59.86           C  
ATOM   2573  C   VAL B 428      37.589   1.328 -37.417  1.00 58.61           C  
ATOM   2574  O   VAL B 428      38.109   0.416 -36.802  1.00 58.10           O  
ATOM   2575  CB  VAL B 428      37.689   1.588 -39.921  1.00 60.37           C  
ATOM   2576  CG1 VAL B 428      38.014   2.606 -41.027  1.00 60.04           C  
ATOM   2577  CG2 VAL B 428      38.132   0.184 -40.295  1.00 58.48           C  
ATOM   2578  N   LYS B 429      36.364   1.764 -37.156  1.00 57.37           N  
ATOM   2579  CA  LYS B 429      35.547   1.200 -36.091  1.00 56.39           C  
ATOM   2580  C   LYS B 429      34.099   1.193 -36.538  1.00 55.62           C  
ATOM   2581  O   LYS B 429      33.607   2.209 -37.027  1.00 55.76           O  
ATOM   2582  CB  LYS B 429      35.726   2.006 -34.797  1.00 56.27           C  
ATOM   2583  CG  LYS B 429      36.921   1.537 -33.957  1.00 55.77           C  
ATOM   2584  CD  LYS B 429      37.368   2.596 -32.982  1.00 58.25           C  
ATOM   2585  CE  LYS B 429      38.692   2.252 -32.291  1.00 57.67           C  
ATOM   2586  NZ  LYS B 429      38.488   1.382 -31.094  1.00 58.49           N  
ATOM   2587  N   ILE B 430      33.440   0.041 -36.413  1.00 54.89           N  
ATOM   2588  CA  ILE B 430      32.008  -0.097 -36.737  1.00 54.07           C  
ATOM   2589  C   ILE B 430      31.223   0.614 -35.661  1.00 54.33           C  
ATOM   2590  O   ILE B 430      31.463   0.422 -34.465  1.00 53.41           O  
ATOM   2591  CB  ILE B 430      31.566  -1.580 -36.858  1.00 54.13           C  
ATOM   2592  CG1 ILE B 430      32.307  -2.277 -38.024  1.00 54.57           C  
ATOM   2593  CG2 ILE B 430      30.044  -1.704 -36.994  1.00 51.76           C  
ATOM   2594  CD1 ILE B 430      32.356  -3.822 -37.961  1.00 53.35           C  
ATOM   2595  N   GLY B 431      30.270   1.426 -36.095  1.00 55.17           N  
ATOM   2596  CA  GLY B 431      29.732   2.457 -35.229  1.00 55.92           C  
ATOM   2597  C   GLY B 431      28.270   2.539 -34.855  1.00 56.31           C  
ATOM   2598  O   GLY B 431      27.945   3.074 -33.776  1.00 58.28           O  
ATOM   2599  N   ASP B 432      27.370   2.072 -35.703  1.00 55.71           N  
ATOM   2600  CA  ASP B 432      25.935   2.286 -35.417  1.00 54.91           C  
ATOM   2601  C   ASP B 432      25.235   0.967 -35.189  1.00 54.26           C  
ATOM   2602  O   ASP B 432      24.997   0.207 -36.124  1.00 54.02           O  
ATOM   2603  CB  ASP B 432      25.243   3.059 -36.550  1.00 54.80           C  
ATOM   2604  CG  ASP B 432      23.731   3.272 -36.301  1.00 55.60           C  
ATOM   2605  OD1 ASP B 432      23.192   2.756 -35.306  1.00 55.00           O  
ATOM   2606  OD2 ASP B 432      23.064   3.959 -37.111  1.00 56.53           O  
ATOM   2607  N   PHE B 433      24.881   0.701 -33.943  1.00 54.01           N  
ATOM   2608  CA  PHE B 433      24.259  -0.579 -33.612  1.00 53.42           C  
ATOM   2609  C   PHE B 433      22.768  -0.471 -33.412  1.00 53.26           C  
ATOM   2610  O   PHE B 433      22.155  -1.333 -32.783  1.00 53.53           O  
ATOM   2611  CB  PHE B 433      24.975  -1.247 -32.438  1.00 52.88           C  
ATOM   2612  CG  PHE B 433      26.306  -1.780 -32.807  1.00 52.31           C  
ATOM   2613  CD1 PHE B 433      27.404  -0.940 -32.882  1.00 53.34           C  
ATOM   2614  CD2 PHE B 433      26.462  -3.112 -33.139  1.00 52.49           C  
ATOM   2615  CE1 PHE B 433      28.651  -1.430 -33.254  1.00 52.00           C  
ATOM   2616  CE2 PHE B 433      27.689  -3.608 -33.512  1.00 51.56           C  
ATOM   2617  CZ  PHE B 433      28.790  -2.761 -33.570  1.00 52.42           C  
ATOM   2618  N   GLY B 434      22.187   0.580 -33.987  1.00 53.46           N  
ATOM   2619  CA  GLY B 434      20.748   0.854 -33.877  1.00 53.73           C  
ATOM   2620  C   GLY B 434      19.851  -0.233 -34.475  1.00 54.31           C  
ATOM   2621  O   GLY B 434      18.697  -0.400 -34.043  1.00 54.50           O  
ATOM   2622  N   LEU B 435      20.375  -0.974 -35.455  1.00 54.13           N  
ATOM   2623  CA  LEU B 435      19.637  -2.066 -36.073  1.00 54.67           C  
ATOM   2624  C   LEU B 435      20.097  -3.460 -35.617  1.00 54.89           C  
ATOM   2625  O   LEU B 435      19.586  -4.479 -36.113  1.00 55.15           O  
ATOM   2626  CB  LEU B 435      19.704  -1.990 -37.590  1.00 54.92           C  
ATOM   2627  CG  LEU B 435      18.790  -1.110 -38.448  1.00 55.59           C  
ATOM   2628  CD1 LEU B 435      18.991  -1.535 -39.894  1.00 54.60           C  
ATOM   2629  CD2 LEU B 435      17.297  -1.191 -38.073  1.00 56.37           C  
ATOM   2630  N   VAL B 436      21.019  -3.506 -34.657  1.00 54.78           N  
ATOM   2631  CA  VAL B 436      21.576  -4.777 -34.178  1.00 54.81           C  
ATOM   2632  C   VAL B 436      20.472  -5.721 -33.661  1.00 55.24           C  
ATOM   2633  O   VAL B 436      19.474  -5.276 -33.061  1.00 54.84           O  
ATOM   2634  CB  VAL B 436      22.708  -4.572 -33.102  1.00 54.47           C  
ATOM   2635  CG1 VAL B 436      22.129  -4.313 -31.699  1.00 53.65           C  
ATOM   2636  CG2 VAL B 436      23.631  -5.771 -33.057  1.00 54.73           C  
ATOM   2637  N   THR B 437      20.660  -7.018 -33.903  1.00 55.36           N  
ATOM   2638  CA  THR B 437      19.679  -8.011 -33.483  1.00 55.82           C  
ATOM   2639  C   THR B 437      20.302  -9.396 -33.252  1.00 56.09           C  
ATOM   2640  O   THR B 437      21.502  -9.603 -33.506  1.00 56.01           O  
ATOM   2641  CB  THR B 437      18.483  -8.064 -34.470  1.00 55.55           C  
ATOM   2642  OG1 THR B 437      17.359  -8.656 -33.815  1.00 57.40           O  
ATOM   2643  CG2 THR B 437      18.832  -8.841 -35.713  1.00 54.33           C  
ATOM   2644  N   SER B 438      19.490 -10.330 -32.759  1.00 56.35           N  
ATOM   2645  CA  SER B 438      19.960 -11.679 -32.471  1.00 57.06           C  
ATOM   2646  C   SER B 438      20.335 -12.418 -33.757  1.00 57.28           C  
ATOM   2647  O   SER B 438      19.648 -12.303 -34.766  1.00 57.20           O  
ATOM   2648  CB  SER B 438      18.880 -12.475 -31.738  1.00 56.96           C  
ATOM   2649  OG  SER B 438      17.995 -13.072 -32.681  1.00 56.97           O  
ATOM   2650  N   LEU B 439      21.409 -13.198 -33.698  1.00 57.98           N  
ATOM   2651  CA  LEU B 439      21.812 -14.040 -34.821  1.00 58.69           C  
ATOM   2652  C   LEU B 439      20.794 -15.144 -35.054  1.00 58.94           C  
ATOM   2653  O   LEU B 439      20.521 -15.502 -36.204  1.00 59.20           O  
ATOM   2654  CB  LEU B 439      23.200 -14.629 -34.583  1.00 58.50           C  
ATOM   2655  CG  LEU B 439      23.636 -15.865 -35.373  1.00 58.98           C  
ATOM   2656  CD1 LEU B 439      23.893 -15.552 -36.841  1.00 59.30           C  
ATOM   2657  CD2 LEU B 439      24.879 -16.469 -34.735  1.00 59.57           C  
ATOM   2658  N   LYS B 440      20.237 -15.681 -33.968  1.00 59.61           N  
ATOM   2659  CA  LYS B 440      19.194 -16.697 -34.076  1.00 60.17           C  
ATOM   2660  C   LYS B 440      18.055 -16.098 -34.880  1.00 60.52           C  
ATOM   2661  O   LYS B 440      17.530 -15.040 -34.521  1.00 60.65           O  
ATOM   2662  CB  LYS B 440      18.715 -17.166 -32.693  1.00 60.02           C  
ATOM   2663  N   ASN B 441      17.729 -16.753 -35.995  1.00 60.74           N  
ATOM   2664  CA  ASN B 441      16.666 -16.326 -36.906  1.00 60.96           C  
ATOM   2665  C   ASN B 441      15.267 -16.721 -36.408  1.00 61.20           C  
ATOM   2666  O   ASN B 441      15.053 -17.831 -35.914  1.00 61.19           O  
ATOM   2667  CB  ASN B 441      16.940 -16.893 -38.315  1.00 61.10           C  
ATOM   2668  CG  ASN B 441      15.854 -16.530 -39.348  1.00 60.89           C  
ATOM   2669  OD1 ASN B 441      15.157 -15.519 -39.229  1.00 59.70           O  
ATOM   2670  ND2 ASN B 441      15.730 -17.363 -40.378  1.00 60.49           N  
ATOM   2671  N   ASP B 442      14.328 -15.789 -36.533  1.00 61.40           N  
ATOM   2672  CA  ASP B 442      12.931 -16.019 -36.175  1.00 61.53           C  
ATOM   2673  C   ASP B 442      12.106 -16.517 -37.363  1.00 61.33           C  
ATOM   2674  O   ASP B 442      11.193 -17.331 -37.201  1.00 61.33           O  
ATOM   2675  CB  ASP B 442      12.302 -14.720 -35.650  1.00 61.70           C  
ATOM   2676  CG  ASP B 442      11.952 -14.779 -34.175  1.00 62.07           C  
ATOM   2677  OD1 ASP B 442      12.107 -15.846 -33.543  1.00 62.40           O  
ATOM   2678  OD2 ASP B 442      11.501 -13.742 -33.643  1.00 62.70           O  
ATOM   2679  N   GLY B 443      12.424 -16.018 -38.552  1.00 60.75           N  
ATOM   2680  CA  GLY B 443      11.489 -16.096 -39.672  1.00 60.51           C  
ATOM   2681  C   GLY B 443      10.486 -14.948 -39.580  1.00 60.20           C  
ATOM   2682  O   GLY B 443       9.724 -14.700 -40.527  1.00 60.28           O  
ATOM   2683  N   LYS B 444      10.502 -14.251 -38.435  1.00 59.58           N  
ATOM   2684  CA  LYS B 444       9.738 -13.022 -38.217  1.00 58.64           C  
ATOM   2685  C   LYS B 444      10.639 -11.788 -37.956  1.00 58.09           C  
ATOM   2686  O   LYS B 444      10.391 -11.021 -37.023  1.00 57.91           O  
ATOM   2687  CB  LYS B 444       8.736 -13.224 -37.088  1.00 58.77           C  
ATOM   2688  N   ARG B 445      11.679 -11.618 -38.784  1.00 57.20           N  
ATOM   2689  CA  ARG B 445      12.546 -10.429 -38.771  1.00 56.52           C  
ATOM   2690  C   ARG B 445      11.804  -9.165 -39.173  1.00 56.46           C  
ATOM   2691  O   ARG B 445      10.914  -9.205 -40.027  1.00 56.40           O  
ATOM   2692  CB  ARG B 445      13.709 -10.569 -39.767  1.00 56.28           C  
ATOM   2693  CG  ARG B 445      14.674 -11.714 -39.545  1.00 54.95           C  
ATOM   2694  CD  ARG B 445      15.509 -11.539 -38.298  1.00 52.02           C  
ATOM   2695  NE  ARG B 445      16.631 -12.468 -38.324  1.00 49.83           N  
ATOM   2696  CZ  ARG B 445      17.518 -12.602 -37.344  1.00 48.00           C  
ATOM   2697  NH1 ARG B 445      17.407 -11.870 -36.241  1.00 44.74           N  
ATOM   2698  NH2 ARG B 445      18.505 -13.485 -37.471  1.00 46.91           N  
HETATM 2699  N   TPO B 446      12.215  -8.042 -38.592  1.00 56.14           N  
HETATM 2700  CA  TPO B 446      11.636  -6.735 -38.891  1.00 56.16           C  
HETATM 2701  CB  TPO B 446      12.273  -5.714 -37.957  1.00 55.77           C  
HETATM 2702  CG2 TPO B 446      11.631  -4.329 -38.015  1.00 53.26           C  
HETATM 2703  OG1 TPO B 446      12.165  -6.261 -36.643  1.00 54.92           O  
HETATM 2704  P   TPO B 446      13.463  -6.442 -35.702  1.00 54.26           P  
HETATM 2705  O1P TPO B 446      14.116  -5.072 -35.721  1.00 51.55           O  
HETATM 2706  O2P TPO B 446      14.312  -7.539 -36.320  1.00 51.93           O  
HETATM 2707  O3P TPO B 446      12.797  -6.841 -34.407  1.00 52.57           O  
HETATM 2708  C   TPO B 446      11.834  -6.328 -40.323  1.00 57.24           C  
HETATM 2709  O   TPO B 446      12.949  -6.440 -40.866  1.00 57.33           O  
ATOM   2710  N   ARG B 447      10.749  -5.849 -40.941  1.00 58.20           N  
ATOM   2711  CA  ARG B 447      10.760  -5.391 -42.328  1.00 59.34           C  
ATOM   2712  C   ARG B 447      11.820  -4.312 -42.517  1.00 60.66           C  
ATOM   2713  O   ARG B 447      12.113  -3.537 -41.604  1.00 60.88           O  
ATOM   2714  CB  ARG B 447       9.388  -4.861 -42.745  1.00 58.91           C  
ATOM   2715  CG  ARG B 447       8.296  -5.916 -42.773  1.00 58.64           C  
ATOM   2716  CD  ARG B 447       7.010  -5.366 -43.336  1.00 57.30           C  
ATOM   2717  NE  ARG B 447       5.939  -6.361 -43.373  1.00 56.47           N  
ATOM   2718  CZ  ARG B 447       5.752  -7.233 -44.363  1.00 57.24           C  
ATOM   2719  NH1 ARG B 447       6.578  -7.256 -45.410  1.00 58.71           N  
ATOM   2720  NH2 ARG B 447       4.742  -8.092 -44.307  1.00 55.86           N  
ATOM   2721  N   SER B 448      12.416  -4.291 -43.700  1.00 62.09           N  
ATOM   2722  CA  SER B 448      13.426  -3.306 -44.004  1.00 63.62           C  
ATOM   2723  C   SER B 448      12.724  -1.970 -44.146  1.00 64.49           C  
ATOM   2724  O   SER B 448      11.646  -1.882 -44.737  1.00 64.37           O  
ATOM   2725  CB  SER B 448      14.166  -3.665 -45.295  1.00 63.59           C  
ATOM   2726  OG  SER B 448      13.297  -3.564 -46.424  1.00 64.05           O  
ATOM   2727  N   LYS B 449      13.331  -0.949 -43.553  1.00 65.84           N  
ATOM   2728  CA  LYS B 449      12.932   0.447 -43.755  1.00 67.09           C  
ATOM   2729  C   LYS B 449      14.198   1.282 -44.052  1.00 67.17           C  
ATOM   2730  O   LYS B 449      15.252   1.062 -43.449  1.00 67.11           O  
ATOM   2731  CB  LYS B 449      12.169   1.001 -42.527  1.00 67.03           C  
ATOM   2732  CG  LYS B 449      13.022   1.197 -41.240  1.00 68.06           C  
ATOM   2733  CD  LYS B 449      12.182   1.383 -39.951  1.00 67.76           C  
ATOM   2734  CE  LYS B 449      11.375   2.688 -39.927  1.00 67.28           C  
ATOM   2735  NZ  LYS B 449      10.436   2.728 -38.766  1.00 66.70           N  
ATOM   2736  N   GLY B 450      14.088   2.216 -44.990  1.00 67.05           N  
ATOM   2737  CA  GLY B 450      15.151   3.178 -45.218  1.00 66.77           C  
ATOM   2738  C   GLY B 450      15.928   2.950 -46.497  1.00 66.69           C  
ATOM   2739  O   GLY B 450      15.377   2.501 -47.515  1.00 66.71           O  
ATOM   2740  N   THR B 451      17.211   3.296 -46.439  1.00 66.21           N  
ATOM   2741  CA  THR B 451      18.111   3.129 -47.560  1.00 65.72           C  
ATOM   2742  C   THR B 451      18.447   1.650 -47.727  1.00 64.88           C  
ATOM   2743  O   THR B 451      18.827   0.963 -46.773  1.00 64.91           O  
ATOM   2744  CB  THR B 451      19.375   4.040 -47.440  1.00 66.06           C  
ATOM   2745  OG1 THR B 451      19.432   4.640 -46.132  1.00 67.00           O  
ATOM   2746  CG2 THR B 451      19.293   5.167 -48.460  1.00 66.59           C  
ATOM   2747  N   LEU B 452      18.270   1.171 -48.951  1.00 63.84           N  
ATOM   2748  CA  LEU B 452      18.370  -0.244 -49.264  1.00 62.79           C  
ATOM   2749  C   LEU B 452      19.690  -0.579 -49.951  1.00 62.06           C  
ATOM   2750  O   LEU B 452      20.015  -1.758 -50.165  1.00 61.55           O  
ATOM   2751  CB  LEU B 452      17.173  -0.646 -50.133  1.00 62.67           C  
ATOM   2752  CG  LEU B 452      15.805  -0.875 -49.428  1.00 63.72           C  
ATOM   2753  CD1 LEU B 452      15.810  -0.662 -47.899  1.00 62.63           C  
ATOM   2754  CD2 LEU B 452      14.683  -0.068 -50.071  1.00 62.38           C  
ATOM   2755  N   ARG B 453      20.451   0.466 -50.272  1.00 61.04           N  
ATOM   2756  CA  ARG B 453      21.673   0.331 -51.054  1.00 60.19           C  
ATOM   2757  C   ARG B 453      22.640  -0.737 -50.553  1.00 58.84           C  
ATOM   2758  O   ARG B 453      23.200  -1.457 -51.358  1.00 58.81           O  
ATOM   2759  CB  ARG B 453      22.398   1.672 -51.171  1.00 60.98           C  
ATOM   2760  CG  ARG B 453      23.444   1.687 -52.273  1.00 61.49           C  
ATOM   2761  CD  ARG B 453      23.536   3.042 -52.903  1.00 62.92           C  
ATOM   2762  NE  ARG B 453      24.232   4.027 -52.067  1.00 63.70           N  
ATOM   2763  CZ  ARG B 453      25.552   4.179 -52.055  1.00 63.90           C  
ATOM   2764  NH1 ARG B 453      26.319   3.399 -52.812  1.00 64.54           N  
ATOM   2765  NH2 ARG B 453      26.110   5.096 -51.284  1.00 63.37           N  
ATOM   2766  N   TYR B 454      22.827  -0.856 -49.242  1.00 57.49           N  
ATOM   2767  CA  TYR B 454      23.756  -1.861 -48.723  1.00 56.53           C  
ATOM   2768  C   TYR B 454      23.079  -3.109 -48.162  1.00 56.52           C  
ATOM   2769  O   TYR B 454      23.761  -4.073 -47.795  1.00 55.97           O  
ATOM   2770  CB  TYR B 454      24.770  -1.276 -47.731  1.00 55.40           C  
ATOM   2771  CG  TYR B 454      25.668  -0.235 -48.339  1.00 54.56           C  
ATOM   2772  CD2 TYR B 454      26.926  -0.564 -48.845  1.00 53.52           C  
ATOM   2773  CD1 TYR B 454      25.263   1.093 -48.406  1.00 54.28           C  
ATOM   2774  CE2 TYR B 454      27.751   0.412 -49.419  1.00 53.65           C  
ATOM   2775  CE1 TYR B 454      26.067   2.067 -48.969  1.00 53.19           C  
ATOM   2776  CZ  TYR B 454      27.303   1.732 -49.469  1.00 54.58           C  
ATOM   2777  OH  TYR B 454      28.082   2.740 -50.012  1.00 55.86           O  
ATOM   2778  N   MET B 455      21.752  -3.114 -48.137  1.00 56.35           N  
ATOM   2779  CA  MET B 455      21.034  -4.296 -47.664  1.00 57.50           C  
ATOM   2780  C   MET B 455      21.063  -5.471 -48.681  1.00 57.06           C  
ATOM   2781  O   MET B 455      21.063  -5.263 -49.895  1.00 56.39           O  
ATOM   2782  CB  MET B 455      19.606  -3.933 -47.260  1.00 57.58           C  
ATOM   2783  CG  MET B 455      19.527  -2.992 -46.048  1.00 58.31           C  
ATOM   2784  SD  MET B 455      17.807  -2.574 -45.644  1.00 59.95           S  
ATOM   2785  CE  MET B 455      18.005  -1.757 -44.051  1.00 59.11           C  
ATOM   2786  N   SER B 456      21.109  -6.703 -48.176  1.00 56.54           N  
ATOM   2787  CA  SER B 456      21.078  -7.863 -49.053  1.00 56.57           C  
ATOM   2788  C   SER B 456      19.667  -8.065 -49.593  1.00 56.45           C  
ATOM   2789  O   SER B 456      18.712  -7.536 -49.024  1.00 56.55           O  
ATOM   2790  CB  SER B 456      21.539  -9.102 -48.311  1.00 56.25           C  
ATOM   2791  OG  SER B 456      20.627  -9.406 -47.279  1.00 56.75           O  
ATOM   2792  N   PRO B 457      19.529  -8.812 -50.702  1.00 56.77           N  
ATOM   2793  CA  PRO B 457      18.183  -9.080 -51.242  1.00 57.02           C  
ATOM   2794  C   PRO B 457      17.178  -9.650 -50.231  1.00 57.20           C  
ATOM   2795  O   PRO B 457      16.063  -9.117 -50.143  1.00 57.86           O  
ATOM   2796  CB  PRO B 457      18.446 -10.053 -52.407  1.00 57.04           C  
ATOM   2797  CG  PRO B 457      19.847  -9.746 -52.838  1.00 56.82           C  
ATOM   2798  CD  PRO B 457      20.587  -9.411 -51.546  1.00 56.67           C  
ATOM   2799  N   GLU B 458      17.550 -10.681 -49.465  1.00 56.95           N  
ATOM   2800  CA  GLU B 458      16.614 -11.257 -48.474  1.00 57.41           C  
ATOM   2801  C   GLU B 458      16.183 -10.218 -47.445  1.00 57.35           C  
ATOM   2802  O   GLU B 458      15.004 -10.110 -47.130  1.00 57.31           O  
ATOM   2803  CB  GLU B 458      17.184 -12.469 -47.709  1.00 57.53           C  
ATOM   2804  CG  GLU B 458      18.269 -13.256 -48.383  1.00 58.92           C  
ATOM   2805  CD  GLU B 458      19.584 -12.495 -48.433  1.00 59.71           C  
ATOM   2806  OE1 GLU B 458      20.196 -12.271 -47.366  1.00 57.36           O  
ATOM   2807  OE2 GLU B 458      19.984 -12.121 -49.558  1.00 60.98           O  
ATOM   2808  N   GLN B 459      17.146  -9.461 -46.918  1.00 57.38           N  
ATOM   2809  CA  GLN B 459      16.854  -8.432 -45.923  1.00 57.56           C  
ATOM   2810  C   GLN B 459      15.784  -7.417 -46.364  1.00 57.79           C  
ATOM   2811  O   GLN B 459      15.011  -6.930 -45.527  1.00 57.43           O  
ATOM   2812  CB  GLN B 459      18.134  -7.714 -45.522  1.00 57.51           C  
ATOM   2813  CG  GLN B 459      18.018  -6.848 -44.292  1.00 57.12           C  
ATOM   2814  CD  GLN B 459      19.295  -6.098 -43.993  1.00 58.23           C  
ATOM   2815  OE1 GLN B 459      20.319  -6.296 -44.650  1.00 59.89           O  
ATOM   2816  NE2 GLN B 459      19.242  -5.221 -43.000  1.00 58.31           N  
ATOM   2817  N   ILE B 460      15.758  -7.100 -47.665  1.00 58.07           N  
ATOM   2818  CA  ILE B 460      14.793  -6.144 -48.239  1.00 58.42           C  
ATOM   2819  C   ILE B 460      13.393  -6.748 -48.387  1.00 58.76           C  
ATOM   2820  O   ILE B 460      12.403  -6.149 -47.978  1.00 58.52           O  
ATOM   2821  CB  ILE B 460      15.250  -5.621 -49.637  1.00 58.55           C  
ATOM   2822  CG1 ILE B 460      16.455  -4.687 -49.515  1.00 58.19           C  
ATOM   2823  CG2 ILE B 460      14.067  -4.941 -50.412  1.00 58.58           C  
ATOM   2824  CD1 ILE B 460      17.301  -4.604 -50.780  1.00 56.85           C  
ATOM   2825  N   SER B 461      13.317  -7.935 -48.976  1.00 59.28           N  
ATOM   2826  CA  SER B 461      12.037  -8.458 -49.447  1.00 59.88           C  
ATOM   2827  C   SER B 461      11.427  -9.536 -48.547  1.00 60.02           C  
ATOM   2828  O   SER B 461      10.332 -10.032 -48.819  1.00 60.66           O  
ATOM   2829  CB  SER B 461      12.201  -8.979 -50.874  1.00 59.85           C  
ATOM   2830  OG  SER B 461      13.460  -9.621 -51.013  1.00 60.33           O  
ATOM   2831  N   SER B 462      12.126  -9.891 -47.474  1.00 59.84           N  
ATOM   2832  CA  SER B 462      11.732 -11.035 -46.668  1.00 59.53           C  
ATOM   2833  C   SER B 462      11.928 -10.811 -45.165  1.00 59.60           C  
ATOM   2834  O   SER B 462      12.572  -9.851 -44.740  1.00 59.75           O  
ATOM   2835  CB  SER B 462      12.452 -12.307 -47.149  1.00 59.29           C  
ATOM   2836  OG  SER B 462      13.765 -12.410 -46.628  1.00 58.76           O  
ATOM   2837  N   GLN B 463      11.343 -11.697 -44.368  1.00 59.72           N  
ATOM   2838  CA  GLN B 463      11.452 -11.618 -42.919  1.00 59.79           C  
ATOM   2839  C   GLN B 463      12.222 -12.832 -42.390  1.00 59.79           C  
ATOM   2840  O   GLN B 463      12.209 -13.127 -41.190  1.00 59.60           O  
ATOM   2841  CB  GLN B 463      10.054 -11.452 -42.287  1.00 59.80           C  
ATOM   2842  CG  GLN B 463       9.340 -10.172 -42.774  1.00 59.55           C  
ATOM   2843  CD  GLN B 463       8.095  -9.819 -41.974  1.00 59.66           C  
ATOM   2844  OE1 GLN B 463       8.176  -9.479 -40.796  1.00 59.50           O  
ATOM   2845  NE2 GLN B 463       6.937  -9.876 -42.623  1.00 59.46           N  
ATOM   2846  N   ASP B 464      12.918 -13.511 -43.302  1.00 59.72           N  
ATOM   2847  CA  ASP B 464      13.704 -14.693 -42.963  1.00 59.83           C  
ATOM   2848  C   ASP B 464      15.202 -14.550 -43.319  1.00 59.65           C  
ATOM   2849  O   ASP B 464      15.583 -14.724 -44.486  1.00 59.78           O  
ATOM   2850  CB  ASP B 464      13.103 -15.903 -43.674  1.00 59.92           C  
ATOM   2851  CG  ASP B 464      13.567 -17.212 -43.086  1.00 61.05           C  
ATOM   2852  OD1 ASP B 464      13.510 -17.370 -41.846  1.00 62.67           O  
ATOM   2853  OD2 ASP B 464      13.977 -18.092 -43.867  1.00 62.67           O  
ATOM   2854  N   TYR B 465      16.041 -14.226 -42.327  1.00 59.05           N  
ATOM   2855  CA  TYR B 465      17.497 -14.089 -42.545  1.00 58.74           C  
ATOM   2856  C   TYR B 465      18.355 -14.172 -41.282  1.00 58.75           C  
ATOM   2857  O   TYR B 465      17.879 -13.959 -40.161  1.00 58.57           O  
ATOM   2858  CB  TYR B 465      17.848 -12.790 -43.298  1.00 58.22           C  
ATOM   2859  CG  TYR B 465      17.416 -11.529 -42.593  1.00 57.90           C  
ATOM   2860  CD1 TYR B 465      18.033 -11.109 -41.413  1.00 57.25           C  
ATOM   2861  CD2 TYR B 465      16.378 -10.754 -43.102  1.00 57.88           C  
ATOM   2862  CE1 TYR B 465      17.619  -9.951 -40.762  1.00 57.84           C  
ATOM   2863  CE2 TYR B 465      15.961  -9.591 -42.461  1.00 57.64           C  
ATOM   2864  CZ  TYR B 465      16.583  -9.192 -41.296  1.00 57.56           C  
ATOM   2865  OH  TYR B 465      16.150  -8.045 -40.665  1.00 57.72           O  
ATOM   2866  N   GLY B 466      19.641 -14.443 -41.501  1.00 58.77           N  
ATOM   2867  CA  GLY B 466      20.633 -14.510 -40.436  1.00 58.92           C  
ATOM   2868  C   GLY B 466      21.841 -13.650 -40.748  1.00 59.12           C  
ATOM   2869  O   GLY B 466      21.695 -12.496 -41.152  1.00 59.25           O  
ATOM   2870  N   LYS B 467      23.036 -14.222 -40.588  1.00 59.23           N  
ATOM   2871  CA  LYS B 467      24.285 -13.456 -40.683  1.00 59.14           C  
ATOM   2872  C   LYS B 467      24.745 -13.123 -42.096  1.00 59.24           C  
ATOM   2873  O   LYS B 467      25.622 -12.282 -42.252  1.00 59.58           O  
ATOM   2874  CB  LYS B 467      25.426 -14.135 -39.898  1.00 59.08           C  
ATOM   2875  CG  LYS B 467      26.068 -15.344 -40.575  1.00 58.37           C  
ATOM   2876  CD  LYS B 467      27.263 -15.837 -39.763  1.00 59.45           C  
ATOM   2877  CE  LYS B 467      27.804 -17.165 -40.286  1.00 60.93           C  
ATOM   2878  NZ  LYS B 467      27.911 -17.146 -41.778  1.00 61.44           N  
ATOM   2879  N   GLU B 468      24.159 -13.777 -43.107  1.00 59.25           N  
ATOM   2880  CA  GLU B 468      24.524 -13.595 -44.527  1.00 58.90           C  
ATOM   2881  C   GLU B 468      24.246 -12.185 -45.003  1.00 58.03           C  
ATOM   2882  O   GLU B 468      24.882 -11.680 -45.939  1.00 57.70           O  
ATOM   2883  CB  GLU B 468      23.746 -14.563 -45.409  1.00 59.34           C  
ATOM   2884  CG  GLU B 468      23.340 -15.824 -44.701  1.00 63.01           C  
ATOM   2885  CD  GLU B 468      22.024 -15.677 -43.937  1.00 66.52           C  
ATOM   2886  OE1 GLU B 468      21.148 -14.866 -44.354  1.00 66.87           O  
ATOM   2887  OE2 GLU B 468      21.869 -16.401 -42.931  1.00 67.18           O  
ATOM   2888  N   VAL B 469      23.270 -11.576 -44.346  1.00 57.35           N  
ATOM   2889  CA  VAL B 469      22.939 -10.162 -44.483  1.00 56.98           C  
ATOM   2890  C   VAL B 469      24.181  -9.276 -44.362  1.00 56.19           C  
ATOM   2891  O   VAL B 469      24.369  -8.370 -45.178  1.00 56.80           O  
ATOM   2892  CB  VAL B 469      21.857  -9.799 -43.426  1.00 57.50           C  
ATOM   2893  CG1 VAL B 469      21.986  -8.379 -42.890  1.00 57.68           C  
ATOM   2894  CG2 VAL B 469      20.475 -10.070 -43.977  1.00 57.59           C  
ATOM   2895  N   ASP B 470      25.022  -9.547 -43.366  1.00 54.48           N  
ATOM   2896  CA  ASP B 470      26.271  -8.805 -43.171  1.00 53.72           C  
ATOM   2897  C   ASP B 470      27.317  -9.164 -44.243  1.00 52.84           C  
ATOM   2898  O   ASP B 470      28.061  -8.293 -44.713  1.00 51.81           O  
ATOM   2899  CB  ASP B 470      26.881  -9.104 -41.793  1.00 53.51           C  
ATOM   2900  CG  ASP B 470      26.086  -8.516 -40.637  1.00 55.19           C  
ATOM   2901  OD1 ASP B 470      25.163  -7.688 -40.861  1.00 55.35           O  
ATOM   2902  OD2 ASP B 470      26.399  -8.885 -39.473  1.00 58.11           O  
ATOM   2903  N   LEU B 471      27.383 -10.452 -44.598  1.00 51.45           N  
ATOM   2904  CA  LEU B 471      28.310 -10.921 -45.622  1.00 50.49           C  
ATOM   2905  C   LEU B 471      28.091 -10.167 -46.936  1.00 50.01           C  
ATOM   2906  O   LEU B 471      29.021  -9.639 -47.531  1.00 49.52           O  
ATOM   2907  CB  LEU B 471      28.179 -12.433 -45.827  1.00 50.10           C  
ATOM   2908  CG  LEU B 471      28.934 -13.409 -44.912  1.00 51.00           C  
ATOM   2909  CD1 LEU B 471      29.367 -12.835 -43.541  1.00 48.50           C  
ATOM   2910  CD2 LEU B 471      28.175 -14.758 -44.767  1.00 49.71           C  
ATOM   2911  N   TYR B 472      26.846 -10.100 -47.371  1.00 49.99           N  
ATOM   2912  CA  TYR B 472      26.517  -9.347 -48.569  1.00 50.23           C  
ATOM   2913  C   TYR B 472      26.950  -7.875 -48.477  1.00 50.17           C  
ATOM   2914  O   TYR B 472      27.570  -7.355 -49.403  1.00 50.75           O  
ATOM   2915  CB  TYR B 472      25.026  -9.403 -48.811  1.00 49.98           C  
ATOM   2916  CG  TYR B 472      24.605  -8.852 -50.137  1.00 49.72           C  
ATOM   2917  CD1 TYR B 472      24.551  -9.676 -51.256  1.00 49.28           C  
ATOM   2918  CD2 TYR B 472      24.251  -7.524 -50.279  1.00 47.99           C  
ATOM   2919  CE1 TYR B 472      24.168  -9.200 -52.472  1.00 48.85           C  
ATOM   2920  CE2 TYR B 472      23.844  -7.036 -51.503  1.00 48.83           C  
ATOM   2921  CZ  TYR B 472      23.807  -7.885 -52.595  1.00 49.29           C  
ATOM   2922  OH  TYR B 472      23.390  -7.439 -53.823  1.00 50.78           O  
ATOM   2923  N   ALA B 473      26.615  -7.209 -47.377  1.00 49.53           N  
ATOM   2924  CA  ALA B 473      27.085  -5.857 -47.161  1.00 49.45           C  
ATOM   2925  C   ALA B 473      28.617  -5.789 -47.308  1.00 49.96           C  
ATOM   2926  O   ALA B 473      29.146  -4.877 -47.968  1.00 50.12           O  
ATOM   2927  CB  ALA B 473      26.624  -5.340 -45.821  1.00 48.94           C  
ATOM   2928  N   LEU B 474      29.327  -6.771 -46.748  1.00 49.94           N  
ATOM   2929  CA  LEU B 474      30.801  -6.787 -46.843  1.00 49.93           C  
ATOM   2930  C   LEU B 474      31.343  -6.839 -48.276  1.00 50.38           C  
ATOM   2931  O   LEU B 474      32.347  -6.174 -48.593  1.00 51.54           O  
ATOM   2932  CB  LEU B 474      31.425  -7.885 -45.982  1.00 49.57           C  
ATOM   2933  CG  LEU B 474      31.434  -7.690 -44.458  1.00 48.30           C  
ATOM   2934  CD1 LEU B 474      32.020  -8.921 -43.777  1.00 49.47           C  
ATOM   2935  CD2 LEU B 474      32.217  -6.483 -44.066  1.00 47.85           C  
ATOM   2936  N   GLY B 475      30.681  -7.595 -49.141  1.00 49.95           N  
ATOM   2937  CA  GLY B 475      31.019  -7.613 -50.566  1.00 50.26           C  
ATOM   2938  C   GLY B 475      30.822  -6.281 -51.280  1.00 50.77           C  
ATOM   2939  O   GLY B 475      31.609  -5.921 -52.166  1.00 51.07           O  
ATOM   2940  N   LEU B 476      29.782  -5.534 -50.900  1.00 50.45           N  
ATOM   2941  CA  LEU B 476      29.504  -4.266 -51.548  1.00 50.22           C  
ATOM   2942  C   LEU B 476      30.554  -3.260 -51.124  1.00 50.40           C  
ATOM   2943  O   LEU B 476      31.067  -2.490 -51.950  1.00 50.84           O  
ATOM   2944  CB  LEU B 476      28.114  -3.763 -51.186  1.00 50.49           C  
ATOM   2945  CG  LEU B 476      26.899  -4.478 -51.810  1.00 50.76           C  
ATOM   2946  CD1 LEU B 476      25.607  -3.986 -51.142  1.00 50.44           C  
ATOM   2947  CD2 LEU B 476      26.829  -4.293 -53.347  1.00 47.47           C  
ATOM   2948  N   ILE B 477      30.885  -3.304 -49.837  1.00 49.72           N  
ATOM   2949  CA  ILE B 477      31.887  -2.457 -49.229  1.00 49.32           C  
ATOM   2950  C   ILE B 477      33.280  -2.748 -49.824  1.00 50.15           C  
ATOM   2951  O   ILE B 477      34.040  -1.827 -50.149  1.00 49.09           O  
ATOM   2952  CB  ILE B 477      31.849  -2.670 -47.696  1.00 50.01           C  
ATOM   2953  CG1 ILE B 477      30.592  -1.995 -47.109  1.00 49.10           C  
ATOM   2954  CG2 ILE B 477      33.162  -2.229 -47.015  1.00 47.51           C  
ATOM   2955  CD1 ILE B 477      30.290  -2.377 -45.671  1.00 48.46           C  
ATOM   2956  N   LEU B 478      33.601  -4.036 -50.001  1.00 50.66           N  
ATOM   2957  CA  LEU B 478      34.862  -4.413 -50.640  1.00 50.06           C  
ATOM   2958  C   LEU B 478      34.902  -3.838 -52.036  1.00 50.58           C  
ATOM   2959  O   LEU B 478      35.866  -3.148 -52.413  1.00 51.47           O  
ATOM   2960  CB  LEU B 478      35.007  -5.924 -50.702  1.00 50.21           C  
ATOM   2961  CG  LEU B 478      36.269  -6.411 -51.406  1.00 49.65           C  
ATOM   2962  CD1 LEU B 478      37.541  -5.871 -50.688  1.00 49.11           C  
ATOM   2963  CD2 LEU B 478      36.278  -7.916 -51.485  1.00 46.97           C  
ATOM   2964  N   ALA B 479      33.850  -4.093 -52.803  1.00 50.03           N  
ATOM   2965  CA  ALA B 479      33.793  -3.608 -54.177  1.00 50.05           C  
ATOM   2966  C   ALA B 479      34.078  -2.114 -54.258  1.00 50.13           C  
ATOM   2967  O   ALA B 479      34.812  -1.659 -55.130  1.00 50.19           O  
ATOM   2968  CB  ALA B 479      32.430  -3.904 -54.783  1.00 50.14           C  
ATOM   2969  N   GLU B 480      33.480  -1.364 -53.339  1.00 49.94           N  
ATOM   2970  CA  GLU B 480      33.514   0.074 -53.380  1.00 50.04           C  
ATOM   2971  C   GLU B 480      34.882   0.582 -52.892  1.00 49.35           C  
ATOM   2972  O   GLU B 480      35.407   1.573 -53.397  1.00 49.17           O  
ATOM   2973  CB  GLU B 480      32.343   0.639 -52.559  1.00 49.88           C  
ATOM   2974  CG  GLU B 480      32.358   2.152 -52.413  1.00 51.71           C  
ATOM   2975  CD  GLU B 480      31.073   2.730 -51.820  1.00 51.55           C  
ATOM   2976  OE1 GLU B 480      30.387   2.034 -51.034  1.00 53.32           O  
ATOM   2977  OE2 GLU B 480      30.768   3.902 -52.141  1.00 55.84           O  
ATOM   2978  N   LEU B 481      35.472  -0.121 -51.938  1.00 48.94           N  
ATOM   2979  CA  LEU B 481      36.849   0.154 -51.530  1.00 49.13           C  
ATOM   2980  C   LEU B 481      37.886  -0.033 -52.663  1.00 49.52           C  
ATOM   2981  O   LEU B 481      38.834   0.756 -52.783  1.00 49.95           O  
ATOM   2982  CB  LEU B 481      37.226  -0.685 -50.294  1.00 48.65           C  
ATOM   2983  CG  LEU B 481      36.624  -0.160 -48.981  1.00 48.17           C  
ATOM   2984  CD1 LEU B 481      36.891  -1.133 -47.828  1.00 46.65           C  
ATOM   2985  CD2 LEU B 481      37.131   1.253 -48.665  1.00 45.47           C  
ATOM   2986  N   LEU B 482      37.694  -1.056 -53.491  1.00 49.39           N  
ATOM   2987  CA  LEU B 482      38.619  -1.360 -54.583  1.00 50.14           C  
ATOM   2988  C   LEU B 482      38.445  -0.557 -55.879  1.00 50.99           C  
ATOM   2989  O   LEU B 482      39.332  -0.554 -56.730  1.00 52.03           O  
ATOM   2990  CB  LEU B 482      38.593  -2.866 -54.901  1.00 50.07           C  
ATOM   2991  CG  LEU B 482      39.088  -3.805 -53.786  1.00 48.87           C  
ATOM   2992  CD1 LEU B 482      38.979  -5.246 -54.222  1.00 48.36           C  
ATOM   2993  CD2 LEU B 482      40.512  -3.463 -53.386  1.00 46.67           C  
ATOM   2994  N   HIS B 483      37.321   0.110 -56.057  1.00 51.69           N  
ATOM   2995  CA  HIS B 483      37.141   0.886 -57.261  1.00 52.67           C  
ATOM   2996  C   HIS B 483      36.794   2.317 -56.929  1.00 52.47           C  
ATOM   2997  O   HIS B 483      35.738   2.590 -56.365  1.00 53.30           O  
ATOM   2998  CB  HIS B 483      36.053   0.266 -58.130  1.00 53.13           C  
ATOM   2999  CG  HIS B 483      35.810   1.010 -59.402  1.00 55.90           C  
ATOM   3000  ND1 HIS B 483      36.817   1.286 -60.308  1.00 59.09           N  
ATOM   3001  CD2 HIS B 483      34.676   1.539 -59.923  1.00 57.96           C  
ATOM   3002  CE1 HIS B 483      36.311   1.954 -61.331  1.00 59.72           C  
ATOM   3003  NE2 HIS B 483      35.013   2.116 -61.124  1.00 59.50           N  
ATOM   3004  N   VAL B 484      37.665   3.242 -57.286  1.00 52.11           N  
ATOM   3005  CA  VAL B 484      37.357   4.651 -57.067  1.00 52.15           C  
ATOM   3006  C   VAL B 484      36.365   5.172 -58.120  1.00 52.10           C  
ATOM   3007  O   VAL B 484      36.692   5.256 -59.296  1.00 51.66           O  
ATOM   3008  CB  VAL B 484      38.624   5.529 -57.062  1.00 52.05           C  
ATOM   3009  CG1 VAL B 484      38.249   7.009 -56.866  1.00 52.85           C  
ATOM   3010  CG2 VAL B 484      39.591   5.058 -55.980  1.00 51.84           C  
ATOM   3011  N   CYS B 485      35.158   5.506 -57.672  1.00 52.55           N  
ATOM   3012  CA  CYS B 485      34.143   6.147 -58.502  1.00 53.04           C  
ATOM   3013  C   CYS B 485      34.330   7.635 -58.325  1.00 53.13           C  
ATOM   3014  O   CYS B 485      34.439   8.098 -57.202  1.00 54.12           O  
ATOM   3015  CB  CYS B 485      32.751   5.760 -58.012  1.00 52.98           C  
ATOM   3016  SG  CYS B 485      32.365   4.006 -58.091  1.00 54.34           S  
ATOM   3017  N   ASP B 486      34.370   8.392 -59.410  1.00 53.26           N  
ATOM   3018  CA  ASP B 486      34.617   9.839 -59.300  1.00 53.75           C  
ATOM   3019  C   ASP B 486      33.332  10.632 -59.166  1.00 52.85           C  
ATOM   3020  O   ASP B 486      33.353  11.819 -58.866  1.00 52.82           O  
ATOM   3021  CB  ASP B 486      35.457  10.343 -60.484  1.00 53.95           C  
ATOM   3022  CG  ASP B 486      36.696   9.486 -60.703  1.00 57.35           C  
ATOM   3023  OD2 ASP B 486      36.809   8.869 -61.793  1.00 60.92           O  
ATOM   3024  OD1 ASP B 486      37.525   9.369 -59.760  1.00 58.69           O  
ATOM   3025  N   THR B 487      32.212   9.959 -59.394  1.00 52.17           N  
ATOM   3026  CA  THR B 487      30.909  10.598 -59.357  1.00 50.82           C  
ATOM   3027  C   THR B 487      29.960   9.624 -58.703  1.00 49.95           C  
ATOM   3028  O   THR B 487      30.118   8.420 -58.865  1.00 50.51           O  
ATOM   3029  CB  THR B 487      30.408  10.936 -60.770  1.00 50.67           C  
ATOM   3030  OG1 THR B 487      30.315   9.735 -61.538  1.00 51.79           O  
ATOM   3031  CG2 THR B 487      31.367  11.897 -61.484  1.00 50.36           C  
ATOM   3032  N   ALA B 488      29.010  10.149 -57.936  1.00 48.75           N  
ATOM   3033  CA  ALA B 488      27.881   9.383 -57.428  1.00 48.05           C  
ATOM   3034  C   ALA B 488      27.109   8.677 -58.534  1.00 47.30           C  
ATOM   3035  O   ALA B 488      26.650   7.569 -58.330  1.00 47.99           O  
ATOM   3036  CB  ALA B 488      26.954  10.275 -56.651  1.00 48.03           C  
ATOM   3037  N   PHE B 489      26.954   9.326 -59.683  1.00 46.48           N  
ATOM   3038  CA  PHE B 489      26.372   8.716 -60.879  1.00 46.16           C  
ATOM   3039  C   PHE B 489      27.046   7.364 -61.168  1.00 46.61           C  
ATOM   3040  O   PHE B 489      26.369   6.319 -61.282  1.00 46.82           O  
ATOM   3041  CB  PHE B 489      26.538   9.659 -62.075  1.00 45.20           C  
ATOM   3042  CG  PHE B 489      25.795   9.232 -63.324  1.00 45.26           C  
ATOM   3043  CD1 PHE B 489      25.072   8.036 -63.388  1.00 45.22           C  
ATOM   3044  CD2 PHE B 489      25.825  10.036 -64.454  1.00 43.79           C  
ATOM   3045  CE1 PHE B 489      24.403   7.659 -64.564  1.00 42.90           C  
ATOM   3046  CE2 PHE B 489      25.160   9.659 -65.621  1.00 43.47           C  
ATOM   3047  CZ  PHE B 489      24.458   8.460 -65.674  1.00 42.47           C  
ATOM   3048  N   GLU B 490      28.376   7.378 -61.263  1.00 46.30           N  
ATOM   3049  CA  GLU B 490      29.113   6.145 -61.463  1.00 46.49           C  
ATOM   3050  C   GLU B 490      28.864   5.155 -60.343  1.00 46.09           C  
ATOM   3051  O   GLU B 490      28.587   3.982 -60.597  1.00 46.09           O  
ATOM   3052  CB  GLU B 490      30.612   6.396 -61.594  1.00 46.68           C  
ATOM   3053  CG  GLU B 490      31.340   5.168 -62.077  1.00 48.01           C  
ATOM   3054  CD  GLU B 490      32.817   5.380 -62.160  1.00 52.03           C  
ATOM   3055  OE1 GLU B 490      33.241   6.544 -61.997  1.00 53.09           O  
ATOM   3056  OE2 GLU B 490      33.551   4.381 -62.398  1.00 53.28           O  
ATOM   3057  N   THR B 491      28.975   5.622 -59.110  1.00 46.09           N  
ATOM   3058  CA  THR B 491      28.691   4.764 -57.977  1.00 47.49           C  
ATOM   3059  C   THR B 491      27.328   4.089 -58.149  1.00 48.01           C  
ATOM   3060  O   THR B 491      27.234   2.878 -58.003  1.00 48.18           O  
ATOM   3061  CB  THR B 491      28.740   5.532 -56.651  1.00 47.24           C  
ATOM   3062  OG1 THR B 491      30.028   6.144 -56.511  1.00 48.89           O  
ATOM   3063  CG2 THR B 491      28.505   4.594 -55.483  1.00 46.17           C  
ATOM   3064  N   SER B 492      26.295   4.880 -58.460  1.00 48.94           N  
ATOM   3065  CA  SER B 492      24.925   4.377 -58.629  1.00 49.58           C  
ATOM   3066  C   SER B 492      24.881   3.247 -59.656  1.00 50.30           C  
ATOM   3067  O   SER B 492      24.326   2.175 -59.396  1.00 49.58           O  
ATOM   3068  CB  SER B 492      23.987   5.503 -59.074  1.00 49.78           C  
ATOM   3069  OG  SER B 492      22.658   5.047 -59.172  1.00 46.36           O  
ATOM   3070  N   LYS B 493      25.484   3.503 -60.814  1.00 50.87           N  
ATOM   3071  CA  LYS B 493      25.558   2.518 -61.874  1.00 51.82           C  
ATOM   3072  C   LYS B 493      26.373   1.297 -61.499  1.00 52.20           C  
ATOM   3073  O   LYS B 493      26.086   0.177 -61.958  1.00 52.69           O  
ATOM   3074  CB  LYS B 493      26.147   3.145 -63.116  1.00 51.66           C  
ATOM   3075  CG  LYS B 493      25.161   3.978 -63.877  1.00 53.77           C  
ATOM   3076  CD  LYS B 493      23.913   3.167 -64.235  1.00 56.05           C  
ATOM   3077  CE  LYS B 493      23.462   3.430 -65.670  1.00 58.23           C  
ATOM   3078  NZ  LYS B 493      24.550   3.014 -66.600  1.00 59.20           N  
ATOM   3079  N   PHE B 494      27.405   1.536 -60.695  1.00 52.17           N  
ATOM   3080  CA  PHE B 494      28.299   0.497 -60.198  1.00 51.72           C  
ATOM   3081  C   PHE B 494      27.500  -0.432 -59.279  1.00 51.59           C  
ATOM   3082  O   PHE B 494      27.552  -1.665 -59.403  1.00 51.46           O  
ATOM   3083  CB  PHE B 494      29.446   1.177 -59.430  1.00 51.30           C  
ATOM   3084  CG  PHE B 494      30.520   0.263 -58.982  1.00 50.93           C  
ATOM   3085  CD1 PHE B 494      30.903  -0.838 -59.748  1.00 51.33           C  
ATOM   3086  CD2 PHE B 494      31.195   0.521 -57.807  1.00 52.05           C  
ATOM   3087  CE1 PHE B 494      31.944  -1.671 -59.331  1.00 52.25           C  
ATOM   3088  CE2 PHE B 494      32.254  -0.316 -57.382  1.00 52.17           C  
ATOM   3089  CZ  PHE B 494      32.618  -1.409 -58.145  1.00 51.96           C  
ATOM   3090  N   PHE B 495      26.754   0.171 -58.363  1.00 51.21           N  
ATOM   3091  CA  PHE B 495      25.912  -0.601 -57.456  1.00 51.61           C  
ATOM   3092  C   PHE B 495      24.827  -1.385 -58.173  1.00 51.53           C  
ATOM   3093  O   PHE B 495      24.614  -2.553 -57.853  1.00 52.25           O  
ATOM   3094  CB  PHE B 495      25.393   0.257 -56.302  1.00 50.79           C  
ATOM   3095  CG  PHE B 495      26.368   0.347 -55.152  1.00 50.54           C  
ATOM   3096  CD1 PHE B 495      27.560   1.041 -55.284  1.00 51.76           C  
ATOM   3097  CD2 PHE B 495      26.100  -0.273 -53.950  1.00 50.15           C  
ATOM   3098  CE1 PHE B 495      28.471   1.114 -54.216  1.00 51.43           C  
ATOM   3099  CE2 PHE B 495      26.986  -0.193 -52.872  1.00 50.50           C  
ATOM   3100  CZ  PHE B 495      28.171   0.496 -53.006  1.00 50.82           C  
ATOM   3101  N   THR B 496      24.200  -0.786 -59.178  1.00 51.76           N  
ATOM   3102  CA  THR B 496      23.266  -1.523 -60.044  1.00 52.02           C  
ATOM   3103  C   THR B 496      23.895  -2.812 -60.605  1.00 51.93           C  
ATOM   3104  O   THR B 496      23.320  -3.890 -60.461  1.00 51.69           O  
ATOM   3105  CB  THR B 496      22.726  -0.648 -61.194  1.00 52.02           C  
ATOM   3106  OG1 THR B 496      22.326   0.617 -60.660  1.00 53.25           O  
ATOM   3107  CG2 THR B 496      21.516  -1.308 -61.861  1.00 50.90           C  
ATOM   3108  N   ASP B 497      25.062  -2.677 -61.231  1.00 51.90           N  
ATOM   3109  CA  ASP B 497      25.861  -3.801 -61.745  1.00 52.06           C  
ATOM   3110  C   ASP B 497      26.075  -4.882 -60.689  1.00 52.20           C  
ATOM   3111  O   ASP B 497      25.838  -6.046 -60.964  1.00 51.69           O  
ATOM   3112  CB  ASP B 497      27.236  -3.317 -62.223  1.00 51.43           C  
ATOM   3113  CG  ASP B 497      27.229  -2.767 -63.643  1.00 53.52           C  
ATOM   3114  OD1 ASP B 497      26.186  -2.736 -64.337  1.00 52.12           O  
ATOM   3115  OD2 ASP B 497      28.326  -2.353 -64.085  1.00 58.60           O  
ATOM   3116  N   LEU B 498      26.516  -4.474 -59.488  1.00 52.95           N  
ATOM   3117  CA  LEU B 498      26.819  -5.383 -58.361  1.00 52.86           C  
ATOM   3118  C   LEU B 498      25.593  -6.082 -57.791  1.00 53.46           C  
ATOM   3119  O   LEU B 498      25.675  -7.212 -57.323  1.00 53.60           O  
ATOM   3120  CB  LEU B 498      27.507  -4.630 -57.219  1.00 52.39           C  
ATOM   3121  CG  LEU B 498      28.926  -4.064 -57.435  1.00 52.41           C  
ATOM   3122  CD1 LEU B 498      29.317  -3.151 -56.275  1.00 51.28           C  
ATOM   3123  CD2 LEU B 498      29.969  -5.129 -57.664  1.00 49.75           C  
ATOM   3124  N   ARG B 499      24.458  -5.408 -57.797  1.00 54.18           N  
ATOM   3125  CA  ARG B 499      23.257  -6.023 -57.272  1.00 55.18           C  
ATOM   3126  C   ARG B 499      22.634  -6.992 -58.267  1.00 55.43           C  
ATOM   3127  O   ARG B 499      21.695  -7.705 -57.920  1.00 55.53           O  
ATOM   3128  CB  ARG B 499      22.244  -4.970 -56.852  1.00 55.68           C  
ATOM   3129  CG  ARG B 499      22.682  -4.218 -55.639  1.00 57.11           C  
ATOM   3130  CD  ARG B 499      21.539  -3.426 -55.048  1.00 58.41           C  
ATOM   3131  NE  ARG B 499      21.866  -3.160 -53.659  1.00 58.46           N  
ATOM   3132  CZ  ARG B 499      21.477  -3.916 -52.640  1.00 56.79           C  
ATOM   3133  NH1 ARG B 499      20.706  -4.972 -52.832  1.00 54.55           N  
ATOM   3134  NH2 ARG B 499      21.857  -3.597 -51.415  1.00 58.69           N  
ATOM   3135  N   ASP B 500      23.165  -7.028 -59.484  1.00 55.50           N  
ATOM   3136  CA  ASP B 500      22.677  -7.950 -60.491  1.00 56.49           C  
ATOM   3137  C   ASP B 500      23.706  -9.011 -60.857  1.00 56.03           C  
ATOM   3138  O   ASP B 500      23.552  -9.731 -61.846  1.00 55.76           O  
ATOM   3139  CB  ASP B 500      22.182  -7.185 -61.719  1.00 57.57           C  
ATOM   3140  CG  ASP B 500      20.848  -6.501 -61.467  1.00 61.00           C  
ATOM   3141  OD1 ASP B 500      20.269  -6.715 -60.363  1.00 63.24           O  
ATOM   3142  OD2 ASP B 500      20.383  -5.742 -62.362  1.00 65.19           O  
ATOM   3143  N   GLY B 501      24.752  -9.096 -60.036  1.00 55.78           N  
ATOM   3144  CA  GLY B 501      25.755 -10.133 -60.145  1.00 55.12           C  
ATOM   3145  C   GLY B 501      26.806  -9.853 -61.195  1.00 55.01           C  
ATOM   3146  O   GLY B 501      27.683 -10.699 -61.437  1.00 55.44           O  
ATOM   3147  N   ILE B 502      26.727  -8.677 -61.810  1.00 54.04           N  
ATOM   3148  CA  ILE B 502      27.695  -8.263 -62.806  1.00 54.34           C  
ATOM   3149  C   ILE B 502      28.940  -7.674 -62.124  1.00 54.92           C  
ATOM   3150  O   ILE B 502      28.863  -6.631 -61.485  1.00 54.65           O  
ATOM   3151  CB  ILE B 502      27.067  -7.286 -63.839  1.00 54.05           C  
ATOM   3152  CG1 ILE B 502      25.925  -7.991 -64.590  1.00 54.06           C  
ATOM   3153  CG2 ILE B 502      28.120  -6.776 -64.817  1.00 53.20           C  
ATOM   3154  CD1 ILE B 502      24.877  -7.068 -65.181  1.00 53.41           C  
ATOM   3155  N   ILE B 503      30.075  -8.358 -62.261  1.00 55.40           N  
ATOM   3156  CA  ILE B 503      31.306  -7.912 -61.623  1.00 56.37           C  
ATOM   3157  C   ILE B 503      32.292  -7.474 -62.679  1.00 56.80           C  
ATOM   3158  O   ILE B 503      32.887  -8.298 -63.356  1.00 57.10           O  
ATOM   3159  CB  ILE B 503      31.963  -9.002 -60.706  1.00 56.28           C  
ATOM   3160  CG1 ILE B 503      30.925  -9.744 -59.847  1.00 56.89           C  
ATOM   3161  CG2 ILE B 503      33.054  -8.399 -59.837  1.00 56.00           C  
ATOM   3162  CD1 ILE B 503      30.135  -8.879 -58.872  1.00 57.82           C  
ATOM   3163  N   SER B 504      32.458  -6.160 -62.789  1.00 57.88           N  
ATOM   3164  CA  SER B 504      33.395  -5.510 -63.716  1.00 58.56           C  
ATOM   3165  C   SER B 504      34.747  -6.192 -63.859  1.00 58.67           C  
ATOM   3166  O   SER B 504      35.288  -6.751 -62.903  1.00 58.92           O  
ATOM   3167  CB  SER B 504      33.616  -4.055 -63.287  1.00 58.76           C  
ATOM   3168  OG  SER B 504      34.730  -3.482 -63.956  1.00 60.50           O  
ATOM   3169  N   ASP B 505      35.289  -6.091 -65.066  1.00 59.34           N  
ATOM   3170  CA  ASP B 505      36.604  -6.614 -65.421  1.00 60.17           C  
ATOM   3171  C   ASP B 505      37.769  -5.823 -64.832  1.00 60.08           C  
ATOM   3172  O   ASP B 505      38.907  -6.252 -64.952  1.00 60.33           O  
ATOM   3173  CB  ASP B 505      36.752  -6.717 -66.948  1.00 60.49           C  
ATOM   3174  CG  ASP B 505      35.829  -7.784 -67.565  1.00 62.56           C  
ATOM   3175  OD1 ASP B 505      35.504  -8.783 -66.872  1.00 64.71           O  
ATOM   3176  OD2 ASP B 505      35.431  -7.628 -68.746  1.00 63.32           O  
ATOM   3177  N   ILE B 506      37.498  -4.684 -64.196  1.00 60.00           N  
ATOM   3178  CA  ILE B 506      38.549  -3.974 -63.442  1.00 59.96           C  
ATOM   3179  C   ILE B 506      39.093  -4.771 -62.252  1.00 59.36           C  
ATOM   3180  O   ILE B 506      40.243  -4.583 -61.866  1.00 59.20           O  
ATOM   3181  CB  ILE B 506      38.130  -2.554 -62.954  1.00 60.19           C  
ATOM   3182  CG1 ILE B 506      37.075  -2.632 -61.852  1.00 60.73           C  
ATOM   3183  CG2 ILE B 506      37.680  -1.674 -64.120  1.00 59.99           C  
ATOM   3184  CD1 ILE B 506      37.671  -2.604 -60.426  1.00 63.65           C  
ATOM   3185  N   PHE B 507      38.272  -5.650 -61.671  1.00 58.79           N  
ATOM   3186  CA  PHE B 507      38.748  -6.534 -60.605  1.00 58.37           C  
ATOM   3187  C   PHE B 507      39.447  -7.718 -61.234  1.00 58.26           C  
ATOM   3188  O   PHE B 507      38.964  -8.243 -62.238  1.00 58.16           O  
ATOM   3189  CB  PHE B 507      37.602  -7.046 -59.741  1.00 57.93           C  
ATOM   3190  CG  PHE B 507      36.772  -5.968 -59.127  1.00 57.91           C  
ATOM   3191  CD1 PHE B 507      37.195  -5.319 -57.974  1.00 58.63           C  
ATOM   3192  CD2 PHE B 507      35.550  -5.612 -59.686  1.00 57.14           C  
ATOM   3193  CE1 PHE B 507      36.413  -4.319 -57.386  1.00 57.47           C  
ATOM   3194  CE2 PHE B 507      34.777  -4.615 -59.111  1.00 57.84           C  
ATOM   3195  CZ  PHE B 507      35.213  -3.969 -57.957  1.00 57.62           C  
ATOM   3196  N   ASP B 508      40.567  -8.150 -60.657  1.00 58.14           N  
ATOM   3197  CA  ASP B 508      41.206  -9.374 -61.151  1.00 58.69           C  
ATOM   3198  C   ASP B 508      40.478 -10.662 -60.734  1.00 58.30           C  
ATOM   3199  O   ASP B 508      39.445 -10.622 -60.060  1.00 58.40           O  
ATOM   3200  CB  ASP B 508      42.711  -9.433 -60.838  1.00 59.14           C  
ATOM   3201  CG  ASP B 508      43.029  -9.324 -59.349  1.00 61.12           C  
ATOM   3202  OD1 ASP B 508      42.244  -9.804 -58.483  1.00 62.77           O  
ATOM   3203  OD2 ASP B 508      44.108  -8.761 -59.055  1.00 63.09           O  
ATOM   3204  N   LYS B 509      41.028 -11.796 -61.159  1.00 57.85           N  
ATOM   3205  CA  LYS B 509      40.378 -13.094 -61.005  1.00 57.33           C  
ATOM   3206  C   LYS B 509      40.076 -13.420 -59.542  1.00 56.93           C  
ATOM   3207  O   LYS B 509      38.937 -13.721 -59.219  1.00 56.95           O  
ATOM   3208  CB  LYS B 509      41.207 -14.199 -61.683  1.00 57.17           C  
ATOM   3209  CG  LYS B 509      40.417 -15.411 -62.181  1.00 58.17           C  
ATOM   3210  CD  LYS B 509      39.517 -15.085 -63.391  1.00 59.45           C  
ATOM   3211  CE  LYS B 509      40.312 -14.858 -64.693  1.00 59.45           C  
ATOM   3212  NZ  LYS B 509      40.910 -16.105 -65.233  1.00 59.48           N  
ATOM   3213  N   LYS B 510      41.079 -13.342 -58.665  1.00 56.48           N  
ATOM   3214  CA  LYS B 510      40.870 -13.561 -57.230  1.00 56.24           C  
ATOM   3215  C   LYS B 510      39.724 -12.698 -56.695  1.00 55.67           C  
ATOM   3216  O   LYS B 510      38.888 -13.181 -55.944  1.00 55.65           O  
ATOM   3217  CB  LYS B 510      42.111 -13.228 -56.401  1.00 55.82           C  
ATOM   3218  CG  LYS B 510      43.451 -13.543 -57.013  1.00 57.18           C  
ATOM   3219  CD  LYS B 510      44.584 -13.275 -56.008  1.00 56.90           C  
ATOM   3220  CE  LYS B 510      44.669 -11.805 -55.619  1.00 56.73           C  
ATOM   3221  NZ  LYS B 510      45.822 -11.572 -54.692  1.00 58.09           N  
ATOM   3222  N   GLU B 511      39.707 -11.419 -57.065  1.00 55.32           N  
ATOM   3223  CA  GLU B 511      38.719 -10.474 -56.528  1.00 54.57           C  
ATOM   3224  C   GLU B 511      37.323 -10.824 -57.003  1.00 54.39           C  
ATOM   3225  O   GLU B 511      36.369 -10.881 -56.206  1.00 54.27           O  
ATOM   3226  CB  GLU B 511      39.083  -9.042 -56.904  1.00 54.10           C  
ATOM   3227  CG  GLU B 511      40.290  -8.520 -56.124  1.00 53.78           C  
ATOM   3228  CD  GLU B 511      41.118  -7.452 -56.859  1.00 53.82           C  
ATOM   3229  OE1 GLU B 511      40.795  -7.057 -58.012  1.00 54.07           O  
ATOM   3230  OE2 GLU B 511      42.110  -7.001 -56.259  1.00 53.41           O  
ATOM   3231  N   LYS B 512      37.226 -11.100 -58.297  1.00 54.10           N  
ATOM   3232  CA  LYS B 512      35.964 -11.412 -58.926  1.00 54.48           C  
ATOM   3233  C   LYS B 512      35.271 -12.567 -58.247  1.00 53.71           C  
ATOM   3234  O   LYS B 512      34.073 -12.480 -57.935  1.00 53.75           O  
ATOM   3235  CB  LYS B 512      36.168 -11.738 -60.399  1.00 54.96           C  
ATOM   3236  CG  LYS B 512      36.266 -10.521 -61.288  1.00 57.86           C  
ATOM   3237  CD  LYS B 512      36.269 -10.918 -62.765  1.00 60.07           C  
ATOM   3238  CE  LYS B 512      35.101 -11.847 -63.089  1.00 62.45           C  
ATOM   3239  NZ  LYS B 512      33.784 -11.179 -62.879  1.00 64.13           N  
ATOM   3240  N   THR B 513      36.023 -13.633 -57.997  1.00 52.88           N  
ATOM   3241  CA  THR B 513      35.421 -14.850 -57.473  1.00 53.03           C  
ATOM   3242  C   THR B 513      34.937 -14.676 -56.024  1.00 53.13           C  
ATOM   3243  O   THR B 513      33.833 -15.131 -55.691  1.00 53.46           O  
ATOM   3244  CB  THR B 513      36.250 -16.190 -57.724  1.00 52.81           C  
ATOM   3245  OG1 THR B 513      36.886 -16.639 -56.526  1.00 53.24           O  
ATOM   3246  CG2 THR B 513      37.272 -16.066 -58.851  1.00 51.91           C  
ATOM   3247  N   LEU B 514      35.717 -13.983 -55.187  1.00 52.50           N  
ATOM   3248  CA  LEU B 514      35.215 -13.593 -53.866  1.00 52.37           C  
ATOM   3249  C   LEU B 514      33.964 -12.678 -53.946  1.00 52.26           C  
ATOM   3250  O   LEU B 514      32.986 -12.887 -53.224  1.00 51.93           O  
ATOM   3251  CB  LEU B 514      36.303 -12.934 -53.016  1.00 52.19           C  
ATOM   3252  CG  LEU B 514      35.788 -12.322 -51.701  1.00 51.91           C  
ATOM   3253  CD1 LEU B 514      35.186 -13.391 -50.754  1.00 50.70           C  
ATOM   3254  CD2 LEU B 514      36.874 -11.534 -50.998  1.00 52.58           C  
ATOM   3255  N   LEU B 515      34.002 -11.679 -54.821  1.00 52.40           N  
ATOM   3256  CA  LEU B 515      32.882 -10.744 -54.959  1.00 52.56           C  
ATOM   3257  C   LEU B 515      31.639 -11.440 -55.457  1.00 52.70           C  
ATOM   3258  O   LEU B 515      30.549 -11.179 -54.944  1.00 53.22           O  
ATOM   3259  CB  LEU B 515      33.216  -9.575 -55.887  1.00 52.45           C  
ATOM   3260  CG  LEU B 515      34.193  -8.530 -55.355  1.00 52.29           C  
ATOM   3261  CD1 LEU B 515      34.527  -7.497 -56.453  1.00 51.97           C  
ATOM   3262  CD2 LEU B 515      33.631  -7.864 -54.074  1.00 50.58           C  
ATOM   3263  N   GLN B 516      31.803 -12.337 -56.429  1.00 52.33           N  
ATOM   3264  CA  GLN B 516      30.674 -13.109 -56.924  1.00 52.27           C  
ATOM   3265  C   GLN B 516      30.070 -13.959 -55.816  1.00 51.88           C  
ATOM   3266  O   GLN B 516      28.859 -14.067 -55.737  1.00 52.38           O  
ATOM   3267  CB  GLN B 516      31.064 -13.974 -58.115  1.00 52.43           C  
ATOM   3268  CG  GLN B 516      31.255 -13.211 -59.406  1.00 54.68           C  
ATOM   3269  CD  GLN B 516      30.178 -13.484 -60.459  1.00 58.42           C  
ATOM   3270  OE1 GLN B 516      28.971 -13.227 -60.261  1.00 60.52           O  
ATOM   3271  NE2 GLN B 516      30.620 -13.983 -61.607  1.00 59.60           N  
ATOM   3272  N   LYS B 517      30.902 -14.549 -54.959  1.00 51.73           N  
ATOM   3273  CA  LYS B 517      30.413 -15.331 -53.824  1.00 51.69           C  
ATOM   3274  C   LYS B 517      29.672 -14.459 -52.783  1.00 51.70           C  
ATOM   3275  O   LYS B 517      28.576 -14.806 -52.343  1.00 51.38           O  
ATOM   3276  CB  LYS B 517      31.556 -16.069 -53.146  1.00 51.82           C  
ATOM   3277  CG  LYS B 517      32.145 -17.291 -53.871  1.00 52.65           C  
ATOM   3278  CD  LYS B 517      33.326 -17.852 -53.043  1.00 51.91           C  
ATOM   3279  CE  LYS B 517      34.000 -19.039 -53.721  1.00 54.60           C  
ATOM   3280  NZ  LYS B 517      35.277 -19.448 -53.037  1.00 55.07           N  
ATOM   3281  N   LEU B 518      30.268 -13.329 -52.400  1.00 51.63           N  
ATOM   3282  CA  LEU B 518      29.653 -12.431 -51.408  1.00 51.54           C  
ATOM   3283  C   LEU B 518      28.375 -11.766 -51.907  1.00 52.01           C  
ATOM   3284  O   LEU B 518      27.461 -11.523 -51.122  1.00 52.20           O  
ATOM   3285  CB  LEU B 518      30.639 -11.352 -50.943  1.00 50.99           C  
ATOM   3286  CG  LEU B 518      31.771 -11.835 -50.032  1.00 49.39           C  
ATOM   3287  CD1 LEU B 518      32.877 -10.775 -49.901  1.00 47.24           C  
ATOM   3288  CD2 LEU B 518      31.234 -12.236 -48.678  1.00 47.35           C  
ATOM   3289  N   LEU B 519      28.323 -11.479 -53.206  1.00 52.13           N  
ATOM   3290  CA  LEU B 519      27.174 -10.816 -53.816  1.00 52.24           C  
ATOM   3291  C   LEU B 519      26.119 -11.758 -54.432  1.00 52.75           C  
ATOM   3292  O   LEU B 519      25.170 -11.313 -55.087  1.00 52.67           O  
ATOM   3293  CB  LEU B 519      27.667  -9.819 -54.864  1.00 51.77           C  
ATOM   3294  CG  LEU B 519      27.985  -8.392 -54.415  1.00 51.28           C  
ATOM   3295  CD1 LEU B 519      27.899  -8.150 -52.884  1.00 50.48           C  
ATOM   3296  CD2 LEU B 519      29.317  -7.985 -54.990  1.00 49.19           C  
ATOM   3297  N   SER B 520      26.275 -13.057 -54.218  1.00 53.06           N  
ATOM   3298  CA  SER B 520      25.307 -14.016 -54.720  1.00 53.17           C  
ATOM   3299  C   SER B 520      23.940 -13.779 -54.071  1.00 53.82           C  
ATOM   3300  O   SER B 520      23.848 -13.477 -52.886  1.00 53.98           O  
ATOM   3301  CB  SER B 520      25.806 -15.424 -54.446  1.00 52.87           C  
ATOM   3302  OG  SER B 520      24.807 -16.375 -54.718  1.00 52.42           O  
ATOM   3303  N   LYS B 521      22.873 -13.892 -54.850  1.00 54.61           N  
ATOM   3304  CA  LYS B 521      21.532 -13.753 -54.282  1.00 55.12           C  
ATOM   3305  C   LYS B 521      21.178 -14.932 -53.378  1.00 55.24           C  
ATOM   3306  O   LYS B 521      20.257 -14.838 -52.562  1.00 55.51           O  
ATOM   3307  CB  LYS B 521      20.494 -13.541 -55.375  1.00 54.94           C  
ATOM   3308  CG  LYS B 521      20.751 -12.275 -56.156  1.00 56.25           C  
ATOM   3309  CD  LYS B 521      19.451 -11.590 -56.553  1.00 59.65           C  
ATOM   3310  CE  LYS B 521      19.716 -10.230 -57.204  1.00 60.09           C  
ATOM   3311  NZ  LYS B 521      20.290 -10.382 -58.573  1.00 61.52           N  
ATOM   3312  N   LYS B 522      21.936 -16.019 -53.520  1.00 55.18           N  
ATOM   3313  CA  LYS B 522      21.868 -17.173 -52.630  1.00 55.80           C  
ATOM   3314  C   LYS B 522      22.773 -16.974 -51.399  1.00 56.11           C  
ATOM   3315  O   LYS B 522      24.008 -16.965 -51.526  1.00 56.38           O  
ATOM   3316  CB  LYS B 522      22.292 -18.441 -53.376  1.00 55.63           C  
ATOM   3317  CG  LYS B 522      21.318 -18.928 -54.437  1.00 56.29           C  
ATOM   3318  CD  LYS B 522      22.038 -19.582 -55.630  1.00 57.33           C  
ATOM   3319  CE  LYS B 522      22.618 -18.529 -56.595  1.00 57.76           C  
ATOM   3320  NZ  LYS B 522      23.061 -19.123 -57.882  1.00 58.61           N  
ATOM   3321  N   PRO B 523      22.168 -16.856 -50.197  1.00 56.19           N  
ATOM   3322  CA  PRO B 523      22.899 -16.634 -48.945  1.00 56.19           C  
ATOM   3323  C   PRO B 523      23.959 -17.697 -48.682  1.00 56.46           C  
ATOM   3324  O   PRO B 523      24.880 -17.464 -47.904  1.00 57.15           O  
ATOM   3325  CB  PRO B 523      21.805 -16.775 -47.874  1.00 55.97           C  
ATOM   3326  CG  PRO B 523      20.548 -16.475 -48.568  1.00 55.57           C  
ATOM   3327  CD  PRO B 523      20.714 -16.967 -49.965  1.00 55.99           C  
ATOM   3328  N   GLU B 524      23.800 -18.860 -49.306  1.00 56.46           N  
ATOM   3329  CA  GLU B 524      24.616 -20.039 -49.019  1.00 56.65           C  
ATOM   3330  C   GLU B 524      25.951 -19.969 -49.763  1.00 56.26           C  
ATOM   3331  O   GLU B 524      26.936 -20.587 -49.358  1.00 56.19           O  
ATOM   3332  CB  GLU B 524      23.871 -21.327 -49.411  1.00 56.69           C  
ATOM   3333  CG  GLU B 524      22.462 -21.482 -48.811  1.00 58.16           C  
ATOM   3334  CD  GLU B 524      21.353 -20.723 -49.574  1.00 58.73           C  
ATOM   3335  OE1 GLU B 524      21.619 -20.149 -50.658  1.00 59.19           O  
ATOM   3336  OE2 GLU B 524      20.202 -20.703 -49.076  1.00 57.91           O  
ATOM   3337  N   ASP B 525      25.967 -19.227 -50.862  1.00 55.64           N  
ATOM   3338  CA  ASP B 525      27.172 -19.060 -51.650  1.00 54.87           C  
ATOM   3339  C   ASP B 525      28.136 -18.111 -50.945  1.00 54.41           C  
ATOM   3340  O   ASP B 525      29.315 -18.048 -51.301  1.00 53.91           O  
ATOM   3341  CB  ASP B 525      26.825 -18.502 -53.030  1.00 55.02           C  
ATOM   3342  CG  ASP B 525      26.103 -19.512 -53.924  1.00 54.59           C  
ATOM   3343  OD1 ASP B 525      26.186 -20.726 -53.662  1.00 56.07           O  
ATOM   3344  OD2 ASP B 525      25.465 -19.089 -54.910  1.00 53.08           O  
ATOM   3345  N   ARG B 526      27.627 -17.381 -49.948  1.00 53.81           N  
ATOM   3346  CA  ARG B 526      28.386 -16.296 -49.322  1.00 53.06           C  
ATOM   3347  C   ARG B 526      29.298 -16.838 -48.236  1.00 53.06           C  
ATOM   3348  O   ARG B 526      28.829 -17.457 -47.279  1.00 52.93           O  
ATOM   3349  CB  ARG B 526      27.474 -15.199 -48.764  1.00 53.07           C  
ATOM   3350  CG  ARG B 526      26.709 -14.402 -49.825  1.00 53.22           C  
ATOM   3351  CD  ARG B 526      25.764 -13.359 -49.203  1.00 51.58           C  
ATOM   3352  NE  ARG B 526      24.602 -13.155 -50.050  1.00 47.48           N  
ATOM   3353  CZ  ARG B 526      23.374 -12.849 -49.619  1.00 48.14           C  
ATOM   3354  NH1 ARG B 526      23.111 -12.665 -48.315  1.00 45.74           N  
ATOM   3355  NH2 ARG B 526      22.390 -12.727 -50.511  1.00 46.71           N  
ATOM   3356  N   PRO B 527      30.609 -16.621 -48.396  1.00 52.86           N  
ATOM   3357  CA  PRO B 527      31.581 -17.057 -47.420  1.00 52.91           C  
ATOM   3358  C   PRO B 527      31.452 -16.267 -46.125  1.00 52.99           C  
ATOM   3359  O   PRO B 527      31.199 -15.066 -46.169  1.00 52.94           O  
ATOM   3360  CB  PRO B 527      32.922 -16.765 -48.104  1.00 52.95           C  
ATOM   3361  CG  PRO B 527      32.632 -15.731 -49.098  1.00 53.38           C  
ATOM   3362  CD  PRO B 527      31.236 -15.957 -49.554  1.00 52.80           C  
ATOM   3363  N   ASN B 528      31.608 -16.941 -44.983  1.00 53.19           N  
ATOM   3364  CA  ASN B 528      31.577 -16.251 -43.702  1.00 53.18           C  
ATOM   3365  C   ASN B 528      32.917 -15.593 -43.428  1.00 53.25           C  
ATOM   3366  O   ASN B 528      33.876 -15.811 -44.174  1.00 53.06           O  
ATOM   3367  CB  ASN B 528      31.138 -17.151 -42.550  1.00 53.00           C  
ATOM   3368  CG  ASN B 528      32.075 -18.338 -42.314  1.00 53.39           C  
ATOM   3369  OD1 ASN B 528      33.253 -18.325 -42.687  1.00 53.18           O  
ATOM   3370  ND2 ASN B 528      31.541 -19.373 -41.671  1.00 51.52           N  
ATOM   3371  N   THR B 529      32.970 -14.795 -42.362  1.00 53.09           N  
ATOM   3372  CA  THR B 529      34.106 -13.921 -42.120  1.00 53.39           C  
ATOM   3373  C   THR B 529      35.374 -14.699 -41.868  1.00 53.52           C  
ATOM   3374  O   THR B 529      36.455 -14.200 -42.124  1.00 53.70           O  
ATOM   3375  CB  THR B 529      33.846 -12.946 -40.970  1.00 53.40           C  
ATOM   3376  OG1 THR B 529      33.496 -13.683 -39.797  1.00 53.03           O  
ATOM   3377  CG2 THR B 529      32.711 -12.004 -41.330  1.00 52.74           C  
ATOM   3378  N   SER B 530      35.233 -15.927 -41.379  1.00 54.19           N  
ATOM   3379  CA  SER B 530      36.364 -16.856 -41.286  1.00 54.52           C  
ATOM   3380  C   SER B 530      37.016 -17.037 -42.649  1.00 54.46           C  
ATOM   3381  O   SER B 530      38.221 -16.804 -42.791  1.00 54.43           O  
ATOM   3382  CB  SER B 530      35.922 -18.213 -40.738  1.00 54.55           C  
ATOM   3383  OG  SER B 530      35.776 -18.163 -39.335  1.00 55.29           O  
ATOM   3384  N   GLU B 531      36.208 -17.431 -43.639  1.00 54.41           N  
ATOM   3385  CA  GLU B 531      36.681 -17.625 -45.014  1.00 54.75           C  
ATOM   3386  C   GLU B 531      37.217 -16.330 -45.639  1.00 54.11           C  
ATOM   3387  O   GLU B 531      38.273 -16.347 -46.284  1.00 54.45           O  
ATOM   3388  CB  GLU B 531      35.600 -18.251 -45.906  1.00 54.60           C  
ATOM   3389  CG  GLU B 531      36.162 -18.917 -47.188  1.00 56.14           C  
ATOM   3390  CD  GLU B 531      35.083 -19.454 -48.145  1.00 56.44           C  
ATOM   3391  OE1 GLU B 531      33.997 -19.853 -47.657  1.00 59.65           O  
ATOM   3392  OE2 GLU B 531      35.325 -19.486 -49.384  1.00 56.53           O  
ATOM   3393  N   ILE B 532      36.509 -15.219 -45.441  1.00 53.20           N  
ATOM   3394  CA  ILE B 532      36.961 -13.932 -45.956  1.00 52.42           C  
ATOM   3395  C   ILE B 532      38.355 -13.610 -45.407  1.00 52.80           C  
ATOM   3396  O   ILE B 532      39.243 -13.191 -46.159  1.00 52.73           O  
ATOM   3397  CB  ILE B 532      35.991 -12.775 -45.604  1.00 52.20           C  
ATOM   3398  CG1 ILE B 532      34.566 -13.100 -46.043  1.00 49.84           C  
ATOM   3399  CG2 ILE B 532      36.442 -11.487 -46.262  1.00 51.25           C  
ATOM   3400  CD1 ILE B 532      33.615 -12.044 -45.702  1.00 43.76           C  
ATOM   3401  N   LEU B 533      38.528 -13.818 -44.102  1.00 52.70           N  
ATOM   3402  CA  LEU B 533      39.801 -13.587 -43.415  1.00 52.90           C  
ATOM   3403  C   LEU B 533      40.940 -14.482 -43.945  1.00 53.26           C  
ATOM   3404  O   LEU B 533      42.069 -14.020 -44.162  1.00 53.50           O  
ATOM   3405  CB  LEU B 533      39.622 -13.746 -41.897  1.00 52.11           C  
ATOM   3406  CG  LEU B 533      39.455 -12.472 -41.043  1.00 52.11           C  
ATOM   3407  CD1 LEU B 533      39.182 -11.188 -41.841  1.00 50.19           C  
ATOM   3408  CD2 LEU B 533      38.454 -12.625 -39.891  1.00 49.94           C  
ATOM   3409  N   ARG B 534      40.633 -15.753 -44.173  1.00 53.29           N  
ATOM   3410  CA  ARG B 534      41.589 -16.663 -44.770  1.00 53.31           C  
ATOM   3411  C   ARG B 534      41.973 -16.216 -46.175  1.00 52.96           C  
ATOM   3412  O   ARG B 534      43.119 -16.389 -46.587  1.00 52.96           O  
ATOM   3413  CB  ARG B 534      41.024 -18.080 -44.796  1.00 53.45           C  
ATOM   3414  CG  ARG B 534      41.287 -18.840 -43.528  1.00 55.42           C  
ATOM   3415  CD  ARG B 534      40.805 -20.298 -43.609  1.00 59.64           C  
ATOM   3416  NE  ARG B 534      39.521 -20.479 -42.921  1.00 61.49           N  
ATOM   3417  CZ  ARG B 534      38.385 -20.848 -43.509  1.00 62.30           C  
ATOM   3418  NH1 ARG B 534      38.355 -21.111 -44.816  1.00 63.32           N  
ATOM   3419  NH2 ARG B 534      37.278 -20.966 -42.778  1.00 61.92           N  
ATOM   3420  N   THR B 535      41.020 -15.636 -46.900  1.00 52.57           N  
ATOM   3421  CA  THR B 535      41.236 -15.265 -48.303  1.00 52.56           C  
ATOM   3422  C   THR B 535      42.085 -13.995 -48.424  1.00 52.62           C  
ATOM   3423  O   THR B 535      42.856 -13.847 -49.371  1.00 52.80           O  
ATOM   3424  CB  THR B 535      39.896 -15.138 -49.080  1.00 52.43           C  
ATOM   3425  OG1 THR B 535      39.182 -16.376 -49.004  1.00 52.01           O  
ATOM   3426  CG2 THR B 535      40.130 -14.814 -50.549  1.00 52.54           C  
ATOM   3427  N   LEU B 536      41.945 -13.096 -47.456  1.00 52.59           N  
ATOM   3428  CA  LEU B 536      42.759 -11.891 -47.402  1.00 52.75           C  
ATOM   3429  C   LEU B 536      44.196 -12.220 -47.037  1.00 53.09           C  
ATOM   3430  O   LEU B 536      45.119 -11.543 -47.473  1.00 53.39           O  
ATOM   3431  CB  LEU B 536      42.189 -10.881 -46.404  1.00 52.23           C  
ATOM   3432  CG  LEU B 536      40.839 -10.244 -46.756  1.00 51.37           C  
ATOM   3433  CD1 LEU B 536      40.479  -9.269 -45.679  1.00 50.11           C  
ATOM   3434  CD2 LEU B 536      40.825  -9.556 -48.132  1.00 49.76           C  
ATOM   3435  N   THR B 537      44.372 -13.258 -46.231  1.00 53.34           N  
ATOM   3436  CA  THR B 537      45.694 -13.731 -45.867  1.00 53.60           C  
ATOM   3437  C   THR B 537      46.397 -14.383 -47.076  1.00 54.36           C  
ATOM   3438  O   THR B 537      47.585 -14.153 -47.306  1.00 54.03           O  
ATOM   3439  CB  THR B 537      45.614 -14.678 -44.661  1.00 53.64           C  
ATOM   3440  OG1 THR B 537      45.096 -13.952 -43.539  1.00 52.14           O  
ATOM   3441  CG2 THR B 537      46.989 -15.248 -44.310  1.00 51.93           C  
ATOM   3442  N   VAL B 538      45.645 -15.160 -47.856  1.00 55.05           N  
ATOM   3443  CA  VAL B 538      46.152 -15.756 -49.099  1.00 55.71           C  
ATOM   3444  C   VAL B 538      46.604 -14.691 -50.105  1.00 56.32           C  
ATOM   3445  O   VAL B 538      47.655 -14.847 -50.748  1.00 56.67           O  
ATOM   3446  CB  VAL B 538      45.103 -16.705 -49.753  1.00 55.71           C  
ATOM   3447  CG1 VAL B 538      45.505 -17.076 -51.193  1.00 54.84           C  
ATOM   3448  CG2 VAL B 538      44.911 -17.962 -48.891  1.00 55.63           C  
ATOM   3449  N   TRP B 539      45.810 -13.624 -50.234  1.00 56.49           N  
ATOM   3450  CA  TRP B 539      46.133 -12.505 -51.117  1.00 56.85           C  
ATOM   3451  C   TRP B 539      47.428 -11.812 -50.716  1.00 57.73           C  
ATOM   3452  O   TRP B 539      48.171 -11.342 -51.571  1.00 57.78           O  
ATOM   3453  CB  TRP B 539      45.003 -11.484 -51.107  1.00 56.08           C  
ATOM   3454  CG  TRP B 539      43.767 -11.936 -51.818  1.00 55.88           C  
ATOM   3455  CD1 TRP B 539      43.541 -13.157 -52.395  1.00 54.48           C  
ATOM   3456  CD2 TRP B 539      42.566 -11.178 -52.003  1.00 55.56           C  
ATOM   3457  NE1 TRP B 539      42.284 -13.199 -52.937  1.00 54.77           N  
ATOM   3458  CE2 TRP B 539      41.660 -12.000 -52.711  1.00 54.83           C  
ATOM   3459  CE3 TRP B 539      42.168  -9.880 -51.644  1.00 54.54           C  
ATOM   3460  CZ2 TRP B 539      40.384 -11.570 -53.067  1.00 55.14           C  
ATOM   3461  CZ3 TRP B 539      40.903  -9.457 -51.997  1.00 54.58           C  
ATOM   3462  CH2 TRP B 539      40.023 -10.299 -52.697  1.00 54.95           C  
ATOM   3463  N   LYS B 540      47.688 -11.750 -49.412  1.00 58.80           N  
ATOM   3464  CA  LYS B 540      48.870 -11.081 -48.880  1.00 59.86           C  
ATOM   3465  C   LYS B 540      50.183 -11.774 -49.270  1.00 60.36           C  
ATOM   3466  O   LYS B 540      51.269 -11.257 -48.987  1.00 60.45           O  
ATOM   3467  CB  LYS B 540      48.792 -11.012 -47.357  1.00 60.06           C  
ATOM   3468  CG  LYS B 540      47.866  -9.967 -46.784  1.00 60.62           C  
ATOM   3469  CD  LYS B 540      47.839 -10.114 -45.266  1.00 61.60           C  
ATOM   3470  CE  LYS B 540      46.884  -9.130 -44.608  1.00 61.71           C  
ATOM   3471  NZ  LYS B 540      46.918  -9.317 -43.113  1.00 62.14           N  
ATOM   3472  N   LYS B 541      50.081 -12.941 -49.905  1.00 61.04           N  
ATOM   3473  CA  LYS B 541      51.260 -13.758 -50.225  1.00 61.55           C  
ATOM   3474  C   LYS B 541      51.838 -13.449 -51.611  1.00 61.63           C  
ATOM   3475  O   LYS B 541      52.943 -13.888 -51.956  1.00 61.72           O  
ATOM   3476  CB  LYS B 541      50.921 -15.252 -50.131  1.00 61.90           C  
ATOM   3477  CG  LYS B 541      50.550 -15.758 -48.728  1.00 62.87           C  
ATOM   3478  CD  LYS B 541      51.016 -17.224 -48.499  1.00 64.34           C  
ATOM   3479  CE  LYS B 541      50.217 -18.257 -49.305  1.00 65.05           C  
ATOM   3480  NZ  LYS B 541      48.732 -18.150 -49.134  1.00 66.26           N  
TER    3481      LYS B 541                                                      
HETATM 5077 MG    MG B1641      20.991   4.324 -36.128  1.00 63.59          MG  
HETATM 5078 MG    MG B1642      23.844   5.632 -38.993  1.00 44.52          MG  
HETATM 5079  PG  ANP B1640      22.118   8.445 -39.272  1.00 89.56           P  
HETATM 5080  O1G ANP B1640      22.952   7.238 -39.671  1.00 89.93           O  
HETATM 5081  O2G ANP B1640      22.501   9.729 -39.964  1.00 88.64           O  
HETATM 5082  O3G ANP B1640      20.636   8.158 -39.201  1.00 88.65           O  
HETATM 5083  PB  ANP B1640      21.894   7.858 -36.348  1.00 90.31           P  
HETATM 5084  O1B ANP B1640      21.039   8.715 -35.445  1.00 90.62           O  
HETATM 5085  O2B ANP B1640      21.320   6.621 -37.010  1.00 91.22           O  
HETATM 5086  N3B ANP B1640      22.543   8.836 -37.630  1.00 89.93           N  
HETATM 5087  PA  ANP B1640      24.642   7.203 -35.941  1.00 87.67           P  
HETATM 5088  O1A ANP B1640      25.300   6.468 -34.798  1.00 86.78           O  
HETATM 5089  O2A ANP B1640      24.673   6.630 -37.353  1.00 85.74           O  
HETATM 5090  O3A ANP B1640      23.116   7.367 -35.425  1.00 89.77           O  
HETATM 5091  O5' ANP B1640      25.211   8.730 -35.930  1.00 85.41           O  
HETATM 5092  C5' ANP B1640      24.848   9.769 -36.858  1.00 81.63           C  
HETATM 5093  C4' ANP B1640      26.080  10.535 -37.351  1.00 78.50           C  
HETATM 5094  O4' ANP B1640      26.669  11.253 -36.252  1.00 77.46           O  
HETATM 5095  C3' ANP B1640      27.188   9.616 -37.878  1.00 76.68           C  
HETATM 5096  O3' ANP B1640      27.139   9.319 -39.286  1.00 76.80           O  
HETATM 5097  C2' ANP B1640      28.455  10.336 -37.472  1.00 75.29           C  
HETATM 5098  O2' ANP B1640      28.799  11.322 -38.453  1.00 76.16           O  
HETATM 5099  C1' ANP B1640      28.081  11.003 -36.155  1.00 73.15           C  
HETATM 5100  N9  ANP B1640      28.406  10.052 -35.052  1.00 71.70           N  
HETATM 5101  C8  ANP B1640      27.551   9.171 -34.502  1.00 70.64           C  
HETATM 5102  N7  ANP B1640      28.141   8.433 -33.540  1.00 70.08           N  
HETATM 5103  C5  ANP B1640      29.414   8.832 -33.468  1.00 70.24           C  
HETATM 5104  C6  ANP B1640      30.584   8.449 -32.658  1.00 70.87           C  
HETATM 5105  N6  ANP B1640      30.438   7.475 -31.735  1.00 71.42           N  
HETATM 5106  N1  ANP B1640      31.766   9.088 -32.864  1.00 71.27           N  
HETATM 5107  C2  ANP B1640      31.870  10.062 -33.797  1.00 71.51           C  
HETATM 5108  N3  ANP B1640      30.833  10.456 -34.576  1.00 71.55           N  
HETATM 5109  C4  ANP B1640      29.599   9.891 -34.464  1.00 70.93           C  
END
