# Supplementary material for: The immune response to RNA suppresses nucleic acid synthesis by limiting ribose 5-phosphate
Source: EMBO J. 2024 May 22;43(13):2636–60. doi: 10.1038/s44318-024-00100-w (PMC11217295; doi:10.1038/s44318-024-00100-w)
Supplement: Supplementary file 8 — Source data Fig. 7 [file 44318_2024_100_MOESM8_ESM.zip › SD7/Data Fig 7.xlsx]

## Sheet: Fig 7B
Fig 7B
Functional assessment of RPIA activity by spectrophotometric assay (at 290 nm) of the temporal accumulation of ribulose 5-phosphate
						Graham Currell (t-statistic)			Difference in slopes (t-statistic)					R1-R2	R1-R3	R2-R3		R1-del75	R2-del75	R3-del75		R1-147	R2-147	R3-147		R1-302	R2-302	R3-302		R1-173	R2-172	R3-172
	Tris	0.236		0.232		0.234	0.234				R1	R2	R3	RPIA			del74				S147A				S302A				K173R
	R5P	0.251	15
	Beads	0.412								slope	3.75	3.43333	3.99444				4.56667				4.05556				4.17222				2.02778
	2min	0.27								n	9	9	9				9				9				9				9
	R5P	0.284	14							SE(regression)	1.94467	2.01817	1.74567				4.18728				2.5837				49.6144				0.531628
		0.284						est uncertainty		SE(slope)	0.251056	0.260545	0.225365				0.540576				0.333554				6.40519				0.0686328
		0.284								difference				0.316667	0.244444	0.561111		0.816667	1.13333	0.572222		0.305556	0.622222	0.0611111		0.422222	0.738889	0.177778		1.72222	1.40556	1.96667
		0.284								SE(difference)				0.361819	0.33737	0.344489		0.59603	0.600088	0.585672		0.417477	0.423251	0.402551		6.41011	6.41048	6.40915		0.260268	0.269433	0.235584
		0.286								t-stat				0.875208	0.724559	1.62882		1.37018	1.88861	0.977036		0.73191	1.4701	0.15181		0.0658682	0.115263	0.0277381		6.6171	5.21672	8.34806
		0.285								df				16	16	7		16	16	16		16	16	16		16	16	16		16	16	16
		0.285								p				0.394409	0.479185	0.147375		0.189552	0.0772112	0.343094		0.474809	0.160925	0.881235		0.948299	0.909671	0.978214		5.9216e-06	8.47592e-05	3.17763e-07
		0.286
		0.286
	R5P	0.304	18														del74(2)				147(2)
			15.6667
																	3.44444				4.13889
																	9				9
REDUCED DATA SET (FROM BELOW)										AVE	SD						1.65871				3.00683
	Time (mins)		a	a'	b	b'	c	c'		0	0						0.214139				0.38818
	1	RPIA	25	9.33333	22	6.33333	25	9.33333	1	8.33333	1.73205							-0.305556	0.0111111	-0.55		0.388889	0.705556	0.144444
	2		3	12.3333	8	14.3333	8	17.3333	2	14.6667	2.51661							0.329976	0.337252	0.310877		0.462291	0.467512	0.448857
	3		2	14.3333	7	21.3333	6	23.3333	3	19.6667	4.72582							-0.925992	0.032946	-1.76919		0.841222	1.50917	0.321805
	4		5	19.3333	4	25.3333	5	28.3333	4	24.3333	4.58258							14	14	14		14	14	14
	5		3	22.3333	6	31.3333	4	32.3333	5	28.6667	5.50757							#NUM!	0.974183	#NUM!		0.414362	0.153489	0.752355
	6		2	24.3333	3	34.3333	3	35.3333	6	31.3333	6.08276
	7		4	28.3333	2	36.3333	3	38.3333	7	34.3333	5.2915
	8		0	28.3333	3	39.3333	4	42.3333	8	36.6667	7.37111
	9		2	30.3333	3	42.3333	2	44.3333	9	39	7.57188
										0	0
	1	S302A	32	16.3333	31	15.3333	25	9.33333	1	13.6667	3.78594
	2		10	26.3333	7	22.3333	8	17.3333	2	22	4.50925
	3		6	32.3333	8	30.3333	7	24.3333	3	29	4.16333
	4		7	39.3333	4	34.3333	7	31.3333	4	35	4.04145
	5		3	42.3333	4	38.3333	3	34.3333	5	38.3333	4
	6		3	45.3333	3	41.3333	4	38.3333	6	41.6667	3.51188
	7		4	49.3333	4	45.3333	2	40.3333	7	45	4.50925
	8		0	49.3333	2	47.3333	2	42.3333	8	46.3333	3.60555
	9		3	52.3333	2	49.3333	1	43.3333	9	48.3333	4.58258
				353		324		281		319.333
										0
	1	S147A	26	10.3333	26	10.3333	28	12.3333	1	11	1.1547
	2		7	17.3333	10	20.3333	6	18.3333	2	18.6667	1.52753
	3		6	23.3333	4	24.3333	6	24.3333	3	24	0.57735
	4		5	28.3333	6	30.3333	5	29.3333	4	29.3333	1
	5		5	33.3333	5	35.3333	3	32.3333	5	33.6667	1.52753
	6		2	35.3333	5	40.3333	5	37.3333	6	37.6667	2.51661
	7		2	37.3333	2	42.3333	3	40.3333	7	40	2.51661
	8		3	40.3333	2	44.3333	2	42.3333	8	42.3333	2
	9		1	41.3333	1	45.3333	3	45.3333	9	44	2.3094
	1	del74	23	7.33333	28	12.3333	19	3.33333	1	7.66667	4.50925
	2		4	11.3333	7	19.3333	7	10.3333	2	13.6667	4.93288
	3		5	16.3333	4	23.3333	5	15.3333	3	18.3333	4.3589
	4		3	19.3333	6	29.3333	4	19.3333	4	22.6667	5.7735
	5		4	23.3333	2	31.3333	4	23.3333	5	26	4.6188
	6		3	26.3333	3	34.3333	1	24.3333	6	28.3333	5.2915
	7		2	28.3333	3	37.3333	4	28.3333	7	31.3333	5.19615
	8		3	31.3333	2	39.3333	1	29.3333	8	33.3333	5.2915
	9		2	33.3333	4	43.3333	4	33.3333	9	36.6667	5.7735
	1	RPIA	39	23.3333	29	13.3333	25	9.33333	1	15.3333	7.2111
	2		5	28.3333	7	20.3333	7	16.3333	2	21.6667	6.1101
	3		5	33.3333	4	24.3333	3	19.3333	3	25.6667	7.0946
	4		4	37.3333	5	29.3333	5	24.3333	4	30.3333	6.55744
	5		6	43.3333	3	32.3333	3	27.3333	5	34.3333	8.18535
	6		2	45.3333	4	36.3333	4	31.3333	6	37.6667	7.0946
	7		3	48.3333	1	37.3333	0	31.3333	7	39	8.62168
	8		3	51.3333	2	39.3333	3	34.3333	8	41.6667	8.73689
	9		1	52.3333	2	41.3333	2	36.3333	9	43.3333	8.18535
	1	K200R	23	7.33333	22	6.33333	17	1.33333		5	3.21455
	2		4	11.3333	6	12.3333	7	8.33333		10.6667	2.08167
	3		4	15.3333	4	16.3333	8	16.3333		16	0.57735
	4		5	20.3333	5	21.3333	5	21.3333		21	0.57735
	5		4	24.3333	4	25.3333	4	25.3333		25	0.57735
	6		4	28.3333	3	28.3333	4	29.3333		28.6667	0.57735
	7		2	30.3333	3	31.3333	3	32.3333		31.3333	1
	8		4	34.3333	4	35.3333	4	36.3333		35.3333	1
	9		1	35.3333	1	36.3333	2	38.3333		36.6667	1.52753
	1	S147A	23	7.33333	24	8.33333	17	1.33333	1	5.66667	3.78594
	2		6	13.3333	10	18.3333	9	10.3333	2	14	4.04145
	3		6	19.3333	6	24.3333	7	17.3333	3	20.3333	3.60555
	4		6	25.3333	5	29.3333	5	22.3333	4	25.6667	3.51188
	5		3	28.3333	5	34.3333	5	27.3333	5	30	3.78594
	6		3	31.3333	3	37.3333	4	31.3333	6	33.3333	3.4641
	7		3	34.3333	3	40.3333	3	34.3333	7	36.3333	3.4641
	8		1	35.3333	2	42.3333	0	34.3333	8	37.3333	4.3589
	9		2	37.3333	2	44.3333	5	39.3333	9	40.3333	3.60555
	1	del74	28	12.3333	27	11.3333	32	16.3333	1	13.3333	2.64575
	2		10	22.3333	12	23.3333	11	27.3333	2	24.3333	2.64575
	3		6	28.3333	11	34.3333	6	33.3333	3	32	3.21455
	4		5	33.3333	6	40.3333	6	39.3333	4	37.6667	3.78594
	5		6	39.3333	6	46.3333	4	43.3333	5	43	3.51188
	6		1	40.3333	3	49.3333	5	48.3333	6	46	4.93288
	7		2	42.3333	3	52.3333	1	49.3333	7	48	5.1316
	8		4	46.3333	2	54.3333	2	51.3333	8	50.6667	4.04145
	9		1	47.3333	1	55.3333	2	53.3333	9	52	4.16333
	1	145&7	29	13.3333	24	8.33333	28	12.3333		11.3333	2.64575
	2		6	19.3333	9	17.3333	9	21.3333		19.3333	2
	3		5	24.3333	5	22.3333	5	26.3333		24.3333	2
	4		4	28.3333	6	28.3333	6	32.3333		29.6667	2.3094
	5		4	32.3333	3	31.3333	4	36.3333		33.3333	2.64575
	6		3	35.3333	3	34.3333	4	40.3333		36.6667	3.21455
	7		3	38.3333	2	36.3333	2	42.3333		39	3.05505
	8		1	39.3333	4	40.3333	2	44.3333		41.3333	2.64575
	9		3	42.3333	1	41.3333	3	47.3333		43.6667	3.21455
	1	RPIA	27	11.3333	27	11.3333	30	14.3333	1	12.3333	1.73205
	2		4	15.3333	6	17.3333	7	21.3333	2	18	3.05505
	3		5	20.3333	6	23.3333	5	26.3333	3	23.3333	3
	4		5	25.3333	4	27.3333	5	31.3333	4	28	3.05505
	5		4	29.3333	5	32.3333	5	36.3333	5	32.6667	3.51188
	6		2	31.3333	4	36.3333	4	40.3333	6	36	4.50925
	7		3	34.3333	4	40.3333	4	44.3333	7	39.6667	5.03322
	8		1	35.3333	2	42.3333	3	47.3333	8	41.6667	6.02771
	9		3	38.3333	1	43.3333	4	51.3333	9	44.3333	6.55744
	1	K200R	25	9.33333	26	10.3333	22	6.33333		8.66667	2.08167
	2		0	9.33333	0	10.3333	3	9.33333		9.66667	0.57735
	3		1	10.3333	5	15.3333	6	15.3333		13.6667	2.88675
	4		3	13.3333	3	18.3333	5	20.3333		17.3333	3.60555
	5		3	16.3333	4	22.3333	3	23.3333		20.6667	3.78594
	6		0	16.3333	4	26.3333	5	28.3333		23.6667	6.4291
	7		2	18.3333	2	28.3333	2	30.3333		25.6667	6.4291
	8		3	21.3333	3	31.3333	3	33.3333		28.6667	6.4291
	9		2	23.3333	2	33.3333	3	36.3333		31	6.80686
	1	K173R	23	7.33333	20	4.33333	23	7.33333	1	6.33333	1.73205
	2		1	8.33333	3	7.33333	2	9.33333	2	8.33333	1
	3		0	8.33333	0	7.33333	2	11.3333	3	9	2.08167
	4		4	12.3333	4	11.3333	1	12.3333	4	12	0.57735
	5		3	15.3333	2	13.3333	2	14.3333	5	14.3333	1
	6		1	16.3333	3	16.3333	3	17.3333	6	16.6667	0.57735
	7		0	16.3333	4	20.3333	2	19.3333	7	18.6667	2.08167
	8		1	17.3333	1	21.3333	2	21.3333	8	20	2.3094
	9		3	20.3333	2	23.3333	1	22.3333	9	22	1.52753
																											stnd error	1.885	2.906
																											R square	0.971	0.9422	0.9506	0.9327	0.992
LARGER DATA SET																						Time (sec)	AVE	SD
		Time (mins)	A290																			0	0				Time (sec)	WT	del75	S147A	S302A	K173R
	RPIA WT	1	25	25	22	22	25	25	39	39	29	29	25	25	27	27	27	27	30	30		1	27.6667	4.8734			1	27.6667	26.1667	25	29.3333	22	AVE
		2	3	28	8	30	8	33	5	44	7	36	7	32	4	31	6	33	7	37		2	33.7778	4.73756			2	33.7778	34.6667	33	37.6667	24
		3	2	30	7	37	6	39	5	49	4	40	3	35	5	36	6	39	5	42		3	38.5556	5.22281			3	38.5556	40.8333	38.5556	44.6667	24.6667
		4	5	35	4	41	5	44	4	53	5	45	5	40	5	41	4	43	5	47		4	43.2222	5.01941			4	43.2222	45.8333	43.8889	50.6667	27.6667
		5	3	38	6	47	4	48	6	59	3	48	3	43	4	45	5	48	5	52		5	47.5556	5.81187			5	47.5556	50.1667	48	54	30
		6	2	40	3	50	3	51	2	61	4	52	4	47	2	47	4	52	4	56		6	50.6667	5.91608			6	50.6667	52.8333	51.5556	57.3333	32.3333
		7	4	44	2	52	3	54	3	64	1	53	0	47	3	50	4	56	4	60		7	53.3333	6.18466			7	53.3333	55.3333	54.1111	60.6667	34.3333
		8	0	44	3	55	4	58	3	67	2	55	3	50	1	51	2	58	3	63		8	55.6667	6.9282			8	55.6667	57.6667	56	62	35.6667
		9	2	46	3	58	2	60	1	68	2	57	2	52	3	54	1	59	4	67		9	57.8889	6.91817			9	57.8889	60	58.3333	64	37.6667
																				predicted	residual
	del74	1	23	23	28	28	19	19	28	28	27	27	32	32					28.555	11.5785	14.5882	1	26.1667	4.53505			1	4.8734	4.53505	3.64005	3.78594	1.73205	SD
		2	4	27	7	35	7	26	10	38	12	39	11	43						15.9085	18.7582	2	34.6667	6.8313			2	4.73756	6.8313	3.4641	4.50925	1
		3	5	32	4	39	5	31	6	44	11	50	6	49						20.2385	20.5948	3	40.8333	8.23205			3	5.22281	8.23205	2.83333	4.16333	2.08167
		4	3	35	6	45	4	35	5	49	6	56	6	55						24.5685	21.2648	4	45.8333	9.30412			4	5.01941	9.30412	2.89156	4.04145	0.57735
		5	4	39	2	47	4	39	6	55	6	62	4	59						28.8985	21.2682	5	50.1667	10.0083			5	5.81187	10.0083	3	4	1
		6	3	42	3	50	1	40	1	56	3	65	5	64						33.2285	19.6048	6	52.8333	10.7036			6	5.91608	10.7036	3.32081	3.51188	0.57735
		7	2	44	3	53	4	44	2	58	3	68	1	65						37.5585	17.7748	7	55.3333	10.2307			7	6.18466	10.2307	3.10018	4.50925	2.08167
		8	3	47	2	55	1	45	4	62	2	70	2	67						41.8885	15.7782	8	57.6667	10.3859			8	6.9282	10.3859	3.57071	3.60555	2.3094		WT	SUMMARY OUTPUT
		9	2	49	4	59	4	49	1	63	1	71	2	69						46.2185	13.7815	9	60	9.5289			9	6.91817	9.5289	3.20156	4.58258	1.52753
																																			Regression Statistics
																											0	0	0	0	0	0			Multiple R	0.985394
	S147A	1	26	26	26	26	28	28	23	23	24	24	17	17	29	29	24	24	28	28		1	25	3.64005			1	2.4367	2.26752	1.82003	1.89297	0.866025	SD/2		R Square	0.971001
		2	7	33	10	36	6	34	6	29	10	34	9	26	6	35	9	33	9	37		2	33	3.4641			2	2.36878	3.41565	1.73205	2.25462	0.5			Adjusted R Square	0.966859
		3	6	39	4	40	6	40	6	35	6	40	7	33	5	40	5	38	5	42		3	38.5556	2.83333			3	2.61141	4.11603	1.41667	2.08167	1.04083			Standard Error	1.88512
		4	5	44	6	46	5	45	6	41	5	45	5	38	4	44	6	44	6	48		4	43.8889	2.89156			4	2.5097	4.65206	1.44578	2.02073	0.288675			Observations	9
		5	5	49	5	51	3	48	3	44	5	50	5	43	4	48	3	47	4	52		5	48	3			5	2.90593	5.00416	1.5	2	0.5
		6	2	51	5	56	5	53	3	47	3	53	4	47	3	51	3	50	4	56		6	51.5556	3.32081			6	2.95804	5.35179	1.6604	1.75594	0.288675			ANOVA
		7	2	53	2	58	3	56	3	50	3	56	3	50	3	54	2	52	2	58		7	54.1111	3.10018			7	3.09233	5.11534	1.55009	2.25462	1.04083				df	SS	MS	F	Significance F
		8	3	56	2	60	2	58	1	51	2	58	0	50	1	55	4	56	2	60		8	56	3.57071			8	3.4641	5.19294	1.78536	1.80278	1.1547			Regression	1	832.951	832.951	234.392	1.22238e-06
		9	1	57	1	61	3	61	2	53	2	60	5	55	3	58	1	57	3	63		9	58.3333	3.20156			9	3.45909	4.76445	1.60078	2.29129	0.763763			Residual	7	24.8757	3.55367
																																			Total	8	857.827
	S302A	1	32	32	31	31	25	25														1	29.3333	3.78594												Coefficients	Standard Error	t Stat	P-value	Lower 95%	Upper 95%	Lower 95.0%	Upper 95.0%
		2	10	42	7	38	8	33														2	37.6667	4.50925											Intercept	11.0741	1.36951	8.08617	8.51166e-05	7.8357	14.3124	7.8357	14.3124
		3	6	48	8	46	7	40														3	44.6667	4.16333											Time (sec)	3.72593	0.243368	15.3099	1.22238e-06	3.15045	4.3014	3.15045	4.3014
		4	7	55	4	50	7	47														4	50.6667	4.04145
		5	3	58	4	54	3	50														5	54	4
		6	3	61	3	57	4	54														6	57.3333	3.51188										del74	SUMMARY OUTPUT
		7	4	65	4	61	2	56														7	60.6667	4.50925
		8	0	65	2	63	2	58														8	62	3.60555											Regression Statistics
		9	3	68	2	65	1	59														9	64	4.58258											Multiple R	0.970644
																																			R Square	0.942151
																																			Adjusted R Square	0.933886
	K173R	1	23	23	20	20	23	23														1	22	1.73205											Standard Error	2.90589
		2	1	24	3	23	2	25														2	24	1											Observations	9
		3	0	24	0	23	2	27														3	24.6667	2.08167
		4	4	28	4	27	1	28														4	27.6667	0.57735											ANOVA
		5	3	31	2	29	2	30														5	30	1												df	SS	MS	F	Significance F
		6	1	32	3	32	3	33														6	32.3333	0.57735											Regression	1	962.669	962.669	114.004	1.38674e-05
		7	0	32	4	36	2	35														7	34.3333	2.08167											Residual	7	59.1093	8.44418
		8	1	33	1	37	2	37														8	35.6667	2.3094											Total	8	1021.78
		9	3	36	2	39	1	38														9	37.6667	1.52753
																																				Coefficients	Standard Error	t Stat	P-value	Lower 95%	Upper 95%	Lower 95.0%	Upper 95.0%
																																			Intercept	11.3611	2.11108	5.38166	0.00102853	6.3692	16.353	6.3692	16.353
	K200R	1	23	23	22	22	17	17	25	25	26	26	22	22								1	22.5	3.14643											Time (sec)	4.00556	0.375148	10.6773	1.38674e-05	3.11847	4.89264	3.11847	4.89264
		2	4	27	6	28	7	24	0	25	0	26	3	25								2	25.8333	1.47196
		3	4	31	4	32	8	32	1	26	5	31	6	31								3	30.5	2.25832
		4	5	36	5	37	5	37	3	29	3	34	5	36								4	34.8333	3.0605
		5	4	40	4	41	4	41	3	32	4	38	3	39								5	38.5	3.39116										S147A	SUMMARY OUTPUT
		6	4	44	3	44	4	45	0	32	4	42	5	44								6	41.8333	4.91596
		7	2	46	3	47	3	48	2	34	2	44	2	46								7	44.1667	5.15429											Regression Statistics
		8	4	50	4	51	4	52	3	37	3	47	3	49								8	47.6667	5.50151											Multiple R	0.97501
		9	1	51	1	52	2	54	2	39	2	49	3	52								9	49.5	5.39444											R Square	0.950645
																																			Adjusted R Square	0.943594
																																			Standard Error	2.6807
																																			Observations	9
																																			ANOVA
																																				df	SS	MS	F	Significance F
																																			Regression	1	968.909	968.909	134.83	7.92687e-06
																																			Residual	7	50.3032	7.18617
																																			Total	8	1019.21
																																				Coefficients	Standard Error	t Stat	P-value	Lower 95%	Upper 95%	Lower 95.0%	Upper 95.0%
																																			Intercept	9.62346	1.94749	4.94148	0.00167233	5.01839	14.2285	5.01839	14.2285
																																			Time (sec)	4.01852	0.346077	11.6116	7.92687e-06	3.20018	4.83686	3.20018	4.83686
																																			RESIDUAL OUTPUT
																																			Observation	Predicted S147A	Residuals
																																			1	13.642	-4.30864
																																			2	17.6605	-0.32716
																																			3	21.679	1.20988
																																			4	25.6975	2.52469
																																			5	29.716	2.61728
																																			6	33.7346	2.15432
																																			7	37.7531	0.691358
																																			8	41.7716	-1.43827
																																			9	45.7901	-3.12346
																																		S302A	SUMMARY OUTPUT
																																			Regression Statistics
																																			Multiple R	0.996639
																																			R Square	0.99329
																																			Adjusted R Square	0.992331
																																			Standard Error	0.906811
																																			Observations	9
																																			ANOVA
																																				df	SS	MS	F	Significance F
																																			Regression	1	852.071	852.071	1036.2	7.22155e-09
																																			Residual	7	5.75615	0.822307
																																			Total	8	857.827
																																				Coefficients	Standard Error	t Stat	P-value	Lower 95%	Upper 95%	Lower 95.0%	Upper 95.0%
																																			Intercept	1.03978	0.940365	1.10572	0.305395	-1.18383	3.26339	-1.18383	3.26339
																																			del75	0.913187	0.0283686	32.19	7.22155e-09	0.846106	0.980268	0.846106	0.980268
																																			RESIDUAL OUTPUT
																																			Observation	Predicted WT	Residuals
																																			1	10.6282	1.37176
																																			2	18.3903	-0.279222
																																			3	24.0217	-1.13276
																																			4	28.5876	-1.03203
																																			5	32.5447	-0.655841
																																			6	34.9799	0.0201054
																																			7	37.2629	0.403805
																																			8	39.3936	0.606369
																																			9	41.5244	0.697822

## Sheet: Fig 7C-E
Fig 7C, D & E
Effect of mutating the ribose isomerase on PKR's suppression of bacterial growth
		OD600
7C	RPIA													T-TEST
	EXP#	PKR	PKR + IPTG	K296R	K296R + IPTG			PKR	PKR + IPTG	K296R	K296R + IPTG		WT+IPTG v K296R+IPTG	6.31996e-07
	1	1.705	0.024	1.825	1.434		AVE	1.64567	0.0213333	1.74833	1.446
	2	1.756	0.024	1.727	1.495								RPIA -/+IPTG	4.65826e-05
	3	1.476	0.016	1.693	1.409		SD	0.149132	0.0046188	0.0685371	0.044238
													del74 -/+IPTG	0.000100224
	RPIA-del74
	EXP#	PKR	PKR + IPTG					PKR	PKR + IPTG				S147A -/+IPTG	2.48235e-05
	1	1.476	0.016				AVE	1.65633	0.0293333
	2	1.838	0.039										S302A -/+IPTG	7.47107e-08
	3	1.655	0.033				SD	0.181004	0.0119304
													RpiA -/+IPTG	1.42589e-06
	RPIA-S147A
	EXP#	PKR	PKR + IPTG					PKR	PKR + IPTG				S75A	6.27432e-05	i.e. none of the isomerase constructs recover bacterial growth
	1	1.662	0.119				AVE	1.62967	0.152667
	2	1.717	0.137										RELATIVE EFFECTS OF ISOMERASE MUTATIONS
	3	1.51	0.202				SD	0.107221	0.0436616				WT v del74	0.339687
	RPIA-S302A												WT v S302A	1
	EXP#	PKR	PKR + IPTG					PKR	PKR + IPTG
	1	1.649	0.017				AVE	1.68	0.0213333				WT v S147A	0.00660145	i.e. alanine replacement of a serine resiude within the alph3-beta4 loop suppresses PKR's control of growth
	2	1.708	0.029										del74 v S147A	0.00917428
	3	1.683	0.018				SD	0.0296142	0.00665833				S302A v S147A	0.00674242
													WT v S75A	0.0475955
													S302A v S75A	0.0443272
													del74 v S75A	0.0492427
7D	RpiA												RPIA v S75A	0.0442544
	EXP#	PKR	PKR + IPTG					PKR	PKR + IPTG
	1	1.808	0.039				AVE	1.74767	0.0266667					24 HRS	48 HRS
	2	1.756	0.017										N-RpiA -/+IPTG	3.1284e-06	1.56658e-05
	3	1.679	0.024				SD	0.0649025	0.0112398
													C-RpiA -/+IPTG	2.91076e-05	0.98734
	RpiA-S75A
	EXP#	PKR	PKR + IPTG					PKR	PKR + IPTG				RPIA-C-term	5.1905e-07	0.0848685	i.e. the C-terminus of the isomerase deminishes PKR's control of growth
	1	1.799	0.247				AVE	1.76	0.259667
	2	1.715	0.124										N v C	0.182106	1.13085e-05
	3	1.766	0.408				SD	0.0423202	0.142423
													PKR -/+IPTG	3.1284e-06	1.56658e-05
													C	0.885915
7E	N-RpiA		24	48				PKR	PKR + IPTG	PKR + IPTG			SUMMARY
	EXP#	PKR	PKR + IPTG	PKR + IPTG				N-RpiA						PKR	PKR + IPTG	K296R	K296R + IPTG
	1	1.547	0.005	0.038			AVE	1.62333	0.0143333	0.0853333			RPIA	1.65	0.021	1.748	1.446
	2	1.695	0.011	0.043									del74	1.656	0.029
	3	1.628	0.027	0.175			SD	0.0741103	0.0113725	0.0776938			S147A	1.63	0.153
													S302A	1.68	0.0213
	C-RpiA												RpiA	1.75	0.027
	EXP#							C-RpiA					S75A	1.76	0.26
	1	1.48	0.078	1.545			AVE	1.61067	0.0476667	1.612
	2	1.724	0.011	1.661										PKR	PKR + IPTG	PKR + IPTG
	3	1.628	0.054	1.63			SD	0.12292	0.033946	0.0600583			N-RpiA	1.623	0.014	0.085
													C-RpiA	1.611	0.048	1.612
	RPIA-C-term												RPIA-C-term	1.68	0.021	1.379
	EXP#							RPIA-C-term
	1	1.647	0.023	1.331			AVE	1.6674	0.021	1.3786
	2	1.622	0.021	1.444
	3	1.63	0.015	1.628			SD	0.0679139	0.0118322	0.323906
	4	1.787	0.007	0.848
	5	1.651	0.039	1.642
