# Supplementary material for: The immune response to RNA suppresses nucleic acid synthesis by limiting ribose 5-phosphate
Source: EMBO J. 2024 May 22;43(13):2636–60. doi: 10.1038/s44318-024-00100-w (PMC11217295; doi:10.1038/s44318-024-00100-w)
Supplement: Supplementary file 8 — Source data Fig. 7 [file 44318_2024_100_MOESM8_ESM.zip › SD7/Model Fig 7A_RPIA_dock4.pdb]

REMARK    File generated by Hex 8.0.0 on Thu Feb 27 12:44:18 2020.              
REMARK    Source: S:\MNHS-SPHPM-EPM\biostats-aspree\Galina\PKR_modelling\hsRPIA_
REMARK    Box_min: -18.136 6.692 -85.244                                        
REMARK    Box_max: 25.213 59.924 -40.131                                        
REMARK    Cube_min: -23.078 6.692 -89.304                                       
REMARK    Cube_max: 30.155 59.924 -36.071                                       
REMARK    Symmetry Type: Default                                                
REMARK    Symmetry Matrix: 1                                                    
ATOM      1  N   LYS A  77     -20.044  15.772 -50.579  1.00 95.75           N  
ATOM      2  CA  LYS A  77     -19.740  14.356 -50.279  1.00 95.75           C  
ATOM      3  C   LYS A  77     -18.451  14.250 -49.460  1.00 95.75           C  
ATOM      4  O   LYS A  77     -17.637  15.172 -49.472  1.00 95.75           O  
ATOM      5  CB  LYS A  77     -19.615  13.544 -51.583  1.00 95.75           C  
ATOM      6  CG  LYS A  77     -20.940  13.432 -52.360  1.00 95.75           C  
ATOM      7  CD  LYS A  77     -20.763  12.900 -53.789  1.00 95.75           C  
ATOM      8  CE  LYS A  77     -20.112  13.924 -54.738  1.00 95.75           C  
ATOM      9  NZ  LYS A  77     -20.047  13.415 -56.117  1.00 95.75           N  
ATOM     10  1H  LYS A  77     -20.921  15.826 -51.135  1.00 99.99           H  
ATOM     11  2H  LYS A  77     -20.167  16.296 -49.690  1.00 99.99           H  
ATOM     12  3H  LYS A  77     -19.263  16.187 -51.125  1.00 99.99           H  
ATOM     13  1HZ LYS A  77     -19.604  14.131 -56.729  1.00 99.99           H  
ATOM     14  2HZ LYS A  77     -19.482  12.543 -56.140  1.00 99.99           H  
ATOM     15  3HZ LYS A  77     -21.009  13.217 -56.459  1.00 99.99           H  
ATOM     16  N   ALA A  78     -18.257  13.106 -48.776  1.00 44.34           N  
ATOM     17  CA  ALA A  78     -17.055  12.772 -48.010  1.00 44.34           C  
ATOM     18  C   ALA A  78     -15.804  12.840 -48.891  1.00 44.34           C  
ATOM     19  O   ALA A  78     -14.939  13.674 -48.652  1.00 44.34           O  
ATOM     20  CB  ALA A  78     -17.211  11.368 -47.400  1.00 44.34           C  
ATOM     21  H   ALA A  78     -19.026  12.468 -48.825  1.00 99.99           H  
ATOM     22  N   GLU A  79     -15.767  12.019 -49.952  1.00114.05           N  
ATOM     23  CA  GLU A  79     -14.678  11.897 -50.918  1.00114.05           C  
ATOM     24  C   GLU A  79     -14.315  13.211 -51.621  1.00114.05           C  
ATOM     25  O   GLU A  79     -13.136  13.492 -51.828  1.00114.05           O  
ATOM     26  CB  GLU A  79     -15.062  10.790 -51.927  1.00114.05           C  
ATOM     27  CG  GLU A  79     -13.872  10.122 -52.642  1.00114.05           C  
ATOM     28  CD  GLU A  79     -12.990   9.256 -51.729  1.00114.05           C  
ATOM     29  OE1 GLU A  79     -13.247   9.212 -50.503  1.00114.05           O  
ATOM     30  OE2 GLU A  79     -12.050   8.647 -52.284  1.00114.05           O  
ATOM     31  H   GLU A  79     -16.593  11.462 -50.039  1.00 99.99           H  
ATOM     32  N   GLU A  80     -15.325  14.041 -51.917  1.00 70.28           N  
ATOM     33  CA  GLU A  80     -15.163  15.396 -52.426  1.00 70.28           C  
ATOM     34  C   GLU A  80     -14.429  16.292 -51.414  1.00 70.28           C  
ATOM     35  O   GLU A  80     -13.458  16.933 -51.802  1.00 70.28           O  
ATOM     36  CB  GLU A  80     -16.545  15.949 -52.804  1.00 70.28           C  
ATOM     37  CG  GLU A  80     -16.559  17.410 -53.298  1.00 70.28           C  
ATOM     38  CD  GLU A  80     -17.968  17.887 -53.650  1.00 70.28           C  
ATOM     39  OE1 GLU A  80     -18.918  17.427 -52.974  1.00 70.28           O  
ATOM     40  OE2 GLU A  80     -18.069  18.706 -54.586  1.00 70.28           O  
ATOM     41  H   GLU A  80     -16.237  13.659 -51.761  1.00 99.99           H  
ATOM     42  N   ALA A  81     -14.839  16.281 -50.131  1.00 37.07           N  
ATOM     43  CA  ALA A  81     -14.231  17.033 -49.029  1.00 37.07           C  
ATOM     44  C   ALA A  81     -12.764  16.655 -48.751  1.00 37.07           C  
ATOM     45  O   ALA A  81     -11.972  17.554 -48.468  1.00 37.07           O  
ATOM     46  CB  ALA A  81     -15.068  16.868 -47.749  1.00 37.07           C  
ATOM     47  H   ALA A  81     -15.634  15.693 -49.973  1.00 99.99           H  
ATOM     48  N   LYS A  82     -12.382  15.369 -48.910  1.00113.60           N  
ATOM     49  CA  LYS A  82     -10.984  14.913 -48.870  1.00113.60           C  
ATOM     50  C   LYS A  82     -10.166  15.540 -50.005  1.00113.60           C  
ATOM     51  O   LYS A  82      -9.033  15.964 -49.778  1.00113.60           O  
ATOM     52  CB  LYS A  82     -10.856  13.384 -49.063  1.00113.60           C  
ATOM     53  CG  LYS A  82     -11.054  12.486 -47.838  1.00113.60           C  
ATOM     54  CD  LYS A  82     -12.325  11.664 -47.936  1.00113.60           C  
ATOM     55  CE  LYS A  82     -12.549  10.665 -46.808  1.00113.60           C  
ATOM     56  NZ  LYS A  82     -13.754   9.872 -47.101  1.00113.60           N  
ATOM     57  H   LYS A  82     -13.127  14.719 -49.065  1.00 99.99           H  
ATOM     58  1HZ LYS A  82     -13.915   9.188 -46.336  1.00 99.99           H  
ATOM     59  2HZ LYS A  82     -14.574  10.505 -47.180  1.00 99.99           H  
ATOM     60  3HZ LYS A  82     -13.623   9.363 -47.999  1.00 99.99           H  
ATOM     61  N   LYS A  83     -10.751  15.584 -51.214  1.00137.81           N  
ATOM     62  CA  LYS A  83     -10.137  16.136 -52.413  1.00137.81           C  
ATOM     63  C   LYS A  83      -9.888  17.641 -52.256  1.00137.81           C  
ATOM     64  O   LYS A  83      -8.776  18.077 -52.545  1.00137.81           O  
ATOM     65  CB  LYS A  83     -11.010  15.825 -53.653  1.00137.81           C  
ATOM     66  CG  LYS A  83     -10.182  15.564 -54.923  1.00137.81           C  
ATOM     67  CD  LYS A  83      -9.588  16.817 -55.579  1.00137.81           C  
ATOM     68  CE  LYS A  83      -8.303  16.531 -56.346  1.00137.81           C  
ATOM     69  NZ  LYS A  83      -8.569  15.909 -57.654  1.00137.81           N  
ATOM     70  H   LYS A  83     -11.673  15.197 -51.243  1.00 99.99           H  
ATOM     71  1HZ LYS A  83      -7.669  15.733 -58.144  1.00 99.99           H  
ATOM     72  2HZ LYS A  83      -9.071  15.009 -57.514  1.00 99.99           H  
ATOM     73  3HZ LYS A  83      -9.155  16.548 -58.229  1.00 99.99           H  
ATOM     74  N   LEU A  84     -10.867  18.423 -51.755  1.00 55.68           N  
ATOM     75  CA  LEU A  84     -10.744  19.874 -51.553  1.00 55.68           C  
ATOM     76  C   LEU A  84      -9.606  20.234 -50.588  1.00 55.68           C  
ATOM     77  O   LEU A  84      -8.839  21.154 -50.867  1.00 55.68           O  
ATOM     78  CB  LEU A  84     -12.053  20.505 -51.018  1.00 55.68           C  
ATOM     79  CG  LEU A  84     -13.355  20.252 -51.807  1.00 55.68           C  
ATOM     80  CD1 LEU A  84     -14.472  21.190 -51.328  1.00 55.68           C  
ATOM     81  CD2 LEU A  84     -13.197  20.343 -53.330  1.00 55.68           C  
ATOM     82  H   LEU A  84     -11.713  17.943 -51.520  1.00 99.99           H  
ATOM     83  N   ALA A  85      -9.466  19.468 -49.493  1.00 31.49           N  
ATOM     84  CA  ALA A  85      -8.408  19.616 -48.496  1.00 31.49           C  
ATOM     85  C   ALA A  85      -7.036  19.205 -49.040  1.00 31.49           C  
ATOM     86  O   ALA A  85      -6.048  19.878 -48.753  1.00 31.49           O  
ATOM     87  CB  ALA A  85      -8.757  18.729 -47.305  1.00 31.49           C  
ATOM     88  H   ALA A  85     -10.163  18.757 -49.396  1.00 99.99           H  
ATOM     89  N   GLY A  86      -6.993  18.145 -49.865  1.00 26.20           N  
ATOM     90  CA  GLY A  86      -5.809  17.680 -50.575  1.00 26.20           C  
ATOM     91  C   GLY A  86      -5.322  18.694 -51.614  1.00 26.20           C  
ATOM     92  O   GLY A  86      -4.124  18.957 -51.674  1.00 26.20           O  
ATOM     93  H   GLY A  86      -7.868  17.669 -49.963  1.00 99.99           H  
ATOM     94  N   ARG A  87      -6.244  19.314 -52.375  1.00128.51           N  
ATOM     95  CA  ARG A  87      -5.950  20.343 -53.371  1.00128.51           C  
ATOM     96  C   ARG A  87      -5.432  21.634 -52.706  1.00128.51           C  
ATOM     97  O   ARG A  87      -4.473  22.225 -53.194  1.00128.51           O  
ATOM     98  CB  ARG A  87      -7.203  20.670 -54.201  1.00128.51           C  
ATOM     99  CG  ARG A  87      -6.877  21.470 -55.483  1.00128.51           C  
ATOM    100  CD  ARG A  87      -7.942  22.501 -55.853  1.00128.51           C  
ATOM    101  NE  ARG A  87      -9.236  21.851 -56.092  1.00128.51           N  
ATOM    102  CZ  ARG A  87     -10.408  22.179 -55.524  1.00128.51           C  
ATOM    103  NH1 ARG A  87     -10.515  23.188 -54.648  1.00128.51           N  
ATOM    104  NH2 ARG A  87     -11.497  21.477 -55.856  1.00128.51           N  
ATOM    105  H   ARG A  87      -7.183  19.015 -52.209  1.00 99.99           H  
ATOM    106  HE  ARG A  87      -9.246  21.089 -56.736  1.00 99.99           H  
ATOM    107  1HH ARG A  87     -11.402  23.408 -54.246  1.00 99.99           H  
ATOM    108  2HH ARG A  87      -9.708  23.722 -54.400  1.00 99.99           H  
ATOM    109  1HH ARG A  87     -12.381  21.701 -55.449  1.00 99.99           H  
ATOM    110  2HH ARG A  87     -11.426  20.725 -56.512  1.00 99.99           H  
ATOM    111  N   ALA A  88      -6.033  22.050 -51.579  1.00 29.19           N  
ATOM    112  CA  ALA A  88      -5.637  23.233 -50.815  1.00 29.19           C  
ATOM    113  C   ALA A  88      -4.233  23.093 -50.210  1.00 29.19           C  
ATOM    114  O   ALA A  88      -3.454  24.044 -50.255  1.00 29.19           O  
ATOM    115  CB  ALA A  88      -6.658  23.464 -49.694  1.00 29.19           C  
ATOM    116  H   ALA A  88      -6.799  21.479 -51.279  1.00 99.99           H  
ATOM    117  N   ALA A  89      -3.902  21.898 -49.696  1.00 36.29           N  
ATOM    118  CA  ALA A  89      -2.607  21.578 -49.099  1.00 36.29           C  
ATOM    119  C   ALA A  89      -1.469  21.593 -50.122  1.00 36.29           C  
ATOM    120  O   ALA A  89      -0.391  22.094 -49.799  1.00 36.29           O  
ATOM    121  CB  ALA A  89      -2.694  20.193 -48.457  1.00 36.29           C  
ATOM    122  H   ALA A  89      -4.625  21.208 -49.749  1.00 99.99           H  
ATOM    123  N   VAL A  90      -1.716  21.099 -51.353  1.00122.67           N  
ATOM    124  CA  VAL A  90      -0.745  21.189 -52.437  1.00122.67           C  
ATOM    125  C   VAL A  90      -0.531  22.643 -52.875  1.00122.67           C  
ATOM    126  O   VAL A  90       0.612  23.081 -52.917  1.00122.67           O  
ATOM    127  CB  VAL A  90      -1.078  20.275 -53.642  1.00122.67           C  
ATOM    128  CG1 VAL A  90      -1.134  18.794 -53.250  1.00122.67           C  
ATOM    129  CG2 VAL A  90      -2.280  20.597 -54.530  1.00122.67           C  
ATOM    130  H   VAL A  90      -2.605  20.662 -51.498  1.00 99.99           H  
ATOM    131  N   GLU A  91      -1.606  23.410 -53.122  1.00 58.71           N  
ATOM    132  CA  GLU A  91      -1.561  24.789 -53.612  1.00 58.71           C  
ATOM    133  C   GLU A  91      -0.737  25.713 -52.707  1.00 58.71           C  
ATOM    134  O   GLU A  91       0.090  26.476 -53.199  1.00 58.71           O  
ATOM    135  CB  GLU A  91      -2.993  25.337 -53.708  1.00 58.71           C  
ATOM    136  CG  GLU A  91      -3.767  24.831 -54.937  1.00 58.71           C  
ATOM    137  CD  GLU A  91      -5.252  25.198 -54.885  1.00 58.71           C  
ATOM    138  OE1 GLU A  91      -5.835  25.163 -53.778  1.00 58.71           O  
ATOM    139  OE2 GLU A  91      -5.793  25.493 -55.972  1.00 58.71           O  
ATOM    140  H   GLU A  91      -2.481  22.959 -52.941  1.00 99.99           H  
ATOM    141  N   ASN A  92      -0.967  25.619 -51.389  1.00 88.65           N  
ATOM    142  CA  ASN A  92      -0.375  26.509 -50.399  1.00 88.65           C  
ATOM    143  C   ASN A  92       1.114  26.239 -50.192  1.00 88.65           C  
ATOM    144  O   ASN A  92       1.907  27.167 -50.353  1.00 88.65           O  
ATOM    145  CB  ASN A  92      -1.131  26.373 -49.058  1.00 88.65           C  
ATOM    146  CG  ASN A  92      -2.540  26.981 -49.060  1.00 88.65           C  
ATOM    147  ND2 ASN A  92      -3.039  27.496 -50.186  1.00 88.65           N  
ATOM    148  OD1 ASN A  92      -3.190  26.997 -48.024  1.00 88.65           O  
ATOM    149  H   ASN A  92      -1.584  24.883 -51.112  1.00 99.99           H  
ATOM    150  1HD ASN A  92      -2.500  27.462 -51.027  1.00 99.99           H  
ATOM    151  2HD ASN A  92      -3.948  27.912 -50.181  1.00 99.99           H  
ATOM    152  N   HIS A  93       1.495  25.002 -49.837  1.00153.49           N  
ATOM    153  CA  HIS A  93       2.821  24.735 -49.287  1.00153.49           C  
ATOM    154  C   HIS A  93       3.750  23.907 -50.155  1.00153.49           C  
ATOM    155  O   HIS A  93       4.948  23.915 -49.857  1.00153.49           O  
ATOM    156  CB  HIS A  93       2.690  24.117 -47.889  1.00153.49           C  
ATOM    157  CG  HIS A  93       2.415  25.172 -46.865  1.00153.49           C  
ATOM    158  CD2 HIS A  93       3.217  26.197 -46.411  1.00153.49           C  
ATOM    159  ND1 HIS A  93       1.193  25.338 -46.243  1.00153.49           N  
ATOM    160  CE1 HIS A  93       1.302  26.418 -45.469  1.00153.49           C  
ATOM    161  NE2 HIS A  93       2.498  26.992 -45.525  1.00153.49           N  
ATOM    162  H   HIS A  93       0.835  24.260 -49.962  1.00 99.99           H  
ATOM    163  HD1 HIS A  93       0.383  24.760 -46.349  1.00 99.99           H  
ATOM    164  N   VAL A  94       3.276  23.228 -51.215  1.00117.33           N  
ATOM    165  CA  VAL A  94       4.207  22.486 -52.058  1.00117.33           C  
ATOM    166  C   VAL A  94       5.055  23.451 -52.891  1.00117.33           C  
ATOM    167  O   VAL A  94       4.572  24.451 -53.421  1.00117.33           O  
ATOM    168  CB  VAL A  94       3.520  21.431 -52.945  1.00117.33           C  
ATOM    169  CG1 VAL A  94       2.863  21.964 -54.243  1.00117.33           C  
ATOM    170  CG2 VAL A  94       4.559  20.344 -53.268  1.00117.33           C  
ATOM    171  H   VAL A  94       2.296  23.235 -51.418  1.00 99.99           H  
ATOM    172  N   ARG A  95       6.339  23.120 -52.966  1.00142.49           N  
ATOM    173  CA  ARG A  95       7.351  23.886 -53.653  1.00142.49           C  
ATOM    174  C   ARG A  95       8.352  22.920 -54.258  1.00142.49           C  
ATOM    175  O   ARG A  95       8.730  21.941 -53.621  1.00142.49           O  
ATOM    176  CB  ARG A  95       7.918  24.971 -52.713  1.00142.49           C  
ATOM    177  CG  ARG A  95       9.329  25.462 -53.078  1.00142.49           C  
ATOM    178  CD  ARG A  95       9.871  26.522 -52.130  1.00142.49           C  
ATOM    179  NE  ARG A  95       9.158  27.786 -52.300  1.00142.49           N  
ATOM    180  CZ  ARG A  95       9.322  28.865 -51.520  1.00142.49           C  
ATOM    181  NH1 ARG A  95      10.204  28.858 -50.510  1.00142.49           N  
ATOM    182  NH2 ARG A  95       8.593  29.960 -51.757  1.00142.49           N  
ATOM    183  H   ARG A  95       6.574  22.271 -52.494  1.00 99.99           H  
ATOM    184  HE  ARG A  95       8.507  27.838 -53.052  1.00 99.99           H  
ATOM    185  1HH ARG A  95      10.315  29.672 -49.938  1.00 99.99           H  
ATOM    186  2HH ARG A  95      10.752  28.043 -50.328  1.00 99.99           H  
ATOM    187  1HH ARG A  95       8.705  30.770 -51.182  1.00 99.99           H  
ATOM    188  2HH ARG A  95       7.932  29.967 -52.508  1.00 99.99           H  
ATOM    189  N   ASN A  96       8.817  23.240 -55.472  1.00 46.08           N  
ATOM    190  CA  ASN A  96       9.913  22.568 -56.160  1.00 46.08           C  
ATOM    191  C   ASN A  96      11.208  22.620 -55.336  1.00 46.08           C  
ATOM    192  O   ASN A  96      11.459  23.595 -54.629  1.00 46.08           O  
ATOM    193  CB  ASN A  96      10.111  23.170 -57.569  1.00 46.08           C  
ATOM    194  CG  ASN A  96      10.614  24.622 -57.601  1.00 46.08           C  
ATOM    195  ND2 ASN A  96      11.464  24.940 -58.576  1.00 46.08           N  
ATOM    196  OD1 ASN A  96      10.283  25.437 -56.740  1.00 46.08           O  
ATOM    197  H   ASN A  96       8.340  24.009 -55.897  1.00 99.99           H  
ATOM    198  1HD ASN A  96      11.723  24.250 -59.251  1.00 99.99           H  
ATOM    199  2HD ASN A  96      11.837  25.866 -58.626  1.00 99.99           H  
ATOM    200  N   ASN A  97      12.025  21.565 -55.416  1.00 58.62           N  
ATOM    201  CA  ASN A  97      13.290  21.425 -54.687  1.00 58.62           C  
ATOM    202  C   ASN A  97      13.060  21.132 -53.198  1.00 58.62           C  
ATOM    203  O   ASN A  97      14.008  21.201 -52.416  1.00 58.62           O  
ATOM    204  CB  ASN A  97      14.280  22.602 -54.905  1.00 58.62           C  
ATOM    205  CG  ASN A  97      14.413  23.044 -56.363  1.00 58.62           C  
ATOM    206  ND2 ASN A  97      14.220  24.337 -56.628  1.00 58.62           N  
ATOM    207  OD1 ASN A  97      14.634  22.218 -57.248  1.00 58.62           O  
ATOM    208  H   ASN A  97      11.705  20.845 -56.030  1.00 99.99           H  
ATOM    209  1HD ASN A  97      14.024  24.971 -55.879  1.00 99.99           H  
ATOM    210  2HD ASN A  97      14.273  24.665 -57.570  1.00 99.99           H  
ATOM    211  N   GLN A  98      11.811  20.822 -52.804  1.00 73.42           N  
ATOM    212  CA  GLN A  98      11.489  20.371 -51.469  1.00 73.42           C  
ATOM    213  C   GLN A  98      11.338  18.865 -51.479  1.00 73.42           C  
ATOM    214  O   GLN A  98      10.830  18.230 -52.407  1.00 73.42           O  
ATOM    215  CB  GLN A  98      10.176  20.963 -50.934  1.00 73.42           C  
ATOM    216  CG  GLN A  98      10.310  22.455 -50.586  1.00 73.42           C  
ATOM    217  CD  GLN A  98       9.116  23.035 -49.822  1.00 73.42           C  
ATOM    218  NE2 GLN A  98       7.987  22.325 -49.757  1.00 73.42           N  
ATOM    219  OE1 GLN A  98       9.218  24.134 -49.281  1.00 73.42           O  
ATOM    220  H   GLN A  98      11.095  20.920 -53.499  1.00 99.99           H  
ATOM    221  1HE GLN A  98       7.927  21.445 -50.228  1.00 99.99           H  
ATOM    222  2HE GLN A  98       7.209  22.677 -49.239  1.00 99.99           H  
ATOM    223  N   VAL A  99      11.777  18.335 -50.351  1.00142.94           N  
ATOM    224  CA  VAL A  99      11.623  16.982 -49.910  1.00142.94           C  
ATOM    225  C   VAL A  99      10.278  16.948 -49.151  1.00142.94           C  
ATOM    226  O   VAL A  99      10.055  17.764 -48.254  1.00142.94           O  
ATOM    227  CB  VAL A  99      12.867  16.717 -49.020  1.00142.94           C  
ATOM    228  CG1 VAL A  99      14.168  16.591 -49.831  1.00142.94           C  
ATOM    229  CG2 VAL A  99      13.173  17.797 -47.979  1.00142.94           C  
ATOM    230  H   VAL A  99      12.260  19.007 -49.787  1.00 99.99           H  
ATOM    231  N   LEU A 100       9.356  16.045 -49.533  1.00 79.70           N  
ATOM    232  CA  LEU A 100       8.051  15.910 -48.882  1.00 79.70           C  
ATOM    233  C   LEU A 100       7.938  14.577 -48.145  1.00 79.70           C  
ATOM    234  O   LEU A 100       8.277  13.536 -48.689  1.00 79.70           O  
ATOM    235  CB  LEU A 100       6.879  15.965 -49.884  1.00 79.70           C  
ATOM    236  CG  LEU A 100       6.701  17.217 -50.768  1.00 79.70           C  
ATOM    237  CD1 LEU A 100       5.196  17.408 -51.027  1.00 79.70           C  
ATOM    238  CD2 LEU A 100       7.366  18.514 -50.280  1.00 79.70           C  
ATOM    239  H   LEU A 100       9.607  15.457 -50.303  1.00 99.99           H  
ATOM    240  N   GLY A 101       7.349  14.595 -46.946  1.00 45.93           N  
ATOM    241  CA  GLY A 101       6.770  13.417 -46.327  1.00 45.93           C  
ATOM    242  C   GLY A 101       5.374  13.222 -46.917  1.00 45.93           C  
ATOM    243  O   GLY A 101       4.590  14.167 -46.967  1.00 45.93           O  
ATOM    244  H   GLY A 101       7.327  15.482 -46.480  1.00 99.99           H  
ATOM    245  N   ILE A 102       5.056  12.000 -47.349  1.00183.92           N  
ATOM    246  CA  ILE A 102       3.714  11.641 -47.777  1.00183.92           C  
ATOM    247  C   ILE A 102       3.250  10.526 -46.845  1.00183.92           C  
ATOM    248  O   ILE A 102       3.872   9.479 -46.721  1.00183.92           O  
ATOM    249  CB  ILE A 102       3.612  11.368 -49.303  1.00183.92           C  
ATOM    250  CG1 ILE A 102       4.451  10.182 -49.808  1.00183.92           C  
ATOM    251  CG2 ILE A 102       3.915  12.636 -50.121  1.00183.92           C  
ATOM    252  CD1 ILE A 102       3.650   8.884 -49.883  1.00183.92           C  
ATOM    253  H   ILE A 102       5.797  11.325 -47.367  1.00 99.99           H  
ATOM    254  N   GLY A 103       2.151  10.828 -46.157  1.00 58.91           N  
ATOM    255  CA  GLY A 103       1.368  10.003 -45.271  1.00 58.91           C  
ATOM    256  C   GLY A 103       0.647   8.828 -45.918  1.00 58.91           C  
ATOM    257  O   GLY A 103       0.907   8.476 -47.067  1.00 58.91           O  
ATOM    258  H   GLY A 103       1.894  11.780 -46.332  1.00 99.99           H  
ATOM    259  N   SER A 104      -0.323   8.272 -45.181  1.00108.67           N  
ATOM    260  CA  SER A 104      -1.205   7.197 -45.626  1.00108.67           C  
ATOM    261  C   SER A 104      -2.682   7.551 -45.355  1.00108.67           C  
ATOM    262  O   SER A 104      -2.967   8.594 -44.769  1.00108.67           O  
ATOM    263  CB  SER A 104      -0.711   5.880 -45.009  1.00108.67           C  
ATOM    264  OG  SER A 104      -1.354   4.769 -45.598  1.00108.67           O  
ATOM    265  H   SER A 104      -0.410   8.657 -44.261  1.00 99.99           H  
ATOM    266  HG  SER A 104      -1.006   3.995 -45.175  1.00 99.99           H  
ATOM    267  N   GLY A 105      -3.621   6.708 -45.816  1.00 52.06           N  
ATOM    268  CA  GLY A 105      -5.070   6.887 -45.678  1.00 52.06           C  
ATOM    269  C   GLY A 105      -5.741   7.428 -46.935  1.00 52.06           C  
ATOM    270  O   GLY A 105      -5.068   7.847 -47.871  1.00 52.06           O  
ATOM    271  H   GLY A 105      -3.247   5.907 -46.284  1.00 99.99           H  
ATOM    272  N   SER A 106      -7.085   7.425 -46.946  1.00 87.01           N  
ATOM    273  CA  SER A 106      -7.927   7.836 -48.069  1.00 87.01           C  
ATOM    274  C   SER A 106      -7.751   9.314 -48.434  1.00 87.01           C  
ATOM    275  O   SER A 106      -7.775   9.631 -49.620  1.00 87.01           O  
ATOM    276  CB  SER A 106      -9.413   7.551 -47.758  1.00 87.01           C  
ATOM    277  OG  SER A 106     -10.262   7.826 -48.858  1.00 87.01           O  
ATOM    278  H   SER A 106      -7.493   7.108 -46.089  1.00 99.99           H  
ATOM    279  HG  SER A 106     -11.146   7.626 -48.578  1.00 99.99           H  
ATOM    280  N   THR A 107      -7.557  10.215 -47.452  1.00109.71           N  
ATOM    281  CA  THR A 107      -7.443  11.651 -47.720  1.00109.71           C  
ATOM    282  C   THR A 107      -6.154  11.987 -48.473  1.00109.71           C  
ATOM    283  O   THR A 107      -6.220  12.777 -49.413  1.00109.71           O  
ATOM    284  CB  THR A 107      -7.541  12.490 -46.425  1.00109.71           C  
ATOM    285  CG2 THR A 107      -7.745  13.987 -46.706  1.00109.71           C  
ATOM    286  OG1 THR A 107      -8.682  12.098 -45.701  1.00109.71           O  
ATOM    287  H   THR A 107      -7.493   9.862 -46.519  1.00 99.99           H  
ATOM    288  HG1 THR A 107      -8.705  12.634 -44.920  1.00 99.99           H  
ATOM    289  N   ILE A 108      -5.015  11.361 -48.133  1.00130.15           N  
ATOM    290  CA  ILE A 108      -3.781  11.585 -48.880  1.00130.15           C  
ATOM    291  C   ILE A 108      -3.710  10.762 -50.170  1.00130.15           C  
ATOM    292  O   ILE A 108      -2.960  11.162 -51.052  1.00130.15           O  
ATOM    293  CB  ILE A 108      -2.542  11.331 -48.002  1.00130.15           C  
ATOM    294  CG1 ILE A 108      -1.339  12.112 -48.584  1.00130.15           C  
ATOM    295  CG2 ILE A 108      -2.250   9.844 -47.790  1.00130.15           C  
ATOM    296  CD1 ILE A 108      -0.025  11.862 -47.892  1.00130.15           C  
ATOM    297  H   ILE A 108      -5.034  10.736 -47.351  1.00 99.99           H  
ATOM    298  N   VAL A 109      -4.507   9.696 -50.356  1.00 45.91           N  
ATOM    299  CA  VAL A 109      -4.655   9.032 -51.660  1.00 45.91           C  
ATOM    300  C   VAL A 109      -5.106  10.037 -52.750  1.00 45.91           C  
ATOM    301  O   VAL A 109      -4.609   9.962 -53.873  1.00 45.91           O  
ATOM    302  CB  VAL A 109      -5.575   7.787 -51.548  1.00 45.91           C  
ATOM    303  CG1 VAL A 109      -5.975   7.177 -52.908  1.00 45.91           C  
ATOM    304  CG2 VAL A 109      -4.969   6.688 -50.649  1.00 45.91           C  
ATOM    305  H   VAL A 109      -5.008   9.365 -49.553  1.00 99.99           H  
ATOM    306  N   HIS A 110      -5.943  11.033 -52.389  1.00 62.79           N  
ATOM    307  CA  HIS A 110      -6.299  12.173 -53.240  1.00 62.79           C  
ATOM    308  C   HIS A 110      -5.112  13.100 -53.497  1.00 62.79           C  
ATOM    309  O   HIS A 110      -4.918  13.528 -54.634  1.00 62.79           O  
ATOM    310  CB  HIS A 110      -7.386  13.052 -52.594  1.00 62.79           C  
ATOM    311  CG  HIS A 110      -8.706  12.384 -52.389  1.00 62.79           C  
ATOM    312  CD2 HIS A 110      -9.834  12.363 -53.171  1.00 62.79           C  
ATOM    313  ND1 HIS A 110      -8.987  11.594 -51.296  1.00 62.79           N  
ATOM    314  CE1 HIS A 110     -10.237  11.164 -51.437  1.00 62.79           C  
ATOM    315  NE2 HIS A 110     -10.815  11.601 -52.547  1.00 62.79           N  
ATOM    316  H   HIS A 110      -6.325  10.943 -51.467  1.00 99.99           H  
ATOM    317  HD1 HIS A 110      -8.373  11.379 -50.535  1.00 99.99           H  
ATOM    318  N   ALA A 111      -4.339  13.418 -52.441  1.00 51.51           N  
ATOM    319  CA  ALA A 111      -3.190  14.309 -52.507  1.00 51.51           C  
ATOM    320  C   ALA A 111      -2.085  13.744 -53.402  1.00 51.51           C  
ATOM    321  O   ALA A 111      -1.571  14.498 -54.218  1.00 51.51           O  
ATOM    322  CB  ALA A 111      -2.643  14.592 -51.104  1.00 51.51           C  
ATOM    323  H   ALA A 111      -4.609  12.992 -51.576  1.00 99.99           H  
ATOM    324  N   VAL A 112      -1.751  12.443 -53.318  1.00 84.61           N  
ATOM    325  CA  VAL A 112      -0.705  11.811 -54.131  1.00 84.61           C  
ATOM    326  C   VAL A 112      -0.932  11.982 -55.646  1.00 84.61           C  
ATOM    327  O   VAL A 112       0.003  12.370 -56.343  1.00 84.61           O  
ATOM    328  CB  VAL A 112      -0.488  10.324 -53.748  1.00 84.61           C  
ATOM    329  CG1 VAL A 112       0.564   9.699 -54.667  1.00 84.61           C  
ATOM    330  CG2 VAL A 112      -0.005  10.134 -52.300  1.00 84.61           C  
ATOM    331  H   VAL A 112      -2.273  11.909 -52.651  1.00 99.99           H  
ATOM    332  N   GLN A 113      -2.162  11.741 -56.137  1.00 56.09           N  
ATOM    333  CA  GLN A 113      -2.547  11.977 -57.530  1.00 56.09           C  
ATOM    334  C   GLN A 113      -2.416  13.454 -57.912  1.00 56.09           C  
ATOM    335  O   GLN A 113      -1.992  13.769 -59.021  1.00 56.09           O  
ATOM    336  CB  GLN A 113      -4.001  11.526 -57.771  1.00 56.09           C  
ATOM    337  CG  GLN A 113      -4.481  11.760 -59.223  1.00 56.09           C  
ATOM    338  CD  GLN A 113      -5.844  11.136 -59.488  1.00 56.09           C  
ATOM    339  NE2 GLN A 113      -6.869  11.978 -59.620  1.00 56.09           N  
ATOM    340  OE1 GLN A 113      -5.968   9.919 -59.601  1.00 56.09           O  
ATOM    341  H   GLN A 113      -2.823  11.380 -55.478  1.00 99.99           H  
ATOM    342  1HE GLN A 113      -6.721  12.961 -59.513  1.00 99.99           H  
ATOM    343  2HE GLN A 113      -7.782  11.620 -59.823  1.00 99.99           H  
ATOM    344  N   ARG A 114      -2.774  14.355 -56.989  1.00184.64           N  
ATOM    345  CA  ARG A 114      -2.655  15.792 -57.162  1.00184.64           C  
ATOM    346  C   ARG A 114      -1.207  16.275 -57.265  1.00184.64           C  
ATOM    347  O   ARG A 114      -0.951  17.115 -58.127  1.00184.64           O  
ATOM    348  CB  ARG A 114      -3.382  16.522 -56.014  1.00184.64           C  
ATOM    349  CG  ARG A 114      -4.875  16.722 -56.290  1.00184.64           C  
ATOM    350  CD  ARG A 114      -5.114  17.736 -57.418  1.00184.64           C  
ATOM    351  NE  ARG A 114      -4.627  19.067 -57.046  1.00184.64           N  
ATOM    352  CZ  ARG A 114      -4.637  20.126 -57.866  1.00184.64           C  
ATOM    353  NH1 ARG A 114      -5.171  20.045 -59.094  1.00184.64           N  
ATOM    354  NH2 ARG A 114      -4.101  21.281 -57.454  1.00184.64           N  
ATOM    355  H   ARG A 114      -3.140  13.970 -56.140  1.00 99.99           H  
ATOM    356  HE  ARG A 114      -4.268  19.172 -56.122  1.00 99.99           H  
ATOM    357  1HH ARG A 114      -5.169  20.846 -59.692  1.00 99.99           H  
ATOM    358  2HH ARG A 114      -5.568  19.185 -59.410  1.00 99.99           H  
ATOM    359  1HH ARG A 114      -4.104  22.077 -58.060  1.00 99.99           H  
ATOM    360  2HH ARG A 114      -3.697  21.348 -56.541  1.00 99.99           H  
ATOM    361  N   ILE A 115      -0.266  15.715 -56.476  1.00105.85           N  
ATOM    362  CA  ILE A 115       1.178  15.925 -56.650  1.00105.85           C  
ATOM    363  C   ILE A 115       1.588  15.389 -58.040  1.00105.85           C  
ATOM    364  O   ILE A 115       2.338  16.067 -58.734  1.00105.85           O  
ATOM    365  CB  ILE A 115       2.063  15.247 -55.551  1.00105.85           C  
ATOM    366  CG1 ILE A 115       2.097  15.794 -54.106  1.00105.85           C  
ATOM    367  CG2 ILE A 115       3.563  15.288 -55.952  1.00105.85           C  
ATOM    368  CD1 ILE A 115       0.797  15.946 -53.334  1.00105.85           C  
ATOM    369  H   ILE A 115      -0.612  15.130 -55.741  1.00 99.99           H  
ATOM    370  N   ALA A 116       1.095  14.202 -58.443  1.00 36.28           N  
ATOM    371  CA  ALA A 116       1.407  13.514 -59.701  1.00 36.28           C  
ATOM    372  C   ALA A 116       1.153  14.375 -60.927  1.00 36.28           C  
ATOM    373  O   ALA A 116       2.024  14.483 -61.785  1.00 36.28           O  
ATOM    374  CB  ALA A 116       0.546  12.259 -59.836  1.00 36.28           C  
ATOM    375  H   ALA A 116       0.461  13.799 -57.782  1.00 99.99           H  
ATOM    376  N   GLU A 117      -0.035  15.004 -60.955  1.00 38.81           N  
ATOM    377  CA  GLU A 117      -0.487  15.963 -61.951  1.00 38.81           C  
ATOM    378  C   GLU A 117       0.532  17.075 -62.170  1.00 38.81           C  
ATOM    379  O   GLU A 117       0.946  17.303 -63.304  1.00 38.81           O  
ATOM    380  CB  GLU A 117      -1.855  16.539 -61.570  1.00 38.81           C  
ATOM    381  CG  GLU A 117      -3.025  15.572 -61.826  1.00 38.81           C  
ATOM    382  CD  GLU A 117      -4.386  16.201 -61.514  1.00 38.81           C  
ATOM    383  OE1 GLU A 117      -4.453  17.446 -61.400  1.00 38.81           O  
ATOM    384  OE2 GLU A 117      -5.351  15.416 -61.393  1.00 38.81           O  
ATOM    385  H   GLU A 117      -0.624  14.743 -60.188  1.00 99.99           H  
ATOM    386  N   ARG A 118       0.962  17.721 -61.080  1.00187.20           N  
ATOM    387  CA  ARG A 118       1.906  18.827 -61.140  1.00187.20           C  
ATOM    388  C   ARG A 118       3.379  18.401 -61.251  1.00187.20           C  
ATOM    389  O   ARG A 118       4.191  19.229 -61.659  1.00187.20           O  
ATOM    390  CB  ARG A 118       1.651  19.786 -59.967  1.00187.20           C  
ATOM    391  CG  ARG A 118       1.726  19.189 -58.566  1.00187.20           C  
ATOM    392  CD  ARG A 118       1.213  20.193 -57.529  1.00187.20           C  
ATOM    393  NE  ARG A 118       1.056  19.609 -56.198  1.00187.20           N  
ATOM    394  CZ  ARG A 118       2.037  19.178 -55.395  1.00187.20           C  
ATOM    395  NH1 ARG A 118       3.278  19.008 -55.852  1.00187.20           N  
ATOM    396  NH2 ARG A 118       1.769  18.915 -54.117  1.00187.20           N  
ATOM    397  H   ARG A 118       0.600  17.406 -60.202  1.00 99.99           H  
ATOM    398  HE  ARG A 118       0.124  19.525 -55.852  1.00 99.99           H  
ATOM    399  1HH ARG A 118       3.998  18.685 -55.237  1.00 99.99           H  
ATOM    400  2HH ARG A 118       3.491  19.204 -56.809  1.00 99.99           H  
ATOM    401  1HH ARG A 118       2.495  18.591 -53.509  1.00 99.99           H  
ATOM    402  2HH ARG A 118       0.840  19.039 -53.766  1.00 99.99           H  
ATOM    403  N   VAL A 119       3.729  17.127 -61.001  1.00 35.40           N  
ATOM    404  CA  VAL A 119       5.039  16.575 -61.360  1.00 35.40           C  
ATOM    405  C   VAL A 119       5.119  16.329 -62.879  1.00 35.40           C  
ATOM    406  O   VAL A 119       6.154  16.636 -63.470  1.00 35.40           O  
ATOM    407  CB  VAL A 119       5.365  15.298 -60.538  1.00 35.40           C  
ATOM    408  CG1 VAL A 119       6.621  14.553 -61.044  1.00 35.40           C  
ATOM    409  CG2 VAL A 119       5.596  15.641 -59.057  1.00 35.40           C  
ATOM    410  H   VAL A 119       3.041  16.558 -60.549  1.00 99.99           H  
ATOM    411  N   LYS A 120       4.032  15.854 -63.518  1.00105.32           N  
ATOM    412  CA  LYS A 120       3.942  15.671 -64.971  1.00105.32           C  
ATOM    413  C   LYS A 120       3.969  17.021 -65.700  1.00105.32           C  
ATOM    414  O   LYS A 120       4.679  17.153 -66.695  1.00105.32           O  
ATOM    415  CB  LYS A 120       2.612  15.001 -65.360  1.00105.32           C  
ATOM    416  CG  LYS A 120       2.452  13.522 -64.980  1.00105.32           C  
ATOM    417  CD  LYS A 120       1.069  12.972 -65.384  1.00105.32           C  
ATOM    418  CE  LYS A 120      -0.097  13.651 -64.651  1.00105.32           C  
ATOM    419  NZ  LYS A 120      -1.412  13.167 -65.092  1.00105.32           N  
ATOM    420  H   LYS A 120       3.260  15.623 -62.923  1.00 99.99           H  
ATOM    421  1HZ LYS A 120      -2.159  13.662 -64.563  1.00 99.99           H  
ATOM    422  2HZ LYS A 120      -1.527  13.356 -66.110  1.00 99.99           H  
ATOM    423  3HZ LYS A 120      -1.483  12.145 -64.918  1.00 99.99           H  
ATOM    424  N   GLN A 121       3.217  18.017 -65.185  1.00116.72           N  
ATOM    425  CA  GLN A 121       3.193  19.395 -65.683  1.00116.72           C  
ATOM    426  C   GLN A 121       4.573  20.067 -65.567  1.00116.72           C  
ATOM    427  O   GLN A 121       4.842  21.018 -66.301  1.00116.72           O  
ATOM    428  CB  GLN A 121       2.042  20.194 -64.992  1.00116.72           C  
ATOM    429  CG  GLN A 121       2.415  21.262 -63.938  1.00116.72           C  
ATOM    430  CD  GLN A 121       1.187  21.941 -63.322  1.00116.72           C  
ATOM    431  NE2 GLN A 121       0.680  22.978 -63.987  1.00116.72           N  
ATOM    432  OE1 GLN A 121       0.710  21.572 -62.254  1.00116.72           O  
ATOM    433  H   GLN A 121       2.652  17.744 -64.406  1.00 99.99           H  
ATOM    434  1HE GLN A 121       1.120  23.292 -64.827  1.00 99.99           H  
ATOM    435  2HE GLN A 121      -0.138  23.436 -63.639  1.00 99.99           H  
ATOM    436  N   GLU A 122       5.434  19.564 -64.662  1.00118.37           N  
ATOM    437  CA  GLU A 122       6.843  19.909 -64.478  1.00118.37           C  
ATOM    438  C   GLU A 122       7.032  21.234 -63.721  1.00118.37           C  
ATOM    439  O   GLU A 122       8.158  21.649 -63.453  1.00118.37           O  
ATOM    440  CB  GLU A 122       7.633  19.762 -65.798  1.00118.37           C  
ATOM    441  CG  GLU A 122       9.167  19.744 -65.669  1.00118.37           C  
ATOM    442  CD  GLU A 122       9.823  19.769 -67.046  1.00118.37           C  
ATOM    443  OE1 GLU A 122       9.623  20.783 -67.749  1.00118.37           O  
ATOM    444  OE2 GLU A 122      10.505  18.773 -67.373  1.00118.37           O  
ATOM    445  H   GLU A 122       4.994  18.879 -64.078  1.00 99.99           H  
ATOM    446  N   ASN A 123       5.924  21.883 -63.323  1.00100.72           N  
ATOM    447  CA  ASN A 123       5.931  23.056 -62.461  1.00100.72           C  
ATOM    448  C   ASN A 123       6.353  22.673 -61.030  1.00100.72           C  
ATOM    449  O   ASN A 123       6.843  23.536 -60.305  1.00100.72           O  
ATOM    450  CB  ASN A 123       4.524  23.697 -62.474  1.00100.72           C  
ATOM    451  CG  ASN A 123       4.490  25.093 -61.846  1.00100.72           C  
ATOM    452  ND2 ASN A 123       3.442  25.391 -61.077  1.00100.72           N  
ATOM    453  OD1 ASN A 123       5.419  25.881 -62.013  1.00100.72           O  
ATOM    454  H   ASN A 123       5.063  21.502 -63.663  1.00 99.99           H  
ATOM    455  1HD ASN A 123       2.734  24.704 -60.919  1.00 99.99           H  
ATOM    456  2HD ASN A 123       3.370  26.300 -60.666  1.00 99.99           H  
ATOM    457  N   LEU A 124       6.228  21.390 -60.648  1.00136.89           N  
ATOM    458  CA  LEU A 124       6.690  20.849 -59.380  1.00136.89           C  
ATOM    459  C   LEU A 124       7.724  19.743 -59.603  1.00136.89           C  
ATOM    460  O   LEU A 124       7.490  18.798 -60.352  1.00136.89           O  
ATOM    461  CB  LEU A 124       5.481  20.371 -58.552  1.00136.89           C  
ATOM    462  CG  LEU A 124       4.886  21.442 -57.616  1.00136.89           C  
ATOM    463  CD1 LEU A 124       5.884  21.870 -56.540  1.00136.89           C  
ATOM    464  CD2 LEU A 124       4.260  22.658 -58.309  1.00136.89           C  
ATOM    465  H   LEU A 124       5.778  20.802 -61.322  1.00 99.99           H  
ATOM    466  N   ASN A 125       8.873  19.879 -58.923  1.00 70.97           N  
ATOM    467  CA  ASN A 125       9.984  18.929 -58.909  1.00 70.97           C  
ATOM    468  C   ASN A 125      10.234  18.583 -57.447  1.00 70.97           C  
ATOM    469  O   ASN A 125      10.846  19.370 -56.730  1.00 70.97           O  
ATOM    470  CB  ASN A 125      11.253  19.557 -59.534  1.00 70.97           C  
ATOM    471  CG  ASN A 125      11.049  20.039 -60.967  1.00 70.97           C  
ATOM    472  ND2 ASN A 125      11.253  21.337 -61.206  1.00 70.97           N  
ATOM    473  OD1 ASN A 125      10.683  19.259 -61.841  1.00 70.97           O  
ATOM    474  H   ASN A 125       8.917  20.727 -58.394  1.00 99.99           H  
ATOM    475  1HD ASN A 125      11.548  21.938 -60.464  1.00 99.99           H  
ATOM    476  2HD ASN A 125      11.109  21.699 -62.127  1.00 99.99           H  
ATOM    477  N   LEU A 126       9.730  17.432 -56.993  1.00 99.28           N  
ATOM    478  CA  LEU A 126       9.830  16.999 -55.603  1.00 99.28           C  
ATOM    479  C   LEU A 126      10.543  15.661 -55.516  1.00 99.28           C  
ATOM    480  O   LEU A 126      10.695  14.953 -56.511  1.00 99.28           O  
ATOM    481  CB  LEU A 126       8.427  16.813 -55.003  1.00 99.28           C  
ATOM    482  CG  LEU A 126       7.462  17.978 -55.217  1.00 99.28           C  
ATOM    483  CD1 LEU A 126       6.155  17.661 -54.515  1.00 99.28           C  
ATOM    484  CD2 LEU A 126       8.031  19.301 -54.710  1.00 99.28           C  
ATOM    485  H   LEU A 126       9.268  16.864 -57.675  1.00 99.99           H  
ATOM    486  N   VAL A 127      10.871  15.299 -54.277  1.00123.18           N  
ATOM    487  CA  VAL A 127      11.237  13.960 -53.860  1.00123.18           C  
ATOM    488  C   VAL A 127      10.403  13.648 -52.618  1.00123.18           C  
ATOM    489  O   VAL A 127      10.339  14.451 -51.691  1.00123.18           O  
ATOM    490  CB  VAL A 127      12.769  13.826 -53.737  1.00123.18           C  
ATOM    491  CG1 VAL A 127      13.372  14.881 -52.805  1.00123.18           C  
ATOM    492  CG2 VAL A 127      13.193  12.406 -53.339  1.00123.18           C  
ATOM    493  H   VAL A 127      10.848  16.052 -53.618  1.00 99.99           H  
ATOM    494  N   CYS A 128       9.715  12.504 -52.634  1.00 59.56           N  
ATOM    495  CA  CYS A 128       8.739  12.137 -51.621  1.00 59.56           C  
ATOM    496  C   CYS A 128       9.253  10.971 -50.778  1.00 59.56           C  
ATOM    497  O   CYS A 128      10.017  10.132 -51.245  1.00 59.56           O  
ATOM    498  CB  CYS A 128       7.404  11.787 -52.297  1.00 59.56           C  
ATOM    499  SG  CYS A 128       6.593  13.329 -52.813  1.00 59.56           S  
ATOM    500  H   CYS A 128       9.909  11.896 -53.403  1.00 99.99           H  
ATOM    501  N   ILE A 129       8.813  10.923 -49.519  1.00139.80           N  
ATOM    502  CA  ILE A 129       9.117   9.868 -48.567  1.00139.80           C  
ATOM    503  C   ILE A 129       7.790   9.256 -48.167  1.00139.80           C  
ATOM    504  O   ILE A 129       7.108   9.804 -47.297  1.00139.80           O  
ATOM    505  CB  ILE A 129       9.818  10.435 -47.326  1.00139.80           C  
ATOM    506  CG1 ILE A 129      11.063  11.214 -47.721  1.00139.80           C  
ATOM    507  CG2 ILE A 129      10.118   9.347 -46.275  1.00139.80           C  
ATOM    508  CD1 ILE A 129      12.160  10.385 -48.370  1.00139.80           C  
ATOM    509  H   ILE A 129       8.235  11.698 -49.259  1.00 99.99           H  
ATOM    510  N   PRO A 130       7.416   8.122 -48.780  1.00156.83           N  
ATOM    511  CA  PRO A 130       6.324   7.294 -48.296  1.00156.83           C  
ATOM    512  C   PRO A 130       6.466   6.875 -46.840  1.00156.83           C  
ATOM    513  O   PRO A 130       7.504   6.397 -46.385  1.00156.83           O  
ATOM    514  CB  PRO A 130       6.311   6.066 -49.191  1.00156.83           C  
ATOM    515  CG  PRO A 130       6.962   6.530 -50.471  1.00156.83           C  
ATOM    516  CD  PRO A 130       7.925   7.634 -50.059  1.00156.83           C  
ATOM    517  N   THR A 131       5.341   7.039 -46.155  1.00101.37           N  
ATOM    518  CA  THR A 131       5.049   6.526 -44.841  1.00101.37           C  
ATOM    519  C   THR A 131       4.811   5.014 -44.932  1.00101.37           C  
ATOM    520  O   THR A 131       5.253   4.266 -44.073  1.00101.37           O  
ATOM    521  CB  THR A 131       3.750   7.238 -44.422  1.00101.37           C  
ATOM    522  CG2 THR A 131       2.943   6.510 -43.366  1.00101.37           C  
ATOM    523  OG1 THR A 131       4.075   8.516 -43.920  1.00101.37           O  
ATOM    524  H   THR A 131       4.665   7.583 -46.653  1.00 99.99           H  
ATOM    525  HG1 THR A 131       3.256   8.927 -43.673  1.00 99.99           H  
ATOM    526  N   SER A 132       4.068   4.565 -45.946  1.00 62.49           N  
ATOM    527  CA  SER A 132       3.587   3.198 -46.054  1.00 62.49           C  
ATOM    528  C   SER A 132       3.859   2.657 -47.444  1.00 62.49           C  
ATOM    529  O   SER A 132       4.197   3.405 -48.362  1.00 62.49           O  
ATOM    530  CB  SER A 132       2.110   3.142 -45.638  1.00 62.49           C  
ATOM    531  OG  SER A 132       1.245   3.668 -46.625  1.00 62.49           O  
ATOM    532  H   SER A 132       3.851   5.241 -46.651  1.00 99.99           H  
ATOM    533  HG  SER A 132       0.364   3.592 -46.283  1.00 99.99           H  
ATOM    534  N   PHE A 133       3.651   1.346 -47.592  1.00139.31           N  
ATOM    535  CA  PHE A 133       3.692   0.668 -48.876  1.00139.31           C  
ATOM    536  C   PHE A 133       2.559   1.124 -49.790  1.00139.31           C  
ATOM    537  O   PHE A 133       2.833   1.348 -50.959  1.00139.31           O  
ATOM    538  CB  PHE A 133       3.599  -0.838 -48.659  1.00139.31           C  
ATOM    539  CG  PHE A 133       4.839  -1.402 -48.015  1.00139.31           C  
ATOM    540  CD1 PHE A 133       6.073  -1.373 -48.700  1.00139.31           C  
ATOM    541  CD2 PHE A 133       4.760  -1.974 -46.732  1.00139.31           C  
ATOM    542  CE1 PHE A 133       7.224  -1.913 -48.097  1.00139.31           C  
ATOM    543  CE2 PHE A 133       5.910  -2.518 -46.131  1.00139.31           C  
ATOM    544  CZ  PHE A 133       7.142  -2.482 -46.810  1.00139.31           C  
ATOM    545  H   PHE A 133       3.456   0.838 -46.752  1.00 99.99           H  
ATOM    546  N   GLN A 134       1.341   1.348 -49.260  1.00 96.19           N  
ATOM    547  CA  GLN A 134       0.193   1.902 -49.990  1.00 96.19           C  
ATOM    548  C   GLN A 134       0.534   3.234 -50.643  1.00 96.19           C  
ATOM    549  O   GLN A 134       0.348   3.406 -51.846  1.00 96.19           O  
ATOM    550  CB  GLN A 134      -1.001   2.110 -49.031  1.00 96.19           C  
ATOM    551  CG  GLN A 134      -2.283   2.735 -49.635  1.00 96.19           C  
ATOM    552  CD  GLN A 134      -2.965   1.902 -50.725  1.00 96.19           C  
ATOM    553  NE2 GLN A 134      -4.026   2.452 -51.315  1.00 96.19           N  
ATOM    554  OE1 GLN A 134      -2.561   0.779 -51.026  1.00 96.19           O  
ATOM    555  H   GLN A 134       1.262   1.103 -48.294  1.00 99.99           H  
ATOM    556  1HE GLN A 134      -4.348   3.349 -51.016  1.00 99.99           H  
ATOM    557  2HE GLN A 134      -4.492   1.962 -52.051  1.00 99.99           H  
ATOM    558  N   ALA A 135       1.070   4.145 -49.820  1.00 45.99           N  
ATOM    559  CA  ALA A 135       1.500   5.465 -50.215  1.00 45.99           C  
ATOM    560  C   ALA A 135       2.611   5.361 -51.263  1.00 45.99           C  
ATOM    561  O   ALA A 135       2.445   5.924 -52.337  1.00 45.99           O  
ATOM    562  CB  ALA A 135       1.923   6.226 -48.961  1.00 45.99           C  
ATOM    563  H   ALA A 135       1.156   3.843 -48.869  1.00 99.99           H  
ATOM    564  N   ARG A 136       3.643   4.532 -51.011  1.00169.50           N  
ATOM    565  CA  ARG A 136       4.756   4.234 -51.913  1.00169.50           C  
ATOM    566  C   ARG A 136       4.312   3.699 -53.277  1.00169.50           C  
ATOM    567  O   ARG A 136       4.806   4.167 -54.297  1.00169.50           O  
ATOM    568  CB  ARG A 136       5.741   3.250 -51.245  1.00169.50           C  
ATOM    569  CG  ARG A 136       7.077   3.135 -51.989  1.00169.50           C  
ATOM    570  CD  ARG A 136       7.273   1.849 -52.807  1.00169.50           C  
ATOM    571  NE  ARG A 136       8.486   1.965 -53.620  1.00169.50           N  
ATOM    572  CZ  ARG A 136       9.747   1.924 -53.159  1.00169.50           C  
ATOM    573  NH1 ARG A 136      10.014   1.633 -51.875  1.00169.50           N  
ATOM    574  NH2 ARG A 136      10.744   2.211 -54.000  1.00169.50           N  
ATOM    575  H   ARG A 136       3.591   4.109 -50.105  1.00 99.99           H  
ATOM    576  HE  ARG A 136       8.362   2.084 -54.602  1.00 99.99           H  
ATOM    577  1HH ARG A 136      10.962   1.609 -51.555  1.00 99.99           H  
ATOM    578  2HH ARG A 136       9.266   1.441 -51.239  1.00 99.99           H  
ATOM    579  1HH ARG A 136      11.690   2.187 -53.681  1.00 99.99           H  
ATOM    580  2HH ARG A 136      10.543   2.449 -54.951  1.00 99.99           H  
ATOM    581  N   GLN A 137       3.361   2.755 -53.302  1.00111.39           N  
ATOM    582  CA  GLN A 137       2.812   2.184 -54.526  1.00111.39           C  
ATOM    583  C   GLN A 137       2.107   3.231 -55.378  1.00111.39           C  
ATOM    584  O   GLN A 137       2.349   3.278 -56.582  1.00111.39           O  
ATOM    585  CB  GLN A 137       1.835   1.015 -54.222  1.00111.39           C  
ATOM    586  CG  GLN A 137       2.433  -0.297 -53.654  1.00111.39           C  
ATOM    587  CD  GLN A 137       3.821  -0.610 -54.194  1.00111.39           C  
ATOM    588  NE2 GLN A 137       4.753  -1.027 -53.334  1.00111.39           N  
ATOM    589  OE1 GLN A 137       4.046  -0.444 -55.387  1.00111.39           O  
ATOM    590  H   GLN A 137       3.037   2.451 -52.405  1.00 99.99           H  
ATOM    591  1HE GLN A 137       4.535  -1.098 -52.361  1.00 99.99           H  
ATOM    592  2HE GLN A 137       5.665  -1.265 -53.669  1.00 99.99           H  
ATOM    593  N   LEU A 138       1.311   4.111 -54.750  1.00 60.13           N  
ATOM    594  CA  LEU A 138       0.721   5.266 -55.408  1.00 60.13           C  
ATOM    595  C   LEU A 138       1.802   6.207 -55.962  1.00 60.13           C  
ATOM    596  O   LEU A 138       1.769   6.429 -57.169  1.00 60.13           O  
ATOM    597  CB  LEU A 138      -0.270   5.991 -54.478  1.00 60.13           C  
ATOM    598  CG  LEU A 138      -1.517   5.173 -54.088  1.00 60.13           C  
ATOM    599  CD1 LEU A 138      -2.391   5.993 -53.138  1.00 60.13           C  
ATOM    600  CD2 LEU A 138      -2.350   4.674 -55.284  1.00 60.13           C  
ATOM    601  H   LEU A 138       1.140   3.929 -53.780  1.00 99.99           H  
ATOM    602  N   ILE A 139       2.782   6.668 -55.149  1.00106.41           N  
ATOM    603  CA  ILE A 139       3.965   7.469 -55.546  1.00106.41           C  
ATOM    604  C   ILE A 139       4.583   6.991 -56.872  1.00106.41           C  
ATOM    605  O   ILE A 139       4.749   7.779 -57.803  1.00106.41           O  
ATOM    606  CB  ILE A 139       5.034   7.564 -54.391  1.00106.41           C  
ATOM    607  CG1 ILE A 139       4.595   8.242 -53.078  1.00106.41           C  
ATOM    608  CG2 ILE A 139       6.407   8.147 -54.774  1.00106.41           C  
ATOM    609  CD1 ILE A 139       3.887   9.568 -53.230  1.00106.41           C  
ATOM    610  H   ILE A 139       2.637   6.410 -54.193  1.00 99.99           H  
ATOM    611  N   LEU A 140       4.862   5.682 -56.944  1.00103.02           N  
ATOM    612  CA  LEU A 140       5.486   5.003 -58.068  1.00103.02           C  
ATOM    613  C   LEU A 140       4.647   5.032 -59.354  1.00103.02           C  
ATOM    614  O   LEU A 140       5.178   5.377 -60.411  1.00103.02           O  
ATOM    615  CB  LEU A 140       5.800   3.545 -57.653  1.00103.02           C  
ATOM    616  CG  LEU A 140       7.224   3.346 -57.115  1.00103.02           C  
ATOM    617  CD1 LEU A 140       7.584   4.201 -55.892  1.00103.02           C  
ATOM    618  CD2 LEU A 140       7.550   1.865 -56.881  1.00103.02           C  
ATOM    619  H   LEU A 140       4.596   5.176 -56.123  1.00 99.99           H  
ATOM    620  N   GLN A 141       3.348   4.704 -59.256  1.00 84.65           N  
ATOM    621  CA  GLN A 141       2.398   4.685 -60.373  1.00 84.65           C  
ATOM    622  C   GLN A 141       2.147   6.080 -60.943  1.00 84.65           C  
ATOM    623  O   GLN A 141       2.055   6.255 -62.156  1.00 84.65           O  
ATOM    624  CB  GLN A 141       1.049   4.107 -59.882  1.00 84.65           C  
ATOM    625  CG  GLN A 141       1.107   2.600 -59.571  1.00 84.65           C  
ATOM    626  CD  GLN A 141       1.440   1.711 -60.771  1.00 84.65           C  
ATOM    627  NE2 GLN A 141       1.060   2.112 -61.986  1.00 84.65           N  
ATOM    628  OE1 GLN A 141       2.086   0.680 -60.599  1.00 84.65           O  
ATOM    629  H   GLN A 141       3.054   4.462 -58.331  1.00 99.99           H  
ATOM    630  1HE GLN A 141       0.545   2.961 -62.089  1.00 99.99           H  
ATOM    631  2HE GLN A 141       1.293   1.557 -62.785  1.00 99.99           H  
ATOM    632  N   TYR A 142       2.071   7.065 -60.048  1.00 99.38           N  
ATOM    633  CA  TYR A 142       1.820   8.458 -60.350  1.00 99.38           C  
ATOM    634  C   TYR A 142       3.057   9.208 -60.878  1.00 99.38           C  
ATOM    635  O   TYR A 142       2.905  10.284 -61.453  1.00 99.38           O  
ATOM    636  CB  TYR A 142       1.314   9.075 -59.036  1.00 99.38           C  
ATOM    637  CG  TYR A 142      -0.172   8.861 -58.798  1.00 99.38           C  
ATOM    638  CD1 TYR A 142      -1.122   9.207 -59.781  1.00 99.38           C  
ATOM    639  CD2 TYR A 142      -0.621   8.271 -57.605  1.00 99.38           C  
ATOM    640  CE1 TYR A 142      -2.482   8.904 -59.589  1.00 99.38           C  
ATOM    641  CE2 TYR A 142      -1.979   8.011 -57.382  1.00 99.38           C  
ATOM    642  CZ  TYR A 142      -2.909   8.298 -58.388  1.00 99.38           C  
ATOM    643  OH  TYR A 142      -4.225   8.000 -58.185  1.00 99.38           O  
ATOM    644  H   TYR A 142       2.205   6.762 -59.104  1.00 99.99           H  
ATOM    645  HH  TYR A 142      -4.334   7.621 -57.324  1.00 99.99           H  
ATOM    646  N   GLY A 143       4.262   8.636 -60.752  1.00 47.85           N  
ATOM    647  CA  GLY A 143       5.488   9.209 -61.297  1.00 47.85           C  
ATOM    648  C   GLY A 143       6.092  10.307 -60.418  1.00 47.85           C  
ATOM    649  O   GLY A 143       6.827  11.157 -60.918  1.00 47.85           O  
ATOM    650  H   GLY A 143       4.282   7.770 -60.250  1.00 99.99           H  
ATOM    651  N   LEU A 144       5.811  10.269 -59.109  1.00117.47           N  
ATOM    652  CA  LEU A 144       6.502  11.053 -58.099  1.00117.47           C  
ATOM    653  C   LEU A 144       7.793  10.299 -57.799  1.00117.47           C  
ATOM    654  O   LEU A 144       7.754   9.089 -57.564  1.00117.47           O  
ATOM    655  CB  LEU A 144       5.682  11.060 -56.799  1.00117.47           C  
ATOM    656  CG  LEU A 144       4.461  11.979 -56.804  1.00117.47           C  
ATOM    657  CD1 LEU A 144       3.336  11.443 -57.682  1.00117.47           C  
ATOM    658  CD2 LEU A 144       3.916  12.102 -55.390  1.00117.47           C  
ATOM    659  H   LEU A 144       5.071   9.644 -58.855  1.00 99.99           H  
ATOM    660  N   THR A 145       8.932  11.008 -57.790  1.00136.93           N  
ATOM    661  CA  THR A 145      10.199  10.416 -57.369  1.00136.93           C  
ATOM    662  C   THR A 145      10.116  10.142 -55.866  1.00136.93           C  
ATOM    663  O   THR A 145       9.528  10.928 -55.117  1.00136.93           O  
ATOM    664  CB  THR A 145      11.416  11.310 -57.724  1.00136.93           C  
ATOM    665  CG2 THR A 145      11.389  11.877 -59.150  1.00136.93           C  
ATOM    666  OG1 THR A 145      11.657  12.359 -56.815  1.00136.93           O  
ATOM    667  H   THR A 145       8.886  11.962 -58.085  1.00 99.99           H  
ATOM    668  HG1 THR A 145      12.416  12.827 -57.136  1.00 99.99           H  
ATOM    669  N   LEU A 146      10.697   9.017 -55.449  1.00179.79           N  
ATOM    670  CA  LEU A 146      10.766   8.634 -54.058  1.00179.79           C  
ATOM    671  C   LEU A 146      12.227   8.550 -53.638  1.00179.79           C  
ATOM    672  O   LEU A 146      13.121   8.277 -54.439  1.00179.79           O  
ATOM    673  CB  LEU A 146       9.924   7.363 -53.786  1.00179.79           C  
ATOM    674  CG  LEU A 146      10.689   6.056 -53.476  1.00179.79           C  
ATOM    675  CD1 LEU A 146       9.760   5.068 -52.793  1.00179.79           C  
ATOM    676  CD2 LEU A 146      11.339   5.442 -54.727  1.00179.79           C  
ATOM    677  H   LEU A 146      11.096   8.436 -56.161  1.00 99.99           H  
ATOM    678  N   SER A 147      12.429   8.719 -52.333  1.00119.33           N  
ATOM    679  CA  SER A 147      13.636   8.341 -51.633  1.00119.33           C  
ATOM    680  C   SER A 147      13.252   7.829 -50.241  1.00119.33           C  
ATOM    681  O   SER A 147      12.071   7.607 -49.955  1.00119.33           O  
ATOM    682  CB  SER A 147      14.673   9.475 -51.728  1.00119.33           C  
ATOM    683  OG  SER A 147      14.473  10.441 -50.730  1.00119.33           O  
ATOM    684  H   SER A 147      11.665   9.144 -51.845  1.00 99.99           H  
ATOM    685  HG  SER A 147      15.142  11.102 -50.850  1.00 99.99           H  
ATOM    686  N   ASP A 148      14.259   7.650 -49.381  1.00121.76           N  
ATOM    687  CA  ASP A 148      14.105   7.293 -47.978  1.00121.76           C  
ATOM    688  C   ASP A 148      14.584   8.447 -47.086  1.00121.76           C  
ATOM    689  O   ASP A 148      15.212   9.408 -47.526  1.00121.76           O  
ATOM    690  CB  ASP A 148      14.887   5.985 -47.696  1.00121.76           C  
ATOM    691  CG  ASP A 148      14.186   5.069 -46.682  1.00121.76           C  
ATOM    692  OD1 ASP A 148      13.926   5.537 -45.551  1.00121.76           O  
ATOM    693  OD2 ASP A 148      13.927   3.906 -47.052  1.00121.76           O  
ATOM    694  H   ASP A 148      15.168   7.783 -49.778  1.00 99.99           H  
ATOM    695  N   LEU A 149      14.287   8.307 -45.793  1.00165.18           N  
ATOM    696  CA  LEU A 149      14.771   9.102 -44.676  1.00165.18           C  
ATOM    697  C   LEU A 149      16.285   9.050 -44.544  1.00165.18           C  
ATOM    698  O   LEU A 149      16.909  10.017 -44.123  1.00165.18           O  
ATOM    699  CB  LEU A 149      14.086   8.576 -43.405  1.00165.18           C  
ATOM    700  CG  LEU A 149      12.570   8.851 -43.376  1.00165.18           C  
ATOM    701  CD1 LEU A 149      11.794   7.691 -43.987  1.00165.18           C  
ATOM    702  CD2 LEU A 149      11.957   9.274 -42.023  1.00165.18           C  
ATOM    703  H   LEU A 149      13.654   7.547 -45.646  1.00 99.99           H  
ATOM    704  N   ASP A 150      16.869   7.934 -44.983  1.00218.19           N  
ATOM    705  CA  ASP A 150      18.296   7.708 -45.048  1.00218.19           C  
ATOM    706  C   ASP A 150      18.928   8.624 -46.116  1.00218.19           C  
ATOM    707  O   ASP A 150      20.012   9.162 -45.896  1.00218.19           O  
ATOM    708  CB  ASP A 150      18.575   6.232 -45.422  1.00218.19           C  
ATOM    709  CG  ASP A 150      17.999   5.104 -44.554  1.00218.19           C  
ATOM    710  OD1 ASP A 150      18.558   4.015 -44.441  1.00218.19           O  
ATOM    711  OD2 ASP A 150      16.787   5.367 -43.993  1.00218.19           O  
ATOM    712  H   ASP A 150      16.226   7.229 -45.280  1.00 99.99           H  
ATOM    713  N   ARG A 151      18.230   8.810 -47.255  1.00179.69           N  
ATOM    714  CA  ARG A 151      18.669   9.599 -48.405  1.00179.69           C  
ATOM    715  C   ARG A 151      18.622  11.108 -48.141  1.00179.69           C  
ATOM    716  O   ARG A 151      19.593  11.789 -48.462  1.00179.69           O  
ATOM    717  CB  ARG A 151      17.780   9.277 -49.628  1.00179.69           C  
ATOM    718  CG  ARG A 151      17.979   7.851 -50.172  1.00179.69           C  
ATOM    719  CD  ARG A 151      19.035   7.801 -51.285  1.00179.69           C  
ATOM    720  NE  ARG A 151      20.287   8.447 -50.893  1.00179.69           N  
ATOM    721  CZ  ARG A 151      20.776   9.586 -51.403  1.00179.69           C  
ATOM    722  NH1 ARG A 151      20.183  10.212 -52.427  1.00179.69           N  
ATOM    723  NH2 ARG A 151      21.874  10.123 -50.866  1.00179.69           N  
ATOM    724  H   ARG A 151      17.343   8.349 -47.259  1.00 99.99           H  
ATOM    725  HE  ARG A 151      20.822   7.997 -50.182  1.00 99.99           H  
ATOM    726  1HH ARG A 151      20.571  11.060 -52.787  1.00 99.99           H  
ATOM    727  2HH ARG A 151      19.353   9.830 -52.834  1.00 99.99           H  
ATOM    728  1HH ARG A 151      22.248  10.974 -51.241  1.00 99.99           H  
ATOM    729  2HH ARG A 151      22.324   9.677 -50.093  1.00 99.99           H  
ATOM    730  N   HIS A 152      17.548  11.615 -47.514  1.00184.22           N  
ATOM    731  CA  HIS A 152      17.458  12.999 -47.045  1.00184.22           C  
ATOM    732  C   HIS A 152      16.882  13.056 -45.622  1.00184.22           C  
ATOM    733  O   HIS A 152      15.668  13.152 -45.489  1.00184.22           O  
ATOM    734  CB  HIS A 152      16.827  13.946 -48.084  1.00184.22           C  
ATOM    735  CG  HIS A 152      15.499  13.577 -48.689  1.00184.22           C  
ATOM    736  CD2 HIS A 152      15.155  13.285 -49.988  1.00184.22           C  
ATOM    737  ND1 HIS A 152      14.314  13.572 -47.981  1.00184.22           N  
ATOM    738  CE1 HIS A 152      13.339  13.352 -48.862  1.00184.22           C  
ATOM    739  NE2 HIS A 152      13.770  13.150 -50.090  1.00184.22           N  
ATOM    740  H   HIS A 152      16.787  10.979 -47.378  1.00 99.99           H  
ATOM    741  HD1 HIS A 152      14.200  13.705 -46.995  1.00 99.99           H  
ATOM    742  N   PRO A 153      17.726  12.969 -44.565  1.00179.75           N  
ATOM    743  CA  PRO A 153      17.387  13.013 -43.119  1.00179.75           C  
ATOM    744  C   PRO A 153      16.542  14.172 -42.562  1.00179.75           C  
ATOM    745  O   PRO A 153      16.183  14.121 -41.388  1.00179.75           O  
ATOM    746  CB  PRO A 153      18.735  13.014 -42.400  1.00179.75           C  
ATOM    747  CG  PRO A 153      19.635  12.260 -43.345  1.00179.75           C  
ATOM    748  CD  PRO A 153      19.140  12.627 -44.725  1.00179.75           C  
ATOM    749  N   GLU A 154      16.190  15.181 -43.360  1.00 87.46           N  
ATOM    750  CA  GLU A 154      15.294  16.271 -43.004  1.00 87.46           C  
ATOM    751  C   GLU A 154      14.283  16.449 -44.134  1.00 87.46           C  
ATOM    752  O   GLU A 154      14.657  16.396 -45.302  1.00 87.46           O  
ATOM    753  CB  GLU A 154      16.103  17.537 -42.620  1.00 87.46           C  
ATOM    754  CG  GLU A 154      16.706  18.386 -43.766  1.00 87.46           C  
ATOM    755  CD  GLU A 154      17.980  17.778 -44.366  1.00 87.46           C  
ATOM    756  OE1 GLU A 154      17.861  16.781 -45.112  1.00 87.46           O  
ATOM    757  OE2 GLU A 154      19.063  18.327 -44.061  1.00 87.46           O  
ATOM    758  H   GLU A 154      16.605  15.136 -44.271  1.00 99.99           H  
ATOM    759  N   ILE A 155      13.010  16.664 -43.771  1.00129.74           N  
ATOM    760  CA  ILE A 155      11.916  17.023 -44.671  1.00129.74           C  
ATOM    761  C   ILE A 155      11.539  18.488 -44.439  1.00129.74           C  
ATOM    762  O   ILE A 155      11.619  18.987 -43.316  1.00129.74           O  
ATOM    763  CB  ILE A 155      10.710  16.077 -44.439  1.00129.74           C  
ATOM    764  CG1 ILE A 155      10.941  14.730 -45.076  1.00129.74           C  
ATOM    765  CG2 ILE A 155       9.336  16.592 -44.861  1.00129.74           C  
ATOM    766  CD1 ILE A 155      11.111  14.686 -46.574  1.00129.74           C  
ATOM    767  H   ILE A 155      12.851  16.558 -42.790  1.00 99.99           H  
ATOM    768  N   ASP A 156      11.079  19.161 -45.502  1.00 64.99           N  
ATOM    769  CA  ASP A 156      10.558  20.523 -45.464  1.00 64.99           C  
ATOM    770  C   ASP A 156       9.087  20.526 -45.031  1.00 64.99           C  
ATOM    771  O   ASP A 156       8.742  21.277 -44.120  1.00 64.99           O  
ATOM    772  CB  ASP A 156      10.662  21.163 -46.866  1.00 64.99           C  
ATOM    773  CG  ASP A 156      12.109  21.335 -47.315  1.00 64.99           C  
ATOM    774  OD1 ASP A 156      12.867  22.004 -46.581  1.00 64.99           O  
ATOM    775  OD2 ASP A 156      12.434  20.800 -48.395  1.00 64.99           O  
ATOM    776  H   ASP A 156      11.118  18.651 -46.361  1.00 99.99           H  
ATOM    777  N   LEU A 157       8.236  19.679 -45.636  1.00127.26           N  
ATOM    778  CA  LEU A 157       6.840  19.495 -45.231  1.00127.26           C  
ATOM    779  C   LEU A 157       6.444  18.029 -45.281  1.00127.26           C  
ATOM    780  O   LEU A 157       6.824  17.325 -46.206  1.00127.26           O  
ATOM    781  CB  LEU A 157       5.872  20.436 -45.987  1.00127.26           C  
ATOM    782  CG  LEU A 157       5.475  20.010 -47.423  1.00127.26           C  
ATOM    783  CD1 LEU A 157       4.402  18.900 -47.492  1.00127.26           C  
ATOM    784  CD2 LEU A 157       4.996  21.199 -48.243  1.00127.26           C  
ATOM    785  H   LEU A 157       8.619  19.162 -46.403  1.00 99.99           H  
ATOM    786  N   ALA A 158       5.618  17.585 -44.333  1.00 47.69           N  
ATOM    787  CA  ALA A 158       4.947  16.297 -44.379  1.00 47.69           C  
ATOM    788  C   ALA A 158       3.441  16.555 -44.440  1.00 47.69           C  
ATOM    789  O   ALA A 158       2.911  17.278 -43.604  1.00 47.69           O  
ATOM    790  CB  ALA A 158       5.366  15.466 -43.162  1.00 47.69           C  
ATOM    791  H   ALA A 158       5.479  18.208 -43.562  1.00 99.99           H  
ATOM    792  N   ILE A 159       2.762  15.971 -45.438  1.00134.41           N  
ATOM    793  CA  ILE A 159       1.305  15.975 -45.573  1.00134.41           C  
ATOM    794  C   ILE A 159       0.804  14.577 -45.210  1.00134.41           C  
ATOM    795  O   ILE A 159       1.349  13.581 -45.685  1.00134.41           O  
ATOM    796  CB  ILE A 159       0.856  16.357 -47.010  1.00134.41           C  
ATOM    797  CG1 ILE A 159       1.729  15.759 -48.140  1.00134.41           C  
ATOM    798  CG2 ILE A 159       0.724  17.884 -47.137  1.00134.41           C  
ATOM    799  CD1 ILE A 159       1.050  15.789 -49.516  1.00134.41           C  
ATOM    800  H   ILE A 159       3.338  15.511 -46.115  1.00 99.99           H  
ATOM    801  N   ASP A 160      -0.226  14.503 -44.360  1.00 97.14           N  
ATOM    802  CA  ASP A 160      -0.838  13.260 -43.904  1.00 97.14           C  
ATOM    803  C   ASP A 160      -2.262  13.513 -43.409  1.00 97.14           C  
ATOM    804  O   ASP A 160      -2.646  14.644 -43.141  1.00 97.14           O  
ATOM    805  CB  ASP A 160       0.078  12.579 -42.861  1.00 97.14           C  
ATOM    806  CG  ASP A 160      -0.153  11.092 -42.599  1.00 97.14           C  
ATOM    807  OD1 ASP A 160       0.626  10.551 -41.790  1.00 97.14           O  
ATOM    808  OD2 ASP A 160      -1.077  10.497 -43.200  1.00 97.14           O  
ATOM    809  H   ASP A 160      -0.568  15.389 -44.043  1.00 99.99           H  
ATOM    810  N   GLY A 161      -3.042  12.440 -43.259  1.00 41.01           N  
ATOM    811  CA  GLY A 161      -4.364  12.441 -42.670  1.00 41.01           C  
ATOM    812  C   GLY A 161      -4.355  12.410 -41.142  1.00 41.01           C  
ATOM    813  O   GLY A 161      -3.306  12.519 -40.503  1.00 41.01           O  
ATOM    814  H   GLY A 161      -2.632  11.591 -43.598  1.00 99.99           H  
ATOM    815  N   ALA A 162      -5.551  12.232 -40.568  1.00 65.90           N  
ATOM    816  CA  ALA A 162      -5.777  12.000 -39.150  1.00 65.90           C  
ATOM    817  C   ALA A 162      -7.052  11.190 -38.924  1.00 65.90           C  
ATOM    818  O   ALA A 162      -8.077  11.470 -39.547  1.00 65.90           O  
ATOM    819  CB  ALA A 162      -5.721  13.315 -38.361  1.00 65.90           C  
ATOM    820  H   ALA A 162      -6.319  12.272 -41.209  1.00 99.99           H  
ATOM    821  N   ASP A 163      -7.012  10.229 -37.984  1.00103.88           N  
ATOM    822  CA  ASP A 163      -8.205   9.557 -37.455  1.00103.88           C  
ATOM    823  C   ASP A 163      -8.931  10.411 -36.430  1.00103.88           C  
ATOM    824  O   ASP A 163     -10.083  10.097 -36.163  1.00103.88           O  
ATOM    825  CB  ASP A 163      -7.874   8.282 -36.656  1.00103.88           C  
ATOM    826  CG  ASP A 163      -7.256   7.177 -37.475  1.00103.88           C  
ATOM    827  OD1 ASP A 163      -7.698   6.978 -38.628  1.00103.88           O  
ATOM    828  OD2 ASP A 163      -6.362   6.518 -36.915  1.00103.88           O  
ATOM    829  H   ASP A 163      -6.099   9.989 -37.653  1.00 99.99           H  
ATOM    830  N   GLU A 164      -8.272  11.424 -35.856  1.00 86.19           N  
ATOM    831  CA  GLU A 164      -8.754  12.339 -34.837  1.00 86.19           C  
ATOM    832  C   GLU A 164      -7.841  13.576 -34.800  1.00 86.19           C  
ATOM    833  O   GLU A 164      -6.651  13.456 -35.074  1.00 86.19           O  
ATOM    834  CB  GLU A 164      -8.926  11.615 -33.504  1.00 86.19           C  
ATOM    835  CG  GLU A 164     -10.178  10.702 -33.417  1.00 86.19           C  
ATOM    836  CD  GLU A 164     -10.801  10.447 -32.052  1.00 86.19           C  
ATOM    837  OE1 GLU A 164     -10.163  10.765 -31.027  1.00 86.19           O  
ATOM    838  OE2 GLU A 164     -11.898   9.854 -32.049  1.00 86.19           O  
ATOM    839  H   GLU A 164      -7.342  11.506 -36.219  1.00 99.99           H  
ATOM    840  N   VAL A 165      -8.385  14.754 -34.463  1.00167.56           N  
ATOM    841  CA  VAL A 165      -7.700  16.043 -34.358  1.00167.56           C  
ATOM    842  C   VAL A 165      -8.328  16.889 -33.250  1.00167.56           C  
ATOM    843  O   VAL A 165      -9.357  17.514 -33.424  1.00167.56           O  
ATOM    844  CB  VAL A 165      -7.561  16.742 -35.731  1.00167.56           C  
ATOM    845  CG1 VAL A 165      -8.852  16.799 -36.537  1.00167.56           C  
ATOM    846  CG2 VAL A 165      -6.925  18.139 -35.620  1.00167.56           C  
ATOM    847  H   VAL A 165      -9.365  14.679 -34.276  1.00 99.99           H  
ATOM    848  N   ASP A 166      -7.710  16.928 -32.079  1.00223.44           N  
ATOM    849  CA  ASP A 166      -8.295  17.490 -30.872  1.00223.44           C  
ATOM    850  C   ASP A 166      -7.951  18.974 -30.676  1.00223.44           C  
ATOM    851  O   ASP A 166      -7.388  19.625 -31.553  1.00223.44           O  
ATOM    852  CB  ASP A 166      -7.664  16.672 -29.735  1.00223.44           C  
ATOM    853  CG  ASP A 166      -8.380  16.708 -28.378  1.00223.44           C  
ATOM    854  OD1 ASP A 166      -9.568  17.095 -28.353  1.00223.44           O  
ATOM    855  OD2 ASP A 166      -7.720  16.320 -27.390  1.00223.44           O  
ATOM    856  H   ASP A 166      -6.787  16.537 -32.068  1.00 99.99           H  
ATOM    857  N   ALA A 167      -8.318  19.458 -29.480  1.00108.27           N  
ATOM    858  CA  ALA A 167      -8.126  20.734 -28.810  1.00108.27           C  
ATOM    859  C   ALA A 167      -6.786  21.445 -29.014  1.00108.27           C  
ATOM    860  O   ALA A 167      -6.790  22.642 -29.257  1.00108.27           O  
ATOM    861  CB  ALA A 167      -8.452  20.546 -27.322  1.00108.27           C  
ATOM    862  H   ALA A 167      -8.822  18.716 -29.033  1.00 99.99           H  
ATOM    863  N   ASP A 168      -5.632  20.774 -28.923  1.00146.50           N  
ATOM    864  CA  ASP A 168      -4.339  21.449 -29.151  1.00146.50           C  
ATOM    865  C   ASP A 168      -3.867  21.279 -30.591  1.00146.50           C  
ATOM    866  O   ASP A 168      -2.740  21.659 -30.903  1.00146.50           O  
ATOM    867  CB  ASP A 168      -3.238  20.896 -28.218  1.00146.50           C  
ATOM    868  CG  ASP A 168      -3.436  21.270 -26.753  1.00146.50           C  
ATOM    869  OD1 ASP A 168      -4.598  21.369 -26.301  1.00146.50           O  
ATOM    870  OD2 ASP A 168      -2.390  21.459 -26.097  1.00146.50           O  
ATOM    871  H   ASP A 168      -5.666  19.799 -28.695  1.00 99.99           H  
ATOM    872  N   LEU A 169      -4.681  20.645 -31.448  1.00203.84           N  
ATOM    873  CA  LEU A 169      -4.261  20.061 -32.710  1.00203.84           C  
ATOM    874  C   LEU A 169      -3.330  18.860 -32.391  1.00203.84           C  
ATOM    875  O   LEU A 169      -2.358  18.584 -33.086  1.00203.84           O  
ATOM    876  CB  LEU A 169      -3.675  21.150 -33.650  1.00203.84           C  
ATOM    877  CG  LEU A 169      -3.908  20.928 -35.152  1.00203.84           C  
ATOM    878  CD1 LEU A 169      -3.164  22.007 -35.954  1.00203.84           C  
ATOM    879  CD2 LEU A 169      -3.438  19.540 -35.563  1.00203.84           C  
ATOM    880  H   LEU A 169      -5.637  20.597 -31.154  1.00 99.99           H  
ATOM    881  N   ASN A 170      -3.600  18.146 -31.289  1.00207.91           N  
ATOM    882  CA  ASN A 170      -3.016  16.839 -31.030  1.00207.91           C  
ATOM    883  C   ASN A 170      -3.913  15.842 -31.759  1.00207.91           C  
ATOM    884  O   ASN A 170      -5.136  15.943 -31.706  1.00207.91           O  
ATOM    885  CB  ASN A 170      -2.894  16.532 -29.517  1.00207.91           C  
ATOM    886  CG  ASN A 170      -4.133  16.795 -28.658  1.00207.91           C  
ATOM    887  ND2 ASN A 170      -4.680  15.756 -28.042  1.00207.91           N  
ATOM    888  OD1 ASN A 170      -4.617  17.917 -28.561  1.00207.91           O  
ATOM    889  H   ASN A 170      -4.236  18.561 -30.636  1.00 99.99           H  
ATOM    890  1HD ASN A 170      -4.264  14.852 -28.132  1.00 99.99           H  
ATOM    891  2HD ASN A 170      -5.505  15.885 -27.490  1.00 99.99           H  
ATOM    892  N   LEU A 171      -3.295  14.942 -32.517  1.00117.13           N  
ATOM    893  CA  LEU A 171      -4.001  14.016 -33.380  1.00117.13           C  
ATOM    894  C   LEU A 171      -4.002  12.646 -32.748  1.00117.13           C  
ATOM    895  O   LEU A 171      -3.142  12.318 -31.926  1.00117.13           O  
ATOM    896  CB  LEU A 171      -3.263  13.876 -34.723  1.00117.13           C  
ATOM    897  CG  LEU A 171      -2.975  15.199 -35.437  1.00117.13           C  
ATOM    898  CD1 LEU A 171      -2.305  14.918 -36.771  1.00117.13           C  
ATOM    899  CD2 LEU A 171      -4.246  16.003 -35.671  1.00117.13           C  
ATOM    900  H   LEU A 171      -2.296  14.931 -32.464  1.00 99.99           H  
ATOM    901  N   ILE A 172      -4.909  11.811 -33.256  1.00181.14           N  
ATOM    902  CA  ILE A 172      -4.676  10.388 -33.273  1.00181.14           C  
ATOM    903  C   ILE A 172      -4.911   9.850 -34.672  1.00181.14           C  
ATOM    904  O   ILE A 172      -5.583  10.457 -35.497  1.00181.14           O  
ATOM    905  CB  ILE A 172      -5.340   9.599 -32.130  1.00181.14           C  
ATOM    906  CG1 ILE A 172      -5.773  10.389 -30.891  1.00181.14           C  
ATOM    907  CG2 ILE A 172      -4.326   8.586 -31.633  1.00181.14           C  
ATOM    908  CD1 ILE A 172      -7.216  10.801 -30.922  1.00181.14           C  
ATOM    909  H   ILE A 172      -5.756  12.196 -33.627  1.00 99.99           H  
ATOM    910  N   LYS A 173      -4.215   8.755 -34.941  1.00115.46           N  
ATOM    911  CA  LYS A 173      -3.769   8.282 -36.235  1.00115.46           C  
ATOM    912  C   LYS A 173      -3.412   6.805 -36.055  1.00115.46           C  
ATOM    913  O   LYS A 173      -3.351   6.334 -34.921  1.00115.46           O  
ATOM    914  CB  LYS A 173      -2.575   9.162 -36.645  1.00115.46           C  
ATOM    915  CG  LYS A 173      -2.928  10.398 -37.463  1.00115.46           C  
ATOM    916  CD  LYS A 173      -1.724  11.302 -37.764  1.00115.46           C  
ATOM    917  CE  LYS A 173      -0.756  10.694 -38.774  1.00115.46           C  
ATOM    918  NZ  LYS A 173      -1.479  10.325 -39.992  1.00115.46           N  
ATOM    919  H   LYS A 173      -4.006   8.239 -34.108  1.00 99.99           H  
ATOM    920  1HZ LYS A 173      -0.814   9.910 -40.677  1.00 99.99           H  
ATOM    921  2HZ LYS A 173      -2.215   9.628 -39.759  1.00 99.99           H  
ATOM    922  3HZ LYS A 173      -1.918  11.172 -40.405  1.00 99.99           H  
ATOM    923  N   GLY A 174      -3.163   6.085 -37.157  1.00127.61           N  
ATOM    924  CA  GLY A 174      -2.732   4.686 -37.188  1.00127.61           C  
ATOM    925  C   GLY A 174      -3.848   3.646 -37.283  1.00127.61           C  
ATOM    926  O   GLY A 174      -3.573   2.462 -37.116  1.00127.61           O  
ATOM    927  H   GLY A 174      -3.301   6.596 -38.006  1.00 99.99           H  
ATOM    928  N   GLY A 175      -5.095   4.055 -37.563  1.00124.24           N  
ATOM    929  CA  GLY A 175      -6.202   3.210 -38.007  1.00124.24           C  
ATOM    930  C   GLY A 175      -5.867   2.417 -39.284  1.00124.24           C  
ATOM    931  O   GLY A 175      -6.300   1.276 -39.424  1.00124.24           O  
ATOM    932  H   GLY A 175      -5.222   5.041 -37.436  1.00 99.99           H  
ATOM    933  N   GLY A 176      -5.010   2.986 -40.146  1.00102.01           N  
ATOM    934  CA  GLY A 176      -4.371   2.311 -41.267  1.00102.01           C  
ATOM    935  C   GLY A 176      -3.228   1.372 -40.887  1.00102.01           C  
ATOM    936  O   GLY A 176      -2.810   0.598 -41.735  1.00102.01           O  
ATOM    937  H   GLY A 176      -4.830   3.952 -39.961  1.00 99.99           H  
ATOM    938  N   GLY A 177      -2.708   1.447 -39.652  1.00148.29           N  
ATOM    939  CA  GLY A 177      -1.589   0.662 -39.136  1.00148.29           C  
ATOM    940  C   GLY A 177      -0.205   1.230 -39.470  1.00148.29           C  
ATOM    941  O   GLY A 177       0.804   0.616 -39.137  1.00148.29           O  
ATOM    942  H   GLY A 177      -3.171   2.121 -39.075  1.00 99.99           H  
ATOM    943  N   CYS A 178      -0.163   2.394 -40.132  1.00127.83           N  
ATOM    944  CA  CYS A 178       1.029   3.036 -40.683  1.00127.83           C  
ATOM    945  C   CYS A 178       1.781   3.900 -39.653  1.00127.83           C  
ATOM    946  O   CYS A 178       2.816   4.467 -39.996  1.00127.83           O  
ATOM    947  CB  CYS A 178       0.533   3.945 -41.824  1.00127.83           C  
ATOM    948  SG  CYS A 178      -0.208   2.914 -43.124  1.00127.83           S  
ATOM    949  H   CYS A 178      -1.064   2.818 -40.229  1.00 99.99           H  
ATOM    950  N   LEU A 179       1.263   3.971 -38.409  1.00219.34           N  
ATOM    951  CA  LEU A 179       1.644   4.811 -37.272  1.00219.34           C  
ATOM    952  C   LEU A 179       3.127   5.160 -37.159  1.00219.34           C  
ATOM    953  O   LEU A 179       3.483   6.333 -37.234  1.00219.34           O  
ATOM    954  CB  LEU A 179       1.091   4.221 -35.955  1.00219.34           C  
ATOM    955  CG  LEU A 179       0.921   5.224 -34.787  1.00219.34           C  
ATOM    956  CD1 LEU A 179       2.059   6.219 -34.552  1.00219.34           C  
ATOM    957  CD2 LEU A 179      -0.367   5.988 -34.942  1.00219.34           C  
ATOM    958  H   LEU A 179       0.507   3.319 -38.333  1.00 99.99           H  
ATOM    959  N   THR A 180       3.979   4.161 -36.886  1.00163.25           N  
ATOM    960  CA  THR A 180       5.397   4.361 -36.580  1.00163.25           C  
ATOM    961  C   THR A 180       6.129   5.145 -37.669  1.00163.25           C  
ATOM    962  O   THR A 180       6.835   6.095 -37.358  1.00163.25           O  
ATOM    963  CB  THR A 180       6.057   3.001 -36.301  1.00163.25           C  
ATOM    964  CG2 THR A 180       6.037   2.063 -37.521  1.00163.25           C  
ATOM    965  OG1 THR A 180       7.394   3.161 -35.862  1.00163.25           O  
ATOM    966  H   THR A 180       3.584   3.244 -36.905  1.00 99.99           H  
ATOM    967  HG1 THR A 180       7.736   2.288 -35.711  1.00 99.99           H  
ATOM    968  N   GLN A 181       5.876   4.801 -38.939  1.00 71.16           N  
ATOM    969  CA  GLN A 181       6.460   5.444 -40.103  1.00 71.16           C  
ATOM    970  C   GLN A 181       5.945   6.879 -40.253  1.00 71.16           C  
ATOM    971  O   GLN A 181       6.744   7.749 -40.582  1.00 71.16           O  
ATOM    972  CB  GLN A 181       6.090   4.634 -41.353  1.00 71.16           C  
ATOM    973  CG  GLN A 181       6.367   3.111 -41.332  1.00 71.16           C  
ATOM    974  CD  GLN A 181       7.836   2.710 -41.223  1.00 71.16           C  
ATOM    975  NE2 GLN A 181       8.247   1.694 -41.983  1.00 71.16           N  
ATOM    976  OE1 GLN A 181       8.591   3.285 -40.449  1.00 71.16           O  
ATOM    977  H   GLN A 181       5.235   4.039 -39.042  1.00 99.99           H  
ATOM    978  1HE GLN A 181       7.592   1.216 -42.567  1.00 99.99           H  
ATOM    979  2HE GLN A 181       9.208   1.417 -41.963  1.00 99.99           H  
ATOM    980  N   GLU A 182       4.659   7.131 -39.936  1.00 82.81           N  
ATOM    981  CA  GLU A 182       4.023   8.453 -39.903  1.00 82.81           C  
ATOM    982  C   GLU A 182       4.670   9.370 -38.881  1.00 82.81           C  
ATOM    983  O   GLU A 182       4.917  10.533 -39.188  1.00 82.81           O  
ATOM    984  CB  GLU A 182       2.521   8.360 -39.573  1.00 82.81           C  
ATOM    985  CG  GLU A 182       1.829   7.671 -40.720  1.00 82.81           C  
ATOM    986  CD  GLU A 182       0.373   7.352 -40.555  1.00 82.81           C  
ATOM    987  OE1 GLU A 182      -0.007   6.813 -39.494  1.00 82.81           O  
ATOM    988  OE2 GLU A 182      -0.326   7.577 -41.559  1.00 82.81           O  
ATOM    989  H   GLU A 182       4.140   6.306 -39.708  1.00 99.99           H  
ATOM    990  N   LYS A 183       4.950   8.848 -37.679  1.00 93.11           N  
ATOM    991  CA  LYS A 183       5.531   9.628 -36.601  1.00 93.11           C  
ATOM    992  C   LYS A 183       7.009   9.873 -36.806  1.00 93.11           C  
ATOM    993  O   LYS A 183       7.455  10.982 -36.500  1.00 93.11           O  
ATOM    994  CB  LYS A 183       5.305   8.943 -35.249  1.00 93.11           C  
ATOM    995  CG  LYS A 183       5.474   9.981 -34.129  1.00 93.11           C  
ATOM    996  CD  LYS A 183       5.182   9.447 -32.734  1.00 93.11           C  
ATOM    997  CE  LYS A 183       3.679   9.414 -32.467  1.00 93.11           C  
ATOM    998  NZ  LYS A 183       3.423   8.852 -31.143  1.00 93.11           N  
ATOM    999  H   LYS A 183       4.736   7.878 -37.550  1.00 99.99           H  
ATOM   1000  1HZ LYS A 183       2.398   8.831 -30.966  1.00 99.99           H  
ATOM   1001  2HZ LYS A 183       3.802   7.885 -31.097  1.00 99.99           H  
ATOM   1002  3HZ LYS A 183       3.887   9.441 -30.420  1.00 99.99           H  
ATOM   1003  N   ILE A 184       7.754   8.902 -37.361  1.00 75.41           N  
ATOM   1004  CA  ILE A 184       9.149   9.153 -37.674  1.00 75.41           C  
ATOM   1005  C   ILE A 184       9.234  10.194 -38.796  1.00 75.41           C  
ATOM   1006  O   ILE A 184      10.007  11.123 -38.601  1.00 75.41           O  
ATOM   1007  CB  ILE A 184       9.975   7.898 -38.020  1.00 75.41           C  
ATOM   1008  CG1 ILE A 184       9.840   6.744 -37.006  1.00 75.41           C  
ATOM   1009  CG2 ILE A 184      11.455   8.314 -38.062  1.00 75.41           C  
ATOM   1010  CD1 ILE A 184       9.913   5.387 -37.709  1.00 75.41           C  
ATOM   1011  H   ILE A 184       7.337   8.014 -37.553  1.00 99.99           H  
ATOM   1012  N   VAL A 185       8.422  10.114 -39.880  1.00123.99           N  
ATOM   1013  CA  VAL A 185       8.444  11.113 -40.961  1.00123.99           C  
ATOM   1014  C   VAL A 185       7.917  12.498 -40.542  1.00123.99           C  
ATOM   1015  O   VAL A 185       8.339  13.509 -41.103  1.00123.99           O  
ATOM   1016  CB  VAL A 185       7.732  10.695 -42.279  1.00123.99           C  
ATOM   1017  CG1 VAL A 185       8.351   9.445 -42.904  1.00123.99           C  
ATOM   1018  CG2 VAL A 185       6.204  10.602 -42.216  1.00123.99           C  
ATOM   1019  H   VAL A 185       7.794   9.334 -39.917  1.00 99.99           H  
ATOM   1020  N   ALA A 186       7.006  12.579 -39.569  1.00 55.95           N  
ATOM   1021  CA  ALA A 186       6.446  13.854 -39.151  1.00 55.95           C  
ATOM   1022  C   ALA A 186       7.368  14.590 -38.165  1.00 55.95           C  
ATOM   1023  O   ALA A 186       7.451  15.815 -38.237  1.00 55.95           O  
ATOM   1024  CB  ALA A 186       5.115  13.595 -38.473  1.00 55.95           C  
ATOM   1025  H   ALA A 186       6.716  11.726 -39.132  1.00 99.99           H  
ATOM   1026  N   GLY A 187       8.106  13.862 -37.305  1.00 54.62           N  
ATOM   1027  CA  GLY A 187       9.146  14.422 -36.434  1.00 54.62           C  
ATOM   1028  C   GLY A 187      10.422  14.820 -37.199  1.00 54.62           C  
ATOM   1029  O   GLY A 187      11.142  15.730 -36.791  1.00 54.62           O  
ATOM   1030  H   GLY A 187       7.898  12.884 -37.293  1.00 99.99           H  
ATOM   1031  N   TYR A 188      10.644  14.151 -38.336  1.00168.26           N  
ATOM   1032  CA  TYR A 188      11.660  14.337 -39.373  1.00168.26           C  
ATOM   1033  C   TYR A 188      11.380  15.561 -40.260  1.00168.26           C  
ATOM   1034  O   TYR A 188      12.317  16.108 -40.840  1.00168.26           O  
ATOM   1035  CB  TYR A 188      11.560  13.026 -40.176  1.00168.26           C  
ATOM   1036  CG  TYR A 188      11.996  12.852 -41.611  1.00168.26           C  
ATOM   1037  CD1 TYR A 188      13.357  12.758 -41.901  1.00168.26           C  
ATOM   1038  CD2 TYR A 188      11.057  12.580 -42.630  1.00168.26           C  
ATOM   1039  CE1 TYR A 188      13.771  12.401 -43.188  1.00168.26           C  
ATOM   1040  CE2 TYR A 188      11.468  12.120 -43.885  1.00168.26           C  
ATOM   1041  CZ  TYR A 188      12.834  12.135 -44.193  1.00168.26           C  
ATOM   1042  OH  TYR A 188      13.245  11.942 -45.472  1.00168.26           O  
ATOM   1043  H   TYR A 188       9.962  13.425 -38.412  1.00 99.99           H  
ATOM   1044  HH  TYR A 188      12.506  11.685 -46.006  1.00 99.99           H  
ATOM   1045  N   ALA A 189      10.113  16.004 -40.348  1.00 68.20           N  
ATOM   1046  CA  ALA A 189       9.690  17.168 -41.115  1.00 68.20           C  
ATOM   1047  C   ALA A 189       9.717  18.433 -40.259  1.00 68.20           C  
ATOM   1048  O   ALA A 189       9.345  18.413 -39.087  1.00 68.20           O  
ATOM   1049  CB  ALA A 189       8.248  16.941 -41.591  1.00 68.20           C  
ATOM   1050  H   ALA A 189       9.450  15.462 -39.830  1.00 99.99           H  
ATOM   1051  N   SER A 190      10.137  19.543 -40.884  1.00 76.81           N  
ATOM   1052  CA  SER A 190      10.150  20.887 -40.311  1.00 76.81           C  
ATOM   1053  C   SER A 190       8.722  21.397 -40.049  1.00 76.81           C  
ATOM   1054  O   SER A 190       8.485  22.072 -39.048  1.00 76.81           O  
ATOM   1055  CB  SER A 190      10.919  21.815 -41.283  1.00 76.81           C  
ATOM   1056  OG  SER A 190      10.970  23.156 -40.831  1.00 76.81           O  
ATOM   1057  H   SER A 190      10.460  19.382 -41.816  1.00 99.99           H  
ATOM   1058  HG  SER A 190      11.456  23.646 -41.482  1.00 99.99           H  
ATOM   1059  N   ARG A 191       7.778  21.058 -40.940  1.00151.40           N  
ATOM   1060  CA  ARG A 191       6.368  21.410 -40.869  1.00151.40           C  
ATOM   1061  C   ARG A 191       5.545  20.160 -41.137  1.00151.40           C  
ATOM   1062  O   ARG A 191       5.877  19.379 -42.025  1.00151.40           O  
ATOM   1063  CB  ARG A 191       6.022  22.540 -41.861  1.00151.40           C  
ATOM   1064  CG  ARG A 191       6.619  23.905 -41.484  1.00151.40           C  
ATOM   1065  CD  ARG A 191       8.048  24.128 -41.992  1.00151.40           C  
ATOM   1066  NE  ARG A 191       8.056  24.573 -43.383  1.00151.40           N  
ATOM   1067  CZ  ARG A 191       7.958  25.846 -43.781  1.00151.40           C  
ATOM   1068  NH1 ARG A 191       7.812  26.844 -42.898  1.00151.40           N  
ATOM   1069  NH2 ARG A 191       8.003  26.116 -45.090  1.00151.40           N  
ATOM   1070  H   ARG A 191       8.131  20.515 -41.704  1.00 99.99           H  
ATOM   1071  HE  ARG A 191       8.142  23.864 -44.080  1.00 99.99           H  
ATOM   1072  1HH ARG A 191       7.741  27.790 -43.220  1.00 99.99           H  
ATOM   1073  2HH ARG A 191       7.774  26.646 -41.919  1.00 99.99           H  
ATOM   1074  1HH ARG A 191       7.931  27.062 -45.407  1.00 99.99           H  
ATOM   1075  2HH ARG A 191       8.108  25.373 -45.751  1.00 99.99           H  
ATOM   1076  N   PHE A 192       4.453  19.993 -40.389  1.00 89.65           N  
ATOM   1077  CA  PHE A 192       3.503  18.919 -40.600  1.00 89.65           C  
ATOM   1078  C   PHE A 192       2.134  19.539 -40.848  1.00 89.65           C  
ATOM   1079  O   PHE A 192       1.604  20.279 -40.018  1.00 89.65           O  
ATOM   1080  CB  PHE A 192       3.530  17.934 -39.432  1.00 89.65           C  
ATOM   1081  CG  PHE A 192       2.621  16.741 -39.650  1.00 89.65           C  
ATOM   1082  CD1 PHE A 192       3.090  15.614 -40.349  1.00 89.65           C  
ATOM   1083  CD2 PHE A 192       1.299  16.752 -39.171  1.00 89.65           C  
ATOM   1084  CE1 PHE A 192       2.275  14.480 -40.511  1.00 89.65           C  
ATOM   1085  CE2 PHE A 192       0.504  15.604 -39.296  1.00 89.65           C  
ATOM   1086  CZ  PHE A 192       0.994  14.459 -39.933  1.00 89.65           C  
ATOM   1087  H   PHE A 192       4.318  20.660 -39.655  1.00 99.99           H  
ATOM   1088  N   ILE A 193       1.585  19.203 -42.015  1.00 59.77           N  
ATOM   1089  CA  ILE A 193       0.282  19.599 -42.498  1.00 59.77           C  
ATOM   1090  C   ILE A 193      -0.618  18.365 -42.368  1.00 59.77           C  
ATOM   1091  O   ILE A 193      -0.313  17.302 -42.905  1.00 59.77           O  
ATOM   1092  CB  ILE A 193       0.429  20.029 -43.982  1.00 59.77           C  
ATOM   1093  CG1 ILE A 193       1.299  21.302 -44.114  1.00 59.77           C  
ATOM   1094  CG2 ILE A 193      -0.950  20.244 -44.624  1.00 59.77           C  
ATOM   1095  CD1 ILE A 193       1.760  21.592 -45.547  1.00 59.77           C  
ATOM   1096  H   ILE A 193       2.181  18.620 -42.568  1.00 99.99           H  
ATOM   1097  N   VAL A 194      -1.759  18.530 -41.691  1.00 54.84           N  
ATOM   1098  CA  VAL A 194      -2.830  17.545 -41.670  1.00 54.84           C  
ATOM   1099  C   VAL A 194      -3.817  17.951 -42.770  1.00 54.84           C  
ATOM   1100  O   VAL A 194      -4.197  19.116 -42.868  1.00 54.84           O  
ATOM   1101  CB  VAL A 194      -3.542  17.561 -40.303  1.00 54.84           C  
ATOM   1102  CG1 VAL A 194      -4.690  16.534 -40.212  1.00 54.84           C  
ATOM   1103  CG2 VAL A 194      -2.573  17.299 -39.156  1.00 54.84           C  
ATOM   1104  H   VAL A 194      -1.842  19.388 -41.184  1.00 99.99           H  
ATOM   1105  N   ILE A 195      -4.251  16.990 -43.584  1.00 64.32           N  
ATOM   1106  CA  ILE A 195      -5.311  17.164 -44.568  1.00 64.32           C  
ATOM   1107  C   ILE A 195      -6.507  16.352 -44.104  1.00 64.32           C  
ATOM   1108  O   ILE A 195      -6.360  15.264 -43.541  1.00 64.32           O  
ATOM   1109  CB  ILE A 195      -4.836  16.746 -45.972  1.00 64.32           C  
ATOM   1110  CG1 ILE A 195      -4.372  15.283 -46.063  1.00 64.32           C  
ATOM   1111  CG2 ILE A 195      -3.735  17.706 -46.439  1.00 64.32           C  
ATOM   1112  CD1 ILE A 195      -4.059  14.841 -47.485  1.00 64.32           C  
ATOM   1113  H   ILE A 195      -3.789  16.108 -43.478  1.00 99.99           H  
ATOM   1114  N   ALA A 196      -7.697  16.933 -44.274  1.00 85.53           N  
ATOM   1115  CA  ALA A 196      -8.860  16.484 -43.551  1.00 85.53           C  
ATOM   1116  C   ALA A 196     -10.186  17.015 -44.127  1.00 85.53           C  
ATOM   1117  O   ALA A 196     -10.210  18.060 -44.759  1.00 85.53           O  
ATOM   1118  CB  ALA A 196      -8.619  16.828 -42.061  1.00 85.53           C  
ATOM   1119  H   ALA A 196      -7.761  17.694 -44.922  1.00 99.99           H  
ATOM   1120  N   ASP A 197     -11.304  16.308 -43.901  1.00190.19           N  
ATOM   1121  CA  ASP A 197     -12.690  16.697 -44.194  1.00190.19           C  
ATOM   1122  C   ASP A 197     -13.298  17.411 -42.967  1.00190.19           C  
ATOM   1123  O   ASP A 197     -12.684  17.470 -41.913  1.00190.19           O  
ATOM   1124  CB  ASP A 197     -13.604  15.441 -44.362  1.00190.19           C  
ATOM   1125  CG  ASP A 197     -13.135  14.225 -45.149  1.00190.19           C  
ATOM   1126  OD1 ASP A 197     -12.004  13.762 -44.905  1.00190.19           O  
ATOM   1127  OD2 ASP A 197     -13.994  13.674 -45.870  1.00190.19           O  
ATOM   1128  H   ASP A 197     -11.099  15.420 -43.484  1.00 99.99           H  
ATOM   1129  N   PHE A 198     -14.582  17.795 -43.033  1.00100.60           N  
ATOM   1130  CA  PHE A 198     -15.423  18.068 -41.860  1.00100.60           C  
ATOM   1131  C   PHE A 198     -15.815  16.783 -41.134  1.00100.60           C  
ATOM   1132  O   PHE A 198     -16.283  16.841 -40.006  1.00100.60           O  
ATOM   1133  CB  PHE A 198     -16.758  18.694 -42.277  1.00100.60           C  
ATOM   1134  CG  PHE A 198     -17.705  17.728 -42.973  1.00100.60           C  
ATOM   1135  CD1 PHE A 198     -17.504  17.377 -44.323  1.00100.60           C  
ATOM   1136  CD2 PHE A 198     -18.706  17.079 -42.213  1.00100.60           C  
ATOM   1137  CE1 PHE A 198     -18.295  16.371 -44.906  1.00100.60           C  
ATOM   1138  CE2 PHE A 198     -19.481  16.060 -42.793  1.00100.60           C  
ATOM   1139  CZ  PHE A 198     -19.280  15.713 -44.141  1.00100.60           C  
ATOM   1140  H   PHE A 198     -14.951  17.889 -43.959  1.00 99.99           H  
ATOM   1141  N   ARG A 199     -15.689  15.634 -41.811  1.00174.18           N  
ATOM   1142  CA  ARG A 199     -15.760  14.315 -41.216  1.00174.18           C  
ATOM   1143  C   ARG A 199     -14.471  14.047 -40.475  1.00174.18           C  
ATOM   1144  O   ARG A 199     -14.475  13.177 -39.625  1.00174.18           O  
ATOM   1145  CB  ARG A 199     -15.870  13.230 -42.282  1.00174.18           C  
ATOM   1146  CG  ARG A 199     -17.111  13.399 -43.146  1.00174.18           C  
ATOM   1147  CD  ARG A 199     -17.201  12.348 -44.239  1.00174.18           C  
ATOM   1148  NE  ARG A 199     -17.322  10.998 -43.670  1.00174.18           N  
ATOM   1149  CZ  ARG A 199     -16.315  10.131 -43.470  1.00174.18           C  
ATOM   1150  NH1 ARG A 199     -15.049  10.419 -43.811  1.00174.18           N  
ATOM   1151  NH2 ARG A 199     -16.583   8.943 -42.909  1.00174.18           N  
ATOM   1152  H   ARG A 199     -15.537  15.743 -42.794  1.00 99.99           H  
ATOM   1153  HE  ARG A 199     -18.237  10.701 -43.409  1.00 99.99           H  
ATOM   1154  1HH ARG A 199     -14.321   9.753 -43.649  1.00 99.99           H  
ATOM   1155  2HH ARG A 199     -14.832  11.304 -44.226  1.00 99.99           H  
ATOM   1156  1HH ARG A 199     -15.844   8.287 -42.754  1.00 99.99           H  
ATOM   1157  2HH ARG A 199     -17.520   8.715 -42.648  1.00 99.99           H  
ATOM   1158  N   LYS A 200     -13.414  14.829 -40.745  1.00258.01           N  
ATOM   1159  CA  LYS A 200     -12.259  14.950 -39.890  1.00258.01           C  
ATOM   1160  C   LYS A 200     -12.414  16.130 -38.928  1.00258.01           C  
ATOM   1161  O   LYS A 200     -11.507  16.367 -38.140  1.00258.01           O  
ATOM   1162  CB  LYS A 200     -10.959  15.098 -40.664  1.00258.01           C  
ATOM   1163  CG  LYS A 200     -10.838  14.122 -41.822  1.00258.01           C  
ATOM   1164  CD  LYS A 200     -10.137  12.823 -41.536  1.00258.01           C  
ATOM   1165  CE  LYS A 200     -10.330  11.886 -42.736  1.00258.01           C  
ATOM   1166  NZ  LYS A 200     -11.735  11.499 -42.952  1.00258.01           N  
ATOM   1167  H   LYS A 200     -13.472  15.343 -41.603  1.00 99.99           H  
ATOM   1168  1HZ LYS A 200     -11.798  10.868 -43.773  1.00 99.99           H  
ATOM   1169  2HZ LYS A 200     -12.092  11.006 -42.106  1.00 99.99           H  
ATOM   1170  3HZ LYS A 200     -12.306  12.352 -43.123  1.00 99.99           H  
ATOM   1171  N   ASP A 201     -13.586  16.795 -38.945  1.00124.37           N  
ATOM   1172  CA  ASP A 201     -14.204  17.492 -37.827  1.00124.37           C  
ATOM   1173  C   ASP A 201     -15.283  16.641 -37.126  1.00124.37           C  
ATOM   1174  O   ASP A 201     -15.713  17.002 -36.037  1.00124.37           O  
ATOM   1175  CB  ASP A 201     -14.679  18.933 -38.131  1.00124.37           C  
ATOM   1176  CG  ASP A 201     -13.563  19.880 -38.584  1.00124.37           C  
ATOM   1177  OD1 ASP A 201     -12.828  20.384 -37.706  1.00124.37           O  
ATOM   1178  OD2 ASP A 201     -13.486  20.123 -39.802  1.00124.37           O  
ATOM   1179  H   ASP A 201     -14.029  16.770 -39.842  1.00 99.99           H  
ATOM   1180  N   SER A 202     -15.626  15.453 -37.652  1.00111.33           N  
ATOM   1181  CA  SER A 202     -16.152  14.338 -36.859  1.00111.33           C  
ATOM   1182  C   SER A 202     -14.943  13.564 -36.297  1.00111.33           C  
ATOM   1183  O   SER A 202     -15.067  12.937 -35.247  1.00111.33           O  
ATOM   1184  CB  SER A 202     -17.016  13.382 -37.715  1.00111.33           C  
ATOM   1185  OG  SER A 202     -18.027  14.088 -38.406  1.00111.33           O  
ATOM   1186  H   SER A 202     -15.502  15.363 -38.643  1.00 99.99           H  
ATOM   1187  HG  SER A 202     -18.513  13.446 -38.906  1.00 99.99           H  
ATOM   1188  N   LYS A 203     -13.762  13.690 -36.933  1.00225.35           N  
ATOM   1189  CA  LYS A 203     -12.472  13.423 -36.327  1.00225.35           C  
ATOM   1190  C   LYS A 203     -11.977  14.668 -35.525  1.00225.35           C  
ATOM   1191  O   LYS A 203     -11.071  14.478 -34.736  1.00225.35           O  
ATOM   1192  CB  LYS A 203     -11.421  12.973 -37.387  1.00225.35           C  
ATOM   1193  CG  LYS A 203     -11.577  11.574 -38.056  1.00225.35           C  
ATOM   1194  CD  LYS A 203     -12.413  11.227 -39.300  1.00225.35           C  
ATOM   1195  CE  LYS A 203     -12.009   9.875 -39.927  1.00225.35           C  
ATOM   1196  NZ  LYS A 203     -10.600   9.840 -40.355  1.00225.35           N  
ATOM   1197  H   LYS A 203     -13.826  13.991 -37.886  1.00 99.99           H  
ATOM   1198  1HZ LYS A 203     -10.386   8.909 -40.767  1.00 99.99           H  
ATOM   1199  2HZ LYS A 203     -10.436  10.582 -41.066  1.00 99.99           H  
ATOM   1200  3HZ LYS A 203      -9.985  10.005 -39.532  1.00 99.99           H  
ATOM   1201  N   ASN A 204     -12.541  15.902 -35.606  1.00146.95           N  
ATOM   1202  CA  ASN A 204     -12.151  17.070 -34.766  1.00146.95           C  
ATOM   1203  C   ASN A 204     -13.189  17.213 -33.665  1.00146.95           C  
ATOM   1204  O   ASN A 204     -14.289  17.722 -33.848  1.00146.95           O  
ATOM   1205  CB  ASN A 204     -12.026  18.463 -35.466  1.00146.95           C  
ATOM   1206  CG  ASN A 204     -11.343  19.563 -34.644  1.00146.95           C  
ATOM   1207  ND2 ASN A 204     -12.111  20.254 -33.797  1.00146.95           N  
ATOM   1208  OD1 ASN A 204     -10.153  19.831 -34.806  1.00146.95           O  
ATOM   1209  H   ASN A 204     -13.265  15.982 -36.293  1.00 99.99           H  
ATOM   1210  1HD ASN A 204     -13.078  20.023 -33.709  1.00 99.99           H  
ATOM   1211  2HD ASN A 204     -11.712  20.994 -33.259  1.00 99.99           H  
ATOM   1212  N   LEU A 205     -12.805  16.737 -32.497  1.00331.54           N  
ATOM   1213  CA  LEU A 205     -13.733  16.087 -31.601  1.00331.54           C  
ATOM   1214  C   LEU A 205     -14.288  17.023 -30.540  1.00331.54           C  
ATOM   1215  O   LEU A 205     -15.436  16.859 -30.135  1.00331.54           O  
ATOM   1216  CB  LEU A 205     -12.910  15.050 -30.848  1.00331.54           C  
ATOM   1217  CG  LEU A 205     -11.997  14.209 -31.743  1.00331.54           C  
ATOM   1218  CD1 LEU A 205     -10.988  13.558 -30.861  1.00331.54           C  
ATOM   1219  CD2 LEU A 205     -12.809  13.210 -32.574  1.00331.54           C  
ATOM   1220  H   LEU A 205     -11.840  16.840 -32.247  1.00 99.99           H  
ATOM   1221  N   GLY A 206     -13.446  17.939 -30.040  1.00274.63           N  
ATOM   1222  CA  GLY A 206     -13.617  18.609 -28.761  1.00274.63           C  
ATOM   1223  C   GLY A 206     -12.858  17.871 -27.646  1.00274.63           C  
ATOM   1224  O   GLY A 206     -12.179  18.531 -26.862  1.00274.63           O  
ATOM   1225  H   GLY A 206     -12.658  18.144 -30.625  1.00 99.99           H  
ATOM   1226  N   ASP A 207     -12.923  16.524 -27.605  1.00170.97           N  
ATOM   1227  CA  ASP A 207     -12.123  15.661 -26.728  1.00170.97           C  
ATOM   1228  C   ASP A 207     -11.748  14.350 -27.439  1.00170.97           C  
ATOM   1229  O   ASP A 207     -12.588  13.731 -28.092  1.00170.97           O  
ATOM   1230  CB  ASP A 207     -12.778  15.480 -25.330  1.00170.97           C  
ATOM   1231  CG  ASP A 207     -14.021  14.580 -25.210  1.00170.97           C  
ATOM   1232  OD1 ASP A 207     -14.681  14.300 -26.235  1.00170.97           O  
ATOM   1233  OD2 ASP A 207     -14.304  14.197 -24.053  1.00170.97           O  
ATOM   1234  H   ASP A 207     -13.585  16.133 -28.244  1.00 99.99           H  
ATOM   1235  N   GLN A 208     -10.484  13.911 -27.294  1.00122.65           N  
ATOM   1236  CA  GLN A 208      -9.971  12.638 -27.820  1.00122.65           C  
ATOM   1237  C   GLN A 208     -10.593  11.411 -27.202  1.00122.65           C  
ATOM   1238  O   GLN A 208     -11.033  11.477 -26.063  1.00122.65           O  
ATOM   1239  CB  GLN A 208      -8.455  12.545 -27.694  1.00122.65           C  
ATOM   1240  CG  GLN A 208      -7.829  13.283 -28.856  1.00122.65           C  
ATOM   1241  CD  GLN A 208      -6.313  13.240 -28.884  1.00122.65           C  
ATOM   1242  NE2 GLN A 208      -5.731  13.644 -30.011  1.00122.65           N  
ATOM   1243  OE1 GLN A 208      -5.669  12.844 -27.919  1.00122.65           O  
ATOM   1244  H   GLN A 208      -9.887  14.532 -26.787  1.00 99.99           H  
ATOM   1245  1HE GLN A 208      -6.294  13.925 -30.786  1.00 99.99           H  
ATOM   1246  2HE GLN A 208      -4.732  13.661 -30.075  1.00 99.99           H  
ATOM   1247  N   TRP A 209     -10.568  10.299 -27.958  1.00390.63           N  
ATOM   1248  CA  TRP A 209     -10.703   8.955 -27.410  1.00390.63           C  
ATOM   1249  C   TRP A 209     -11.711   8.019 -28.077  1.00390.63           C  
ATOM   1250  O   TRP A 209     -11.722   6.841 -27.724  1.00390.63           O  
ATOM   1251  CB  TRP A 209      -9.350   8.329 -27.007  1.00390.63           C  
ATOM   1252  CG  TRP A 209      -8.276   8.084 -28.029  1.00390.63           C  
ATOM   1253  CD1 TRP A 209      -6.966   7.955 -27.720  1.00390.63           C  
ATOM   1254  CD2 TRP A 209      -8.351   7.876 -29.475  1.00390.63           C  
ATOM   1255  CE2 TRP A 209      -7.083   7.443 -29.944  1.00390.63           C  
ATOM   1256  CE3 TRP A 209      -9.341   8.005 -30.464  1.00390.63           C  
ATOM   1257  NE1 TRP A 209      -6.259   7.630 -28.853  1.00390.63           N  
ATOM   1258  CZ2 TRP A 209      -6.878   6.999 -31.269  1.00390.63           C  
ATOM   1259  CZ3 TRP A 209      -9.095   7.715 -31.814  1.00390.63           C  
ATOM   1260  CH2 TRP A 209      -7.886   7.146 -32.220  1.00390.63           C  
ATOM   1261  H   TRP A 209     -10.445  10.441 -28.939  1.00 99.99           H  
ATOM   1262  HE1 TRP A 209      -5.289   7.528 -28.935  1.00 99.99           H  
ATOM   1263  N   HIS A 210     -12.585   8.520 -28.972  1.00185.16           N  
ATOM   1264  CA  HIS A 210     -13.711   7.757 -29.525  1.00185.16           C  
ATOM   1265  C   HIS A 210     -13.295   6.517 -30.335  1.00185.16           C  
ATOM   1266  O   HIS A 210     -13.786   5.431 -30.028  1.00185.16           O  
ATOM   1267  CB  HIS A 210     -14.638   8.658 -30.362  1.00185.16           C  
ATOM   1268  CG  HIS A 210     -15.204   9.829 -29.602  1.00185.16           C  
ATOM   1269  CD2 HIS A 210     -14.749  11.130 -29.564  1.00185.16           C  
ATOM   1270  ND1 HIS A 210     -16.310   9.711 -28.754  1.00185.16           N  
ATOM   1271  CE1 HIS A 210     -16.475  10.924 -28.244  1.00185.16           C  
ATOM   1272  NE2 HIS A 210     -15.585  11.808 -28.695  1.00185.16           N  
ATOM   1273  H   HIS A 210     -12.421   9.467 -29.247  1.00 99.99           H  
ATOM   1274  HD1 HIS A 210     -16.849   8.885 -28.577  1.00 99.99           H  
ATOM   1275  N   LYS A 211     -12.384   6.634 -31.321  1.00221.72           N  
ATOM   1276  CA  LYS A 211     -11.860   5.460 -32.040  1.00221.72           C  
ATOM   1277  C   LYS A 211     -10.838   4.720 -31.155  1.00221.72           C  
ATOM   1278  O   LYS A 211     -10.322   5.270 -30.179  1.00221.72           O  
ATOM   1279  CB  LYS A 211     -11.213   5.864 -33.389  1.00221.72           C  
ATOM   1280  CG  LYS A 211     -11.318   4.801 -34.490  1.00221.72           C  
ATOM   1281  CD  LYS A 211     -11.026   5.360 -35.893  1.00221.72           C  
ATOM   1282  CE  LYS A 211     -12.290   5.820 -36.638  1.00221.72           C  
ATOM   1283  NZ  LYS A 211     -12.954   6.956 -35.974  1.00221.72           N  
ATOM   1284  H   LYS A 211     -12.071   7.558 -31.552  1.00 99.99           H  
ATOM   1285  1HZ LYS A 211     -13.800   7.228 -36.515  1.00 99.99           H  
ATOM   1286  2HZ LYS A 211     -13.232   6.680 -35.010  1.00 99.99           H  
ATOM   1287  3HZ LYS A 211     -12.298   7.762 -35.928  1.00 99.99           H  
ATOM   1288  N   GLY A 212     -10.554   3.454 -31.477  1.00224.27           N  
ATOM   1289  CA  GLY A 212      -9.592   2.645 -30.736  1.00224.27           C  
ATOM   1290  C   GLY A 212      -8.173   3.157 -30.971  1.00224.27           C  
ATOM   1291  O   GLY A 212      -7.784   3.256 -32.131  1.00224.27           O  
ATOM   1292  H   GLY A 212     -11.039   3.075 -32.267  1.00 99.99           H  
ATOM   1293  N   ILE A 213      -7.441   3.497 -29.888  1.00433.49           N  
ATOM   1294  CA  ILE A 213      -6.073   4.024 -29.926  1.00433.49           C  
ATOM   1295  C   ILE A 213      -5.097   2.985 -30.454  1.00433.49           C  
ATOM   1296  O   ILE A 213      -4.813   2.031 -29.738  1.00433.49           O  
ATOM   1297  CB  ILE A 213      -5.581   4.576 -28.556  1.00433.49           C  
ATOM   1298  CG1 ILE A 213      -4.181   5.251 -28.679  1.00433.49           C  
ATOM   1299  CG2 ILE A 213      -5.629   3.593 -27.393  1.00433.49           C  
ATOM   1300  CD1 ILE A 213      -3.703   6.046 -27.452  1.00433.49           C  
ATOM   1301  H   ILE A 213      -7.914   3.360 -29.017  1.00 99.99           H  
ATOM   1302  N   PRO A 214      -4.546   3.139 -31.674  1.00295.35           N  
ATOM   1303  CA  PRO A 214      -3.547   2.194 -32.170  1.00295.35           C  
ATOM   1304  C   PRO A 214      -2.291   2.349 -31.305  1.00295.35           C  
ATOM   1305  O   PRO A 214      -1.813   3.460 -31.108  1.00295.35           O  
ATOM   1306  CB  PRO A 214      -3.251   2.627 -33.611  1.00295.35           C  
ATOM   1307  CG  PRO A 214      -4.431   3.490 -33.981  1.00295.35           C  
ATOM   1308  CD  PRO A 214      -4.882   4.132 -32.692  1.00295.35           C  
ATOM   1309  N   ILE A 215      -1.799   1.247 -30.744  1.00386.66           N  
ATOM   1310  CA  ILE A 215      -0.536   1.188 -30.032  1.00386.66           C  
ATOM   1311  C   ILE A 215       0.197   0.020 -30.653  1.00386.66           C  
ATOM   1312  O   ILE A 215      -0.210  -1.129 -30.500  1.00386.66           O  
ATOM   1313  CB  ILE A 215      -0.697   1.108 -28.493  1.00386.66           C  
ATOM   1314  CG1 ILE A 215      -1.550   2.293 -27.982  1.00386.66           C  
ATOM   1315  CG2 ILE A 215       0.683   1.028 -27.804  1.00386.66           C  
ATOM   1316  CD1 ILE A 215      -1.336   2.717 -26.530  1.00386.66           C  
ATOM   1317  H   ILE A 215      -2.371   0.432 -30.843  1.00 99.99           H  
ATOM   1318  N   GLU A 216       1.278   0.345 -31.360  1.00253.34           N  
ATOM   1319  CA  GLU A 216       2.160  -0.609 -31.986  1.00253.34           C  
ATOM   1320  C   GLU A 216       3.054  -1.201 -30.899  1.00253.34           C  
ATOM   1321  O   GLU A 216       3.634  -0.469 -30.098  1.00253.34           O  
ATOM   1322  CB  GLU A 216       2.980   0.152 -33.025  1.00253.34           C  
ATOM   1323  CG  GLU A 216       3.774  -0.780 -33.955  1.00253.34           C  
ATOM   1324  CD  GLU A 216       4.203  -0.055 -35.220  1.00253.34           C  
ATOM   1325  OE1 GLU A 216       3.678   0.974 -35.639  1.00253.34           O  
ATOM   1326  OE2 GLU A 216       5.224  -0.698 -35.846  1.00253.34           O  
ATOM   1327  H   GLU A 216       1.449   1.327 -31.438  1.00 99.99           H  
ATOM   1328  N   VAL A 217       3.110  -2.535 -30.856  1.00229.42           N  
ATOM   1329  CA  VAL A 217       3.793  -3.307 -29.833  1.00229.42           C  
ATOM   1330  C   VAL A 217       4.642  -4.392 -30.470  1.00229.42           C  
ATOM   1331  O   VAL A 217       4.312  -4.897 -31.540  1.00229.42           O  
ATOM   1332  CB  VAL A 217       2.800  -3.906 -28.809  1.00229.42           C  
ATOM   1333  CG1 VAL A 217       1.928  -2.842 -28.122  1.00229.42           C  
ATOM   1334  CG2 VAL A 217       1.956  -5.047 -29.406  1.00229.42           C  
ATOM   1335  H   VAL A 217       2.630  -2.991 -31.607  1.00 99.99           H  
ATOM   1336  N   ILE A 218       5.669  -4.833 -29.737  1.00192.11           N  
ATOM   1337  CA  ILE A 218       6.450  -6.000 -30.093  1.00192.11           C  
ATOM   1338  C   ILE A 218       5.589  -7.275 -29.893  1.00192.11           C  
ATOM   1339  O   ILE A 218       5.018  -7.458 -28.814  1.00192.11           O  
ATOM   1340  CB  ILE A 218       7.716  -6.100 -29.223  1.00192.11           C  
ATOM   1341  CG1 ILE A 218       8.594  -4.826 -29.204  1.00192.11           C  
ATOM   1342  CG2 ILE A 218       8.540  -7.300 -29.695  1.00192.11           C  
ATOM   1343  CD1 ILE A 218       9.257  -4.468 -30.543  1.00192.11           C  
ATOM   1344  H   ILE A 218       5.880  -4.308 -28.911  1.00 99.99           H  
ATOM   1345  N   PRO A 219       5.520  -8.164 -30.909  1.00204.43           N  
ATOM   1346  CA  PRO A 219       4.884  -9.484 -30.865  1.00204.43           C  
ATOM   1347  C   PRO A 219       5.290 -10.445 -29.742  1.00204.43           C  
ATOM   1348  O   PRO A 219       4.502 -11.319 -29.392  1.00204.43           O  
ATOM   1349  CB  PRO A 219       5.272 -10.133 -32.204  1.00204.43           C  
ATOM   1350  CG  PRO A 219       5.385  -8.972 -33.159  1.00204.43           C  
ATOM   1351  CD  PRO A 219       5.921  -7.854 -32.276  1.00204.43           C  
ATOM   1352  N   MET A 220       6.524 -10.358 -29.227  1.00295.67           N  
ATOM   1353  CA  MET A 220       7.113 -11.392 -28.375  1.00295.67           C  
ATOM   1354  C   MET A 220       6.387 -11.611 -27.041  1.00295.67           C  
ATOM   1355  O   MET A 220       6.176 -12.751 -26.632  1.00295.67           O  
ATOM   1356  CB  MET A 220       8.610 -11.101 -28.170  1.00295.67           C  
ATOM   1357  CG  MET A 220       8.995  -9.871 -27.328  1.00295.67           C  
ATOM   1358  SD  MET A 220      10.721  -9.435 -27.644  1.00295.67           S  
ATOM   1359  CE  MET A 220      10.853  -7.834 -26.843  1.00295.67           C  
ATOM   1360  H   MET A 220       7.037  -9.531 -29.456  1.00 99.99           H  
ATOM   1361  N   ALA A 221       5.964 -10.515 -26.408  1.00290.31           N  
ATOM   1362  CA  ALA A 221       5.410 -10.489 -25.069  1.00290.31           C  
ATOM   1363  C   ALA A 221       4.090  -9.729 -25.009  1.00290.31           C  
ATOM   1364  O   ALA A 221       3.807  -9.109 -23.987  1.00290.31           O  
ATOM   1365  CB  ALA A 221       6.487  -9.910 -24.161  1.00290.31           C  
ATOM   1366  H   ALA A 221       6.057  -9.670 -26.939  1.00 99.99           H  
ATOM   1367  N   TYR A 222       3.290  -9.747 -26.091  1.00444.17           N  
ATOM   1368  CA  TYR A 222       2.061  -8.958 -26.217  1.00444.17           C  
ATOM   1369  C   TYR A 222       0.983  -9.197 -25.148  1.00444.17           C  
ATOM   1370  O   TYR A 222       0.182  -8.297 -24.912  1.00444.17           O  
ATOM   1371  CB  TYR A 222       1.458  -9.047 -27.633  1.00444.17           C  
ATOM   1372  CG  TYR A 222       0.990 -10.412 -28.121  1.00444.17           C  
ATOM   1373  CD1 TYR A 222      -0.068 -11.122 -27.509  1.00444.17           C  
ATOM   1374  CD2 TYR A 222       1.590 -10.961 -29.261  1.00444.17           C  
ATOM   1375  CE1 TYR A 222      -0.451 -12.386 -27.998  1.00444.17           C  
ATOM   1376  CE2 TYR A 222       1.228 -12.230 -29.742  1.00444.17           C  
ATOM   1377  CZ  TYR A 222       0.217 -12.949 -29.098  1.00444.17           C  
ATOM   1378  OH  TYR A 222      -0.095 -14.198 -29.542  1.00444.17           O  
ATOM   1379  H   TYR A 222       3.591 -10.349 -26.832  1.00 99.99           H  
ATOM   1380  HH  TYR A 222       0.432 -14.404 -30.302  1.00 99.99           H  
ATOM   1381  N   VAL A 223       0.924 -10.368 -24.489  1.00306.54           N  
ATOM   1382  CA  VAL A 223      -0.034 -10.569 -23.400  1.00306.54           C  
ATOM   1383  C   VAL A 223       0.425  -9.782 -22.157  1.00306.54           C  
ATOM   1384  O   VAL A 223      -0.366  -8.968 -21.699  1.00306.54           O  
ATOM   1385  CB  VAL A 223      -0.299 -12.058 -23.120  1.00306.54           C  
ATOM   1386  CG1 VAL A 223      -1.285 -12.296 -21.967  1.00306.54           C  
ATOM   1387  CG2 VAL A 223      -0.841 -12.762 -24.370  1.00306.54           C  
ATOM   1388  H   VAL A 223       1.553 -11.097 -24.761  1.00 99.99           H  
ATOM   1389  N   PRO A 224       1.672  -9.888 -21.636  1.00245.62           N  
ATOM   1390  CA  PRO A 224       2.186  -8.910 -20.669  1.00245.62           C  
ATOM   1391  C   PRO A 224       2.353  -7.466 -21.162  1.00245.62           C  
ATOM   1392  O   PRO A 224       2.426  -6.604 -20.297  1.00245.62           O  
ATOM   1393  CB  PRO A 224       3.536  -9.400 -20.169  1.00245.62           C  
ATOM   1394  CG  PRO A 224       3.770 -10.697 -20.864  1.00245.62           C  
ATOM   1395  CD  PRO A 224       2.579 -11.013 -21.767  1.00245.62           C  
ATOM   1396  N   VAL A 225       2.380  -7.148 -22.474  1.00308.95           N  
ATOM   1397  CA  VAL A 225       2.330  -5.745 -22.933  1.00308.95           C  
ATOM   1398  C   VAL A 225       0.927  -5.154 -22.742  1.00308.95           C  
ATOM   1399  O   VAL A 225       0.794  -3.933 -22.656  1.00308.95           O  
ATOM   1400  CB  VAL A 225       2.802  -5.568 -24.406  1.00308.95           C  
ATOM   1401  CG1 VAL A 225       1.705  -5.433 -25.484  1.00308.95           C  
ATOM   1402  CG2 VAL A 225       3.664  -4.308 -24.510  1.00308.95           C  
ATOM   1403  H   VAL A 225       2.436  -7.900 -23.133  1.00 99.99           H  
ATOM   1404  N   SER A 226      -0.095  -6.017 -22.587  1.00370.82           N  
ATOM   1405  CA  SER A 226      -1.434  -5.667 -22.120  0.91370.82           C  
ATOM   1406  C   SER A 226      -1.412  -5.335 -20.610  1.00370.82           C  
ATOM   1407  O   SER A 226      -2.471  -5.170 -20.021  1.00370.82           O  
ATOM   1408  CB  SER A 226      -2.442  -6.812 -22.376  0.91370.82           C  
ATOM   1409  OG  SER A 226      -2.369  -7.291 -23.705  1.00370.82           O  
ATOM   1410  H   SER A 226       0.131  -6.962 -22.825  1.00 99.99           H  
ATOM   1411  HG  SER A 226      -3.013  -7.986 -23.779  1.00 99.99           H  
ATOM   1412  N   ARG A 227      -0.229  -5.131 -19.990  1.00315.99           N  
ATOM   1413  CA  ARG A 227      -0.029  -4.348 -18.766  1.00315.99           C  
ATOM   1414  C   ARG A 227      -0.362  -2.865 -19.007  1.00315.99           C  
ATOM   1415  O   ARG A 227      -0.648  -2.148 -18.056  1.00315.99           O  
ATOM   1416  CB  ARG A 227       1.420  -4.524 -18.276  1.00315.99           C  
ATOM   1417  CG  ARG A 227       1.658  -4.135 -16.814  1.00315.99           C  
ATOM   1418  CD  ARG A 227       2.122  -2.703 -16.543  1.00315.99           C  
ATOM   1419  NE  ARG A 227       2.183  -2.510 -15.092  1.00315.99           N  
ATOM   1420  CZ  ARG A 227       3.271  -2.172 -14.384  1.00315.99           C  
ATOM   1421  NH1 ARG A 227       4.428  -1.853 -14.980  1.00315.99           N  
ATOM   1422  NH2 ARG A 227       3.195  -2.162 -13.048  1.00315.99           N  
ATOM   1423  H   ARG A 227       0.543  -5.573 -20.447  1.00 99.99           H  
ATOM   1424  HE  ARG A 227       1.336  -2.644 -14.584  1.00 99.99           H  
ATOM   1425  1HH ARG A 227       5.223  -1.604 -14.428  1.00 99.99           H  
ATOM   1426  2HH ARG A 227       4.495  -1.864 -15.977  1.00 99.99           H  
ATOM   1427  1HH ARG A 227       3.998  -1.912 -12.505  1.00 99.99           H  
ATOM   1428  2HH ARG A 227       2.339  -2.405 -12.592  1.00 99.99           H  
ATOM   1429  N   ALA A 228      -0.477  -2.450 -20.279  1.00298.14           N  
ATOM   1430  CA  ALA A 228      -1.366  -1.410 -20.779  1.00298.14           C  
ATOM   1431  C   ALA A 228      -2.756  -1.343 -20.104  1.00298.14           C  
ATOM   1432  O   ALA A 228      -3.230  -0.246 -19.853  1.00298.14           O  
ATOM   1433  CB  ALA A 228      -1.420  -1.497 -22.310  1.00298.14           C  
ATOM   1434  H   ALA A 228       0.134  -2.944 -20.900  1.00 99.99           H  
ATOM   1435  N   VAL A 229      -3.370  -2.478 -19.716  1.00358.04           N  
ATOM   1436  CA  VAL A 229      -4.606  -2.545 -18.919  1.00358.04           C  
ATOM   1437  C   VAL A 229      -4.433  -1.890 -17.531  1.00358.04           C  
ATOM   1438  O   VAL A 229      -5.354  -1.205 -17.085  1.00358.04           O  
ATOM   1439  CB  VAL A 229      -5.102  -4.013 -18.754  1.00358.04           C  
ATOM   1440  CG1 VAL A 229      -6.352  -4.134 -17.858  1.00358.04           C  
ATOM   1441  CG2 VAL A 229      -5.432  -4.733 -20.070  1.00358.04           C  
ATOM   1442  H   VAL A 229      -2.910  -3.315 -20.020  1.00 99.99           H  
ATOM   1443  N   SER A 230      -3.265  -2.044 -16.870  1.00148.51           N  
ATOM   1444  CA  SER A 230      -2.942  -1.363 -15.606  1.00148.51           C  
ATOM   1445  C   SER A 230      -2.801   0.149 -15.825  1.00148.51           C  
ATOM   1446  O   SER A 230      -3.202   0.928 -14.962  1.00148.51           O  
ATOM   1447  CB  SER A 230      -1.603  -1.861 -15.013  1.00148.51           C  
ATOM   1448  OG  SER A 230      -1.632  -3.237 -14.710  1.00148.51           O  
ATOM   1449  H   SER A 230      -2.612  -2.667 -17.298  1.00 99.99           H  
ATOM   1450  HG  SER A 230      -0.779  -3.456 -14.355  1.00 99.99           H  
ATOM   1451  N   GLN A 231      -2.275   0.560 -16.990  1.00266.66           N  
ATOM   1452  CA  GLN A 231      -2.078   1.961 -17.348  1.00266.66           C  
ATOM   1453  C   GLN A 231      -3.379   2.670 -17.679  1.00266.66           C  
ATOM   1454  O   GLN A 231      -3.462   3.891 -17.562  1.00266.66           O  
ATOM   1455  CB  GLN A 231      -1.299   2.060 -18.654  1.00266.66           C  
ATOM   1456  CG  GLN A 231       0.025   1.331 -18.648  1.00266.66           C  
ATOM   1457  CD  GLN A 231       0.767   1.853 -19.851  1.00266.66           C  
ATOM   1458  NE2 GLN A 231       1.663   2.764 -19.540  1.00266.66           N  
ATOM   1459  OE1 GLN A 231       0.535   1.482 -21.001  1.00266.66           O  
ATOM   1460  H   GLN A 231      -2.018  -0.171 -17.624  1.00 99.99           H  
ATOM   1461  1HE GLN A 231       1.767   3.054 -18.589  1.00 99.99           H  
ATOM   1462  2HE GLN A 231       2.237   3.162 -20.256  1.00 99.99           H  
ATOM   1463  N   LYS A 232      -4.353   1.913 -18.180  1.00508.56           N  
ATOM   1464  CA  LYS A 232      -5.522   2.486 -18.801  1.00508.56           C  
ATOM   1465  C   LYS A 232      -6.669   2.463 -17.813  1.00508.56           C  
ATOM   1466  O   LYS A 232      -7.448   3.415 -17.811  1.00508.56           O  
ATOM   1467  CB  LYS A 232      -5.768   1.733 -20.116  1.00508.56           C  
ATOM   1468  CG  LYS A 232      -4.681   2.197 -21.106  1.00508.56           C  
ATOM   1469  CD  LYS A 232      -4.262   1.284 -22.274  1.00508.56           C  
ATOM   1470  CE  LYS A 232      -2.856   1.665 -22.741  1.00508.56           C  
ATOM   1471  NZ  LYS A 232      -2.772   3.089 -23.096  1.00508.56           N  
ATOM   1472  H   LYS A 232      -4.244   0.921 -18.109  1.00 99.99           H  
ATOM   1473  1HZ LYS A 232      -1.804   3.310 -23.409  1.00 99.99           H  
ATOM   1474  2HZ LYS A 232      -3.441   3.292 -23.867  1.00 99.99           H  
ATOM   1475  3HZ LYS A 232      -3.010   3.667 -22.266  1.00 99.99           H  
ATOM   1476  N   PHE A 233      -6.717   1.452 -16.926  1.00506.63           N  
ATOM   1477  CA  PHE A 233      -7.677   1.300 -15.841  1.00506.63           C  
ATOM   1478  C   PHE A 233      -9.005   0.882 -16.483  1.00506.63           C  
ATOM   1479  O   PHE A 233      -9.302  -0.307 -16.589  1.00506.63           O  
ATOM   1480  CB  PHE A 233      -7.710   2.574 -14.946  1.00506.63           C  
ATOM   1481  CG  PHE A 233      -8.075   2.419 -13.482  1.00506.63           C  
ATOM   1482  CD1 PHE A 233      -8.870   1.351 -13.013  1.00506.63           C  
ATOM   1483  CD2 PHE A 233      -7.581   3.376 -12.570  1.00506.63           C  
ATOM   1484  CE1 PHE A 233      -9.136   1.227 -11.637  1.00506.63           C  
ATOM   1485  CE2 PHE A 233      -7.849   3.251 -11.194  1.00506.63           C  
ATOM   1486  CZ  PHE A 233      -8.621   2.171 -10.727  1.00506.63           C  
ATOM   1487  H   PHE A 233      -6.001   0.769 -17.076  1.00 99.99           H  
ATOM   1488  N   GLY A 234      -9.734   1.884 -16.997  1.00393.18           N  
ATOM   1489  CA  GLY A 234     -10.948   1.769 -17.780  1.00393.18           C  
ATOM   1490  C   GLY A 234     -10.742   1.461 -19.264  1.00393.18           C  
ATOM   1491  O   GLY A 234     -11.737   1.206 -19.942  1.00393.18           O  
ATOM   1492  H   GLY A 234      -9.344   2.782 -16.785  1.00 99.99           H  
ATOM   1493  N   GLY A 235      -9.506   1.445 -19.795  1.00730.78           N  
ATOM   1494  CA  GLY A 235      -9.287   1.052 -21.181  1.00730.78           C  
ATOM   1495  C   GLY A 235      -9.447  -0.446 -21.366  1.00730.78           C  
ATOM   1496  O   GLY A 235      -8.755  -1.237 -20.719  1.00730.78           O  
ATOM   1497  H   GLY A 235      -8.740   1.712 -19.210  1.00 99.99           H  
ATOM   1498  N   VAL A 236     -10.339  -0.804 -22.298  1.00718.64           N  
ATOM   1499  CA  VAL A 236     -10.496  -2.156 -22.808  1.00718.64           C  
ATOM   1500  C   VAL A 236      -9.416  -2.321 -23.879  1.00718.64           C  
ATOM   1501  O   VAL A 236      -9.362  -1.575 -24.854  1.00718.64           O  
ATOM   1502  CB  VAL A 236     -11.926  -2.359 -23.363  1.00718.64           C  
ATOM   1503  CG1 VAL A 236     -12.328  -1.450 -24.541  1.00718.64           C  
ATOM   1504  CG2 VAL A 236     -12.174  -3.835 -23.710  1.00718.64           C  
ATOM   1505  H   VAL A 236     -10.916  -0.061 -22.637  1.00 99.99           H  
ATOM   1506  N   VAL A 237      -8.493  -3.236 -23.590  1.00965.11           N  
ATOM   1507  CA  VAL A 237      -7.160  -3.273 -24.154  1.00965.11           C  
ATOM   1508  C   VAL A 237      -6.993  -4.667 -24.761  1.00965.11           C  
ATOM   1509  O   VAL A 237      -6.609  -5.612 -24.074  1.00965.11           O  
ATOM   1510  CB  VAL A 237      -6.177  -2.836 -23.033  1.00965.11           C  
ATOM   1511  CG1 VAL A 237      -4.690  -3.179 -23.190  1.00965.11           C  
ATOM   1512  CG2 VAL A 237      -6.269  -1.333 -22.757  1.00965.11           C  
ATOM   1513  H   VAL A 237      -8.788  -3.929 -22.930  1.00 99.99           H  
ATOM   1514  N   GLU A 238      -7.293  -4.764 -26.067  1.00944.14           N  
ATOM   1515  CA  GLU A 238      -7.155  -5.958 -26.890  1.00944.14           C  
ATOM   1516  C   GLU A 238      -6.456  -5.655 -28.223  1.00944.14           C  
ATOM   1517  O   GLU A 238      -6.519  -4.539 -28.739  1.00944.14           O  
ATOM   1518  CB  GLU A 238      -8.520  -6.651 -26.997  1.00944.14           C  
ATOM   1519  CG  GLU A 238      -8.537  -7.907 -27.888  1.00944.14           C  
ATOM   1520  CD  GLU A 238      -9.841  -8.694 -27.795  1.00944.14           C  
ATOM   1521  OE1 GLU A 238     -10.807  -8.172 -27.193  1.00944.14           O  
ATOM   1522  OE2 GLU A 238      -9.851  -9.815 -28.346  1.00944.14           O  
ATOM   1523  H   GLU A 238      -7.638  -3.910 -26.458  1.00 99.99           H  
ATOM   1524  N   LEU A 239      -5.751  -6.662 -28.756  1.00999.99           N  
ATOM   1525  CA  LEU A 239      -4.972  -6.597 -29.981  1.00999.99           C  
ATOM   1526  C   LEU A 239      -5.887  -6.428 -31.205  1.00999.99           C  
ATOM   1527  O   LEU A 239      -7.015  -6.921 -31.200  1.00999.99           O  
ATOM   1528  CB  LEU A 239      -4.148  -7.895 -30.133  1.00999.99           C  
ATOM   1529  CG  LEU A 239      -3.023  -8.127 -29.099  1.00999.99           C  
ATOM   1530  CD1 LEU A 239      -3.496  -8.576 -27.707  1.00999.99           C  
ATOM   1531  CD2 LEU A 239      -2.000  -9.116 -29.669  1.00999.99           C  
ATOM   1532  H   LEU A 239      -5.802  -7.511 -28.224  1.00 99.99           H  
ATOM   1533  N   ARG A 240      -5.403  -5.753 -32.261  1.00999.99           N  
ATOM   1534  CA  ARG A 240      -6.112  -5.657 -33.538  1.00999.99           C  
ATOM   1535  C   ARG A 240      -5.893  -6.967 -34.296  1.00999.99           C  
ATOM   1536  O   ARG A 240      -4.769  -7.470 -34.380  1.00999.99           O  
ATOM   1537  CB  ARG A 240      -5.540  -4.524 -34.403  1.00999.99           C  
ATOM   1538  CG  ARG A 240      -6.331  -4.262 -35.697  1.00999.99           C  
ATOM   1539  CD  ARG A 240      -5.587  -3.275 -36.593  1.00999.99           C  
ATOM   1540  NE  ARG A 240      -5.746  -1.918 -36.082  1.00999.99           N  
ATOM   1541  CZ  ARG A 240      -5.264  -0.809 -36.654  1.00999.99           C  
ATOM   1542  NH1 ARG A 240      -4.686  -0.839 -37.863  1.00999.99           N  
ATOM   1543  NH2 ARG A 240      -5.364   0.343 -35.982  1.00999.99           N  
ATOM   1544  H   ARG A 240      -4.518  -5.308 -32.132  1.00 99.99           H  
ATOM   1545  HE  ARG A 240      -6.259  -1.814 -35.232  1.00 99.99           H  
ATOM   1546  1HH ARG A 240      -4.334   0.004 -38.270  1.00 99.99           H  
ATOM   1547  2HH ARG A 240      -4.606  -1.705 -38.356  1.00 99.99           H  
ATOM   1548  1HH ARG A 240      -5.013   1.188 -36.386  1.00 99.99           H  
ATOM   1549  2HH ARG A 240      -5.789   0.360 -35.077  1.00 99.99           H  
ATOM   1550  N   MET A 241      -6.994  -7.495 -34.841  1.00999.99           N  
ATOM   1551  CA  MET A 241      -7.070  -8.825 -35.417  1.00999.99           C  
ATOM   1552  C   MET A 241      -7.390  -8.718 -36.905  1.00999.99           C  
ATOM   1553  O   MET A 241      -8.306  -7.995 -37.290  1.00999.99           O  
ATOM   1554  CB  MET A 241      -8.062  -9.691 -34.618  1.00999.99           C  
ATOM   1555  CG  MET A 241      -7.903  -9.626 -33.082  1.00999.99           C  
ATOM   1556  SD  MET A 241      -6.298 -10.121 -32.380  1.00999.99           S  
ATOM   1557  CE  MET A 241      -6.799 -10.324 -30.645  1.00999.99           C  
ATOM   1558  H   MET A 241      -7.795  -6.897 -34.829  1.00 99.99           H  
ATOM   1559  N   ALA A 242      -6.592  -9.395 -37.743  1.00922.76           N  
ATOM   1560  CA  ALA A 242      -6.628  -9.295 -39.198  1.00922.76           C  
ATOM   1561  C   ALA A 242      -7.824 -10.037 -39.782  1.00922.76           C  
ATOM   1562  O   ALA A 242      -8.339 -10.997 -39.208  1.00922.76           O  
ATOM   1563  CB  ALA A 242      -5.341  -9.883 -39.798  1.00922.76           C  
ATOM   1564  H   ALA A 242      -5.938 -10.002 -37.289  1.00 99.99           H  
ATOM   1565  N   VAL A 243      -8.245  -9.544 -40.946  1.00999.99           N  
ATOM   1566  CA  VAL A 243      -9.429  -9.981 -41.665  1.00999.99           C  
ATOM   1567  C   VAL A 243      -9.021 -10.638 -42.996  1.00999.99           C  
ATOM   1568  O   VAL A 243      -9.601 -11.663 -43.352  1.00999.99           O  
ATOM   1569  CB  VAL A 243     -10.368  -8.764 -41.833  1.00999.99           C  
ATOM   1570  CG1 VAL A 243     -10.822  -8.148 -40.501  1.00999.99           C  
ATOM   1571  CG2 VAL A 243      -9.751  -7.681 -42.686  1.00999.99           C  
ATOM   1572  H   VAL A 243      -7.665  -8.815 -41.312  1.00 99.99           H  
ATOM   1573  N   ASN A 244      -8.001 -10.103 -43.698  1.00999.99           N  
ATOM   1574  CA  ASN A 244      -7.441 -10.659 -44.942  1.00999.99           C  
ATOM   1575  C   ASN A 244      -6.208 -11.552 -44.653  1.00999.99           C  
ATOM   1576  O   ASN A 244      -5.462 -11.939 -45.551  1.00999.99           O  
ATOM   1577  CB  ASN A 244      -7.054  -9.482 -45.870  1.00999.99           C  
ATOM   1578  CG  ASN A 244      -7.300  -9.830 -47.339  1.00999.99           C  
ATOM   1579  ND2 ASN A 244      -8.283  -9.191 -47.973  1.00999.99           N  
ATOM   1580  OD1 ASN A 244      -6.635 -10.696 -47.895  1.00999.99           O  
ATOM   1581  H   ASN A 244      -7.629  -9.265 -43.300  1.00 99.99           H  
ATOM   1582  1HD ASN A 244      -8.812  -8.496 -47.490  1.00 99.99           H  
ATOM   1583  2HD ASN A 244      -8.485  -9.414 -48.926  1.00 99.99           H  
ATOM   1584  N   LYS A 245      -6.028 -11.893 -43.376  1.00544.79           N  
ATOM   1585  CA  LYS A 245      -5.066 -12.811 -42.801  1.00544.79           C  
ATOM   1586  C   LYS A 245      -5.737 -13.409 -41.556  1.00544.79           C  
ATOM   1587  O   LYS A 245      -6.548 -12.743 -40.916  1.00544.79           O  
ATOM   1588  CB  LYS A 245      -3.725 -12.076 -42.574  1.00544.79           C  
ATOM   1589  CG  LYS A 245      -2.823 -12.685 -41.493  1.00544.79           C  
ATOM   1590  CD  LYS A 245      -1.498 -11.951 -41.317  1.00544.79           C  
ATOM   1591  CE  LYS A 245      -0.589 -12.660 -40.314  1.00544.79           C  
ATOM   1592  NZ  LYS A 245      -1.173 -12.722 -38.961  1.00544.79           N  
ATOM   1593  H   LYS A 245      -6.683 -11.410 -42.796  1.00 99.99           H  
ATOM   1594  1HZ LYS A 245      -0.513 -13.214 -38.323  1.00 99.99           H  
ATOM   1595  2HZ LYS A 245      -1.340 -11.759 -38.610  1.00 99.99           H  
ATOM   1596  3HZ LYS A 245      -2.073 -13.242 -38.994  1.00 99.99           H  
ATOM   1597  N   ALA A 246      -5.375 -14.643 -41.187  1.00149.49           N  
ATOM   1598  CA  ALA A 246      -5.775 -15.248 -39.918  1.00149.49           C  
ATOM   1599  C   ALA A 246      -4.835 -14.757 -38.807  1.00149.49           C  
ATOM   1600  O   ALA A 246      -3.627 -14.621 -39.013  1.00149.49           O  
ATOM   1601  CB  ALA A 246      -5.635 -16.774 -40.034  1.00149.49           C  
ATOM   1602  H   ALA A 246      -4.804 -15.147 -41.836  1.00 99.99           H  
ATOM   1603  N   GLY A 247      -5.400 -14.494 -37.623  1.00166.55           N  
ATOM   1604  CA  GLY A 247      -4.668 -14.008 -36.458  1.00166.55           C  
ATOM   1605  C   GLY A 247      -4.506 -12.482 -36.455  1.00166.55           C  
ATOM   1606  O   GLY A 247      -5.223 -11.799 -37.179  1.00166.55           O  
ATOM   1607  H   GLY A 247      -6.388 -14.655 -37.577  1.00 99.99           H  
ATOM   1608  N   PRO A 248      -3.596 -11.933 -35.625  1.00237.05           N  
ATOM   1609  CA  PRO A 248      -3.389 -10.494 -35.439  1.00237.05           C  
ATOM   1610  C   PRO A 248      -2.830  -9.773 -36.680  1.00237.05           C  
ATOM   1611  O   PRO A 248      -2.110 -10.376 -37.481  1.00237.05           O  
ATOM   1612  CB  PRO A 248      -2.517 -10.369 -34.185  1.00237.05           C  
ATOM   1613  CG  PRO A 248      -1.832 -11.720 -34.032  1.00237.05           C  
ATOM   1614  CD  PRO A 248      -2.707 -12.715 -34.783  1.00237.05           C  
ATOM   1615  N   VAL A 249      -3.173  -8.477 -36.839  1.00163.99           N  
ATOM   1616  CA  VAL A 249      -2.685  -7.606 -37.917  1.00163.99           C  
ATOM   1617  C   VAL A 249      -1.221  -7.308 -37.653  1.00163.99           C  
ATOM   1618  O   VAL A 249      -0.882  -6.770 -36.604  1.00163.99           O  
ATOM   1619  CB  VAL A 249      -3.435  -6.244 -37.968  1.00163.99           C  
ATOM   1620  CG1 VAL A 249      -2.889  -5.283 -39.053  1.00163.99           C  
ATOM   1621  CG2 VAL A 249      -4.919  -6.436 -38.217  1.00163.99           C  
ATOM   1622  H   VAL A 249      -3.809  -8.129 -36.146  1.00 99.99           H  
ATOM   1623  N   VAL A 250      -0.386  -7.612 -38.645  1.00 81.40           N  
ATOM   1624  CA  VAL A 250       1.022  -7.285 -38.627  1.00 81.40           C  
ATOM   1625  C   VAL A 250       1.170  -5.966 -39.418  1.00 81.40           C  
ATOM   1626  O   VAL A 250       0.529  -5.779 -40.453  1.00 81.40           O  
ATOM   1627  CB  VAL A 250       1.809  -8.471 -39.243  1.00 81.40           C  
ATOM   1628  CG1 VAL A 250       3.325  -8.263 -39.089  1.00 81.40           C  
ATOM   1629  CG2 VAL A 250       1.458  -9.832 -38.621  1.00 81.40           C  
ATOM   1630  H   VAL A 250      -0.790  -8.091 -39.426  1.00 99.99           H  
ATOM   1631  N   THR A 251       1.987  -5.034 -38.913  1.00148.21           N  
ATOM   1632  CA  THR A 251       2.362  -3.784 -39.582  1.00148.21           C  
ATOM   1633  C   THR A 251       3.657  -4.006 -40.389  1.00148.21           C  
ATOM   1634  O   THR A 251       4.287  -5.059 -40.304  1.00148.21           O  
ATOM   1635  CB  THR A 251       2.566  -2.688 -38.506  1.00148.21           C  
ATOM   1636  CG2 THR A 251       3.760  -2.913 -37.589  1.00148.21           C  
ATOM   1637  OG1 THR A 251       2.776  -1.404 -39.059  1.00148.21           O  
ATOM   1638  H   THR A 251       2.343  -5.254 -38.004  1.00 99.99           H  
ATOM   1639  HG1 THR A 251       2.889  -0.809 -38.330  1.00 99.99           H  
ATOM   1640  N   ASP A 252       4.052  -2.993 -41.164  1.00 99.45           N  
ATOM   1641  CA  ASP A 252       5.224  -2.947 -42.040  1.00 99.45           C  
ATOM   1642  C   ASP A 252       6.556  -3.274 -41.342  1.00 99.45           C  
ATOM   1643  O   ASP A 252       7.432  -3.880 -41.956  1.00 99.45           O  
ATOM   1644  CB  ASP A 252       5.289  -1.564 -42.729  1.00 99.45           C  
ATOM   1645  CG  ASP A 252       4.036  -1.172 -43.532  1.00 99.45           C  
ATOM   1646  OD1 ASP A 252       3.175  -2.050 -43.766  1.00 99.45           O  
ATOM   1647  OD2 ASP A 252       3.976   0.009 -43.936  1.00 99.45           O  
ATOM   1648  H   ASP A 252       3.437  -2.207 -41.092  1.00 99.99           H  
ATOM   1649  N   ASN A 253       6.687  -2.924 -40.051  1.00139.96           N  
ATOM   1650  CA  ASN A 253       7.850  -3.235 -39.212  1.00139.96           C  
ATOM   1651  C   ASN A 253       7.818  -4.649 -38.611  1.00139.96           C  
ATOM   1652  O   ASN A 253       8.767  -5.027 -37.924  1.00139.96           O  
ATOM   1653  CB  ASN A 253       7.899  -2.243 -38.033  1.00139.96           C  
ATOM   1654  CG  ASN A 253       8.280  -0.816 -38.406  1.00139.96           C  
ATOM   1655  ND2 ASN A 253       8.586  -0.525 -39.671  1.00139.96           N  
ATOM   1656  OD1 ASN A 253       8.305   0.025 -37.521  1.00139.96           O  
ATOM   1657  H   ASN A 253       5.909  -2.415 -39.681  1.00 99.99           H  
ATOM   1658  1HD ASN A 253       8.542  -1.240 -40.367  1.00 99.99           H  
ATOM   1659  2HD ASN A 253       8.859   0.406 -39.913  1.00 99.99           H  
ATOM   1660  N   GLY A 254       6.762  -5.436 -38.868  1.00 84.90           N  
ATOM   1661  CA  GLY A 254       6.612  -6.797 -38.365  1.00 84.90           C  
ATOM   1662  C   GLY A 254       6.048  -6.862 -36.941  1.00 84.90           C  
ATOM   1663  O   GLY A 254       6.188  -7.893 -36.287  1.00 84.90           O  
ATOM   1664  H   GLY A 254       6.057  -5.022 -39.444  1.00 99.99           H  
ATOM   1665  N   ASN A 255       5.445  -5.766 -36.461  1.00139.96           N  
ATOM   1666  CA  ASN A 255       4.858  -5.628 -35.129  1.00139.96           C  
ATOM   1667  C   ASN A 255       3.338  -5.826 -35.172  1.00139.96           C  
ATOM   1668  O   ASN A 255       2.732  -5.732 -36.235  1.00139.96           O  
ATOM   1669  CB  ASN A 255       5.162  -4.206 -34.595  1.00139.96           C  
ATOM   1670  CG  ASN A 255       6.645  -3.955 -34.338  1.00139.96           C  
ATOM   1671  ND2 ASN A 255       7.152  -2.809 -34.792  1.00139.96           N  
ATOM   1672  OD1 ASN A 255       7.335  -4.798 -33.768  1.00139.96           O  
ATOM   1673  H   ASN A 255       5.422  -5.008 -37.113  1.00 99.99           H  
ATOM   1674  1HD ASN A 255       6.557  -2.153 -35.254  1.00 99.99           H  
ATOM   1675  2HD ASN A 255       8.125  -2.613 -34.665  1.00 99.99           H  
ATOM   1676  N   PHE A 256       2.706  -6.059 -34.015  1.00350.80           N  
ATOM   1677  CA  PHE A 256       1.247  -5.993 -33.902  1.00350.80           C  
ATOM   1678  C   PHE A 256       0.844  -4.584 -33.497  1.00350.80           C  
ATOM   1679  O   PHE A 256       1.651  -3.825 -32.967  1.00350.80           O  
ATOM   1680  CB  PHE A 256       0.739  -6.974 -32.833  1.00350.80           C  
ATOM   1681  CG  PHE A 256       1.019  -8.417 -33.181  1.00350.80           C  
ATOM   1682  CD1 PHE A 256       0.771  -8.915 -34.479  1.00350.80           C  
ATOM   1683  CD2 PHE A 256       1.586  -9.258 -32.215  1.00350.80           C  
ATOM   1684  CE1 PHE A 256       1.130 -10.228 -34.815  1.00350.80           C  
ATOM   1685  CE2 PHE A 256       1.963 -10.565 -32.563  1.00350.80           C  
ATOM   1686  CZ  PHE A 256       1.740 -11.049 -33.859  1.00350.80           C  
ATOM   1687  H   PHE A 256       3.271  -6.283 -33.219  1.00 99.99           H  
ATOM   1688  N   ILE A 257      -0.425  -4.253 -33.749  1.00554.54           N  
ATOM   1689  CA  ILE A 257      -1.035  -2.997 -33.349  1.00554.54           C  
ATOM   1690  C   ILE A 257      -2.269  -3.333 -32.533  1.00554.54           C  
ATOM   1691  O   ILE A 257      -2.987  -4.281 -32.845  1.00554.54           O  
ATOM   1692  CB  ILE A 257      -1.280  -2.111 -34.583  1.00554.54           C  
ATOM   1693  CG1 ILE A 257      -1.389  -0.632 -34.174  1.00554.54           C  
ATOM   1694  CG2 ILE A 257      -2.485  -2.561 -35.418  1.00554.54           C  
ATOM   1695  CD1 ILE A 257      -1.293   0.312 -35.372  1.00554.54           C  
ATOM   1696  H   ILE A 257      -0.952  -4.944 -34.248  1.00 99.99           H  
ATOM   1697  N   LEU A 258      -2.442  -2.620 -31.422  1.00557.56           N  
ATOM   1698  CA  LEU A 258      -3.402  -2.960 -30.402  1.00557.56           C  
ATOM   1699  C   LEU A 258      -4.257  -1.722 -30.160  1.00557.56           C  
ATOM   1700  O   LEU A 258      -3.738  -0.675 -29.780  1.00557.56           O  
ATOM   1701  CB  LEU A 258      -2.693  -3.492 -29.139  1.00557.56           C  
ATOM   1702  CG  LEU A 258      -1.422  -4.390 -29.215  1.00557.56           C  
ATOM   1703  CD1 LEU A 258      -1.208  -5.106 -27.869  1.00557.56           C  
ATOM   1704  CD2 LEU A 258      -1.353  -5.421 -30.354  1.00557.56           C  
ATOM   1705  H   LEU A 258      -1.854  -1.816 -31.323  1.00 99.99           H  
ATOM   1706  N   ASP A 259      -5.563  -1.848 -30.430  1.00653.09           N  
ATOM   1707  CA  ASP A 259      -6.537  -0.765 -30.366  1.00653.09           C  
ATOM   1708  C   ASP A 259      -7.231  -0.809 -29.013  1.00653.09           C  
ATOM   1709  O   ASP A 259      -7.854  -1.813 -28.664  1.00653.09           O  
ATOM   1710  CB  ASP A 259      -7.586  -0.941 -31.479  1.00653.09           C  
ATOM   1711  CG  ASP A 259      -6.999  -0.765 -32.882  1.00653.09           C  
ATOM   1712  OD1 ASP A 259      -6.165   0.148 -33.068  1.00653.09           O  
ATOM   1713  OD2 ASP A 259      -7.402  -1.549 -33.766  1.00653.09           O  
ATOM   1714  H   ASP A 259      -5.842  -2.773 -30.691  1.00 99.99           H  
ATOM   1715  N   TRP A 260      -7.121   0.290 -28.261  1.00752.27           N  
ATOM   1716  CA  TRP A 260      -7.690   0.400 -26.930  1.00752.27           C  
ATOM   1717  C   TRP A 260      -8.769   1.494 -26.951  1.00752.27           C  
ATOM   1718  O   TRP A 260      -8.483   2.647 -27.266  1.00752.27           O  
ATOM   1719  CB  TRP A 260      -6.588   0.656 -25.883  1.00752.27           C  
ATOM   1720  CG  TRP A 260      -5.172   0.153 -26.085  1.00752.27           C  
ATOM   1721  CD1 TRP A 260      -4.083   0.932 -25.924  1.00752.27           C  
ATOM   1722  CD2 TRP A 260      -4.626  -1.195 -26.291  1.00752.27           C  
ATOM   1723  CE2 TRP A 260      -3.224  -1.158 -26.019  1.00752.27           C  
ATOM   1724  CE3 TRP A 260      -5.145  -2.468 -26.599  1.00752.27           C  
ATOM   1725  NE1 TRP A 260      -2.943   0.169 -25.956  1.00752.27           N  
ATOM   1726  CZ2 TRP A 260      -2.437  -2.301 -25.830  1.00752.27           C  
ATOM   1727  CZ3 TRP A 260      -4.374  -3.630 -26.378  1.00752.27           C  
ATOM   1728  CH2 TRP A 260      -3.050  -3.553 -25.925  1.00752.27           C  
ATOM   1729  H   TRP A 260      -6.616   1.052 -28.665  1.00 99.99           H  
ATOM   1730  HE1 TRP A 260      -2.016   0.491 -25.937  1.00 99.99           H  
ATOM   1731  N   LYS A 261     -10.024   1.135 -26.648  1.00639.92           N  
ATOM   1732  CA  LYS A 261     -11.137   2.078 -26.679  1.00639.92           C  
ATOM   1733  C   LYS A 261     -11.344   2.639 -25.267  1.00639.92           C  
ATOM   1734  O   LYS A 261     -12.034   2.048 -24.439  1.00639.92           O  
ATOM   1735  CB  LYS A 261     -12.408   1.374 -27.190  1.00639.92           C  
ATOM   1736  CG  LYS A 261     -13.565   2.371 -27.385  1.00639.92           C  
ATOM   1737  CD  LYS A 261     -14.737   1.805 -28.188  1.00639.92           C  
ATOM   1738  CE  LYS A 261     -15.823   2.870 -28.403  1.00639.92           C  
ATOM   1739  NZ  LYS A 261     -16.909   2.364 -29.255  1.00639.92           N  
ATOM   1740  H   LYS A 261     -10.172   0.178 -26.394  1.00 99.99           H  
ATOM   1741  1HZ LYS A 261     -17.626   3.107 -29.380  1.00 99.99           H  
ATOM   1742  2HZ LYS A 261     -16.524   2.096 -30.183  1.00 99.99           H  
ATOM   1743  3HZ LYS A 261     -17.345   1.535 -28.806  1.00 99.99           H  
ATOM   1744  N   PHE A 262     -10.754   3.815 -25.016  1.00634.18           N  
ATOM   1745  CA  PHE A 262     -10.930   4.547 -23.762  1.00634.18           C  
ATOM   1746  C   PHE A 262     -12.239   5.325 -23.766  1.00634.18           C  
ATOM   1747  O   PHE A 262     -12.761   5.573 -22.685  1.00634.18           O  
ATOM   1748  CB  PHE A 262      -9.811   5.601 -23.612  1.00634.18           C  
ATOM   1749  CG  PHE A 262      -8.421   5.032 -23.700  1.00634.18           C  
ATOM   1750  CD1 PHE A 262      -8.145   3.817 -23.058  1.00634.18           C  
ATOM   1751  CD2 PHE A 262      -7.430   5.674 -24.467  1.00634.18           C  
ATOM   1752  CE1 PHE A 262      -6.925   3.175 -23.276  1.00634.18           C  
ATOM   1753  CE2 PHE A 262      -6.166   5.075 -24.601  1.00634.18           C  
ATOM   1754  CZ  PHE A 262      -5.933   3.806 -24.043  1.00634.18           C  
ATOM   1755  H   PHE A 262     -10.172   4.180 -25.744  1.00 99.99           H  
ATOM   1756  N   ASP A 263     -12.686   5.762 -24.961  1.00346.32           N  
ATOM   1757  CA  ASP A 263     -13.806   6.652 -25.301  1.00346.32           C  
ATOM   1758  C   ASP A 263     -13.466   8.131 -25.040  1.00346.32           C  
ATOM   1759  O   ASP A 263     -14.033   9.017 -25.677  1.00346.32           O  
ATOM   1760  CB  ASP A 263     -15.188   6.179 -24.781  1.00346.32           C  
ATOM   1761  CG  ASP A 263     -15.511   6.367 -23.291  1.00346.32           C  
ATOM   1762  OD1 ASP A 263     -15.328   7.490 -22.772  1.00346.32           O  
ATOM   1763  OD2 ASP A 263     -15.942   5.361 -22.689  1.00346.32           O  
ATOM   1764  H   ASP A 263     -12.107   5.368 -25.677  1.00 99.99           H  
ATOM   1765  N   ARG A 264     -12.523   8.374 -24.119  1.00432.97           N  
ATOM   1766  CA  ARG A 264     -12.065   9.657 -23.633  1.00432.97           C  
ATOM   1767  C   ARG A 264     -10.599   9.564 -23.204  1.00432.97           C  
ATOM   1768  O   ARG A 264     -10.246   8.680 -22.426  1.00432.97           O  
ATOM   1769  CB  ARG A 264     -12.939  10.134 -22.476  1.00432.97           C  
ATOM   1770  CG  ARG A 264     -14.253  10.831 -22.870  1.00432.97           C  
ATOM   1771  CD  ARG A 264     -15.002  11.368 -21.644  1.00432.97           C  
ATOM   1772  NE  ARG A 264     -14.118  12.206 -20.816  1.00432.97           N  
ATOM   1773  CZ  ARG A 264     -13.318  11.756 -19.827  1.00432.97           C  
ATOM   1774  NH1 ARG A 264     -13.349  10.481 -19.407  1.00432.97           N  
ATOM   1775  NH2 ARG A 264     -12.459  12.604 -19.251  1.00432.97           N  
ATOM   1776  H   ARG A 264     -12.131   7.522 -23.767  1.00 99.99           H  
ATOM   1777  HE  ARG A 264     -14.115  13.183 -21.009  1.00 99.99           H  
ATOM   1778  1HH ARG A 264     -12.741  10.183 -18.671  1.00 99.99           H  
ATOM   1779  2HH ARG A 264     -13.979   9.830 -19.830  1.00 99.99           H  
ATOM   1780  1HH ARG A 264     -11.859  12.285 -18.516  1.00 99.99           H  
ATOM   1781  2HH ARG A 264     -12.415  13.556 -19.554  1.00 99.99           H  
ATOM   1782  N   VAL A 265      -9.789  10.554 -23.604  1.00251.24           N  
ATOM   1783  CA  VAL A 265      -8.486  10.842 -23.019  1.00251.24           C  
ATOM   1784  C   VAL A 265      -8.374  12.353 -22.836  1.00251.24           C  
ATOM   1785  O   VAL A 265      -8.208  13.097 -23.803  1.00251.24           O  
ATOM   1786  CB  VAL A 265      -7.324  10.161 -23.781  1.00251.24           C  
ATOM   1787  CG1 VAL A 265      -7.070  10.716 -25.188  1.00251.24           C  
ATOM   1788  CG2 VAL A 265      -6.030  10.228 -22.969  1.00251.24           C  
ATOM   1789  H   VAL A 265     -10.145  11.107 -24.359  1.00 99.99           H  
ATOM   1790  N   HIS A 266      -8.479  12.804 -21.579  1.00177.42           N  
ATOM   1791  CA  HIS A 266      -8.375  14.215 -21.238  1.00177.42           C  
ATOM   1792  C   HIS A 266      -6.900  14.645 -21.138  1.00177.42           C  
ATOM   1793  O   HIS A 266      -6.577  15.755 -21.560  1.00177.42           O  
ATOM   1794  CB  HIS A 266      -9.105  14.450 -19.903  1.00177.42           C  
ATOM   1795  CG  HIS A 266      -9.254  15.910 -19.549  1.00177.42           C  
ATOM   1796  CD2 HIS A 266     -10.255  16.806 -19.847  1.00177.42           C  
ATOM   1797  ND1 HIS A 266      -8.280  16.646 -18.893  1.00177.42           N  
ATOM   1798  CE1 HIS A 266      -8.715  17.905 -18.829  1.00177.42           C  
ATOM   1799  NE2 HIS A 266      -9.909  18.075 -19.383  1.00177.42           N  
ATOM   1800  H   HIS A 266      -8.636  12.115 -20.869  1.00 99.99           H  
ATOM   1801  HD1 HIS A 266      -7.413  16.308 -18.532  1.00 99.99           H  
ATOM   1802  N   LYS A 267      -6.013  13.782 -20.615  1.00238.54           N  
ATOM   1803  CA  LYS A 267      -4.583  14.053 -20.491  1.00238.54           C  
ATOM   1804  C   LYS A 267      -3.848  13.155 -21.496  1.00238.54           C  
ATOM   1805  O   LYS A 267      -3.318  12.106 -21.142  1.00238.54           O  
ATOM   1806  CB  LYS A 267      -4.092  13.759 -19.059  1.00238.54           C  
ATOM   1807  CG  LYS A 267      -4.603  14.685 -17.941  1.00238.54           C  
ATOM   1808  CD  LYS A 267      -6.028  14.397 -17.438  1.00238.54           C  
ATOM   1809  CE  LYS A 267      -6.261  12.960 -16.942  1.00238.54           C  
ATOM   1810  NZ  LYS A 267      -7.628  12.792 -16.423  1.00238.54           N  
ATOM   1811  H   LYS A 267      -6.398  12.914 -20.303  1.00 99.99           H  
ATOM   1812  1HZ LYS A 267      -7.756  11.814 -16.094  1.00 99.99           H  
ATOM   1813  2HZ LYS A 267      -7.782  13.446 -15.629  1.00 99.99           H  
ATOM   1814  3HZ LYS A 267      -8.312  12.995 -17.180  1.00 99.99           H  
ATOM   1815  N   TRP A 268      -3.822  13.580 -22.764  1.00147.41           N  
ATOM   1816  CA  TRP A 268      -3.068  12.950 -23.854  1.00147.41           C  
ATOM   1817  C   TRP A 268      -1.544  12.960 -23.599  1.00147.41           C  
ATOM   1818  O   TRP A 268      -0.864  12.013 -23.992  1.00147.41           O  
ATOM   1819  CB  TRP A 268      -3.433  13.625 -25.188  1.00147.41           C  
ATOM   1820  CG  TRP A 268      -3.661  15.101 -25.115  1.00147.41           C  
ATOM   1821  CD1 TRP A 268      -4.871  15.689 -24.971  1.00147.41           C  
ATOM   1822  CD2 TRP A 268      -2.681  16.179 -25.110  1.00147.41           C  
ATOM   1823  CE2 TRP A 268      -3.378  17.409 -24.933  1.00147.41           C  
ATOM   1824  CE3 TRP A 268      -1.272  16.251 -25.198  1.00147.41           C  
ATOM   1825  NE1 TRP A 268      -4.708  17.053 -24.887  1.00147.41           N  
ATOM   1826  CZ2 TRP A 268      -2.711  18.634 -24.821  1.00147.41           C  
ATOM   1827  CZ3 TRP A 268      -0.591  17.481 -25.102  1.00147.41           C  
ATOM   1828  CH2 TRP A 268      -1.309  18.674 -24.920  1.00147.41           C  
ATOM   1829  H   TRP A 268      -4.374  14.396 -22.931  1.00 99.99           H  
ATOM   1830  HE1 TRP A 268      -5.413  17.729 -24.803  1.00 99.99           H  
ATOM   1831  N   SER A 269      -1.025  13.997 -22.911  1.00 95.28           N  
ATOM   1832  CA  SER A 269       0.387  14.157 -22.560  1.00 95.28           C  
ATOM   1833  C   SER A 269       0.868  13.086 -21.565  1.00 95.28           C  
ATOM   1834  O   SER A 269       1.883  12.437 -21.809  1.00 95.28           O  
ATOM   1835  CB  SER A 269       0.665  15.586 -22.046  1.00 95.28           C  
ATOM   1836  OG  SER A 269       0.136  15.846 -20.760  1.00 95.28           O  
ATOM   1837  H   SER A 269      -1.700  14.684 -22.641  1.00 99.99           H  
ATOM   1838  HG  SER A 269       0.364  16.743 -20.548  1.00 99.99           H  
ATOM   1839  N   GLU A 270       0.130  12.874 -20.458  1.00190.52           N  
ATOM   1840  CA  GLU A 270       0.463  11.889 -19.432  1.00190.52           C  
ATOM   1841  C   GLU A 270       0.329  10.458 -19.970  1.00190.52           C  
ATOM   1842  O   GLU A 270       1.190   9.637 -19.653  1.00190.52           O  
ATOM   1843  CB  GLU A 270      -0.377  12.152 -18.152  1.00190.52           C  
ATOM   1844  CG  GLU A 270      -1.798  11.546 -18.052  1.00190.52           C  
ATOM   1845  CD  GLU A 270      -1.945  10.068 -17.681  1.00190.52           C  
ATOM   1846  OE1 GLU A 270      -0.932   9.435 -17.315  1.00190.52           O  
ATOM   1847  OE2 GLU A 270      -3.096   9.593 -17.792  1.00190.52           O  
ATOM   1848  H   GLU A 270      -0.687  13.448 -20.374  1.00 99.99           H  
ATOM   1849  N   VAL A 271      -0.700  10.146 -20.784  1.00194.16           N  
ATOM   1850  CA  VAL A 271      -0.867   8.784 -21.286  1.00194.16           C  
ATOM   1851  C   VAL A 271       0.223   8.427 -22.303  1.00194.16           C  
ATOM   1852  O   VAL A 271       0.664   7.284 -22.260  1.00194.16           O  
ATOM   1853  CB  VAL A 271      -2.264   8.486 -21.877  1.00194.16           C  
ATOM   1854  CG1 VAL A 271      -3.387   8.570 -20.835  1.00194.16           C  
ATOM   1855  CG2 VAL A 271      -2.624   9.294 -23.117  1.00194.16           C  
ATOM   1856  H   VAL A 271      -1.346  10.867 -21.037  1.00 99.99           H  
ATOM   1857  N   ASN A 272       0.702   9.361 -23.160  1.00 86.57           N  
ATOM   1858  CA  ASN A 272       1.771   9.055 -24.121  1.00 86.57           C  
ATOM   1859  C   ASN A 272       3.072   8.686 -23.400  1.00 86.57           C  
ATOM   1860  O   ASN A 272       3.752   7.764 -23.844  1.00 86.57           O  
ATOM   1861  CB  ASN A 272       2.030  10.153 -25.192  1.00 86.57           C  
ATOM   1862  CG  ASN A 272       2.780  11.429 -24.767  1.00 86.57           C  
ATOM   1863  ND2 ASN A 272       4.099  11.363 -24.566  1.00 86.57           N  
ATOM   1864  OD1 ASN A 272       2.198  12.496 -24.695  1.00 86.57           O  
ATOM   1865  H   ASN A 272       0.302  10.277 -23.116  1.00 99.99           H  
ATOM   1866  1HD ASN A 272       4.580  10.500 -24.716  1.00 99.99           H  
ATOM   1867  2HD ASN A 272       4.596  12.177 -24.268  1.00 99.99           H  
ATOM   1868  N   THR A 273       3.395   9.395 -22.294  1.00140.60           N  
ATOM   1869  CA  THR A 273       4.577   9.131 -21.480  1.00140.60           C  
ATOM   1870  C   THR A 273       4.471   7.752 -20.848  1.00140.60           C  
ATOM   1871  O   THR A 273       5.347   6.932 -21.106  1.00140.60           O  
ATOM   1872  CB  THR A 273       4.876  10.236 -20.437  1.00140.60           C  
ATOM   1873  CG2 THR A 273       5.158  11.608 -21.057  1.00140.60           C  
ATOM   1874  OG1 THR A 273       3.902  10.350 -19.420  1.00140.60           O  
ATOM   1875  H   THR A 273       2.762  10.133 -22.055  1.00 99.99           H  
ATOM   1876  HG1 THR A 273       4.187  11.049 -18.847  1.00 99.99           H  
ATOM   1877  N   ALA A 274       3.361   7.472 -20.138  1.00 80.83           N  
ATOM   1878  CA  ALA A 274       3.026   6.181 -19.551  1.00 80.83           C  
ATOM   1879  C   ALA A 274       3.210   5.037 -20.551  1.00 80.83           C  
ATOM   1880  O   ALA A 274       4.013   4.140 -20.302  1.00 80.83           O  
ATOM   1881  CB  ALA A 274       1.610   6.227 -18.952  1.00 80.83           C  
ATOM   1882  H   ALA A 274       2.750   8.255 -20.035  1.00 99.99           H  
ATOM   1883  N   ILE A 275       2.495   5.096 -21.685  1.00 80.38           N  
ATOM   1884  CA  ILE A 275       2.523   4.148 -22.799  1.00 80.38           C  
ATOM   1885  C   ILE A 275       3.948   3.858 -23.303  1.00 80.38           C  
ATOM   1886  O   ILE A 275       4.325   2.694 -23.417  1.00 80.38           O  
ATOM   1887  CB  ILE A 275       1.588   4.682 -23.914  1.00 80.38           C  
ATOM   1888  CG1 ILE A 275       0.092   4.591 -23.542  1.00 80.38           C  
ATOM   1889  CG2 ILE A 275       1.792   3.987 -25.251  1.00 80.38           C  
ATOM   1890  CD1 ILE A 275      -0.821   5.499 -24.394  1.00 80.38           C  
ATOM   1891  H   ILE A 275       1.897   5.899 -21.710  1.00 99.99           H  
ATOM   1892  N   LYS A 276       4.728   4.913 -23.590  1.00145.18           N  
ATOM   1893  CA  LYS A 276       6.095   4.820 -24.097  1.00145.18           C  
ATOM   1894  C   LYS A 276       7.081   4.257 -23.060  1.00145.18           C  
ATOM   1895  O   LYS A 276       8.043   3.600 -23.461  1.00145.18           O  
ATOM   1896  CB  LYS A 276       6.568   6.216 -24.547  1.00145.18           C  
ATOM   1897  CG  LYS A 276       5.946   6.655 -25.882  1.00145.18           C  
ATOM   1898  CD  LYS A 276       6.327   8.092 -26.253  1.00145.18           C  
ATOM   1899  CE  LYS A 276       5.727   8.566 -27.582  1.00145.18           C  
ATOM   1900  NZ  LYS A 276       6.281   7.813 -28.718  1.00145.18           N  
ATOM   1901  H   LYS A 276       4.301   5.804 -23.431  1.00 99.99           H  
ATOM   1902  1HZ LYS A 276       5.856   8.157 -29.604  1.00 99.99           H  
ATOM   1903  2HZ LYS A 276       7.313   7.950 -28.754  1.00 99.99           H  
ATOM   1904  3HZ LYS A 276       6.069   6.802 -28.602  1.00 99.99           H  
ATOM   1905  N   MET A 277       6.827   4.456 -21.751  1.00 96.84           N  
ATOM   1906  CA  MET A 277       7.634   3.887 -20.669  1.00 96.84           C  
ATOM   1907  C   MET A 277       7.438   2.374 -20.536  1.00 96.84           C  
ATOM   1908  O   MET A 277       8.353   1.715 -20.040  1.00 96.84           O  
ATOM   1909  CB  MET A 277       7.305   4.495 -19.281  1.00 96.84           C  
ATOM   1910  CG  MET A 277       7.635   5.979 -19.063  1.00 96.84           C  
ATOM   1911  SD  MET A 277       9.070   6.649 -19.944  1.00 96.84           S  
ATOM   1912  CE  MET A 277       8.465   8.335 -20.214  1.00 96.84           C  
ATOM   1913  H   MET A 277       6.033   5.034 -21.549  1.00 99.99           H  
ATOM   1914  N   ILE A 278       6.295   1.811 -20.983  1.00150.42           N  
ATOM   1915  CA  ILE A 278       6.089   0.365 -20.981  1.00150.42           C  
ATOM   1916  C   ILE A 278       7.026  -0.255 -22.019  1.00150.42           C  
ATOM   1917  O   ILE A 278       6.969   0.128 -23.191  1.00150.42           O  
ATOM   1918  CB  ILE A 278       4.629  -0.046 -21.292  1.00150.42           C  
ATOM   1919  CG1 ILE A 278       3.661   0.502 -20.257  1.00150.42           C  
ATOM   1920  CG2 ILE A 278       4.391  -1.565 -21.451  1.00150.42           C  
ATOM   1921  CD1 ILE A 278       3.872   0.061 -18.800  1.00150.42           C  
ATOM   1922  H   ILE A 278       5.584   2.429 -21.322  1.00 99.99           H  
ATOM   1923  N   PRO A 279       7.832  -1.251 -21.609  1.00176.52           N  
ATOM   1924  CA  PRO A 279       8.600  -2.055 -22.544  1.00176.52           C  
ATOM   1925  C   PRO A 279       7.651  -2.935 -23.347  1.00176.52           C  
ATOM   1926  O   PRO A 279       6.678  -3.469 -22.814  1.00176.52           O  
ATOM   1927  CB  PRO A 279       9.535  -2.876 -21.669  1.00176.52           C  
ATOM   1928  CG  PRO A 279       8.829  -2.995 -20.327  1.00176.52           C  
ATOM   1929  CD  PRO A 279       7.995  -1.732 -20.232  1.00176.52           C  
ATOM   1930  N   GLY A 280       7.958  -3.071 -24.636  1.00 77.62           N  
ATOM   1931  CA  GLY A 280       7.128  -3.767 -25.595  1.00 77.62           C  
ATOM   1932  C   GLY A 280       6.193  -2.843 -26.354  1.00 77.62           C  
ATOM   1933  O   GLY A 280       5.694  -3.283 -27.379  1.00 77.62           O  
ATOM   1934  H   GLY A 280       8.821  -2.650 -24.915  1.00 99.99           H  
ATOM   1935  N   VAL A 281       5.968  -1.590 -25.919  1.00117.86           N  
ATOM   1936  CA  VAL A 281       5.288  -0.593 -26.739  1.00117.86           C  
ATOM   1937  C   VAL A 281       6.363   0.130 -27.558  1.00117.86           C  
ATOM   1938  O   VAL A 281       7.251   0.781 -27.006  1.00117.86           O  
ATOM   1939  CB  VAL A 281       4.521   0.428 -25.870  1.00117.86           C  
ATOM   1940  CG1 VAL A 281       3.912   1.524 -26.765  1.00117.86           C  
ATOM   1941  CG2 VAL A 281       3.419  -0.242 -25.029  1.00117.86           C  
ATOM   1942  H   VAL A 281       6.287  -1.365 -24.998  1.00 99.99           H  
ATOM   1943  N   VAL A 282       6.238   0.024 -28.887  1.00 94.99           N  
ATOM   1944  CA  VAL A 282       7.076   0.687 -29.879  1.00 94.99           C  
ATOM   1945  C   VAL A 282       6.654   2.160 -29.984  1.00 94.99           C  
ATOM   1946  O   VAL A 282       7.488   3.055 -29.865  1.00 94.99           O  
ATOM   1947  CB  VAL A 282       6.873  -0.020 -31.254  1.00 94.99           C  
ATOM   1948  CG1 VAL A 282       7.650   0.644 -32.408  1.00 94.99           C  
ATOM   1949  CG2 VAL A 282       7.230  -1.514 -31.185  1.00 94.99           C  
ATOM   1950  H   VAL A 282       5.486  -0.575 -29.169  1.00 99.99           H  
ATOM   1951  N   ASP A 283       5.357   2.393 -30.238  1.00205.58           N  
ATOM   1952  CA  ASP A 283       4.782   3.677 -30.609  1.00205.58           C  
ATOM   1953  C   ASP A 283       3.286   3.675 -30.279  1.00205.58           C  
ATOM   1954  O   ASP A 283       2.666   2.618 -30.185  1.00205.58           O  
ATOM   1955  CB  ASP A 283       5.119   3.981 -32.095  1.00205.58           C  
ATOM   1956  CG  ASP A 283       5.066   5.462 -32.477  1.00205.58           C  
ATOM   1957  OD1 ASP A 283       4.021   6.097 -32.232  1.00205.58           O  
ATOM   1958  OD2 ASP A 283       6.078   5.959 -33.011  1.00205.58           O  
ATOM   1959  H   ASP A 283       4.781   1.579 -30.151  1.00 99.99           H  
ATOM   1960  N   THR A 284       2.707   4.872 -30.136  1.00198.49           N  
ATOM   1961  CA  THR A 284       1.292   5.108 -29.918  1.00198.49           C  
ATOM   1962  C   THR A 284       0.725   6.048 -30.962  1.00198.49           C  
ATOM   1963  O   THR A 284       1.372   7.006 -31.368  1.00198.49           O  
ATOM   1964  CB  THR A 284       1.067   5.638 -28.493  1.00198.49           C  
ATOM   1965  CG2 THR A 284       1.684   7.015 -28.181  1.00198.49           C  
ATOM   1966  OG1 THR A 284      -0.316   5.720 -28.198  1.00198.49           O  
ATOM   1967  H   THR A 284       3.351   5.637 -30.191  1.00 99.99           H  
ATOM   1968  HG1 THR A 284      -0.387   6.051 -27.313  1.00 99.99           H  
ATOM   1969  N   GLY A 285      -0.556   5.821 -31.249  1.00 88.71           N  
ATOM   1970  CA  GLY A 285      -1.566   6.684 -31.818  1.00 88.71           C  
ATOM   1971  C   GLY A 285      -1.300   8.177 -31.715  1.00 88.71           C  
ATOM   1972  O   GLY A 285      -1.454   8.875 -32.709  1.00 88.71           O  
ATOM   1973  H   GLY A 285      -0.772   4.876 -30.999  1.00 99.99           H  
ATOM   1974  N   LEU A 286      -1.035   8.664 -30.492  1.00 95.43           N  
ATOM   1975  CA  LEU A 286      -1.075  10.074 -30.124  1.00 95.43           C  
ATOM   1976  C   LEU A 286       0.134  10.826 -30.664  1.00 95.43           C  
ATOM   1977  O   LEU A 286       1.266  10.566 -30.261  1.00 95.43           O  
ATOM   1978  CB  LEU A 286      -1.080  10.201 -28.586  1.00 95.43           C  
ATOM   1979  CG  LEU A 286      -2.348   9.663 -27.904  1.00 95.43           C  
ATOM   1980  CD1 LEU A 286      -2.164   9.614 -26.391  1.00 95.43           C  
ATOM   1981  CD2 LEU A 286      -3.577  10.508 -28.222  1.00 95.43           C  
ATOM   1982  H   LEU A 286      -0.795   7.966 -29.817  1.00 99.99           H  
ATOM   1983  N   PHE A 287      -0.139  11.785 -31.554  1.00106.31           N  
ATOM   1984  CA  PHE A 287       0.838  12.741 -32.049  1.00106.31           C  
ATOM   1985  C   PHE A 287       0.503  14.072 -31.398  1.00106.31           C  
ATOM   1986  O   PHE A 287      -0.610  14.581 -31.523  1.00106.31           O  
ATOM   1987  CB  PHE A 287       0.700  12.923 -33.554  1.00106.31           C  
ATOM   1988  CG  PHE A 287       0.973  11.687 -34.370  1.00106.31           C  
ATOM   1989  CD1 PHE A 287       0.007  10.677 -34.458  1.00106.31           C  
ATOM   1990  CD2 PHE A 287       2.177  11.547 -35.075  1.00106.31           C  
ATOM   1991  CE1 PHE A 287       0.279   9.514 -35.200  1.00106.31           C  
ATOM   1992  CE2 PHE A 287       2.321  10.502 -35.997  1.00106.31           C  
ATOM   1993  CZ  PHE A 287       1.398   9.455 -36.033  1.00106.31           C  
ATOM   1994  H   PHE A 287      -1.086  11.810 -31.875  1.00 99.99           H  
ATOM   1995  N   ILE A 288       1.479  14.601 -30.667  1.00108.29           N  
ATOM   1996  CA  ILE A 288       1.322  15.719 -29.756  1.00108.29           C  
ATOM   1997  C   ILE A 288       2.418  16.723 -30.093  1.00108.29           C  
ATOM   1998  O   ILE A 288       3.599  16.375 -30.088  1.00108.29           O  
ATOM   1999  CB  ILE A 288       1.350  15.161 -28.315  1.00108.29           C  
ATOM   2000  CG1 ILE A 288       0.051  14.383 -27.985  1.00108.29           C  
ATOM   2001  CG2 ILE A 288       1.617  16.249 -27.267  1.00108.29           C  
ATOM   2002  CD1 ILE A 288       0.256  13.328 -26.903  1.00108.29           C  
ATOM   2003  H   ILE A 288       2.369  14.162 -30.790  1.00 99.99           H  
ATOM   2004  N   ASN A 289       2.004  17.958 -30.424  1.00 92.16           N  
ATOM   2005  CA  ASN A 289       2.862  19.101 -30.761  1.00 92.16           C  
ATOM   2006  C   ASN A 289       3.546  18.992 -32.133  1.00 92.16           C  
ATOM   2007  O   ASN A 289       4.309  19.877 -32.514  1.00 92.16           O  
ATOM   2008  CB  ASN A 289       3.817  19.511 -29.613  1.00 92.16           C  
ATOM   2009  CG  ASN A 289       3.059  20.005 -28.379  1.00 92.16           C  
ATOM   2010  ND2 ASN A 289       3.122  19.259 -27.275  1.00 92.16           N  
ATOM   2011  OD1 ASN A 289       2.404  21.043 -28.429  1.00 92.16           O  
ATOM   2012  H   ASN A 289       1.008  18.048 -30.423  1.00 99.99           H  
ATOM   2013  1HD ASN A 289       3.670  18.423 -27.272  1.00 99.99           H  
ATOM   2014  2HD ASN A 289       2.620  19.540 -26.457  1.00 99.99           H  
ATOM   2015  N   MET A 290       3.242  17.922 -32.880  1.00155.58           N  
ATOM   2016  CA  MET A 290       3.770  17.612 -34.197  1.00155.58           C  
ATOM   2017  C   MET A 290       3.154  18.540 -35.250  1.00155.58           C  
ATOM   2018  O   MET A 290       3.885  19.127 -36.047  1.00155.58           O  
ATOM   2019  CB  MET A 290       3.360  16.159 -34.506  1.00155.58           C  
ATOM   2020  CG  MET A 290       3.678  15.689 -35.937  1.00155.58           C  
ATOM   2021  SD  MET A 290       2.666  14.316 -36.503  1.00155.58           S  
ATOM   2022  CE  MET A 290       1.000  14.958 -36.312  1.00155.58           C  
ATOM   2023  H   MET A 290       2.584  17.313 -32.436  1.00 99.99           H  
ATOM   2024  N   ALA A 291       1.817  18.609 -35.290  1.00 64.72           N  
ATOM   2025  CA  ALA A 291       1.080  19.235 -36.370  1.00 64.72           C  
ATOM   2026  C   ALA A 291       1.034  20.750 -36.196  1.00 64.72           C  
ATOM   2027  O   ALA A 291       0.541  21.269 -35.191  1.00 64.72           O  
ATOM   2028  CB  ALA A 291      -0.330  18.655 -36.385  1.00 64.72           C  
ATOM   2029  H   ALA A 291       1.336  18.194 -34.516  1.00 99.99           H  
ATOM   2030  N   GLU A 292       1.568  21.436 -37.215  1.00 76.36           N  
ATOM   2031  CA  GLU A 292       1.620  22.883 -37.317  1.00 76.36           C  
ATOM   2032  C   GLU A 292       0.273  23.415 -37.824  1.00 76.36           C  
ATOM   2033  O   GLU A 292      -0.227  24.386 -37.261  1.00 76.36           O  
ATOM   2034  CB  GLU A 292       2.731  23.261 -38.321  1.00 76.36           C  
ATOM   2035  CG  GLU A 292       3.012  24.780 -38.388  1.00 76.36           C  
ATOM   2036  CD  GLU A 292       3.781  25.221 -39.634  1.00 76.36           C  
ATOM   2037  OE1 GLU A 292       3.670  24.528 -40.667  1.00 76.36           O  
ATOM   2038  OE2 GLU A 292       4.451  26.271 -39.539  1.00 76.36           O  
ATOM   2039  H   GLU A 292       1.947  20.858 -37.936  1.00 99.99           H  
ATOM   2040  N   ARG A 293      -0.306  22.782 -38.864  1.00 85.63           N  
ATOM   2041  CA  ARG A 293      -1.551  23.199 -39.508  1.00 85.63           C  
ATOM   2042  C   ARG A 293      -2.451  22.020 -39.865  1.00 85.63           C  
ATOM   2043  O   ARG A 293      -1.954  20.935 -40.155  1.00 85.63           O  
ATOM   2044  CB  ARG A 293      -1.288  24.118 -40.726  1.00 85.63           C  
ATOM   2045  CG  ARG A 293      -0.597  25.431 -40.344  1.00 85.63           C  
ATOM   2046  CD  ARG A 293      -0.580  26.492 -41.446  1.00 85.63           C  
ATOM   2047  NE  ARG A 293       0.080  27.695 -40.924  1.00 85.63           N  
ATOM   2048  CZ  ARG A 293      -0.508  28.650 -40.185  1.00 85.63           C  
ATOM   2049  NH1 ARG A 293      -1.835  28.671 -39.983  1.00 85.63           N  
ATOM   2050  NH2 ARG A 293       0.251  29.596 -39.621  1.00 85.63           N  
ATOM   2051  H   ARG A 293       0.190  21.972 -39.183  1.00 99.99           H  
ATOM   2052  HE  ARG A 293       1.048  27.805 -41.137  1.00 99.99           H  
ATOM   2053  1HH ARG A 293      -2.245  29.396 -39.431  1.00 99.99           H  
ATOM   2054  2HH ARG A 293      -2.412  27.962 -40.388  1.00 99.99           H  
ATOM   2055  1HH ARG A 293      -0.173  30.314 -39.068  1.00 99.99           H  
ATOM   2056  2HH ARG A 293       1.242  29.585 -39.751  1.00 99.99           H  
ATOM   2057  N   VAL A 294      -3.777  22.262 -39.886  1.00 65.43           N  
ATOM   2058  CA  VAL A 294      -4.780  21.369 -40.466  1.00 65.43           C  
ATOM   2059  C   VAL A 294      -5.633  22.123 -41.472  1.00 65.43           C  
ATOM   2060  O   VAL A 294      -6.122  23.217 -41.203  1.00 65.43           O  
ATOM   2061  CB  VAL A 294      -5.716  20.663 -39.457  1.00 65.43           C  
ATOM   2062  CG1 VAL A 294      -6.580  19.588 -40.154  1.00 65.43           C  
ATOM   2063  CG2 VAL A 294      -4.988  20.035 -38.292  1.00 65.43           C  
ATOM   2064  H   VAL A 294      -4.047  23.127 -39.461  1.00 99.99           H  
ATOM   2065  N   TYR A 295      -5.862  21.453 -42.598  1.00 73.27           N  
ATOM   2066  CA  TYR A 295      -6.736  21.847 -43.678  1.00 73.27           C  
ATOM   2067  C   TYR A 295      -7.967  20.959 -43.581  1.00 73.27           C  
ATOM   2068  O   TYR A 295      -7.876  19.760 -43.829  1.00 73.27           O  
ATOM   2069  CB  TYR A 295      -5.997  21.583 -44.996  1.00 73.27           C  
ATOM   2070  CG  TYR A 295      -4.839  22.540 -45.150  1.00 73.27           C  
ATOM   2071  CD1 TYR A 295      -3.631  22.308 -44.463  1.00 73.27           C  
ATOM   2072  CD2 TYR A 295      -5.003  23.715 -45.897  1.00 73.27           C  
ATOM   2073  CE1 TYR A 295      -2.585  23.247 -44.513  1.00 73.27           C  
ATOM   2074  CE2 TYR A 295      -3.956  24.643 -45.955  1.00 73.27           C  
ATOM   2075  CZ  TYR A 295      -2.748  24.418 -45.271  1.00 73.27           C  
ATOM   2076  OH  TYR A 295      -1.747  25.340 -45.332  1.00 73.27           O  
ATOM   2077  H   TYR A 295      -5.347  20.596 -42.644  1.00 99.99           H  
ATOM   2078  HH  TYR A 295      -2.026  26.074 -45.862  1.00 99.99           H  
ATOM   2079  N   PHE A 296      -9.102  21.553 -43.200  1.00 81.17           N  
ATOM   2080  CA  PHE A 296     -10.398  20.893 -43.165  1.00 81.17           C  
ATOM   2081  C   PHE A 296     -11.230  21.433 -44.320  1.00 81.17           C  
ATOM   2082  O   PHE A 296     -11.488  22.634 -44.367  1.00 81.17           O  
ATOM   2083  CB  PHE A 296     -11.127  21.238 -41.866  1.00 81.17           C  
ATOM   2084  CG  PHE A 296     -10.432  20.683 -40.649  1.00 81.17           C  
ATOM   2085  CD1 PHE A 296     -10.492  19.318 -40.348  1.00 81.17           C  
ATOM   2086  CD2 PHE A 296      -9.684  21.531 -39.831  1.00 81.17           C  
ATOM   2087  CE1 PHE A 296      -9.851  18.812 -39.213  1.00 81.17           C  
ATOM   2088  CE2 PHE A 296      -9.079  21.040 -38.658  1.00 81.17           C  
ATOM   2089  CZ  PHE A 296      -9.188  19.681 -38.333  1.00 81.17           C  
ATOM   2090  H   PHE A 296      -9.008  22.511 -42.929  1.00 99.99           H  
ATOM   2091  N   GLY A 297     -11.685  20.551 -45.218  1.00 40.26           N  
ATOM   2092  CA  GLY A 297     -12.683  20.868 -46.232  1.00 40.26           C  
ATOM   2093  C   GLY A 297     -14.067  20.647 -45.634  1.00 40.26           C  
ATOM   2094  O   GLY A 297     -14.355  19.540 -45.195  1.00 40.26           O  
ATOM   2095  H   GLY A 297     -11.291  19.633 -45.157  1.00 99.99           H  
ATOM   2096  N   MET A 298     -14.925  21.678 -45.623  1.00110.86           N  
ATOM   2097  CA  MET A 298     -16.242  21.623 -44.993  1.00110.86           C  
ATOM   2098  C   MET A 298     -17.371  21.545 -46.024  1.00110.86           C  
ATOM   2099  O   MET A 298     -17.134  21.726 -47.219  1.00110.86           O  
ATOM   2100  CB  MET A 298     -16.383  22.782 -43.986  1.00110.86           C  
ATOM   2101  CG  MET A 298     -15.528  22.553 -42.730  1.00110.86           C  
ATOM   2102  SD  MET A 298     -15.717  23.820 -41.455  1.00110.86           S  
ATOM   2103  CE  MET A 298     -14.482  23.222 -40.279  1.00110.86           C  
ATOM   2104  H   MET A 298     -14.610  22.510 -46.080  1.00 99.99           H  
ATOM   2105  N   GLN A 299     -18.586  21.195 -45.556  1.00 96.08           N  
ATOM   2106  CA  GLN A 299     -19.766  20.882 -46.375  1.00 96.08           C  
ATOM   2107  C   GLN A 299     -20.228  22.083 -47.207  1.00 96.08           C  
ATOM   2108  O   GLN A 299     -20.672  21.906 -48.341  1.00 96.08           O  
ATOM   2109  CB  GLN A 299     -20.978  20.456 -45.512  1.00 96.08           C  
ATOM   2110  CG  GLN A 299     -20.739  19.378 -44.444  1.00 96.08           C  
ATOM   2111  CD  GLN A 299     -20.386  20.000 -43.093  1.00 96.08           C  
ATOM   2112  NE2 GLN A 299     -21.376  20.150 -42.213  1.00 96.08           N  
ATOM   2113  OE1 GLN A 299     -19.237  20.352 -42.845  1.00 96.08           O  
ATOM   2114  H   GLN A 299     -18.632  21.160 -44.556  1.00 99.99           H  
ATOM   2115  1HE GLN A 299     -22.307  19.882 -42.464  1.00 99.99           H  
ATOM   2116  2HE GLN A 299     -21.182  20.528 -41.308  1.00 99.99           H  
ATOM   2117  N   ASP A 300     -20.081  23.295 -46.644  1.00 61.85           N  
ATOM   2118  CA  ASP A 300     -20.325  24.591 -47.283  1.00 61.85           C  
ATOM   2119  C   ASP A 300     -19.398  24.834 -48.500  1.00 61.85           C  
ATOM   2120  O   ASP A 300     -19.705  25.680 -49.335  1.00 61.85           O  
ATOM   2121  CB  ASP A 300     -20.168  25.717 -46.223  1.00 61.85           C  
ATOM   2122  CG  ASP A 300     -18.750  25.967 -45.675  1.00 61.85           C  
ATOM   2123  OD1 ASP A 300     -17.985  24.989 -45.549  1.00 61.85           O  
ATOM   2124  OD2 ASP A 300     -18.456  27.148 -45.395  1.00 61.85           O  
ATOM   2125  H   ASP A 300     -19.773  23.243 -45.695  1.00 99.99           H  
ATOM   2126  N   GLY A 301     -18.293  24.080 -48.603  1.00 32.46           N  
ATOM   2127  CA  GLY A 301     -17.299  24.142 -49.662  1.00 32.46           C  
ATOM   2128  C   GLY A 301     -16.095  25.016 -49.305  1.00 32.46           C  
ATOM   2129  O   GLY A 301     -15.135  25.049 -50.076  1.00 32.46           O  
ATOM   2130  H   GLY A 301     -18.198  23.429 -47.847  1.00 99.99           H  
ATOM   2131  N   SER A 302     -16.115  25.690 -48.140  1.00 89.32           N  
ATOM   2132  CA  SER A 302     -14.985  26.441 -47.606  1.00 89.32           C  
ATOM   2133  C   SER A 302     -13.951  25.446 -47.068  1.00 89.32           C  
ATOM   2134  O   SER A 302     -14.312  24.460 -46.424  1.00 89.32           O  
ATOM   2135  CB  SER A 302     -15.467  27.345 -46.454  1.00 89.32           C  
ATOM   2136  OG  SER A 302     -14.427  28.163 -45.955  1.00 89.32           O  
ATOM   2137  H   SER A 302     -16.982  25.646 -47.642  1.00 99.99           H  
ATOM   2138  HG  SER A 302     -14.799  28.684 -45.256  1.00 99.99           H  
ATOM   2139  N   VAL A 303     -12.669  25.731 -47.324  1.00113.23           N  
ATOM   2140  CA  VAL A 303     -11.552  25.025 -46.715  1.00113.23           C  
ATOM   2141  C   VAL A 303     -10.969  25.977 -45.664  1.00113.23           C  
ATOM   2142  O   VAL A 303     -10.640  27.126 -45.964  1.00113.23           O  
ATOM   2143  CB  VAL A 303     -10.539  24.576 -47.803  1.00113.23           C  
ATOM   2144  CG1 VAL A 303      -9.686  25.702 -48.426  1.00113.23           C  
ATOM   2145  CG2 VAL A 303      -9.638  23.439 -47.287  1.00113.23           C  
ATOM   2146  H   VAL A 303     -12.511  26.476 -47.973  1.00 99.99           H  
ATOM   2147  N   ASN A 304     -10.882  25.500 -44.416  1.00 60.77           N  
ATOM   2148  CA  ASN A 304     -10.323  26.251 -43.302  1.00 60.77           C  
ATOM   2149  C   ASN A 304      -8.886  25.760 -43.112  1.00 60.77           C  
ATOM   2150  O   ASN A 304      -8.667  24.569 -42.892  1.00 60.77           O  
ATOM   2151  CB  ASN A 304     -11.150  25.930 -42.029  1.00 60.77           C  
ATOM   2152  CG  ASN A 304     -11.090  27.040 -40.967  1.00 60.77           C  
ATOM   2153  ND2 ASN A 304      -9.899  27.426 -40.514  1.00 60.77           N  
ATOM   2154  OD1 ASN A 304     -12.122  27.523 -40.518  1.00 60.77           O  
ATOM   2155  H   ASN A 304     -11.230  24.572 -44.285  1.00 99.99           H  
ATOM   2156  1HD ASN A 304      -9.070  27.008 -40.882  1.00 99.99           H  
ATOM   2157  2HD ASN A 304      -9.843  28.131 -39.806  1.00 99.99           H  
ATOM   2158  N   MET A 305      -7.926  26.700 -43.116  1.00148.12           N  
ATOM   2159  CA  MET A 305      -6.597  26.478 -42.552  1.00148.12           C  
ATOM   2160  C   MET A 305      -6.709  26.812 -41.064  1.00148.12           C  
ATOM   2161  O   MET A 305      -7.000  27.955 -40.706  1.00148.12           O  
ATOM   2162  CB  MET A 305      -5.556  27.484 -43.087  1.00148.12           C  
ATOM   2163  CG  MET A 305      -5.352  27.559 -44.595  1.00148.12           C  
ATOM   2164  SD  MET A 305      -3.684  28.146 -45.023  1.00148.12           S  
ATOM   2165  CE  MET A 305      -3.515  29.609 -43.960  1.00148.12           C  
ATOM   2166  H   MET A 305      -8.165  27.579 -43.530  1.00 99.99           H  
ATOM   2167  N   ARG A 306      -6.462  25.834 -40.194  1.00115.76           N  
ATOM   2168  CA  ARG A 306      -6.192  26.084 -38.789  1.00115.76           C  
ATOM   2169  C   ARG A 306      -4.712  25.848 -38.544  1.00115.76           C  
ATOM   2170  O   ARG A 306      -4.059  25.068 -39.227  1.00115.76           O  
ATOM   2171  CB  ARG A 306      -6.987  25.126 -37.890  1.00115.76           C  
ATOM   2172  CG  ARG A 306      -8.472  25.507 -37.782  1.00115.76           C  
ATOM   2173  CD  ARG A 306      -9.320  24.678 -38.728  1.00115.76           C  
ATOM   2174  NE  ARG A 306     -10.751  24.760 -38.425  1.00115.76           N  
ATOM   2175  CZ  ARG A 306     -11.424  23.952 -37.588  1.00115.76           C  
ATOM   2176  NH1 ARG A 306     -10.824  22.972 -36.900  1.00115.76           N  
ATOM   2177  NH2 ARG A 306     -12.737  24.135 -37.420  1.00115.76           N  
ATOM   2178  H   ARG A 306      -6.471  24.900 -40.554  1.00 99.99           H  
ATOM   2179  HE  ARG A 306     -11.264  25.483 -38.883  1.00 99.99           H  
ATOM   2180  1HH ARG A 306     -11.359  22.390 -36.287  1.00 99.99           H  
ATOM   2181  2HH ARG A 306      -9.839  22.820 -37.000  1.00 99.99           H  
ATOM   2182  1HH ARG A 306     -13.248  23.540 -36.801  1.00 99.99           H  
ATOM   2183  2HH ARG A 306     -13.205  24.865 -37.913  1.00 99.99           H  
ATOM   2184  N   GLU A 307      -4.232  26.510 -37.498  1.00165.87           N  
ATOM   2185  CA  GLU A 307      -3.054  26.173 -36.726  1.00165.87           C  
ATOM   2186  C   GLU A 307      -3.569  25.858 -35.316  1.00165.87           C  
ATOM   2187  O   GLU A 307      -4.718  26.141 -34.990  1.00165.87           O  
ATOM   2188  CB  GLU A 307      -2.064  27.370 -36.759  1.00165.87           C  
ATOM   2189  CG  GLU A 307      -2.677  28.776 -36.531  1.00165.87           C  
ATOM   2190  CD  GLU A 307      -1.792  29.935 -36.993  1.00165.87           C  
ATOM   2191  OE1 GLU A 307      -0.581  29.896 -36.696  1.00165.87           O  
ATOM   2192  OE2 GLU A 307      -2.335  30.822 -37.688  1.00165.87           O  
ATOM   2193  H   GLU A 307      -4.784  27.312 -37.268  1.00 99.99           H  
ATOM   2194  N   LYS A 308      -2.716  25.334 -34.429  1.00446.51           N  
ATOM   2195  CA  LYS A 308      -2.876  25.631 -33.003  1.00446.51           C  
ATOM   2196  C   LYS A 308      -2.415  27.099 -32.860  1.00446.51           C  
ATOM   2197  O   LYS A 308      -1.376  27.430 -33.439  1.00446.51           O  
ATOM   2198  CB  LYS A 308      -2.027  24.648 -32.168  1.00446.51           C  
ATOM   2199  CG  LYS A 308      -0.487  24.761 -32.259  1.00446.51           C  
ATOM   2200  CD  LYS A 308       0.222  23.841 -31.261  1.00446.51           C  
ATOM   2201  CE  LYS A 308       0.269  22.373 -31.701  1.00446.51           C  
ATOM   2202  NZ  LYS A 308       0.285  21.495 -30.523  1.00446.51           N  
ATOM   2203  H   LYS A 308      -1.972  24.742 -34.747  1.00 99.99           H  
ATOM   2204  1HZ LYS A 308       0.319  20.502 -30.831  1.00 99.99           H  
ATOM   2205  2HZ LYS A 308       1.126  21.707 -29.945  1.00 99.99           H  
ATOM   2206  3HZ LYS A 308      -0.573  21.656 -29.959  1.00 99.99           H  
ATOM   2207  N   PRO A 309      -3.147  28.019 -32.196  1.00242.41           N  
ATOM   2208  CA  PRO A 309      -4.205  27.826 -31.185  1.00242.41           C  
ATOM   2209  C   PRO A 309      -5.691  27.826 -31.647  1.00242.41           C  
ATOM   2210  O   PRO A 309      -6.546  28.059 -30.793  1.00242.41           O  
ATOM   2211  CB  PRO A 309      -3.975  29.051 -30.273  1.00242.41           C  
ATOM   2212  CG  PRO A 309      -3.596  30.161 -31.239  1.00242.41           C  
ATOM   2213  CD  PRO A 309      -2.710  29.421 -32.228  1.00242.41           C  
ATOM   2214  N   PHE A 310      -6.051  27.599 -32.926  1.00 68.57           N  
ATOM   2215  CA  PHE A 310      -7.458  27.675 -33.384  1.00 68.57           C  
ATOM   2216  C   PHE A 310      -8.400  26.643 -32.761  1.00 68.57           C  
ATOM   2217  O   PHE A 310      -9.560  26.976 -32.511  1.00 68.57           O  
ATOM   2218  CB  PHE A 310      -7.601  27.562 -34.914  1.00 68.57           C  
ATOM   2219  CG  PHE A 310      -7.298  28.860 -35.615  1.00 68.57           C  
ATOM   2220  CD1 PHE A 310      -5.964  29.263 -35.796  1.00 68.57           C  
ATOM   2221  CD2 PHE A 310      -8.351  29.708 -36.013  1.00 68.57           C  
ATOM   2222  CE1 PHE A 310      -5.679  30.515 -36.368  1.00 68.57           C  
ATOM   2223  CE2 PHE A 310      -8.064  30.960 -36.587  1.00 68.57           C  
ATOM   2224  CZ  PHE A 310      -6.728  31.363 -36.765  1.00 68.57           C  
ATOM   2225  H   PHE A 310      -5.316  27.373 -33.566  1.00 99.99           H  
ATOM   2226  N   CYS A 311      -7.926  25.419 -32.502  1.00 93.36           N  
ATOM   2227  CA  CYS A 311      -8.723  24.415 -31.807  1.00 93.36           C  
ATOM   2228  C   CYS A 311      -8.642  24.637 -30.278  1.00 93.36           C  
ATOM   2229  O   CYS A 311      -7.750  25.390 -29.827  1.00 93.36           O  
ATOM   2230  CB  CYS A 311      -8.227  23.016 -32.226  1.00 93.36           C  
ATOM   2231  SG  CYS A 311      -9.584  21.831 -32.007  1.00 93.36           S  
ATOM   2232  OXT CYS A 311      -9.488  24.043 -29.573  1.00 93.36           O  
ATOM   2233  H   CYS A 311      -6.994  25.212 -32.804  1.00 99.99           H  
END
