# Supplementary material for: The immune response to RNA suppresses nucleic acid synthesis by limiting ribose 5-phosphate
Source: EMBO J. 2024 May 22;43(13):2636–60. doi: 10.1038/s44318-024-00100-w (PMC11217295; doi:10.1038/s44318-024-00100-w)
Supplement: Supplementary file 8 — Source data Fig. 7 [file 44318_2024_100_MOESM8_ESM.zip › SD7/Model Fig 7A_RPIA_dock3.pdb]

REMARK    File generated by Hex 8.0.0 on Thu Feb 27 12:44:18 2020.              
REMARK    Source: S:\MNHS-SPHPM-EPM\biostats-aspree\Galina\PKR_modelling\hsRPIA_
REMARK    Box_min: -18.136 6.692 -85.244                                        
REMARK    Box_max: 25.213 59.924 -40.131                                        
REMARK    Cube_min: -23.078 6.692 -89.304                                       
REMARK    Cube_max: 30.155 59.924 -36.071                                       
REMARK    Symmetry Type: Default                                                
REMARK    Symmetry Matrix: 1                                                    
ATOM      1  N   LYS A  77     -21.961  11.611 -46.258  1.00 95.75           N  
ATOM      2  CA  LYS A  77     -21.510  10.222 -46.026  1.00 95.75           C  
ATOM      3  C   LYS A  77     -20.155  10.214 -45.315  1.00 95.75           C  
ATOM      4  O   LYS A  77     -19.429  11.206 -45.364  1.00 95.75           O  
ATOM      5  CB  LYS A  77     -21.421   9.454 -47.359  1.00 95.75           C  
ATOM      6  CG  LYS A  77     -22.790   9.241 -48.032  1.00 95.75           C  
ATOM      7  CD  LYS A  77     -22.683   8.759 -49.486  1.00 95.75           C  
ATOM      8  CE  LYS A  77     -22.205   9.859 -50.452  1.00 95.75           C  
ATOM      9  NZ  LYS A  77     -22.208   9.390 -51.847  1.00 95.75           N  
ATOM     10  1H  LYS A  77     -22.882  11.599 -46.742  1.00 99.99           H  
ATOM     11  2H  LYS A  77     -22.056  12.102 -45.347  1.00 99.99           H  
ATOM     12  3H  LYS A  77     -21.266  12.107 -46.852  1.00 99.99           H  
ATOM     13  1HZ LYS A  77     -21.881  10.156 -52.470  1.00 99.99           H  
ATOM     14  2HZ LYS A  77     -21.572   8.573 -51.940  1.00 99.99           H  
ATOM     15  3HZ LYS A  77     -23.173   9.113 -52.118  1.00 99.99           H  
ATOM     16  N   ALA A  78     -19.805   9.077 -44.682  1.00 44.34           N  
ATOM     17  CA  ALA A  78     -18.520   8.835 -44.025  1.00 44.34           C  
ATOM     18  C   ALA A  78     -17.356   9.035 -44.999  1.00 44.34           C  
ATOM     19  O   ALA A  78     -16.551   9.938 -44.805  1.00 44.34           O  
ATOM     20  CB  ALA A  78     -18.502   7.410 -43.447  1.00 44.34           C  
ATOM     21  H   ALA A  78     -20.517   8.373 -44.690  1.00 99.99           H  
ATOM     22  N   GLU A  79     -17.334   8.246 -46.084  1.00114.05           N  
ATOM     23  CA  GLU A  79     -16.320   8.244 -47.137  1.00114.05           C  
ATOM     24  C   GLU A  79     -16.133   9.601 -47.827  1.00114.05           C  
ATOM     25  O   GLU A  79     -15.004   9.991 -48.118  1.00114.05           O  
ATOM     26  CB  GLU A  79     -16.686   7.130 -48.144  1.00114.05           C  
ATOM     27  CG  GLU A  79     -15.505   6.588 -48.971  1.00114.05           C  
ATOM     28  CD  GLU A  79     -14.478   5.784 -48.157  1.00114.05           C  
ATOM     29  OE1 GLU A  79     -14.630   5.689 -46.916  1.00114.05           O  
ATOM     30  OE2 GLU A  79     -13.537   5.275 -48.802  1.00114.05           O  
ATOM     31  H   GLU A  79     -18.112   7.618 -46.122  1.00 99.99           H  
ATOM     32  N   GLU A  80     -17.233  10.342 -48.017  1.00 70.28           N  
ATOM     33  CA  GLU A  80     -17.232  11.718 -48.496  1.00 70.28           C  
ATOM     34  C   GLU A  80     -16.500  12.654 -47.520  1.00 70.28           C  
ATOM     35  O   GLU A  80     -15.624  13.388 -47.964  1.00 70.28           O  
ATOM     36  CB  GLU A  80     -18.684  12.153 -48.748  1.00 70.28           C  
ATOM     37  CG  GLU A  80     -18.867  13.618 -49.195  1.00 70.28           C  
ATOM     38  CD  GLU A  80     -20.336  13.973 -49.420  1.00 70.28           C  
ATOM     39  OE1 GLU A  80     -21.184  13.415 -48.685  1.00 70.28           O  
ATOM     40  OE2 GLU A  80     -20.584  14.801 -50.321  1.00 70.28           O  
ATOM     41  H   GLU A  80     -18.092   9.877 -47.800  1.00 99.99           H  
ATOM     42  N   ALA A  81     -16.802  12.577 -46.209  1.00 37.07           N  
ATOM     43  CA  ALA A  81     -16.174  13.355 -45.136  1.00 37.07           C  
ATOM     44  C   ALA A  81     -14.662  13.105 -44.988  1.00 37.07           C  
ATOM     45  O   ALA A  81     -13.931  14.065 -44.741  1.00 37.07           O  
ATOM     46  CB  ALA A  81     -16.887  13.087 -43.800  1.00 37.07           C  
ATOM     47  H   ALA A  81     -17.526  11.916 -46.006  1.00 99.99           H  
ATOM     48  N   LYS A  82     -14.183  11.862 -45.215  1.00113.60           N  
ATOM     49  CA  LYS A  82     -12.751  11.534 -45.299  1.00113.60           C  
ATOM     50  C   LYS A  82     -12.087  12.257 -46.475  1.00113.60           C  
ATOM     51  O   LYS A  82     -10.981  12.775 -46.326  1.00113.60           O  
ATOM     52  CB  LYS A  82     -12.506  10.027 -45.546  1.00113.60           C  
ATOM     53  CG  LYS A  82     -12.523   9.087 -44.337  1.00113.60           C  
ATOM     54  CD  LYS A  82     -13.721   8.156 -44.359  1.00113.60           C  
ATOM     55  CE  LYS A  82     -13.764   7.116 -43.247  1.00113.60           C  
ATOM     56  NZ  LYS A  82     -14.914   6.225 -43.467  1.00113.60           N  
ATOM     57  H   LYS A  82     -14.877  11.151 -45.329  1.00 99.99           H  
ATOM     58  1HZ LYS A  82     -14.951   5.512 -42.712  1.00 99.99           H  
ATOM     59  2HZ LYS A  82     -15.790   6.783 -43.461  1.00 99.99           H  
ATOM     60  3HZ LYS A  82     -14.812   5.750 -44.387  1.00 99.99           H  
ATOM     61  N   LYS A  83     -12.769  12.275 -47.633  1.00137.81           N  
ATOM     62  CA  LYS A  83     -12.307  12.907 -48.860  1.00137.81           C  
ATOM     63  C   LYS A  83     -12.179  14.425 -48.678  1.00137.81           C  
ATOM     64  O   LYS A  83     -11.137  14.965 -49.041  1.00137.81           O  
ATOM     65  CB  LYS A  83     -13.247  12.547 -50.036  1.00137.81           C  
ATOM     66  CG  LYS A  83     -12.506  12.391 -51.374  1.00137.81           C  
ATOM     67  CD  LYS A  83     -12.080  13.706 -52.038  1.00137.81           C  
ATOM     68  CE  LYS A  83     -10.842  13.554 -52.912  1.00137.81           C  
ATOM     69  NZ  LYS A  83     -11.157  12.941 -54.212  1.00137.81           N  
ATOM     70  H   LYS A  83     -13.654  11.807 -47.600  1.00 99.99           H  
ATOM     71  1HZ LYS A  83     -10.288  12.857 -54.777  1.00 99.99           H  
ATOM     72  2HZ LYS A  83     -11.565  11.996 -54.060  1.00 99.99           H  
ATOM     73  3HZ LYS A  83     -11.842  13.537 -54.720  1.00 99.99           H  
ATOM     74  N   LEU A  84     -13.179  15.104 -48.078  1.00 55.68           N  
ATOM     75  CA  LEU A  84     -13.168  16.555 -47.844  1.00 55.68           C  
ATOM     76  C   LEU A  84     -11.991  16.994 -46.961  1.00 55.68           C  
ATOM     77  O   LEU A  84     -11.333  17.985 -47.273  1.00 55.68           O  
ATOM     78  CB  LEU A  84     -14.480  17.053 -47.188  1.00 55.68           C  
ATOM     79  CG  LEU A  84     -15.814  16.702 -47.879  1.00 55.68           C  
ATOM     80  CD1 LEU A  84     -16.966  17.524 -47.285  1.00 55.68           C  
ATOM     81  CD2 LEU A  84     -15.789  16.841 -49.405  1.00 55.68           C  
ATOM     82  H   LEU A  84     -13.958  14.545 -47.791  1.00 99.99           H  
ATOM     83  N   ALA A  85     -11.696  16.219 -45.904  1.00 31.49           N  
ATOM     84  CA  ALA A  85     -10.577  16.440 -44.990  1.00 31.49           C  
ATOM     85  C   ALA A  85      -9.223  16.166 -45.653  1.00 31.49           C  
ATOM     86  O   ALA A  85      -8.278  16.918 -45.425  1.00 31.49           O  
ATOM     87  CB  ALA A  85     -10.749  15.498 -43.802  1.00 31.49           C  
ATOM     88  H   ALA A  85     -12.317  15.447 -45.773  1.00 99.99           H  
ATOM     89  N   GLY A  86      -9.154  15.133 -46.510  1.00 26.20           N  
ATOM     90  CA  GLY A  86      -7.996  14.793 -47.324  1.00 26.20           C  
ATOM     91  C   GLY A  86      -7.686  15.869 -48.368  1.00 26.20           C  
ATOM     92  O   GLY A  86      -6.525  16.241 -48.515  1.00 26.20           O  
ATOM     93  H   GLY A  86      -9.989  14.583 -46.552  1.00 99.99           H  
ATOM     94  N   ARG A  87      -8.718  16.422 -49.035  1.00128.51           N  
ATOM     95  CA  ARG A  87      -8.598  17.495 -50.020  1.00128.51           C  
ATOM     96  C   ARG A  87      -8.143  18.811 -49.360  1.00128.51           C  
ATOM     97  O   ARG A  87      -7.283  19.497 -49.905  1.00128.51           O  
ATOM     98  CB  ARG A  87      -9.939  17.726 -50.738  1.00128.51           C  
ATOM     99  CG  ARG A  87      -9.790  18.581 -52.018  1.00128.51           C  
ATOM    100  CD  ARG A  87     -10.968  19.520 -52.271  1.00128.51           C  
ATOM    101  NE  ARG A  87     -12.214  18.762 -52.426  1.00128.51           N  
ATOM    102  CZ  ARG A  87     -13.361  18.970 -51.758  1.00128.51           C  
ATOM    103  NH1 ARG A  87     -13.485  19.946 -50.847  1.00128.51           N  
ATOM    104  NH2 ARG A  87     -14.407  18.180 -52.023  1.00128.51           N  
ATOM    105  H   ARG A  87      -9.610  16.035 -48.804  1.00 99.99           H  
ATOM    106  HE  ARG A  87     -12.210  18.016 -53.090  1.00 99.99           H  
ATOM    107  1HH ARG A  87     -14.352  20.075 -50.369  1.00 99.99           H  
ATOM    108  2HH ARG A  87     -12.709  20.544 -50.648  1.00 99.99           H  
ATOM    109  1HH ARG A  87     -15.271  18.315 -51.541  1.00 99.99           H  
ATOM    110  2HH ARG A  87     -14.324  17.453 -52.705  1.00 99.99           H  
ATOM    111  N   ALA A  88      -8.684  19.146 -48.178  1.00 29.19           N  
ATOM    112  CA  ALA A  88      -8.333  20.342 -47.412  1.00 29.19           C  
ATOM    113  C   ALA A  88      -6.878  20.315 -46.925  1.00 29.19           C  
ATOM    114  O   ALA A  88      -6.191  21.334 -47.003  1.00 29.19           O  
ATOM    115  CB  ALA A  88      -9.275  20.455 -46.208  1.00 29.19           C  
ATOM    116  H   ALA A  88      -9.370  18.502 -47.835  1.00 99.99           H  
ATOM    117  N   ALA A  89      -6.401  19.144 -46.474  1.00 36.29           N  
ATOM    118  CA  ALA A  89      -5.040  18.928 -45.991  1.00 36.29           C  
ATOM    119  C   ALA A  89      -3.995  19.069 -47.101  1.00 36.29           C  
ATOM    120  O   ALA A  89      -2.942  19.658 -46.849  1.00 36.29           O  
ATOM    121  CB  ALA A  89      -4.951  17.527 -45.387  1.00 36.29           C  
ATOM    122  H   ALA A  89      -7.063  18.393 -46.490  1.00 99.99           H  
ATOM    123  N   VAL A  90      -4.296  18.583 -48.323  1.00122.67           N  
ATOM    124  CA  VAL A  90      -3.429  18.784 -49.477  1.00122.67           C  
ATOM    125  C   VAL A  90      -3.380  20.261 -49.886  1.00122.67           C  
ATOM    126  O   VAL A  90      -2.287  20.801 -50.006  1.00122.67           O  
ATOM    127  CB  VAL A  90      -3.777  17.872 -50.678  1.00122.67           C  
ATOM    128  CG1 VAL A  90      -3.671  16.383 -50.327  1.00122.67           C  
ATOM    129  CG2 VAL A  90      -5.071  18.105 -51.458  1.00122.67           C  
ATOM    130  H   VAL A  90      -5.153  18.071 -48.409  1.00 99.99           H  
ATOM    131  N   GLU A  91      -4.534  20.934 -50.024  1.00 58.71           N  
ATOM    132  CA  GLU A  91      -4.651  22.322 -50.475  1.00 58.71           C  
ATOM    133  C   GLU A  91      -3.841  23.296 -49.612  1.00 58.71           C  
ATOM    134  O   GLU A  91      -3.127  24.141 -50.145  1.00 58.71           O  
ATOM    135  CB  GLU A  91      -6.129  22.741 -50.442  1.00 58.71           C  
ATOM    136  CG  GLU A  91      -6.953  22.195 -51.620  1.00 58.71           C  
ATOM    137  CD  GLU A  91      -8.455  22.426 -51.440  1.00 58.71           C  
ATOM    138  OE1 GLU A  91      -8.941  22.313 -50.292  1.00 58.71           O  
ATOM    139  OE2 GLU A  91      -9.106  22.695 -52.471  1.00 58.71           O  
ATOM    140  H   GLU A  91      -5.349  20.402 -49.789  1.00 99.99           H  
ATOM    141  N   ASN A  92      -3.953  23.152 -48.283  1.00 88.65           N  
ATOM    142  CA  ASN A  92      -3.363  24.068 -47.317  1.00 88.65           C  
ATOM    143  C   ASN A  92      -1.844  23.929 -47.236  1.00 88.65           C  
ATOM    144  O   ASN A  92      -1.151  24.928 -47.432  1.00 88.65           O  
ATOM    145  CB  ASN A  92      -3.992  23.835 -45.925  1.00 88.65           C  
ATOM    146  CG  ASN A  92      -5.444  24.313 -45.797  1.00 88.65           C  
ATOM    147  ND2 ASN A  92      -6.077  24.807 -46.864  1.00 88.65           N  
ATOM    148  OD1 ASN A  92      -6.008  24.247 -44.713  1.00 88.65           O  
ATOM    149  H   ASN A  92      -4.479  22.357 -47.980  1.00 99.99           H  
ATOM    150  1HD ASN A  92      -5.608  24.841 -47.746  1.00 99.99           H  
ATOM    151  2HD ASN A  92      -7.016  25.139 -46.775  1.00 99.99           H  
ATOM    152  N   HIS A  93      -1.328  22.723 -46.950  1.00153.49           N  
ATOM    153  CA  HIS A  93       0.057  22.565 -46.514  1.00153.49           C  
ATOM    154  C   HIS A  93       0.981  21.844 -47.478  1.00153.49           C  
ATOM    155  O   HIS A  93       2.193  21.953 -47.275  1.00153.49           O  
ATOM    156  CB  HIS A  93       0.095  21.906 -45.130  1.00153.49           C  
ATOM    157  CG  HIS A  93      -0.187  22.909 -44.057  1.00153.49           C  
ATOM    158  CD2 HIS A  93       0.555  23.991 -43.637  1.00153.49           C  
ATOM    159  ND1 HIS A  93      -1.365  22.950 -43.335  1.00153.49           N  
ATOM    160  CE1 HIS A  93      -1.288  24.018 -42.540  1.00153.49           C  
ATOM    161  NE2 HIS A  93      -0.156  24.698 -42.673  1.00153.49           N  
ATOM    162  H   HIS A  93      -1.929  21.929 -47.044  1.00 99.99           H  
ATOM    163  HD1 HIS A  93      -2.127  22.304 -43.393  1.00 99.99           H  
ATOM    164  N   VAL A  94       0.484  21.149 -48.517  1.00117.33           N  
ATOM    165  CA  VAL A  94       1.405  20.513 -49.452  1.00117.33           C  
ATOM    166  C   VAL A  94       2.094  21.569 -50.321  1.00117.33           C  
ATOM    167  O   VAL A  94       1.483  22.534 -50.781  1.00117.33           O  
ATOM    168  CB  VAL A  94       0.743  19.421 -50.313  1.00117.33           C  
ATOM    169  CG1 VAL A  94      -0.062  19.922 -51.539  1.00117.33           C  
ATOM    170  CG2 VAL A  94       1.844  18.439 -50.750  1.00117.33           C  
ATOM    171  H   VAL A  94      -0.507  21.072 -48.641  1.00 99.99           H  
ATOM    172  N   ARG A  95       3.391  21.357 -50.507  1.00142.49           N  
ATOM    173  CA  ARG A  95       4.273  22.227 -51.249  1.00142.49           C  
ATOM    174  C   ARG A  95       5.302  21.368 -51.959  1.00142.49           C  
ATOM    175  O   ARG A  95       5.815  20.413 -51.384  1.00142.49           O  
ATOM    176  CB  ARG A  95       4.817  23.336 -50.325  1.00142.49           C  
ATOM    177  CG  ARG A  95       6.144  23.960 -50.786  1.00142.49           C  
ATOM    178  CD  ARG A  95       6.667  25.043 -49.852  1.00142.49           C  
ATOM    179  NE  ARG A  95       5.834  26.242 -49.928  1.00142.49           N  
ATOM    180  CZ  ARG A  95       5.966  27.313 -49.132  1.00142.49           C  
ATOM    181  NH1 ARG A  95       6.924  27.363 -48.195  1.00142.49           N  
ATOM    182  NH2 ARG A  95       5.126  28.343 -49.277  1.00142.49           N  
ATOM    183  H   ARG A  95       3.738  20.522 -50.081  1.00 99.99           H  
ATOM    184  HE  ARG A  95       5.122  26.252 -50.624  1.00 99.99           H  
ATOM    185  1HH ARG A  95       7.010  28.170 -47.609  1.00 99.99           H  
ATOM    186  2HH ARG A  95       7.554  26.597 -48.082  1.00 99.99           H  
ATOM    187  1HH ARG A  95       5.213  29.146 -48.689  1.00 99.99           H  
ATOM    188  2HH ARG A  95       4.408  28.308 -49.973  1.00 99.99           H  
ATOM    189  N   ASN A  96       5.637  21.756 -53.196  1.00 46.08           N  
ATOM    190  CA  ASN A  96       6.727  21.201 -53.989  1.00 46.08           C  
ATOM    191  C   ASN A  96       8.076  21.351 -53.269  1.00 46.08           C  
ATOM    192  O   ASN A  96       8.297  22.328 -52.555  1.00 46.08           O  
ATOM    193  CB  ASN A  96       6.757  21.850 -55.391  1.00 46.08           C  
ATOM    194  CG  ASN A  96       7.125  23.342 -55.419  1.00 46.08           C  
ATOM    195  ND2 ASN A  96       7.862  23.758 -56.448  1.00 46.08           N  
ATOM    196  OD1 ASN A  96       6.795  24.104 -54.511  1.00 46.08           O  
ATOM    197  H   ASN A  96       5.060  22.488 -53.560  1.00 99.99           H  
ATOM    198  1HD ASN A  96       8.125  23.109 -57.162  1.00 99.99           H  
ATOM    199  2HD ASN A  96       8.147  24.714 -56.501  1.00 99.99           H  
ATOM    200  N   ASN A  97       8.973  20.376 -53.444  1.00 58.62           N  
ATOM    201  CA  ASN A  97      10.301  20.334 -52.823  1.00 58.62           C  
ATOM    202  C   ASN A  97      10.219  19.988 -51.329  1.00 58.62           C  
ATOM    203  O   ASN A  97      11.219  20.125 -50.624  1.00 58.62           O  
ATOM    204  CB  ASN A  97      11.163  21.600 -53.083  1.00 58.62           C  
ATOM    205  CG  ASN A  97      11.137  22.085 -54.534  1.00 58.62           C  
ATOM    206  ND2 ASN A  97      10.810  23.361 -54.743  1.00 58.62           N  
ATOM    207  OD1 ASN A  97      11.356  21.303 -55.457  1.00 58.62           O  
ATOM    208  H   ASN A  97       8.669  19.644 -54.053  1.00 99.99           H  
ATOM    209  1HD ASN A  97      10.620  23.957 -53.963  1.00 99.99           H  
ATOM    210  2HD ASN A  97      10.757  23.713 -55.677  1.00 99.99           H  
ATOM    211  N   GLN A  98       9.039  19.558 -50.847  1.00 73.42           N  
ATOM    212  CA  GLN A  98       8.868  19.050 -49.505  1.00 73.42           C  
ATOM    213  C   GLN A  98       8.850  17.536 -49.548  1.00 73.42           C  
ATOM    214  O   GLN A  98       8.325  16.880 -50.451  1.00 73.42           O  
ATOM    215  CB  GLN A  98       7.556  19.509 -48.850  1.00 73.42           C  
ATOM    216  CG  GLN A  98       7.586  20.998 -48.470  1.00 73.42           C  
ATOM    217  CD  GLN A  98       6.412  21.451 -47.597  1.00 73.42           C  
ATOM    218  NE2 GLN A  98       5.359  20.641 -47.464  1.00 73.42           N  
ATOM    219  OE1 GLN A  98       6.460  22.543 -47.033  1.00 73.42           O  
ATOM    220  H   GLN A  98       8.263  19.607 -51.480  1.00 99.99           H  
ATOM    221  1HE GLN A  98       5.339  19.770 -47.955  1.00 99.99           H  
ATOM    222  2HE GLN A  98       4.598  20.910 -46.875  1.00 99.99           H  
ATOM    223  N   VAL A  99       9.423  17.023 -48.474  1.00142.94           N  
ATOM    224  CA  VAL A  99       9.426  15.652 -48.063  1.00142.94           C  
ATOM    225  C   VAL A  99       8.155  15.480 -47.201  1.00142.94           C  
ATOM    226  O   VAL A  99       7.935  16.252 -46.266  1.00142.94           O  
ATOM    227  CB  VAL A  99      10.757  15.480 -47.283  1.00142.94           C  
ATOM    228  CG1 VAL A  99      11.994  15.491 -48.198  1.00142.94           C  
ATOM    229  CG2 VAL A  99      11.050  16.560 -46.238  1.00142.94           C  
ATOM    230  H   VAL A  99       9.890  17.723 -47.931  1.00 99.99           H  
ATOM    231  N   LEU A 100       7.288  14.507 -47.536  1.00 79.70           N  
ATOM    232  CA  LEU A 100       6.057  14.240 -46.788  1.00 79.70           C  
ATOM    233  C   LEU A 100       6.122  12.886 -46.084  1.00 79.70           C  
ATOM    234  O   LEU A 100       6.507  11.892 -46.684  1.00 79.70           O  
ATOM    235  CB  LEU A 100       4.808  14.212 -47.692  1.00 79.70           C  
ATOM    236  CG  LEU A 100       4.449  15.462 -48.521  1.00 79.70           C  
ATOM    237  CD1 LEU A 100       2.917  15.523 -48.654  1.00 79.70           C  
ATOM    238  CD2 LEU A 100       5.035  16.803 -48.049  1.00 79.70           C  
ATOM    239  H   LEU A 100       7.526  13.962 -48.340  1.00 99.99           H  
ATOM    240  N   GLY A 101       5.634  12.824 -44.842  1.00 45.93           N  
ATOM    241  CA  GLY A 101       5.213  11.584 -44.215  1.00 45.93           C  
ATOM    242  C   GLY A 101       3.797  11.278 -44.698  1.00 45.93           C  
ATOM    243  O   GLY A 101       2.931  12.150 -44.657  1.00 45.93           O  
ATOM    244  H   GLY A 101       5.572  13.694 -44.350  1.00 99.99           H  
ATOM    245  N   ILE A 102       3.553  10.042 -45.140  1.00183.92           N  
ATOM    246  CA  ILE A 102       2.217   9.574 -45.471  1.00183.92           C  
ATOM    247  C   ILE A 102       1.930   8.401 -44.538  1.00183.92           C  
ATOM    248  O   ILE A 102       2.650   7.411 -44.495  1.00183.92           O  
ATOM    249  CB  ILE A 102       2.016   9.327 -46.991  1.00183.92           C  
ATOM    250  CG1 ILE A 102       2.912   8.234 -47.596  1.00183.92           C  
ATOM    251  CG2 ILE A 102       2.138  10.636 -47.792  1.00183.92           C  
ATOM    252  CD1 ILE A 102       2.225   6.870 -47.646  1.00183.92           C  
ATOM    253  H   ILE A 102       4.346   9.438 -45.236  1.00 99.99           H  
ATOM    254  N   GLY A 103       0.870   8.587 -43.757  1.00 58.91           N  
ATOM    255  CA  GLY A 103       0.236   7.675 -42.836  1.00 58.91           C  
ATOM    256  C   GLY A 103      -0.428   6.455 -43.459  1.00 58.91           C  
ATOM    257  O   GLY A 103      -0.233   6.154 -44.635  1.00 58.91           O  
ATOM    258  H   GLY A 103       0.516   9.516 -43.882  1.00 99.99           H  
ATOM    259  N   SER A 104      -1.282   5.797 -42.664  1.00108.67           N  
ATOM    260  CA  SER A 104      -2.100   4.658 -43.070  1.00108.67           C  
ATOM    261  C   SER A 104      -3.575   4.871 -42.673  1.00108.67           C  
ATOM    262  O   SER A 104      -3.902   5.871 -42.035  1.00108.67           O  
ATOM    263  CB  SER A 104      -1.444   3.377 -42.533  1.00108.67           C  
ATOM    264  OG  SER A 104      -2.032   2.226 -43.103  1.00108.67           O  
ATOM    265  H   SER A 104      -1.328   6.152 -41.729  1.00 99.99           H  
ATOM    266  HG  SER A 104      -1.584   1.477 -42.732  1.00 99.99           H  
ATOM    267  N   GLY A 105      -4.471   3.958 -43.083  1.00 52.06           N  
ATOM    268  CA  GLY A 105      -5.914   4.002 -42.825  1.00 52.06           C  
ATOM    269  C   GLY A 105      -6.730   4.508 -44.008  1.00 52.06           C  
ATOM    270  O   GLY A 105      -6.175   5.007 -44.982  1.00 52.06           O  
ATOM    271  H   GLY A 105      -4.067   3.204 -43.603  1.00 99.99           H  
ATOM    272  N   SER A 106      -8.065   4.385 -43.913  1.00 87.01           N  
ATOM    273  CA  SER A 106      -9.029   4.744 -44.954  1.00 87.01           C  
ATOM    274  C   SER A 106      -9.013   6.240 -45.286  1.00 87.01           C  
ATOM    275  O   SER A 106      -9.162   6.580 -46.457  1.00 87.01           O  
ATOM    276  CB  SER A 106     -10.454   4.320 -44.534  1.00 87.01           C  
ATOM    277  OG  SER A 106     -11.411   4.541 -45.554  1.00 87.01           O  
ATOM    278  H   SER A 106      -8.373   4.014 -43.036  1.00 99.99           H  
ATOM    279  HG  SER A 106     -12.247   4.256 -45.212  1.00 99.99           H  
ATOM    280  N   THR A 107      -8.820   7.132 -44.297  1.00109.71           N  
ATOM    281  CA  THR A 107      -8.856   8.578 -44.530  1.00109.71           C  
ATOM    282  C   THR A 107      -7.667   9.046 -45.372  1.00109.71           C  
ATOM    283  O   THR A 107      -7.878   9.847 -46.280  1.00109.71           O  
ATOM    284  CB  THR A 107      -8.921   9.375 -43.207  1.00109.71           C  
ATOM    285  CG2 THR A 107      -9.278  10.854 -43.427  1.00109.71           C  
ATOM    286  OG1 THR A 107      -9.960   8.866 -42.407  1.00109.71           O  
ATOM    287  H   THR A 107      -8.649   6.765 -43.383  1.00 99.99           H  
ATOM    288  HG1 THR A 107      -9.967   9.379 -41.611  1.00 99.99           H  
ATOM    289  N   ILE A 108      -6.453   8.517 -45.143  1.00130.15           N  
ATOM    290  CA  ILE A 108      -5.308   8.869 -45.978  1.00130.15           C  
ATOM    291  C   ILE A 108      -5.271   8.085 -47.294  1.00130.15           C  
ATOM    292  O   ILE A 108      -4.633   8.570 -48.220  1.00130.15           O  
ATOM    293  CB  ILE A 108      -3.984   8.707 -45.209  1.00130.15           C  
ATOM    294  CG1 ILE A 108      -2.906   9.606 -45.860  1.00130.15           C  
ATOM    295  CG2 ILE A 108      -3.547   7.248 -45.064  1.00130.15           C  
ATOM    296  CD1 ILE A 108      -1.523   9.460 -45.283  1.00130.15           C  
ATOM    297  H   ILE A 108      -6.354   7.876 -44.381  1.00 99.99           H  
ATOM    298  N   VAL A 109      -5.984   6.955 -47.447  1.00 45.91           N  
ATOM    299  CA  VAL A 109      -6.178   6.311 -48.755  1.00 45.91           C  
ATOM    300  C   VAL A 109      -6.803   7.295 -49.775  1.00 45.91           C  
ATOM    301  O   VAL A 109      -6.395   7.291 -50.936  1.00 45.91           O  
ATOM    302  CB  VAL A 109      -6.973   4.985 -48.608  1.00 45.91           C  
ATOM    303  CG1 VAL A 109      -7.427   4.373 -49.949  1.00 45.91           C  
ATOM    304  CG2 VAL A 109      -6.202   3.925 -47.792  1.00 45.91           C  
ATOM    305  H   VAL A 109      -6.386   6.562 -46.617  1.00 99.99           H  
ATOM    306  N   HIS A 110      -7.693   8.203 -49.320  1.00 62.79           N  
ATOM    307  CA  HIS A 110      -8.215   9.326 -50.106  1.00 62.79           C  
ATOM    308  C   HIS A 110      -7.139  10.362 -50.428  1.00 62.79           C  
ATOM    309  O   HIS A 110      -7.077  10.831 -51.564  1.00 62.79           O  
ATOM    310  CB  HIS A 110      -9.319  10.088 -49.350  1.00 62.79           C  
ATOM    311  CG  HIS A 110     -10.554   9.300 -49.061  1.00 62.79           C  
ATOM    312  CD2 HIS A 110     -11.736   9.195 -49.751  1.00 62.79           C  
ATOM    313  ND1 HIS A 110     -10.674   8.464 -47.972  1.00 62.79           N  
ATOM    314  CE1 HIS A 110     -11.889   7.925 -48.027  1.00 62.79           C  
ATOM    315  NE2 HIS A 110     -12.592   8.334 -49.074  1.00 62.79           N  
ATOM    316  H   HIS A 110      -7.988   8.059 -48.373  1.00 99.99           H  
ATOM    317  HD1 HIS A 110      -9.985   8.287 -47.270  1.00 99.99           H  
ATOM    318  N   ALA A 111      -6.314  10.723 -49.428  1.00 51.51           N  
ATOM    319  CA  ALA A 111      -5.257  11.716 -49.558  1.00 51.51           C  
ATOM    320  C   ALA A 111      -4.183  11.273 -50.554  1.00 51.51           C  
ATOM    321  O   ALA A 111      -3.806  12.088 -51.385  1.00 51.51           O  
ATOM    322  CB  ALA A 111      -4.625  12.015 -48.194  1.00 51.51           C  
ATOM    323  H   ALA A 111      -6.474  10.255 -48.557  1.00 99.99           H  
ATOM    324  N   VAL A 112      -3.730  10.005 -50.535  1.00 84.61           N  
ATOM    325  CA  VAL A 112      -2.702   9.489 -51.446  1.00 84.61           C  
ATOM    326  C   VAL A 112      -3.066   9.673 -52.933  1.00 84.61           C  
ATOM    327  O   VAL A 112      -2.229  10.160 -53.690  1.00 84.61           O  
ATOM    328  CB  VAL A 112      -2.325   8.019 -51.126  1.00 84.61           C  
ATOM    329  CG1 VAL A 112      -1.301   7.512 -52.145  1.00 84.61           C  
ATOM    330  CG2 VAL A 112      -1.710   7.841 -49.728  1.00 84.61           C  
ATOM    331  H   VAL A 112      -4.147   9.412 -49.845  1.00 99.99           H  
ATOM    332  N   GLN A 113      -4.306   9.334 -53.333  1.00 56.09           N  
ATOM    333  CA  GLN A 113      -4.823   9.565 -54.683  1.00 56.09           C  
ATOM    334  C   GLN A 113      -4.854  11.056 -55.030  1.00 56.09           C  
ATOM    335  O   GLN A 113      -4.551  11.433 -56.159  1.00 56.09           O  
ATOM    336  CB  GLN A 113      -6.246   8.991 -54.821  1.00 56.09           C  
ATOM    337  CG  GLN A 113      -6.862   9.213 -56.223  1.00 56.09           C  
ATOM    338  CD  GLN A 113      -8.182   8.475 -56.398  1.00 56.09           C  
ATOM    339  NE2 GLN A 113      -9.284   9.224 -56.423  1.00 56.09           N  
ATOM    340  OE1 GLN A 113      -8.207   7.255 -56.537  1.00 56.09           O  
ATOM    341  H   GLN A 113      -4.877   8.899 -52.634  1.00 99.99           H  
ATOM    342  1HE GLN A 113      -9.215  10.214 -56.299  1.00 99.99           H  
ATOM    343  2HE GLN A 113     -10.175   8.790 -56.563  1.00 99.99           H  
ATOM    344  N   ARG A 114      -5.213  11.900 -54.055  1.00184.64           N  
ATOM    345  CA  ARG A 114      -5.236  13.345 -54.194  1.00184.64           C  
ATOM    346  C   ARG A 114      -3.849  13.959 -54.397  1.00184.64           C  
ATOM    347  O   ARG A 114      -3.739  14.838 -55.251  1.00184.64           O  
ATOM    348  CB  ARG A 114      -5.928  13.981 -52.971  1.00184.64           C  
ATOM    349  CG  ARG A 114      -7.450  14.052 -53.122  1.00184.64           C  
ATOM    350  CD  ARG A 114      -7.868  15.065 -54.196  1.00184.64           C  
ATOM    351  NE  ARG A 114      -7.472  16.427 -53.825  1.00184.64           N  
ATOM    352  CZ  ARG A 114      -7.641  17.499 -54.609  1.00184.64           C  
ATOM    353  NH1 ARG A 114      -8.265  17.397 -55.793  1.00184.64           N  
ATOM    354  NH2 ARG A 114      -7.177  18.687 -54.207  1.00184.64           N  
ATOM    355  H   ARG A 114      -5.474  11.465 -53.192  1.00 99.99           H  
ATOM    356  HE  ARG A 114      -7.049  16.543 -52.929  1.00 99.99           H  
ATOM    357  1HH ARG A 114      -8.382  18.209 -56.366  1.00 99.99           H  
ATOM    358  2HH ARG A 114      -8.609  16.512 -56.103  1.00 99.99           H  
ATOM    359  1HH ARG A 114      -7.300  19.493 -54.787  1.00 99.99           H  
ATOM    360  2HH ARG A 114      -6.708  18.770 -53.328  1.00 99.99           H  
ATOM    361  N   ILE A 115      -2.801  13.469 -53.702  1.00105.85           N  
ATOM    362  CA  ILE A 115      -1.401  13.812 -53.984  1.00105.85           C  
ATOM    363  C   ILE A 115      -1.059  13.347 -55.417  1.00105.85           C  
ATOM    364  O   ILE A 115      -0.431  14.105 -56.147  1.00105.85           O  
ATOM    365  CB  ILE A 115      -0.372  13.191 -52.978  1.00105.85           C  
ATOM    366  CG1 ILE A 115      -0.269  13.707 -51.525  1.00105.85           C  
ATOM    367  CG2 ILE A 115       1.080  13.376 -53.495  1.00105.85           C  
ATOM    368  CD1 ILE A 115      -1.510  13.723 -50.649  1.00105.85           C  
ATOM    369  H   ILE A 115      -3.033  12.838 -52.960  1.00 99.99           H  
ATOM    370  N   ALA A 116      -1.477  12.129 -55.815  1.00 36.28           N  
ATOM    371  CA  ALA A 116      -1.209  11.500 -57.113  1.00 36.28           C  
ATOM    372  C   ALA A 116      -1.637  12.363 -58.290  1.00 36.28           C  
ATOM    373  O   ALA A 116      -0.852  12.568 -59.210  1.00 36.28           O  
ATOM    374  CB  ALA A 116      -1.965  10.176 -57.217  1.00 36.28           C  
ATOM    375  H   ALA A 116      -2.017  11.656 -55.118  1.00 99.99           H  
ATOM    376  N   GLU A 117      -2.874  12.882 -58.204  1.00 38.81           N  
ATOM    377  CA  GLU A 117      -3.488  13.819 -59.132  1.00 38.81           C  
ATOM    378  C   GLU A 117      -2.593  15.023 -59.398  1.00 38.81           C  
ATOM    379  O   GLU A 117      -2.294  15.313 -60.554  1.00 38.81           O  
ATOM    380  CB  GLU A 117      -4.866  14.261 -58.627  1.00 38.81           C  
ATOM    381  CG  GLU A 117      -5.964  13.198 -58.819  1.00 38.81           C  
ATOM    382  CD  GLU A 117      -7.345  13.695 -58.382  1.00 38.81           C  
ATOM    383  OE1 GLU A 117      -7.511  14.926 -58.225  1.00 38.81           O  
ATOM    384  OE2 GLU A 117      -8.224  12.824 -58.207  1.00 38.81           O  
ATOM    385  H   GLU A 117      -3.373  12.553 -57.402  1.00 99.99           H  
ATOM    386  N   ARG A 118      -2.133  15.680 -58.327  1.00187.20           N  
ATOM    387  CA  ARG A 118      -1.299  16.868 -58.429  1.00187.20           C  
ATOM    388  C   ARG A 118       0.193  16.579 -58.669  1.00187.20           C  
ATOM    389  O   ARG A 118       0.892  17.486 -59.115  1.00187.20           O  
ATOM    390  CB  ARG A 118      -1.541  17.773 -57.211  1.00187.20           C  
ATOM    391  CG  ARG A 118      -1.300  17.155 -55.839  1.00187.20           C  
ATOM    392  CD  ARG A 118      -1.812  18.084 -54.735  1.00187.20           C  
ATOM    393  NE  ARG A 118      -1.808  17.459 -53.414  1.00187.20           N  
ATOM    394  CZ  ARG A 118      -0.731  17.100 -52.705  1.00187.20           C  
ATOM    395  NH1 ARG A 118       0.479  17.052 -53.262  1.00187.20           N  
ATOM    396  NH2 ARG A 118      -0.870  16.784 -51.417  1.00187.20           N  
ATOM    397  H   ARG A 118      -2.394  15.315 -57.433  1.00 99.99           H  
ATOM    398  HE  ARG A 118      -2.698  17.284 -52.998  1.00 99.99           H  
ATOM    399  1HH ARG A 118       1.272  16.781 -52.716  1.00 99.99           H  
ATOM    400  2HH ARG A 118       0.595  17.288 -54.228  1.00 99.99           H  
ATOM    401  1HH ARG A 118      -0.071  16.514 -50.878  1.00 99.99           H  
ATOM    402  2HH ARG A 118      -1.774  16.816 -50.990  1.00 99.99           H  
ATOM    403  N   VAL A 119       0.673  15.336 -58.485  1.00 35.40           N  
ATOM    404  CA  VAL A 119       1.992  14.913 -58.962  1.00 35.40           C  
ATOM    405  C   VAL A 119       1.969  14.710 -60.490  1.00 35.40           C  
ATOM    406  O   VAL A 119       2.921  15.121 -61.151  1.00 35.40           O  
ATOM    407  CB  VAL A 119       2.495  13.652 -58.208  1.00 35.40           C  
ATOM    408  CG1 VAL A 119       3.766  13.034 -58.834  1.00 35.40           C  
ATOM    409  CG2 VAL A 119       2.815  13.981 -56.740  1.00 35.40           C  
ATOM    410  H   VAL A 119       0.076  14.698 -57.997  1.00 99.99           H  
ATOM    411  N   LYS A 120       0.879  14.153 -61.054  1.00105.32           N  
ATOM    412  CA  LYS A 120       0.688  13.995 -62.501  1.00105.32           C  
ATOM    413  C   LYS A 120       0.537  15.358 -63.189  1.00105.32           C  
ATOM    414  O   LYS A 120       1.149  15.576 -64.233  1.00105.32           O  
ATOM    415  CB  LYS A 120      -0.605  13.217 -62.803  1.00105.32           C  
ATOM    416  CG  LYS A 120      -0.603  11.722 -62.456  1.00105.32           C  
ATOM    417  CD  LYS A 120      -1.961  11.059 -62.765  1.00105.32           C  
ATOM    418  CE  LYS A 120      -3.118  11.613 -61.923  1.00105.32           C  
ATOM    419  NZ  LYS A 120      -4.417  11.023 -62.272  1.00105.32           N  
ATOM    420  H   LYS A 120       0.182  13.840 -60.408  1.00 99.99           H  
ATOM    421  1HZ LYS A 120      -5.159  11.436 -61.671  1.00 99.99           H  
ATOM    422  2HZ LYS A 120      -4.631  11.223 -63.272  1.00 99.99           H  
ATOM    423  3HZ LYS A 120      -4.383   9.996 -62.123  1.00 99.99           H  
ATOM    424  N   GLN A 121      -0.255  16.271 -62.587  1.00116.72           N  
ATOM    425  CA  GLN A 121      -0.441  17.652 -63.041  1.00116.72           C  
ATOM    426  C   GLN A 121       0.880  18.443 -63.014  1.00116.72           C  
ATOM    427  O   GLN A 121       1.003  19.430 -63.738  1.00116.72           O  
ATOM    428  CB  GLN A 121      -1.598  18.329 -62.237  1.00116.72           C  
ATOM    429  CG  GLN A 121      -1.235  19.402 -61.185  1.00116.72           C  
ATOM    430  CD  GLN A 121      -2.464  19.953 -60.453  1.00116.72           C  
ATOM    431  NE2 GLN A 121      -3.112  20.955 -61.044  1.00116.72           N  
ATOM    432  OE1 GLN A 121      -2.818  19.518 -59.362  1.00116.72           O  
ATOM    433  H   GLN A 121      -0.729  15.931 -61.774  1.00 99.99           H  
ATOM    434  1HE GLN A 121      -2.772  21.326 -61.907  1.00 99.99           H  
ATOM    435  2HE GLN A 121      -3.936  21.329 -60.620  1.00 99.99           H  
ATOM    436  N   GLU A 122       1.852  17.999 -62.195  1.00118.37           N  
ATOM    437  CA  GLU A 122       3.236  18.466 -62.113  1.00118.37           C  
ATOM    438  C   GLU A 122       3.369  19.785 -61.334  1.00118.37           C  
ATOM    439  O   GLU A 122       4.472  20.292 -61.145  1.00118.37           O  
ATOM    440  CB  GLU A 122       3.925  18.420 -63.495  1.00118.37           C  
ATOM    441  CG  GLU A 122       5.461  18.538 -63.489  1.00118.37           C  
ATOM    442  CD  GLU A 122       5.998  18.652 -64.912  1.00118.37           C  
ATOM    443  OE1 GLU A 122       5.652  19.659 -65.567  1.00118.37           O  
ATOM    444  OE2 GLU A 122       6.735  17.729 -65.322  1.00118.37           O  
ATOM    445  H   GLU A 122       1.523  17.264 -61.599  1.00 99.99           H  
ATOM    446  N   ASN A 123       2.244  20.321 -60.830  1.00100.72           N  
ATOM    447  CA  ASN A 123       2.218  21.471 -59.938  1.00100.72           C  
ATOM    448  C   ASN A 123       2.788  21.096 -58.556  1.00100.72           C  
ATOM    449  O   ASN A 123       3.257  21.983 -57.847  1.00100.72           O  
ATOM    450  CB  ASN A 123       0.763  21.983 -59.820  1.00100.72           C  
ATOM    451  CG  ASN A 123       0.659  23.355 -59.150  1.00100.72           C  
ATOM    452  ND2 ASN A 123      -0.345  23.541 -58.292  1.00100.72           N  
ATOM    453  OD1 ASN A 123       1.497  24.228 -59.366  1.00100.72           O  
ATOM    454  H   ASN A 123       1.395  19.872 -61.113  1.00 99.99           H  
ATOM    455  1HD ASN A 123      -0.975  22.789 -58.099  1.00 99.99           H  
ATOM    456  2HD ASN A 123      -0.463  24.430 -57.850  1.00 99.99           H  
ATOM    457  N   LEU A 124       2.808  19.798 -58.204  1.00136.89           N  
ATOM    458  CA  LEU A 124       3.416  19.272 -56.994  1.00136.89           C  
ATOM    459  C   LEU A 124       4.522  18.269 -57.331  1.00136.89           C  
ATOM    460  O   LEU A 124       4.312  17.324 -58.086  1.00136.89           O  
ATOM    461  CB  LEU A 124       2.326  18.669 -56.087  1.00136.89           C  
ATOM    462  CG  LEU A 124       1.717  19.661 -55.075  1.00136.89           C  
ATOM    463  CD1 LEU A 124       2.759  20.152 -54.069  1.00136.89           C  
ATOM    464  CD2 LEU A 124       0.933  20.830 -55.680  1.00136.89           C  
ATOM    465  H   LEU A 124       2.357  19.187 -58.858  1.00 99.99           H  
ATOM    466  N   ASN A 125       5.706  18.493 -56.739  1.00 70.97           N  
ATOM    467  CA  ASN A 125       6.894  17.646 -56.843  1.00 70.97           C  
ATOM    468  C   ASN A 125       7.291  17.292 -55.415  1.00 70.97           C  
ATOM    469  O   ASN A 125       7.889  18.114 -54.726  1.00 70.97           O  
ATOM    470  CB  ASN A 125       8.047  18.400 -57.546  1.00 70.97           C  
ATOM    471  CG  ASN A 125       7.686  18.895 -58.944  1.00 70.97           C  
ATOM    472  ND2 ASN A 125       7.755  20.210 -59.160  1.00 70.97           N  
ATOM    473  OD1 ASN A 125       7.321  18.104 -59.809  1.00 70.97           O  
ATOM    474  H   ASN A 125       5.719  19.329 -56.191  1.00 99.99           H  
ATOM    475  1HD ASN A 125       8.056  20.818 -58.426  1.00 99.99           H  
ATOM    476  2HD ASN A 125       7.505  20.579 -60.055  1.00 99.99           H  
ATOM    477  N   LEU A 126       6.930  16.090 -54.958  1.00 99.28           N  
ATOM    478  CA  LEU A 126       7.180  15.636 -53.593  1.00 99.28           C  
ATOM    479  C   LEU A 126       8.013  14.366 -53.603  1.00 99.28           C  
ATOM    480  O   LEU A 126       8.145  13.698 -54.627  1.00 99.28           O  
ATOM    481  CB  LEU A 126       5.853  15.311 -52.890  1.00 99.28           C  
ATOM    482  CG  LEU A 126       4.775  16.389 -52.992  1.00 99.28           C  
ATOM    483  CD1 LEU A 126       3.563  15.940 -52.199  1.00 99.28           C  
ATOM    484  CD2 LEU A 126       5.265  17.746 -52.492  1.00 99.28           C  
ATOM    485  H   LEU A 126       6.465  15.498 -55.618  1.00 99.99           H  
ATOM    486  N   VAL A 127       8.472  14.007 -52.405  1.00123.18           N  
ATOM    487  CA  VAL A 127       8.986  12.697 -52.058  1.00123.18           C  
ATOM    488  C   VAL A 127       8.287  12.284 -50.763  1.00123.18           C  
ATOM    489  O   VAL A 127       8.229  13.057 -49.811  1.00123.18           O  
ATOM    490  CB  VAL A 127      10.530  12.700 -52.061  1.00123.18           C  
ATOM    491  CG1 VAL A 127      11.111  13.783 -51.149  1.00123.18           C  
ATOM    492  CG2 VAL A 127      11.107  11.315 -51.740  1.00123.18           C  
ATOM    493  H   VAL A 127       8.436  14.740 -51.724  1.00 99.99           H  
ATOM    494  N   CYS A 128       7.703  11.084 -50.760  1.00 59.56           N  
ATOM    495  CA  CYS A 128       6.849  10.607 -49.683  1.00 59.56           C  
ATOM    496  C   CYS A 128       7.531   9.473 -48.919  1.00 59.56           C  
ATOM    497  O   CYS A 128       8.325   8.717 -49.470  1.00 59.56           O  
ATOM    498  CB  CYS A 128       5.500  10.154 -50.262  1.00 59.56           C  
ATOM    499  SG  CYS A 128       4.516  11.627 -50.666  1.00 59.56           S  
ATOM    500  H   CYS A 128       7.887  10.513 -51.559  1.00 99.99           H  
ATOM    501  N   ILE A 129       7.201   9.357 -47.631  1.00139.80           N  
ATOM    502  CA  ILE A 129       7.673   8.313 -46.738  1.00139.80           C  
ATOM    503  C   ILE A 129       6.442   7.575 -46.253  1.00139.80           C  
ATOM    504  O   ILE A 129       5.788   8.039 -45.315  1.00139.80           O  
ATOM    505  CB  ILE A 129       8.420   8.912 -45.540  1.00139.80           C  
ATOM    506  CG1 ILE A 129       9.555   9.809 -46.009  1.00139.80           C  
ATOM    507  CG2 ILE A 129       8.899   7.833 -44.549  1.00139.80           C  
ATOM    508  CD1 ILE A 129      10.665   9.097 -46.767  1.00139.80           C  
ATOM    509  H   ILE A 129       6.580  10.071 -47.303  1.00 99.99           H  
ATOM    510  N   PRO A 130       6.120   6.426 -46.868  1.00156.83           N  
ATOM    511  CA  PRO A 130       5.149   5.493 -46.323  1.00156.83           C  
ATOM    512  C   PRO A 130       5.445   5.055 -44.897  1.00156.83           C  
ATOM    513  O   PRO A 130       6.555   4.663 -44.539  1.00156.83           O  
ATOM    514  CB  PRO A 130       5.170   4.289 -47.251  1.00156.83           C  
ATOM    515  CG  PRO A 130       5.672   4.839 -48.564  1.00156.83           C  
ATOM    516  CD  PRO A 130       6.564   6.015 -48.197  1.00156.83           C  
ATOM    517  N   THR A 131       4.370   5.101 -44.120  1.00101.37           N  
ATOM    518  CA  THR A 131       4.232   4.535 -42.803  1.00101.37           C  
ATOM    519  C   THR A 131       4.121   3.010 -42.920  1.00101.37           C  
ATOM    520  O   THR A 131       4.696   2.285 -42.121  1.00101.37           O  
ATOM    521  CB  THR A 131       2.914   5.117 -42.262  1.00101.37           C  
ATOM    522  CG2 THR A 131       2.263   4.296 -41.167  1.00101.37           C  
ATOM    523  OG1 THR A 131       3.165   6.408 -41.749  1.00101.37           O  
ATOM    524  H   THR A 131       3.610   5.593 -44.547  1.00 99.99           H  
ATOM    525  HG1 THR A 131       2.336   6.737 -41.426  1.00 99.99           H  
ATOM    526  N   SER A 132       3.340   2.519 -43.884  1.00 62.49           N  
ATOM    527  CA  SER A 132       2.974   1.117 -43.995  1.00 62.49           C  
ATOM    528  C   SER A 132       3.178   0.635 -45.417  1.00 62.49           C  
ATOM    529  O   SER A 132       3.373   1.430 -46.336  1.00 62.49           O  
ATOM    530  CB  SER A 132       1.546   0.919 -43.465  1.00 62.49           C  
ATOM    531  OG  SER A 132       0.561   1.387 -44.365  1.00 62.49           O  
ATOM    532  H   SER A 132       3.008   3.189 -44.549  1.00 99.99           H  
ATOM    533  HG  SER A 132      -0.279   1.224 -43.956  1.00 99.99           H  
ATOM    534  N   PHE A 133       3.075  -0.687 -45.587  1.00139.31           N  
ATOM    535  CA  PHE A 133       3.071  -1.329 -46.890  1.00139.31           C  
ATOM    536  C   PHE A 133       1.832  -0.957 -47.698  1.00139.31           C  
ATOM    537  O   PHE A 133       1.989  -0.682 -48.878  1.00139.31           O  
ATOM    538  CB  PHE A 133       3.128  -2.841 -46.711  1.00139.31           C  
ATOM    539  CG  PHE A 133       4.462  -3.306 -46.185  1.00139.31           C  
ATOM    540  CD1 PHE A 133       5.628  -3.150 -46.965  1.00139.31           C  
ATOM    541  CD2 PHE A 133       4.538  -3.912 -44.917  1.00139.31           C  
ATOM    542  CE1 PHE A 133       6.868  -3.598 -46.471  1.00139.31           C  
ATOM    543  CE2 PHE A 133       5.777  -4.363 -44.426  1.00139.31           C  
ATOM    544  CZ  PHE A 133       6.942  -4.202 -45.199  1.00139.31           C  
ATOM    545  H   PHE A 133       2.995  -1.229 -44.750  1.00 99.99           H  
ATOM    546  N   GLN A 134       0.645  -0.855 -47.067  1.00 96.19           N  
ATOM    547  CA  GLN A 134      -0.602  -0.390 -47.687  1.00 96.19           C  
ATOM    548  C   GLN A 134      -0.434   0.981 -48.325  1.00 96.19           C  
ATOM    549  O   GLN A 134      -0.732   1.163 -49.503  1.00 96.19           O  
ATOM    550  CB  GLN A 134      -1.728  -0.312 -46.630  1.00 96.19           C  
ATOM    551  CG  GLN A 134      -3.105   0.209 -47.112  1.00 96.19           C  
ATOM    552  CD  GLN A 134      -3.797  -0.658 -48.169  1.00 96.19           C  
ATOM    553  NE2 GLN A 134      -4.947  -0.192 -48.657  1.00 96.19           N  
ATOM    554  OE1 GLN A 134      -3.323  -1.733 -48.535  1.00 96.19           O  
ATOM    555  H   GLN A 134       0.668  -1.128 -46.105  1.00 99.99           H  
ATOM    556  1HE GLN A 134      -5.321   0.665 -48.307  1.00 99.99           H  
ATOM    557  2HE GLN A 134      -5.427  -0.706 -49.368  1.00 99.99           H  
ATOM    558  N   ALA A 135       0.085   1.919 -47.519  1.00 45.99           N  
ATOM    559  CA  ALA A 135       0.363   3.281 -47.908  1.00 45.99           C  
ATOM    560  C   ALA A 135       1.391   3.301 -49.043  1.00 45.99           C  
ATOM    561  O   ALA A 135       1.088   3.870 -50.084  1.00 45.99           O  
ATOM    562  CB  ALA A 135       0.819   4.048 -46.670  1.00 45.99           C  
ATOM    563  H   ALA A 135       0.275   1.604 -46.588  1.00 99.99           H  
ATOM    564  N   ARG A 136       2.509   2.562 -48.898  1.00169.50           N  
ATOM    565  CA  ARG A 136       3.566   2.386 -49.895  1.00169.50           C  
ATOM    566  C   ARG A 136       3.061   1.844 -51.234  1.00169.50           C  
ATOM    567  O   ARG A 136       3.427   2.378 -52.276  1.00169.50           O  
ATOM    568  CB  ARG A 136       4.685   1.480 -49.337  1.00169.50           C  
ATOM    569  CG  ARG A 136       5.960   1.502 -50.187  1.00169.50           C  
ATOM    570  CD  ARG A 136       6.202   0.258 -51.055  1.00169.50           C  
ATOM    571  NE  ARG A 136       7.330   0.501 -51.959  1.00169.50           N  
ATOM    572  CZ  ARG A 136       8.623   0.564 -51.600  1.00169.50           C  
ATOM    573  NH1 ARG A 136       9.018   0.269 -50.350  1.00169.50           N  
ATOM    574  NH2 ARG A 136       9.519   0.958 -52.508  1.00169.50           N  
ATOM    575  H   ARG A 136       2.568   2.115 -48.005  1.00 99.99           H  
ATOM    576  HE  ARG A 136       7.116   0.631 -52.923  1.00 99.99           H  
ATOM    577  1HH ARG A 136       9.987   0.323 -50.107  1.00 99.99           H  
ATOM    578  2HH ARG A 136       8.344  -0.004 -49.663  1.00 99.99           H  
ATOM    579  1HH ARG A 136      10.486   1.013 -52.266  1.00 99.99           H  
ATOM    580  2HH ARG A 136       9.220   1.199 -53.433  1.00 99.99           H  
ATOM    581  N   GLN A 137       2.198   0.819 -51.212  1.00111.39           N  
ATOM    582  CA  GLN A 137       1.603   0.229 -52.405  1.00111.39           C  
ATOM    583  C   GLN A 137       0.742   1.227 -53.167  1.00111.39           C  
ATOM    584  O   GLN A 137       0.880   1.323 -54.385  1.00111.39           O  
ATOM    585  CB  GLN A 137       0.761  -1.030 -52.060  1.00111.39           C  
ATOM    586  CG  GLN A 137       1.516  -2.295 -51.580  1.00111.39           C  
ATOM    587  CD  GLN A 137       2.878  -2.470 -52.237  1.00111.39           C  
ATOM    588  NE2 GLN A 137       3.910  -2.820 -51.467  1.00111.39           N  
ATOM    589  OE1 GLN A 137       2.989  -2.257 -53.440  1.00111.39           O  
ATOM    590  H   GLN A 137       1.976   0.467 -50.302  1.00 99.99           H  
ATOM    591  1HE GLN A 137       3.780  -2.933 -50.482  1.00 99.99           H  
ATOM    592  2HE GLN A 137       4.809  -2.967 -51.880  1.00 99.99           H  
ATOM    593  N   LEU A 138      -0.074   2.018 -52.453  1.00 60.13           N  
ATOM    594  CA  LEU A 138      -0.816   3.129 -53.027  1.00 60.13           C  
ATOM    595  C   LEU A 138       0.130   4.176 -53.636  1.00 60.13           C  
ATOM    596  O   LEU A 138      -0.021   4.421 -54.830  1.00 60.13           O  
ATOM    597  CB  LEU A 138      -1.788   3.741 -52.001  1.00 60.13           C  
ATOM    598  CG  LEU A 138      -2.921   2.806 -51.537  1.00 60.13           C  
ATOM    599  CD1 LEU A 138      -3.784   3.522 -50.497  1.00 60.13           C  
ATOM    600  CD2 LEU A 138      -3.802   2.261 -52.677  1.00 60.13           C  
ATOM    601  H   LEU A 138      -0.150   1.799 -51.478  1.00 99.99           H  
ATOM    602  N   ILE A 139       1.128   4.705 -52.890  1.00106.41           N  
ATOM    603  CA  ILE A 139       2.200   5.618 -53.356  1.00106.41           C  
ATOM    604  C   ILE A 139       2.747   5.228 -54.740  1.00106.41           C  
ATOM    605  O   ILE A 139       2.768   6.049 -55.657  1.00106.41           O  
ATOM    606  CB  ILE A 139       3.347   5.783 -52.286  1.00106.41           C  
ATOM    607  CG1 ILE A 139       2.959   6.389 -50.924  1.00106.41           C  
ATOM    608  CG2 ILE A 139       4.628   6.495 -52.759  1.00106.41           C  
ATOM    609  CD1 ILE A 139       2.127   7.648 -50.979  1.00106.41           C  
ATOM    610  H   ILE A 139       1.085   4.413 -51.934  1.00 99.99           H  
ATOM    611  N   LEU A 140       3.134   3.951 -54.873  1.00103.02           N  
ATOM    612  CA  LEU A 140       3.722   3.356 -56.063  1.00103.02           C  
ATOM    613  C   LEU A 140       2.782   3.339 -57.277  1.00103.02           C  
ATOM    614  O   LEU A 140       3.192   3.754 -58.361  1.00103.02           O  
ATOM    615  CB  LEU A 140       4.195   1.924 -55.717  1.00103.02           C  
ATOM    616  CG  LEU A 140       5.670   1.842 -55.300  1.00103.02           C  
ATOM    617  CD1 LEU A 140       6.052   2.698 -54.085  1.00103.02           C  
ATOM    618  CD2 LEU A 140       6.144   0.391 -55.137  1.00103.02           C  
ATOM    619  H   LEU A 140       2.982   3.405 -54.049  1.00 99.99           H  
ATOM    620  N   GLN A 141       1.529   2.893 -57.086  1.00 84.65           N  
ATOM    621  CA  GLN A 141       0.496   2.814 -58.124  1.00 84.65           C  
ATOM    622  C   GLN A 141       0.077   4.194 -58.631  1.00 84.65           C  
ATOM    623  O   GLN A 141      -0.128   4.386 -59.827  1.00 84.65           O  
ATOM    624  CB  GLN A 141      -0.753   2.106 -57.546  1.00 84.65           C  
ATOM    625  CG  GLN A 141      -0.537   0.604 -57.285  1.00 84.65           C  
ATOM    626  CD  GLN A 141      -0.226  -0.224 -58.533  1.00 84.65           C  
ATOM    627  NE2 GLN A 141      -0.738   0.168 -59.702  1.00 84.65           N  
ATOM    628  OE1 GLN A 141       0.520  -1.197 -58.444  1.00 84.65           O  
ATOM    629  H   GLN A 141       1.333   2.605 -56.148  1.00 99.99           H  
ATOM    630  1HE GLN A 141      -1.332   0.970 -59.738  1.00 99.99           H  
ATOM    631  2HE GLN A 141      -0.522  -0.345 -60.533  1.00 99.99           H  
ATOM    632  N   TYR A 142      -0.012   5.147 -57.703  1.00 99.38           N  
ATOM    633  CA  TYR A 142      -0.407   6.518 -57.943  1.00 99.38           C  
ATOM    634  C   TYR A 142       0.711   7.389 -58.544  1.00 99.38           C  
ATOM    635  O   TYR A 142       0.419   8.459 -59.074  1.00 99.38           O  
ATOM    636  CB  TYR A 142      -0.857   7.058 -56.576  1.00 99.38           C  
ATOM    637  CG  TYR A 142      -2.294   6.705 -56.227  1.00 99.38           C  
ATOM    638  CD1 TYR A 142      -3.348   6.987 -57.121  1.00 99.38           C  
ATOM    639  CD2 TYR A 142      -2.591   6.050 -55.020  1.00 99.38           C  
ATOM    640  CE1 TYR A 142      -4.656   6.557 -56.831  1.00 99.38           C  
ATOM    641  CE2 TYR A 142      -3.899   5.664 -54.698  1.00 99.38           C  
ATOM    642  CZ  TYR A 142      -4.929   5.888 -55.619  1.00 99.38           C  
ATOM    643  OH  TYR A 142      -6.192   5.469 -55.321  1.00 99.38           O  
ATOM    644  H   TYR A 142       0.225   4.836 -56.782  1.00 99.99           H  
ATOM    645  HH  TYR A 142      -6.197   5.062 -54.466  1.00 99.99           H  
ATOM    646  N   GLY A 143       1.968   6.924 -58.532  1.00 47.85           N  
ATOM    647  CA  GLY A 143       3.091   7.618 -59.155  1.00 47.85           C  
ATOM    648  C   GLY A 143       3.665   8.746 -58.294  1.00 47.85           C  
ATOM    649  O   GLY A 143       4.279   9.669 -58.825  1.00 47.85           O  
ATOM    650  H   GLY A 143       2.106   6.053 -58.059  1.00 99.99           H  
ATOM    651  N   LEU A 144       3.497   8.653 -56.968  1.00117.47           N  
ATOM    652  CA  LEU A 144       4.196   9.473 -55.994  1.00117.47           C  
ATOM    653  C   LEU A 144       5.568   8.832 -55.819  1.00117.47           C  
ATOM    654  O   LEU A 144       5.655   7.618 -55.619  1.00117.47           O  
ATOM    655  CB  LEU A 144       3.487   9.377 -54.634  1.00117.47           C  
ATOM    656  CG  LEU A 144       2.194  10.181 -54.515  1.00117.47           C  
ATOM    657  CD1 LEU A 144       1.052   9.567 -55.316  1.00117.47           C  
ATOM    658  CD2 LEU A 144       1.757  10.223 -53.058  1.00117.47           C  
ATOM    659  H   LEU A 144       2.838   7.958 -56.676  1.00 99.99           H  
ATOM    660  N   THR A 145       6.637   9.639 -55.880  1.00136.93           N  
ATOM    661  CA  THR A 145       7.982   9.155 -55.578  1.00136.93           C  
ATOM    662  C   THR A 145       8.046   8.841 -54.082  1.00136.93           C  
ATOM    663  O   THR A 145       7.454   9.553 -53.266  1.00136.93           O  
ATOM    664  CB  THR A 145       9.083  10.163 -56.002  1.00136.93           C  
ATOM    665  CG2 THR A 145       8.889  10.757 -57.403  1.00136.93           C  
ATOM    666  OG1 THR A 145       9.303  11.208 -55.083  1.00136.93           O  
ATOM    667  H   THR A 145       6.484  10.592 -56.142  1.00 99.99           H  
ATOM    668  HG1 THR A 145       9.989  11.749 -55.450  1.00 99.99           H  
ATOM    669  N   LEU A 146       8.756   7.763 -53.746  1.00179.79           N  
ATOM    670  CA  LEU A 146       8.971   7.357 -52.377  1.00179.79           C  
ATOM    671  C   LEU A 146      10.463   7.395 -52.076  1.00179.79           C  
ATOM    672  O   LEU A 146      11.309   7.222 -52.953  1.00179.79           O  
ATOM    673  CB  LEU A 146       8.269   6.009 -52.077  1.00179.79           C  
ATOM    674  CG  LEU A 146       9.168   4.770 -51.867  1.00179.79           C  
ATOM    675  CD1 LEU A 146       8.389   3.687 -51.143  1.00179.79           C  
ATOM    676  CD2 LEU A 146       9.766   4.245 -53.184  1.00179.79           C  
ATOM    677  H   LEU A 146       9.144   7.237 -54.504  1.00 99.99           H  
ATOM    678  N   SER A 147      10.755   7.552 -50.787  1.00119.33           N  
ATOM    679  CA  SER A 147      12.044   7.268 -50.196  1.00119.33           C  
ATOM    680  C   SER A 147      11.821   6.693 -48.794  1.00119.33           C  
ATOM    681  O   SER A 147      10.692   6.359 -48.422  1.00119.33           O  
ATOM    682  CB  SER A 147      12.966   8.493 -50.339  1.00119.33           C  
ATOM    683  OG  SER A 147      12.763   9.414 -49.300  1.00119.33           O  
ATOM    684  H   SER A 147       9.999   7.895 -50.227  1.00 99.99           H  
ATOM    685  HG  SER A 147      13.360  10.135 -49.453  1.00 99.99           H  
ATOM    686  N   ASP A 148      12.907   6.586 -48.022  1.00121.76           N  
ATOM    687  CA  ASP A 148      12.900   6.185 -46.623  1.00121.76           C  
ATOM    688  C   ASP A 148      13.346   7.357 -45.737  1.00121.76           C  
ATOM    689  O   ASP A 148      13.849   8.380 -46.197  1.00121.76           O  
ATOM    690  CB  ASP A 148      13.814   4.947 -46.442  1.00121.76           C  
ATOM    691  CG  ASP A 148      13.281   3.948 -45.404  1.00121.76           C  
ATOM    692  OD1 ASP A 148      13.074   4.366 -44.242  1.00121.76           O  
ATOM    693  OD2 ASP A 148      13.096   2.775 -45.786  1.00121.76           O  
ATOM    694  H   ASP A 148      13.765   6.809 -48.486  1.00 99.99           H  
ATOM    695  N   LEU A 149      13.169   7.161 -44.430  1.00165.18           N  
ATOM    696  CA  LEU A 149      13.670   7.971 -43.331  1.00165.18           C  
ATOM    697  C   LEU A 149      15.189   8.053 -43.321  1.00165.18           C  
ATOM    698  O   LEU A 149      15.758   9.063 -42.923  1.00165.18           O  
ATOM    699  CB  LEU A 149      13.141   7.357 -42.026  1.00165.18           C  
ATOM    700  CG  LEU A 149      11.613   7.494 -41.869  1.00165.18           C  
ATOM    701  CD1 LEU A 149      10.895   6.283 -42.451  1.00165.18           C  
ATOM    702  CD2 LEU A 149      11.078   7.830 -40.460  1.00165.18           C  
ATOM    703  H   LEU A 149      12.620   6.345 -44.256  1.00 99.99           H  
ATOM    704  N   ASP A 150      15.832   7.005 -43.838  1.00218.19           N  
ATOM    705  CA  ASP A 150      17.263   6.909 -44.023  1.00218.19           C  
ATOM    706  C   ASP A 150      17.723   7.903 -45.110  1.00218.19           C  
ATOM    707  O   ASP A 150      18.769   8.530 -44.960  1.00218.19           O  
ATOM    708  CB  ASP A 150      17.638   5.473 -44.462  1.00218.19           C  
ATOM    709  CG  ASP A 150      17.237   4.279 -43.584  1.00218.19           C  
ATOM    710  OD1 ASP A 150      17.897   3.242 -43.548  1.00218.19           O  
ATOM    711  OD2 ASP A 150      16.056   4.418 -42.922  1.00218.19           O  
ATOM    712  H   ASP A 150      15.231   6.251 -44.104  1.00 99.99           H  
ATOM    713  N   ARG A 151      16.920   8.051 -46.184  1.00179.69           N  
ATOM    714  CA  ARG A 151      17.193   8.902 -47.341  1.00179.69           C  
ATOM    715  C   ARG A 151      17.035  10.394 -47.029  1.00179.69           C  
ATOM    716  O   ARG A 151      17.914  11.166 -47.406  1.00179.69           O  
ATOM    717  CB  ARG A 151      16.239   8.529 -48.499  1.00179.69           C  
ATOM    718  CG  ARG A 151      16.518   7.139 -49.099  1.00179.69           C  
ATOM    719  CD  ARG A 151      17.480   7.210 -50.293  1.00179.69           C  
ATOM    720  NE  ARG A 151      18.697   7.957 -49.983  1.00179.69           N  
ATOM    721  CZ  ARG A 151      19.041   9.146 -50.495  1.00179.69           C  
ATOM    722  NH1 ARG A 151      18.315   9.739 -51.450  1.00179.69           N  
ATOM    723  NH2 ARG A 151      20.129   9.768 -50.031  1.00179.69           N  
ATOM    724  H   ARG A 151      16.080   7.511 -46.131  1.00 99.99           H  
ATOM    725  HE  ARG A 151      19.327   7.541 -49.330  1.00 99.99           H  
ATOM    726  1HH ARG A 151      18.596  10.626 -51.814  1.00 99.99           H  
ATOM    727  2HH ARG A 151      17.491   9.293 -51.801  1.00 99.99           H  
ATOM    728  1HH ARG A 151      20.394  10.657 -50.409  1.00 99.99           H  
ATOM    729  2HH ARG A 151      20.677   9.346 -49.310  1.00 99.99           H  
ATOM    730  N   HIS A 152      15.975  10.788 -46.304  1.00184.22           N  
ATOM    731  CA  HIS A 152      15.803  12.147 -45.789  1.00184.22           C  
ATOM    732  C   HIS A 152      15.342  12.120 -44.324  1.00184.22           C  
ATOM    733  O   HIS A 152      14.139  12.103 -44.092  1.00184.22           O  
ATOM    734  CB  HIS A 152      15.008  13.057 -46.746  1.00184.22           C  
ATOM    735  CG  HIS A 152      13.673  12.583 -47.255  1.00184.22           C  
ATOM    736  CD2 HIS A 152      13.251  12.291 -48.531  1.00184.22           C  
ATOM    737  ND1 HIS A 152      12.555  12.455 -46.455  1.00184.22           N  
ATOM    738  CE1 HIS A 152      11.535  12.169 -47.262  1.00184.22           C  
ATOM    739  NE2 HIS A 152      11.880  12.034 -48.527  1.00184.22           N  
ATOM    740  H   HIS A 152      15.287  10.083 -46.128  1.00 99.99           H  
ATOM    741  HD1 HIS A 152      12.510  12.555 -45.460  1.00 99.99           H  
ATOM    742  N   PRO A 153      16.273  12.085 -43.340  1.00179.75           N  
ATOM    743  CA  PRO A 153      16.051  12.066 -41.870  1.00179.75           C  
ATOM    744  C   PRO A 153      15.156  13.131 -41.214  1.00179.75           C  
ATOM    745  O   PRO A 153      14.900  13.022 -40.018  1.00179.75           O  
ATOM    746  CB  PRO A 153      17.448  12.172 -41.262  1.00179.75           C  
ATOM    747  CG  PRO A 153      18.331  11.523 -42.296  1.00179.75           C  
ATOM    748  CD  PRO A 153      17.694  11.875 -43.621  1.00179.75           C  
ATOM    749  N   GLU A 154      14.652  14.122 -41.952  1.00 87.46           N  
ATOM    750  CA  GLU A 154      13.695  15.119 -41.493  1.00 87.46           C  
ATOM    751  C   GLU A 154      12.585  15.230 -42.535  1.00 87.46           C  
ATOM    752  O   GLU A 154      12.865  15.237 -43.729  1.00 87.46           O  
ATOM    753  CB  GLU A 154      14.419  16.443 -41.137  1.00 87.46           C  
ATOM    754  CG  GLU A 154      14.850  17.369 -42.302  1.00 87.46           C  
ATOM    755  CD  GLU A 154      16.119  16.892 -43.018  1.00 87.46           C  
ATOM    756  OE1 GLU A 154      16.028  15.905 -43.782  1.00 87.46           O  
ATOM    757  OE2 GLU A 154      17.170  17.529 -42.784  1.00 87.46           O  
ATOM    758  H   GLU A 154      14.994  14.135 -42.893  1.00 99.99           H  
ATOM    759  N   ILE A 155      11.331  15.322 -42.066  1.00129.74           N  
ATOM    760  CA  ILE A 155      10.140  15.601 -42.865  1.00129.74           C  
ATOM    761  C   ILE A 155       9.656  17.020 -42.560  1.00129.74           C  
ATOM    762  O   ILE A 155       9.783  17.500 -41.433  1.00129.74           O  
ATOM    763  CB  ILE A 155       9.045  14.545 -42.566  1.00129.74           C  
ATOM    764  CG1 ILE A 155       9.341  13.239 -43.259  1.00129.74           C  
ATOM    765  CG2 ILE A 155       7.601  14.944 -42.863  1.00129.74           C  
ATOM    766  CD1 ILE A 155       9.391  13.245 -44.767  1.00129.74           C  
ATOM    767  H   ILE A 155      11.263  15.180 -41.078  1.00 99.99           H  
ATOM    768  N   ASP A 156       9.053  17.673 -43.563  1.00 64.99           N  
ATOM    769  CA  ASP A 156       8.419  18.981 -43.444  1.00 64.99           C  
ATOM    770  C   ASP A 156       6.995  18.843 -42.895  1.00 64.99           C  
ATOM    771  O   ASP A 156       6.660  19.539 -41.938  1.00 64.99           O  
ATOM    772  CB  ASP A 156       8.352  19.660 -44.829  1.00 64.99           C  
ATOM    773  CG  ASP A 156       9.738  19.972 -45.387  1.00 64.99           C  
ATOM    774  OD1 ASP A 156      10.491  20.690 -44.695  1.00 64.99           O  
ATOM    775  OD2 ASP A 156      10.019  19.493 -46.504  1.00 64.99           O  
ATOM    776  H   ASP A 156       9.067  17.188 -44.437  1.00 99.99           H  
ATOM    777  N   LEU A 157       6.175  17.936 -43.456  1.00127.26           N  
ATOM    778  CA  LEU A 157       4.838  17.618 -42.948  1.00127.26           C  
ATOM    779  C   LEU A 157       4.570  16.124 -43.009  1.00127.26           C  
ATOM    780  O   LEU A 157       4.934  15.478 -43.982  1.00127.26           O  
ATOM    781  CB  LEU A 157       3.732  18.485 -43.596  1.00127.26           C  
ATOM    782  CG  LEU A 157       3.259  18.057 -45.008  1.00127.26           C  
ATOM    783  CD1 LEU A 157       2.286  16.857 -45.025  1.00127.26           C  
ATOM    784  CD2 LEU A 157       2.611  19.217 -45.752  1.00127.26           C  
ATOM    785  H   LEU A 157       6.537  17.473 -44.266  1.00 99.99           H  
ATOM    786  N   ALA A 158       3.866  15.586 -42.012  1.00 47.69           N  
ATOM    787  CA  ALA A 158       3.309  14.244 -42.044  1.00 47.69           C  
ATOM    788  C   ALA A 158       1.786  14.366 -41.978  1.00 47.69           C  
ATOM    789  O   ALA A 158       1.264  15.020 -41.082  1.00 47.69           O  
ATOM    790  CB  ALA A 158       3.897  13.427 -40.889  1.00 47.69           C  
ATOM    791  H   ALA A 158       3.736  16.176 -41.215  1.00 99.99           H  
ATOM    792  N   ILE A 159       1.082  13.746 -42.935  1.00134.41           N  
ATOM    793  CA  ILE A 159      -0.375  13.622 -42.955  1.00134.41           C  
ATOM    794  C   ILE A 159      -0.720  12.177 -42.595  1.00134.41           C  
ATOM    795  O   ILE A 159      -0.130  11.246 -43.141  1.00134.41           O  
ATOM    796  CB  ILE A 159      -0.972  13.995 -44.340  1.00134.41           C  
ATOM    797  CG1 ILE A 159      -0.145  13.504 -45.553  1.00134.41           C  
ATOM    798  CG2 ILE A 159      -1.247  15.506 -44.411  1.00134.41           C  
ATOM    799  CD1 ILE A 159      -0.934  13.503 -46.869  1.00134.41           C  
ATOM    800  H   ILE A 159       1.639  13.356 -43.670  1.00 99.99           H  
ATOM    801  N   ASP A 160      -1.667  11.991 -41.669  1.00 97.14           N  
ATOM    802  CA  ASP A 160      -2.129  10.688 -41.203  1.00 97.14           C  
ATOM    803  C   ASP A 160      -3.524  10.801 -40.590  1.00 97.14           C  
ATOM    804  O   ASP A 160      -3.983  11.887 -40.259  1.00 97.14           O  
ATOM    805  CB  ASP A 160      -1.074  10.069 -40.256  1.00 97.14           C  
ATOM    806  CG  ASP A 160      -1.151   8.562 -40.021  1.00 97.14           C  
ATOM    807  OD1 ASP A 160      -0.265   8.075 -39.293  1.00 97.14           O  
ATOM    808  OD2 ASP A 160      -2.066   7.900 -40.565  1.00 97.14           O  
ATOM    809  H   ASP A 160      -2.059  12.836 -41.299  1.00 99.99           H  
ATOM    810  N   GLY A 161      -4.191   9.659 -40.410  1.00 41.01           N  
ATOM    811  CA  GLY A 161      -5.457   9.528 -39.718  1.00 41.01           C  
ATOM    812  C   GLY A 161      -5.320   9.464 -38.198  1.00 41.01           C  
ATOM    813  O   GLY A 161      -4.237   9.651 -37.640  1.00 41.01           O  
ATOM    814  H   GLY A 161      -3.737   8.858 -40.806  1.00 99.99           H  
ATOM    815  N   ALA A 162      -6.445   9.166 -37.536  1.00 65.90           N  
ATOM    816  CA  ALA A 162      -6.533   8.882 -36.113  1.00 65.90           C  
ATOM    817  C   ALA A 162      -7.709   7.955 -35.811  1.00 65.90           C  
ATOM    818  O   ALA A 162      -8.802   8.156 -36.341  1.00 65.90           O  
ATOM    819  CB  ALA A 162      -6.530  10.178 -35.292  1.00 65.90           C  
ATOM    820  H   ALA A 162      -7.264   9.151 -38.113  1.00 99.99           H  
ATOM    821  N   ASP A 163      -7.509   6.981 -34.905  1.00103.88           N  
ATOM    822  CA  ASP A 163      -8.591   6.193 -34.304  1.00103.88           C  
ATOM    823  C   ASP A 163      -9.303   6.954 -33.200  1.00103.88           C  
ATOM    824  O   ASP A 163     -10.398   6.532 -32.852  1.00103.88           O  
ATOM    825  CB  ASP A 163      -8.085   4.935 -33.572  1.00103.88           C  
ATOM    826  CG  ASP A 163      -7.441   3.909 -34.470  1.00103.88           C  
ATOM    827  OD1 ASP A 163      -7.957   3.697 -35.589  1.00103.88           O  
ATOM    828  OD2 ASP A 163      -6.450   3.320 -34.002  1.00103.88           O  
ATOM    829  H   ASP A 163      -6.554   6.817 -34.655  1.00 99.99           H  
ATOM    830  N   GLU A 164      -8.691   8.010 -32.650  1.00 86.19           N  
ATOM    831  CA  GLU A 164      -9.168   8.854 -31.569  1.00 86.19           C  
ATOM    832  C   GLU A 164      -8.366  10.167 -31.567  1.00 86.19           C  
ATOM    833  O   GLU A 164      -7.197  10.161 -31.938  1.00 86.19           O  
ATOM    834  CB  GLU A 164      -9.165   8.088 -30.249  1.00 86.19           C  
ATOM    835  CG  GLU A 164     -10.322   7.064 -30.090  1.00 86.19           C  
ATOM    836  CD  GLU A 164     -10.806   6.723 -28.688  1.00 86.19           C  
ATOM    837  OE1 GLU A 164     -10.117   7.073 -27.708  1.00 86.19           O  
ATOM    838  OE2 GLU A 164     -11.843   6.034 -28.616  1.00 86.19           O  
ATOM    839  H   GLU A 164      -7.805   8.183 -33.083  1.00 99.99           H  
ATOM    840  N   VAL A 165      -8.982  11.283 -31.154  1.00167.56           N  
ATOM    841  CA  VAL A 165      -8.408  12.626 -31.065  1.00167.56           C  
ATOM    842  C   VAL A 165      -9.015  13.386 -29.886  1.00167.56           C  
ATOM    843  O   VAL A 165     -10.106  13.921 -29.959  1.00167.56           O  
ATOM    844  CB  VAL A 165      -8.443  13.365 -32.423  1.00167.56           C  
ATOM    845  CG1 VAL A 165      -9.795  13.324 -33.122  1.00167.56           C  
ATOM    846  CG2 VAL A 165      -7.925  14.811 -32.321  1.00167.56           C  
ATOM    847  H   VAL A 165      -9.934  11.116 -30.892  1.00 99.99           H  
ATOM    848  N   ASP A 166      -8.309  13.455 -28.767  1.00223.44           N  
ATOM    849  CA  ASP A 166      -8.842  13.934 -27.501  1.00223.44           C  
ATOM    850  C   ASP A 166      -8.615  15.439 -27.289  1.00223.44           C  
ATOM    851  O   ASP A 166      -8.184  16.158 -28.188  1.00223.44           O  
ATOM    852  CB  ASP A 166      -8.050  13.151 -26.443  1.00223.44           C  
ATOM    853  CG  ASP A 166      -8.653  13.092 -25.033  1.00223.44           C  
ATOM    854  OD1 ASP A 166      -9.865  13.370 -24.903  1.00223.44           O  
ATOM    855  OD2 ASP A 166      -7.884  12.743 -24.112  1.00223.44           O  
ATOM    856  H   ASP A 166      -7.358  13.149 -28.840  1.00 99.99           H  
ATOM    857  N   ALA A 167      -8.924  15.860 -26.054  1.00108.27           N  
ATOM    858  CA  ALA A 167      -8.791  17.133 -25.363  1.00108.27           C  
ATOM    859  C   ALA A 167      -7.540  17.966 -25.652  1.00108.27           C  
ATOM    860  O   ALA A 167      -7.668  19.164 -25.858  1.00108.27           O  
ATOM    861  CB  ALA A 167      -8.976  16.883 -23.860  1.00108.27           C  
ATOM    862  H   ALA A 167      -9.322  15.066 -25.590  1.00 99.99           H  
ATOM    863  N   ASP A 168      -6.327  17.400 -25.673  1.00146.50           N  
ATOM    864  CA  ASP A 168      -5.122  18.194 -25.982  1.00146.50           C  
ATOM    865  C   ASP A 168      -4.756  18.100 -27.459  1.00146.50           C  
ATOM    866  O   ASP A 168      -3.695  18.586 -27.848  1.00146.50           O  
ATOM    867  CB  ASP A 168      -3.904  17.721 -25.156  1.00146.50           C  
ATOM    868  CG  ASP A 168      -4.014  18.043 -23.669  1.00146.50           C  
ATOM    869  OD1 ASP A 168      -5.139  18.027 -23.124  1.00146.50           O  
ATOM    870  OD2 ASP A 168      -2.939  18.310 -23.093  1.00146.50           O  
ATOM    871  H   ASP A 168      -6.257  16.421 -25.472  1.00 99.99           H  
ATOM    872  N   LEU A 169      -5.578  17.415 -28.268  1.00203.84           N  
ATOM    873  CA  LEU A 169      -5.212  16.899 -29.576  1.00203.84           C  
ATOM    874  C   LEU A 169      -4.156  15.780 -29.367  1.00203.84           C  
ATOM    875  O   LEU A 169      -3.224  15.609 -30.145  1.00203.84           O  
ATOM    876  CB  LEU A 169      -4.803  18.058 -30.526  1.00203.84           C  
ATOM    877  CG  LEU A 169      -5.137  17.850 -32.011  1.00203.84           C  
ATOM    878  CD1 LEU A 169      -4.558  19.009 -32.837  1.00203.84           C  
ATOM    879  CD2 LEU A 169      -4.582  16.519 -32.499  1.00203.84           C  
ATOM    880  H   LEU A 169      -6.499  17.274 -27.900  1.00 99.99           H  
ATOM    881  N   ASN A 170      -4.272  15.020 -28.269  1.00207.91           N  
ATOM    882  CA  ASN A 170      -3.556  13.765 -28.096  1.00207.91           C  
ATOM    883  C   ASN A 170      -4.419  12.708 -28.781  1.00207.91           C  
ATOM    884  O   ASN A 170      -5.637  12.697 -28.629  1.00207.91           O  
ATOM    885  CB  ASN A 170      -3.284  13.436 -26.607  1.00207.91           C  
ATOM    886  CG  ASN A 170      -4.468  13.567 -25.645  1.00207.91           C  
ATOM    887  ND2 ASN A 170      -4.869  12.470 -25.019  1.00207.91           N  
ATOM    888  OD1 ASN A 170      -5.039  14.639 -25.477  1.00207.91           O  
ATOM    889  H   ASN A 170      -4.887  15.361 -27.556  1.00 99.99           H  
ATOM    890  1HD ASN A 170      -4.384  11.609 -25.169  1.00 99.99           H  
ATOM    891  2HD ASN A 170      -5.655  12.511 -24.400  1.00 99.99           H  
ATOM    892  N   LEU A 171      -3.787  11.885 -29.612  1.00117.13           N  
ATOM    893  CA  LEU A 171      -4.477  10.919 -30.444  1.00117.13           C  
ATOM    894  C   LEU A 171      -4.306   9.540 -29.854  1.00117.13           C  
ATOM    895  O   LEU A 171      -3.356   9.272 -29.113  1.00117.13           O  
ATOM    896  CB  LEU A 171      -3.841  10.876 -31.844  1.00117.13           C  
ATOM    897  CG  LEU A 171      -3.730  12.236 -32.540  1.00117.13           C  
ATOM    898  CD1 LEU A 171      -3.150  12.046 -33.930  1.00117.13           C  
ATOM    899  CD2 LEU A 171      -5.082  12.927 -32.648  1.00117.13           C  
ATOM    900  H   LEU A 171      -2.791  11.963 -29.639  1.00 99.99           H  
ATOM    901  N   ILE A 172      -5.175   8.639 -30.314  1.00181.14           N  
ATOM    902  CA  ILE A 172      -4.820   7.243 -30.391  1.00181.14           C  
ATOM    903  C   ILE A 172      -5.120   6.718 -31.783  1.00181.14           C  
ATOM    904  O   ILE A 172      -5.908   7.281 -32.533  1.00181.14           O  
ATOM    905  CB  ILE A 172      -5.316   6.372 -29.224  1.00181.14           C  
ATOM    906  CG1 ILE A 172      -5.715   7.092 -27.931  1.00181.14           C  
ATOM    907  CG2 ILE A 172      -4.180   5.444 -28.839  1.00181.14           C  
ATOM    908  CD1 ILE A 172      -7.186   7.373 -27.836  1.00181.14           C  
ATOM    909  H   ILE A 172      -6.080   8.954 -30.605  1.00 99.99           H  
ATOM    910  N   LYS A 173      -4.355   5.696 -32.139  1.00115.46           N  
ATOM    911  CA  LYS A 173      -3.976   5.295 -33.477  1.00115.46           C  
ATOM    912  C   LYS A 173      -3.477   3.852 -33.371  1.00115.46           C  
ATOM    913  O   LYS A 173      -3.282   3.363 -32.259  1.00115.46           O  
ATOM    914  CB  LYS A 173      -2.901   6.288 -33.954  1.00115.46           C  
ATOM    915  CG  LYS A 173      -3.426   7.505 -34.704  1.00115.46           C  
ATOM    916  CD  LYS A 173      -2.335   8.521 -35.073  1.00115.46           C  
ATOM    917  CE  LYS A 173      -1.404   8.025 -36.174  1.00115.46           C  
ATOM    918  NZ  LYS A 173      -2.188   7.620 -37.342  1.00115.46           N  
ATOM    919  H   LYS A 173      -4.034   5.183 -31.340  1.00 99.99           H  
ATOM    920  1HZ LYS A 173      -1.547   7.283 -38.089  1.00 99.99           H  
ATOM    921  2HZ LYS A 173      -2.838   6.854 -37.072  1.00 99.99           H  
ATOM    922  3HZ LYS A 173      -2.732   8.433 -37.693  1.00 99.99           H  
ATOM    923  N   GLY A 174      -3.256   3.183 -34.510  1.00127.61           N  
ATOM    924  CA  GLY A 174      -2.707   1.830 -34.616  1.00127.61           C  
ATOM    925  C   GLY A 174      -3.732   0.696 -34.654  1.00127.61           C  
ATOM    926  O   GLY A 174      -3.341  -0.463 -34.544  1.00127.61           O  
ATOM    927  H   GLY A 174      -3.507   3.698 -35.330  1.00 99.99           H  
ATOM    928  N   GLY A 175      -5.029   0.997 -34.821  1.00124.24           N  
ATOM    929  CA  GLY A 175      -6.089   0.065 -35.202  1.00124.24           C  
ATOM    930  C   GLY A 175      -5.791  -0.665 -36.524  1.00124.24           C  
ATOM    931  O   GLY A 175      -6.132  -1.837 -36.663  1.00124.24           O  
ATOM    932  H   GLY A 175      -5.231   1.964 -34.656  1.00 99.99           H  
ATOM    933  N   GLY A 176      -5.061  -0.001 -37.434  1.00102.01           N  
ATOM    934  CA  GLY A 176      -4.459  -0.591 -38.622  1.00102.01           C  
ATOM    935  C   GLY A 176      -3.210  -1.431 -38.361  1.00102.01           C  
ATOM    936  O   GLY A 176      -2.796  -2.145 -39.262  1.00102.01           O  
ATOM    937  H   GLY A 176      -4.952   0.972 -37.235  1.00 99.99           H  
ATOM    938  N   GLY A 177      -2.600  -1.338 -37.169  1.00148.29           N  
ATOM    939  CA  GLY A 177      -1.378  -2.030 -36.767  1.00148.29           C  
ATOM    940  C   GLY A 177      -0.081  -1.332 -37.193  1.00148.29           C  
ATOM    941  O   GLY A 177       1.002  -1.861 -36.960  1.00148.29           O  
ATOM    942  H   GLY A 177      -3.071  -0.721 -36.538  1.00 99.99           H  
ATOM    943  N   CYS A 178      -0.195  -0.155 -37.822  1.00127.83           N  
ATOM    944  CA  CYS A 178       0.886   0.604 -38.446  1.00127.83           C  
ATOM    945  C   CYS A 178       1.641   1.509 -37.453  1.00127.83           C  
ATOM    946  O   CYS A 178       2.591   2.175 -37.860  1.00127.83           O  
ATOM    947  CB  CYS A 178       0.221   1.490 -39.516  1.00127.83           C  
ATOM    948  SG  CYS A 178      -0.530   0.426 -40.783  1.00127.83           S  
ATOM    949  H   CYS A 178      -1.135   0.189 -37.833  1.00 99.99           H  
ATOM    950  N   LEU A 179       1.222   1.505 -36.170  1.00219.34           N  
ATOM    951  CA  LEU A 179       1.619   2.350 -35.042  1.00219.34           C  
ATOM    952  C   LEU A 179       3.070   2.828 -35.037  1.00219.34           C  
ATOM    953  O   LEU A 179       3.314   4.030 -35.105  1.00219.34           O  
ATOM    954  CB  LEU A 179       1.229   1.682 -33.704  1.00219.34           C  
ATOM    955  CG  LEU A 179       1.068   2.639 -32.497  1.00219.34           C  
ATOM    956  CD1 LEU A 179       2.129   3.728 -32.323  1.00219.34           C  
ATOM    957  CD2 LEU A 179      -0.291   3.288 -32.527  1.00219.34           C  
ATOM    958  H   LEU A 179       0.536   0.786 -36.054  1.00 99.99           H  
ATOM    959  N   THR A 180       4.026   1.904 -34.862  1.00163.25           N  
ATOM    960  CA  THR A 180       5.441   2.224 -34.663  1.00163.25           C  
ATOM    961  C   THR A 180       6.010   3.095 -35.783  1.00163.25           C  
ATOM    962  O   THR A 180       6.652   4.097 -35.501  1.00163.25           O  
ATOM    963  CB  THR A 180       6.239   0.923 -34.478  1.00163.25           C  
ATOM    964  CG2 THR A 180       6.202   0.015 -35.720  1.00163.25           C  
ATOM    965  OG1 THR A 180       7.587   1.192 -34.142  1.00163.25           O  
ATOM    966  H   THR A 180       3.712   0.956 -34.877  1.00 99.99           H  
ATOM    967  HG1 THR A 180       8.016   0.351 -34.045  1.00 99.99           H  
ATOM    968  N   GLN A 181       5.686   2.758 -37.039  1.00 71.16           N  
ATOM    969  CA  GLN A 181       6.114   3.477 -38.225  1.00 71.16           C  
ATOM    970  C   GLN A 181       5.464   4.863 -38.292  1.00 71.16           C  
ATOM    971  O   GLN A 181       6.154   5.809 -38.657  1.00 71.16           O  
ATOM    972  CB  GLN A 181       5.716   2.666 -39.466  1.00 71.16           C  
ATOM    973  CG  GLN A 181       6.126   1.174 -39.512  1.00 71.16           C  
ATOM    974  CD  GLN A 181       7.630   0.905 -39.532  1.00 71.16           C  
ATOM    975  NE2 GLN A 181       8.064  -0.053 -40.352  1.00 71.16           N  
ATOM    976  OE1 GLN A 181       8.392   1.527 -38.804  1.00 71.16           O  
ATOM    977  H   GLN A 181       5.108   1.944 -37.114  1.00 99.99           H  
ATOM    978  1HE GLN A 181       7.408  -0.575 -40.896  1.00 99.99           H  
ATOM    979  2HE GLN A 181       9.044  -0.243 -40.417  1.00 99.99           H  
ATOM    980  N   GLU A 182       4.192   4.991 -37.867  1.00 82.81           N  
ATOM    981  CA  GLU A 182       3.446   6.250 -37.744  1.00 82.81           C  
ATOM    982  C   GLU A 182       4.092   7.197 -36.750  1.00 82.81           C  
ATOM    983  O   GLU A 182       4.209   8.385 -37.041  1.00 82.81           O  
ATOM    984  CB  GLU A 182       1.990   6.014 -37.299  1.00 82.81           C  
ATOM    985  CG  GLU A 182       1.270   5.292 -38.408  1.00 82.81           C  
ATOM    986  CD  GLU A 182      -0.134   4.840 -38.138  1.00 82.81           C  
ATOM    987  OE1 GLU A 182      -0.377   4.245 -37.066  1.00 82.81           O  
ATOM    988  OE2 GLU A 182      -0.929   5.023 -39.076  1.00 82.81           O  
ATOM    989  H   GLU A 182       3.767   4.118 -37.623  1.00 99.99           H  
ATOM    990  N   LYS A 183       4.513   6.676 -35.590  1.00 93.11           N  
ATOM    991  CA  LYS A 183       5.109   7.480 -34.538  1.00 93.11           C  
ATOM    992  C   LYS A 183       6.538   7.863 -34.853  1.00 93.11           C  
ATOM    993  O   LYS A 183       6.908   9.000 -34.550  1.00 93.11           O  
ATOM    994  CB  LYS A 183       5.055   6.748 -33.194  1.00 93.11           C  
ATOM    995  CG  LYS A 183       5.223   7.771 -32.060  1.00 93.11           C  
ATOM    996  CD  LYS A 183       5.094   7.182 -30.662  1.00 93.11           C  
ATOM    997  CE  LYS A 183       3.626   7.007 -30.279  1.00 93.11           C  
ATOM    998  NZ  LYS A 183       3.530   6.395 -28.956  1.00 93.11           N  
ATOM    999  H   LYS A 183       4.397   5.688 -35.474  1.00 99.99           H  
ATOM   1000  1HZ LYS A 183       2.528   6.278 -28.700  1.00 99.99           H  
ATOM   1001  2HZ LYS A 183       3.995   5.465 -28.969  1.00 99.99           H  
ATOM   1002  3HZ LYS A 183       3.997   7.006 -28.255  1.00 99.99           H  
ATOM   1003  N   ILE A 184       7.318   6.976 -35.494  1.00 75.41           N  
ATOM   1004  CA  ILE A 184       8.656   7.358 -35.908  1.00 75.41           C  
ATOM   1005  C   ILE A 184       8.557   8.427 -37.002  1.00 75.41           C  
ATOM   1006  O   ILE A 184       9.259   9.418 -36.841  1.00 75.41           O  
ATOM   1007  CB  ILE A 184       9.558   6.190 -36.356  1.00 75.41           C  
ATOM   1008  CG1 ILE A 184       9.608   5.006 -35.369  1.00 75.41           C  
ATOM   1009  CG2 ILE A 184      10.987   6.739 -36.502  1.00 75.41           C  
ATOM   1010  CD1 ILE A 184       9.743   3.677 -36.115  1.00 75.41           C  
ATOM   1011  H   ILE A 184       6.967   6.058 -35.678  1.00 99.99           H  
ATOM   1012  N   VAL A 185       7.669   8.299 -38.020  1.00123.99           N  
ATOM   1013  CA  VAL A 185       7.515   9.320 -39.069  1.00123.99           C  
ATOM   1014  C   VAL A 185       6.904  10.642 -38.568  1.00123.99           C  
ATOM   1015  O   VAL A 185       7.188  11.699 -39.131  1.00123.99           O  
ATOM   1016  CB  VAL A 185       6.737   8.869 -40.338  1.00123.99           C  
ATOM   1017  CG1 VAL A 185       7.412   7.694 -41.048  1.00123.99           C  
ATOM   1018  CG2 VAL A 185       5.234   8.638 -40.157  1.00123.99           C  
ATOM   1019  H   VAL A 185       7.112   7.467 -38.030  1.00 99.99           H  
ATOM   1020  N   ALA A 186       6.072  10.619 -37.525  1.00 55.95           N  
ATOM   1021  CA  ALA A 186       5.438  11.829 -37.025  1.00 55.95           C  
ATOM   1022  C   ALA A 186       6.369  12.622 -36.094  1.00 55.95           C  
ATOM   1023  O   ALA A 186       6.338  13.851 -36.136  1.00 55.95           O  
ATOM   1024  CB  ALA A 186       4.194  11.436 -36.253  1.00 55.95           C  
ATOM   1025  H   ALA A 186       5.895   9.733 -37.091  1.00 99.99           H  
ATOM   1026  N   GLY A 187       7.236  11.944 -35.318  1.00 54.62           N  
ATOM   1027  CA  GLY A 187       8.291  12.576 -34.515  1.00 54.62           C  
ATOM   1028  C   GLY A 187       9.460  13.105 -35.366  1.00 54.62           C  
ATOM   1029  O   GLY A 187      10.128  14.066 -34.990  1.00 54.62           O  
ATOM   1030  H   GLY A 187       7.117  10.951 -35.318  1.00 99.99           H  
ATOM   1031  N   TYR A 188       9.646  12.484 -36.537  1.00168.26           N  
ATOM   1032  CA  TYR A 188      10.554  12.784 -37.645  1.00168.26           C  
ATOM   1033  C   TYR A 188      10.096  13.997 -38.471  1.00168.26           C  
ATOM   1034  O   TYR A 188      10.931  14.640 -39.107  1.00168.26           O  
ATOM   1035  CB  TYR A 188      10.505  11.488 -38.477  1.00168.26           C  
ATOM   1036  CG  TYR A 188      10.835  11.386 -39.946  1.00168.26           C  
ATOM   1037  CD1 TYR A 188      12.171  11.422 -40.346  1.00168.26           C  
ATOM   1038  CD2 TYR A 188       9.845  11.053 -40.895  1.00168.26           C  
ATOM   1039  CE1 TYR A 188      12.509  11.133 -41.672  1.00168.26           C  
ATOM   1040  CE2 TYR A 188      10.191  10.661 -42.192  1.00168.26           C  
ATOM   1041  CZ  TYR A 188      11.520  10.806 -42.606  1.00168.26           C  
ATOM   1042  OH  TYR A 188      11.841  10.680 -43.919  1.00168.26           O  
ATOM   1043  H   TYR A 188       9.026  11.701 -36.581  1.00 99.99           H  
ATOM   1044  HH  TYR A 188      11.087  10.369 -44.400  1.00 99.99           H  
ATOM   1045  N   ALA A 189       8.792  14.327 -38.445  1.00 68.20           N  
ATOM   1046  CA  ALA A 189       8.207  15.465 -39.141  1.00 68.20           C  
ATOM   1047  C   ALA A 189       8.193  16.707 -38.253  1.00 68.20           C  
ATOM   1048  O   ALA A 189       7.921  16.628 -37.056  1.00 68.20           O  
ATOM   1049  CB  ALA A 189       6.757  15.119 -39.508  1.00 68.20           C  
ATOM   1050  H   ALA A 189       8.224  13.716 -37.893  1.00 99.99           H  
ATOM   1051  N   SER A 190       8.461  17.865 -38.875  1.00 76.81           N  
ATOM   1052  CA  SER A 190       8.403  19.191 -38.265  1.00 76.81           C  
ATOM   1053  C   SER A 190       6.961  19.565 -37.876  1.00 76.81           C  
ATOM   1054  O   SER A 190       6.748  20.192 -36.840  1.00 76.81           O  
ATOM   1055  CB  SER A 190       9.006  20.206 -39.267  1.00 76.81           C  
ATOM   1056  OG  SER A 190       8.975  21.536 -38.781  1.00 76.81           O  
ATOM   1057  H   SER A 190       8.720  17.755 -39.835  1.00 99.99           H  
ATOM   1058  HG  SER A 190       9.361  22.082 -39.454  1.00 99.99           H  
ATOM   1059  N   ARG A 191       5.981  19.161 -38.699  1.00151.40           N  
ATOM   1060  CA  ARG A 191       4.556  19.384 -38.506  1.00151.40           C  
ATOM   1061  C   ARG A 191       3.827  18.071 -38.745  1.00151.40           C  
ATOM   1062  O   ARG A 191       4.153  17.343 -39.680  1.00151.40           O  
ATOM   1063  CB  ARG A 191       4.032  20.500 -39.434  1.00151.40           C  
ATOM   1064  CG  ARG A 191       4.536  21.904 -39.065  1.00151.40           C  
ATOM   1065  CD  ARG A 191       5.894  22.267 -39.677  1.00151.40           C  
ATOM   1066  NE  ARG A 191       5.750  22.741 -41.051  1.00151.40           N  
ATOM   1067  CZ  ARG A 191       5.507  24.010 -41.402  1.00151.40           C  
ATOM   1068  NH1 ARG A 191       5.347  24.970 -40.481  1.00151.40           N  
ATOM   1069  NH2 ARG A 191       5.421  24.312 -42.702  1.00151.40           N  
ATOM   1070  H   ARG A 191       6.318  18.670 -39.504  1.00 99.99           H  
ATOM   1071  HE  ARG A 191       5.840  22.060 -41.773  1.00 99.99           H  
ATOM   1072  1HH ARG A 191       5.167  25.913 -40.768  1.00 99.99           H  
ATOM   1073  2HH ARG A 191       5.406  24.747 -39.508  1.00 99.99           H  
ATOM   1074  1HH ARG A 191       5.241  25.254 -42.983  1.00 99.99           H  
ATOM   1075  2HH ARG A 191       5.538  23.597 -43.390  1.00 99.99           H  
ATOM   1076  N   PHE A 192       2.819  17.789 -37.919  1.00 89.65           N  
ATOM   1077  CA  PHE A 192       1.953  16.640 -38.086  1.00 89.65           C  
ATOM   1078  C   PHE A 192       0.519  17.139 -38.206  1.00 89.65           C  
ATOM   1079  O   PHE A 192      -0.004  17.809 -37.315  1.00 89.65           O  
ATOM   1080  CB  PHE A 192       2.162  15.635 -36.954  1.00 89.65           C  
ATOM   1081  CG  PHE A 192       1.346  14.370 -37.134  1.00 89.65           C  
ATOM   1082  CD1 PHE A 192       1.854  13.305 -37.901  1.00 89.65           C  
ATOM   1083  CD2 PHE A 192       0.072  14.251 -36.552  1.00 89.65           C  
ATOM   1084  CE1 PHE A 192       1.131  12.107 -38.032  1.00 89.65           C  
ATOM   1085  CE2 PHE A 192      -0.626  13.039 -36.648  1.00 89.65           C  
ATOM   1086  CZ  PHE A 192      -0.091  11.958 -37.355  1.00 89.65           C  
ATOM   1087  H   PHE A 192       2.686  18.425 -37.157  1.00 99.99           H  
ATOM   1088  N   ILE A 193      -0.092  16.782 -39.336  1.00 59.77           N  
ATOM   1089  CA  ILE A 193      -1.459  17.069 -39.702  1.00 59.77           C  
ATOM   1090  C   ILE A 193      -2.233  15.757 -39.537  1.00 59.77           C  
ATOM   1091  O   ILE A 193      -1.881  14.738 -40.128  1.00 59.77           O  
ATOM   1092  CB  ILE A 193      -1.472  17.544 -41.179  1.00 59.77           C  
ATOM   1093  CG1 ILE A 193      -0.731  18.893 -41.341  1.00 59.77           C  
ATOM   1094  CG2 ILE A 193      -2.912  17.649 -41.704  1.00 59.77           C  
ATOM   1095  CD1 ILE A 193      -0.416  19.256 -42.798  1.00 59.77           C  
ATOM   1096  H   ILE A 193       0.507  16.268 -39.951  1.00 99.99           H  
ATOM   1097  N   VAL A 194      -3.325  15.803 -38.768  1.00 54.84           N  
ATOM   1098  CA  VAL A 194      -4.301  14.725 -38.692  1.00 54.84           C  
ATOM   1099  C   VAL A 194      -5.406  15.066 -39.697  1.00 54.84           C  
ATOM   1100  O   VAL A 194      -5.894  16.194 -39.730  1.00 54.84           O  
ATOM   1101  CB  VAL A 194      -4.897  14.647 -37.272  1.00 54.84           C  
ATOM   1102  CG1 VAL A 194      -5.940  13.518 -37.121  1.00 54.84           C  
ATOM   1103  CG2 VAL A 194      -3.819  14.446 -36.214  1.00 54.84           C  
ATOM   1104  H   VAL A 194      -3.443  16.638 -38.230  1.00 99.99           H  
ATOM   1105  N   ILE A 195      -5.818  14.088 -40.503  1.00 64.32           N  
ATOM   1106  CA  ILE A 195      -6.967  14.188 -41.394  1.00 64.32           C  
ATOM   1107  C   ILE A 195      -8.045  13.261 -40.861  1.00 64.32           C  
ATOM   1108  O   ILE A 195      -7.757  12.179 -40.345  1.00 64.32           O  
ATOM   1109  CB  ILE A 195      -6.573  13.846 -42.843  1.00 64.32           C  
ATOM   1110  CG1 ILE A 195      -5.990  12.433 -43.014  1.00 64.32           C  
ATOM   1111  CG2 ILE A 195      -5.602  14.911 -43.367  1.00 64.32           C  
ATOM   1112  CD1 ILE A 195      -5.757  12.054 -44.469  1.00 64.32           C  
ATOM   1113  H   ILE A 195      -5.273  13.249 -40.460  1.00 99.99           H  
ATOM   1114  N   ALA A 196      -9.291  13.737 -40.919  1.00 85.53           N  
ATOM   1115  CA  ALA A 196     -10.347  13.168 -40.120  1.00 85.53           C  
ATOM   1116  C   ALA A 196     -11.757  13.590 -40.573  1.00 85.53           C  
ATOM   1117  O   ALA A 196     -11.924  14.643 -41.170  1.00 85.53           O  
ATOM   1118  CB  ALA A 196     -10.017  13.499 -38.644  1.00 85.53           C  
ATOM   1119  H   ALA A 196      -9.474  14.503 -41.537  1.00 99.99           H  
ATOM   1120  N   ASP A 197     -12.787  12.781 -40.280  1.00190.19           N  
ATOM   1121  CA  ASP A 197     -14.220  13.050 -40.451  1.00190.19           C  
ATOM   1122  C   ASP A 197     -14.787  13.678 -39.159  1.00190.19           C  
ATOM   1123  O   ASP A 197     -14.097  13.769 -38.156  1.00190.19           O  
ATOM   1124  CB  ASP A 197     -15.032  11.721 -40.583  1.00190.19           C  
ATOM   1125  CG  ASP A 197     -14.523  10.570 -41.441  1.00190.19           C  
ATOM   1126  OD1 ASP A 197     -13.340  10.205 -41.301  1.00190.19           O  
ATOM   1127  OD2 ASP A 197     -15.386   9.960 -42.108  1.00190.19           O  
ATOM   1128  H   ASP A 197     -12.471  11.906 -39.907  1.00 99.99           H  
ATOM   1129  N   PHE A 198     -16.101  13.947 -39.111  1.00100.60           N  
ATOM   1130  CA  PHE A 198     -16.864  14.117 -37.868  1.00100.60           C  
ATOM   1131  C   PHE A 198     -17.081  12.785 -37.153  1.00100.60           C  
ATOM   1132  O   PHE A 198     -17.459  12.776 -35.990  1.00100.60           O  
ATOM   1133  CB  PHE A 198     -18.279  14.629 -38.160  1.00100.60           C  
ATOM   1134  CG  PHE A 198     -19.190  13.597 -38.807  1.00100.60           C  
ATOM   1135  CD1 PHE A 198     -19.071  13.297 -40.179  1.00100.60           C  
ATOM   1136  CD2 PHE A 198     -20.066  12.844 -37.990  1.00100.60           C  
ATOM   1137  CE1 PHE A 198     -19.815  12.237 -40.727  1.00100.60           C  
ATOM   1138  CE2 PHE A 198     -20.793  11.772 -38.536  1.00100.60           C  
ATOM   1139  CZ  PHE A 198     -20.673  11.476 -39.906  1.00100.60           C  
ATOM   1140  H   PHE A 198     -16.551  14.028 -40.002  1.00 99.99           H  
ATOM   1141  N   ARG A 199     -16.910  11.668 -37.871  1.00174.18           N  
ATOM   1142  CA  ARG A 199     -16.817  10.335 -37.312  1.00174.18           C  
ATOM   1143  C   ARG A 199     -15.453  10.167 -36.683  1.00174.18           C  
ATOM   1144  O   ARG A 199     -15.311   9.281 -35.862  1.00174.18           O  
ATOM   1145  CB  ARG A 199     -16.917   9.269 -38.398  1.00174.18           C  
ATOM   1146  CG  ARG A 199     -18.234   9.345 -39.155  1.00174.18           C  
ATOM   1147  CD  ARG A 199     -18.320   8.314 -40.268  1.00174.18           C  
ATOM   1148  NE  ARG A 199     -18.276   6.947 -39.732  1.00174.18           N  
ATOM   1149  CZ  ARG A 199     -17.183   6.170 -39.638  1.00174.18           C  
ATOM   1150  NH1 ARG A 199     -15.979   6.579 -40.069  1.00174.18           N  
ATOM   1151  NH2 ARG A 199     -17.299   4.950 -39.094  1.00174.18           N  
ATOM   1152  H   ARG A 199     -16.849  11.813 -38.860  1.00 99.99           H  
ATOM   1153  HE  ARG A 199     -19.136   6.563 -39.408  1.00 99.99           H  
ATOM   1154  1HH ARG A 199     -15.185   5.977 -39.986  1.00 99.99           H  
ATOM   1155  2HH ARG A 199     -15.876   7.488 -40.474  1.00 99.99           H  
ATOM   1156  1HH ARG A 199     -16.496   4.360 -39.017  1.00 99.99           H  
ATOM   1157  2HH ARG A 199     -18.188   4.633 -38.766  1.00 99.99           H  
ATOM   1158  N   LYS A 200     -14.495  11.047 -37.013  1.00258.01           N  
ATOM   1159  CA  LYS A 200     -13.289  11.252 -36.249  1.00258.01           C  
ATOM   1160  C   LYS A 200     -13.468  12.392 -35.243  1.00258.01           C  
ATOM   1161  O   LYS A 200     -12.523  12.692 -34.522  1.00258.01           O  
ATOM   1162  CB  LYS A 200     -12.074  11.534 -37.119  1.00258.01           C  
ATOM   1163  CG  LYS A 200     -11.962  10.600 -38.311  1.00258.01           C  
ATOM   1164  CD  LYS A 200     -11.129   9.363 -38.121  1.00258.01           C  
ATOM   1165  CE  LYS A 200     -11.336   8.439 -39.328  1.00258.01           C  
ATOM   1166  NZ  LYS A 200     -12.715   7.933 -39.444  1.00258.01           N  
ATOM   1167  H   LYS A 200     -14.667  11.573 -37.848  1.00 99.99           H  
ATOM   1168  1HZ LYS A 200     -12.789   7.317 -40.276  1.00 99.99           H  
ATOM   1169  2HZ LYS A 200     -12.956   7.391 -38.588  1.00 99.99           H  
ATOM   1170  3HZ LYS A 200     -13.370   8.734 -39.543  1.00 99.99           H  
ATOM   1171  N   ASP A 201     -14.691  12.948 -35.147  1.00124.37           N  
ATOM   1172  CA  ASP A 201     -15.275  13.561 -33.963  1.00124.37           C  
ATOM   1173  C   ASP A 201     -16.214  12.601 -33.205  1.00124.37           C  
ATOM   1174  O   ASP A 201     -16.584  12.897 -32.075  1.00124.37           O  
ATOM   1175  CB  ASP A 201     -15.897  14.960 -34.186  1.00124.37           C  
ATOM   1176  CG  ASP A 201     -14.910  16.014 -34.697  1.00124.37           C  
ATOM   1177  OD1 ASP A 201     -14.153  16.562 -33.865  1.00124.37           O  
ATOM   1178  OD2 ASP A 201     -14.954  16.291 -35.910  1.00124.37           O  
ATOM   1179  H   ASP A 201     -15.202  12.904 -36.006  1.00 99.99           H  
ATOM   1180  N   SER A 202     -16.493  11.399 -33.738  1.00111.33           N  
ATOM   1181  CA  SER A 202     -16.853  10.224 -32.939  1.00111.33           C  
ATOM   1182  C   SER A 202     -15.538   9.550 -32.497  1.00111.33           C  
ATOM   1183  O   SER A 202     -15.521   8.891 -31.460  1.00111.33           O  
ATOM   1184  CB  SER A 202     -17.696   9.214 -33.752  1.00111.33           C  
ATOM   1185  OG  SER A 202     -18.818   9.841 -34.339  1.00111.33           O  
ATOM   1186  H   SER A 202     -16.443  11.343 -34.737  1.00 99.99           H  
ATOM   1187  HG  SER A 202     -19.285   9.169 -34.818  1.00 99.99           H  
ATOM   1188  N   LYS A 203     -14.428   9.796 -33.221  1.00225.35           N  
ATOM   1189  CA  LYS A 203     -13.075   9.632 -32.727  1.00225.35           C  
ATOM   1190  C   LYS A 203     -12.628  10.898 -31.930  1.00225.35           C  
ATOM   1191  O   LYS A 203     -11.648  10.773 -31.222  1.00225.35           O  
ATOM   1192  CB  LYS A 203     -12.078   9.303 -33.879  1.00225.35           C  
ATOM   1193  CG  LYS A 203     -12.165   7.910 -34.576  1.00225.35           C  
ATOM   1194  CD  LYS A 203     -13.066   7.518 -35.759  1.00225.35           C  
ATOM   1195  CE  LYS A 203     -12.597   6.222 -36.457  1.00225.35           C  
ATOM   1196  NZ  LYS A 203     -11.230   6.324 -36.996  1.00225.35           N  
ATOM   1197  H   LYS A 203     -14.597  10.111 -34.156  1.00 99.99           H  
ATOM   1198  1HZ LYS A 203     -10.970   5.426 -37.451  1.00 99.99           H  
ATOM   1199  2HZ LYS A 203     -11.190   7.094 -37.695  1.00 99.99           H  
ATOM   1200  3HZ LYS A 203     -10.567   6.525 -36.219  1.00 99.99           H  
ATOM   1201  N   ASN A 204     -13.303  12.078 -31.929  1.00146.95           N  
ATOM   1202  CA  ASN A 204     -12.950  13.258 -31.088  1.00146.95           C  
ATOM   1203  C   ASN A 204     -13.903  13.281 -29.905  1.00146.95           C  
ATOM   1204  O   ASN A 204     -15.055  13.693 -29.985  1.00146.95           O  
ATOM   1205  CB  ASN A 204     -13.006  14.671 -31.755  1.00146.95           C  
ATOM   1206  CG  ASN A 204     -12.357  15.809 -30.957  1.00146.95           C  
ATOM   1207  ND2 ASN A 204     -13.111  16.409 -30.031  1.00146.95           N  
ATOM   1208  OD1 ASN A 204     -11.213  16.186 -31.204  1.00146.95           O  
ATOM   1209  H   ASN A 204     -14.084  12.108 -32.554  1.00 99.99           H  
ATOM   1210  1HD ASN A 204     -14.044  16.090 -29.874  1.00 99.99           H  
ATOM   1211  2HD ASN A 204     -12.736  17.170 -29.505  1.00 99.99           H  
ATOM   1212  N   LEU A 205     -13.385  12.815 -28.786  1.00331.54           N  
ATOM   1213  CA  LEU A 205     -14.176  12.065 -27.839  1.00331.54           C  
ATOM   1214  C   LEU A 205     -14.723  12.923 -26.709  1.00331.54           C  
ATOM   1215  O   LEU A 205     -15.816  12.647 -26.221  1.00331.54           O  
ATOM   1216  CB  LEU A 205     -13.207  11.089 -27.184  1.00331.54           C  
ATOM   1217  CG  LEU A 205     -12.299  10.354 -28.174  1.00331.54           C  
ATOM   1218  CD1 LEU A 205     -11.168   9.777 -27.394  1.00331.54           C  
ATOM   1219  CD2 LEU A 205     -13.086   9.305 -28.968  1.00331.54           C  
ATOM   1220  H   LEU A 205     -12.416  12.999 -28.610  1.00 99.99           H  
ATOM   1221  N   GLY A 206     -13.927  13.899 -26.251  1.00274.63           N  
ATOM   1222  CA  GLY A 206     -14.052  14.522 -24.944  1.00274.63           C  
ATOM   1223  C   GLY A 206     -13.142  13.830 -23.914  1.00274.63           C  
ATOM   1224  O   GLY A 206     -12.462  14.531 -23.167  1.00274.63           O  
ATOM   1225  H   GLY A 206     -13.210  14.187 -26.891  1.00 99.99           H  
ATOM   1226  N   ASP A 207     -13.084  12.482 -23.908  1.00170.97           N  
ATOM   1227  CA  ASP A 207     -12.143  11.675 -23.123  1.00170.97           C  
ATOM   1228  C   ASP A 207     -11.714  10.420 -23.900  1.00170.97           C  
ATOM   1229  O   ASP A 207     -12.546   9.742 -24.503  1.00170.97           O  
ATOM   1230  CB  ASP A 207     -12.664  11.404 -21.684  1.00170.97           C  
ATOM   1231  CG  ASP A 207     -13.809  10.394 -21.493  1.00170.97           C  
ATOM   1232  OD1 ASP A 207     -14.523  10.079 -22.470  1.00170.97           O  
ATOM   1233  OD2 ASP A 207     -13.961   9.960 -20.329  1.00170.97           O  
ATOM   1234  H   ASP A 207     -13.759  12.047 -24.504  1.00 99.99           H  
ATOM   1235  N   GLN A 208     -10.408  10.093 -23.869  1.00122.65           N  
ATOM   1236  CA  GLN A 208      -9.830   8.883 -24.472  1.00122.65           C  
ATOM   1237  C   GLN A 208     -10.290   7.592 -23.844  1.00122.65           C  
ATOM   1238  O   GLN A 208     -10.639   7.592 -22.672  1.00122.65           O  
ATOM   1239  CB  GLN A 208      -8.306   8.925 -24.469  1.00122.65           C  
ATOM   1240  CG  GLN A 208      -7.845   9.742 -25.655  1.00122.65           C  
ATOM   1241  CD  GLN A 208      -6.338   9.836 -25.804  1.00122.65           C  
ATOM   1242  NE2 GLN A 208      -5.888  10.316 -26.961  1.00122.65           N  
ATOM   1243  OE1 GLN A 208      -5.585   9.478 -24.905  1.00122.65           O  
ATOM   1244  H   GLN A 208      -9.829  10.754 -23.392  1.00 99.99           H  
ATOM   1245  1HE GLN A 208      -6.534  10.563 -27.680  1.00 99.99           H  
ATOM   1246  2HE GLN A 208      -4.903  10.425 -27.103  1.00 99.99           H  
ATOM   1247  N   TRP A 209     -10.228   6.504 -24.632  1.00390.63           N  
ATOM   1248  CA  TRP A 209     -10.199   5.142 -24.115  1.00390.63           C  
ATOM   1249  C   TRP A 209     -11.172   4.134 -24.727  1.00390.63           C  
ATOM   1250  O   TRP A 209     -11.051   2.952 -24.410  1.00390.63           O  
ATOM   1251  CB  TRP A 209      -8.768   4.631 -23.839  1.00390.63           C  
ATOM   1252  CG  TRP A 209      -7.763   4.507 -24.950  1.00390.63           C  
ATOM   1253  CD1 TRP A 209      -6.427   4.489 -24.750  1.00390.63           C  
ATOM   1254  CD2 TRP A 209      -7.938   4.326 -26.391  1.00390.63           C  
ATOM   1255  CE2 TRP A 209      -6.679   4.019 -26.971  1.00390.63           C  
ATOM   1256  CE3 TRP A 209      -9.013   4.387 -27.294  1.00390.63           C  
ATOM   1257  NE1 TRP A 209      -5.789   4.255 -25.944  1.00390.63           N  
ATOM   1258  CZ2 TRP A 209      -6.544   3.625 -28.321  1.00390.63           C  
ATOM   1259  CZ3 TRP A 209      -8.853   4.151 -28.667  1.00390.63           C  
ATOM   1260  CH2 TRP A 209      -7.635   3.703 -29.185  1.00390.63           C  
ATOM   1261  H   TRP A 209     -10.199   6.678 -25.615  1.00 99.99           H  
ATOM   1262  HE1 TRP A 209      -4.823   4.242 -26.106  1.00 99.99           H  
ATOM   1263  N   HIS A 210     -12.156   4.574 -25.535  1.00185.16           N  
ATOM   1264  CA  HIS A 210     -13.253   3.726 -26.020  1.00185.16           C  
ATOM   1265  C   HIS A 210     -12.796   2.546 -26.897  1.00185.16           C  
ATOM   1266  O   HIS A 210     -13.163   1.414 -26.585  1.00185.16           O  
ATOM   1267  CB  HIS A 210     -14.320   4.558 -26.754  1.00185.16           C  
ATOM   1268  CG  HIS A 210     -14.924   5.656 -25.917  1.00185.16           C  
ATOM   1269  CD2 HIS A 210     -14.583   6.992 -25.876  1.00185.16           C  
ATOM   1270  ND1 HIS A 210     -15.941   5.420 -24.988  1.00185.16           N  
ATOM   1271  CE1 HIS A 210     -16.171   6.601 -24.430  1.00185.16           C  
ATOM   1272  NE2 HIS A 210     -15.402   7.572 -24.924  1.00185.16           N  
ATOM   1273  H   HIS A 210     -12.100   5.538 -25.795  1.00 99.99           H  
ATOM   1274  HD1 HIS A 210     -16.390   4.545 -24.794  1.00 99.99           H  
ATOM   1275  N   LYS A 211     -11.983   2.768 -27.948  1.00221.72           N  
ATOM   1276  CA  LYS A 211     -11.418   1.662 -28.741  1.00221.72           C  
ATOM   1277  C   LYS A 211     -10.266   0.997 -27.962  1.00221.72           C  
ATOM   1278  O   LYS A 211      -9.723   1.569 -27.014  1.00221.72           O  
ATOM   1279  CB  LYS A 211     -10.921   2.153 -30.125  1.00221.72           C  
ATOM   1280  CG  LYS A 211     -11.022   1.110 -31.244  1.00221.72           C  
ATOM   1281  CD  LYS A 211     -10.895   1.724 -32.649  1.00221.72           C  
ATOM   1282  CE  LYS A 211     -12.252   2.085 -33.278  1.00221.72           C  
ATOM   1283  NZ  LYS A 211     -12.956   3.142 -32.530  1.00221.72           N  
ATOM   1284  H   LYS A 211     -11.773   3.721 -28.175  1.00 99.99           H  
ATOM   1285  1HZ LYS A 211     -13.865   3.348 -32.993  1.00 99.99           H  
ATOM   1286  2HZ LYS A 211     -13.129   2.820 -31.555  1.00 99.99           H  
ATOM   1287  3HZ LYS A 211     -12.373   4.002 -32.512  1.00 99.99           H  
ATOM   1288  N   GLY A 212      -9.899  -0.231 -28.343  1.00224.27           N  
ATOM   1289  CA  GLY A 212      -8.813  -0.966 -27.705  1.00224.27           C  
ATOM   1290  C   GLY A 212      -7.468  -0.324 -28.036  1.00224.27           C  
ATOM   1291  O   GLY A 212      -7.185  -0.164 -29.220  1.00224.27           O  
ATOM   1292  H   GLY A 212     -10.412  -0.634 -29.103  1.00 99.99           H  
ATOM   1293  N   ILE A 213      -6.683   0.056 -27.004  1.00433.49           N  
ATOM   1294  CA  ILE A 213      -5.374   0.705 -27.135  1.00433.49           C  
ATOM   1295  C   ILE A 213      -4.357  -0.230 -27.770  1.00433.49           C  
ATOM   1296  O   ILE A 213      -3.933  -1.170 -27.107  1.00433.49           O  
ATOM   1297  CB  ILE A 213      -4.823   1.268 -25.793  1.00433.49           C  
ATOM   1298  CG1 ILE A 213      -3.502   2.069 -26.006  1.00433.49           C  
ATOM   1299  CG2 ILE A 213      -4.689   0.259 -24.659  1.00433.49           C  
ATOM   1300  CD1 ILE A 213      -2.998   2.876 -24.798  1.00433.49           C  
ATOM   1301  H   ILE A 213      -7.069  -0.142 -26.103  1.00 99.99           H  
ATOM   1302  N   PRO A 214      -3.923   0.001 -29.025  1.00295.35           N  
ATOM   1303  CA  PRO A 214      -2.889  -0.839 -29.626  1.00295.35           C  
ATOM   1304  C   PRO A 214      -1.584  -0.591 -28.858  1.00295.35           C  
ATOM   1305  O   PRO A 214      -1.191   0.554 -28.667  1.00295.35           O  
ATOM   1306  CB  PRO A 214      -2.751  -0.348 -31.072  1.00295.35           C  
ATOM   1307  CG  PRO A 214      -4.027   0.413 -31.322  1.00295.35           C  
ATOM   1308  CD  PRO A 214      -4.427   0.983 -29.982  1.00295.35           C  
ATOM   1309  N   ILE A 215      -0.954  -1.657 -28.371  1.00386.66           N  
ATOM   1310  CA  ILE A 215       0.364  -1.618 -27.764  1.00386.66           C  
ATOM   1311  C   ILE A 215       1.143  -2.700 -28.475  1.00386.66           C  
ATOM   1312  O   ILE A 215       0.853  -3.884 -28.325  1.00386.66           O  
ATOM   1313  CB  ILE A 215       0.336  -1.747 -26.220  1.00386.66           C  
ATOM   1314  CG1 ILE A 215      -0.574  -0.655 -25.608  1.00386.66           C  
ATOM   1315  CG2 ILE A 215       1.769  -1.718 -25.645  1.00386.66           C  
ATOM   1316  CD1 ILE A 215      -0.280  -0.247 -24.166  1.00386.66           C  
ATOM   1317  H   ILE A 215      -1.458  -2.518 -28.449  1.00 99.99           H  
ATOM   1318  N   GLU A 216       2.130  -2.264 -29.256  1.00253.34           N  
ATOM   1319  CA  GLU A 216       3.039  -3.120 -29.977  1.00253.34           C  
ATOM   1320  C   GLU A 216       4.067  -3.654 -28.983  1.00253.34           C  
ATOM   1321  O   GLU A 216       4.644  -2.890 -28.209  1.00253.34           O  
ATOM   1322  CB  GLU A 216       3.701  -2.265 -31.055  1.00253.34           C  
ATOM   1323  CG  GLU A 216       4.495  -3.100 -32.072  1.00253.34           C  
ATOM   1324  CD  GLU A 216       4.755  -2.311 -33.345  1.00253.34           C  
ATOM   1325  OE1 GLU A 216       4.109  -1.324 -33.690  1.00253.34           O  
ATOM   1326  OE2 GLU A 216       5.774  -2.845 -34.069  1.00253.34           O  
ATOM   1327  H   GLU A 216       2.208  -1.268 -29.318  1.00 99.99           H  
ATOM   1328  N   VAL A 217       4.244  -4.977 -28.984  1.00229.42           N  
ATOM   1329  CA  VAL A 217       5.073  -5.707 -28.042  1.00229.42           C  
ATOM   1330  C   VAL A 217       5.959  -6.697 -28.776  1.00229.42           C  
ATOM   1331  O   VAL A 217       5.589  -7.206 -29.831  1.00229.42           O  
ATOM   1332  CB  VAL A 217       4.223  -6.416 -26.961  1.00229.42           C  
ATOM   1333  CG1 VAL A 217       3.320  -5.451 -26.176  1.00229.42           C  
ATOM   1334  CG2 VAL A 217       3.437  -7.615 -27.523  1.00229.42           C  
ATOM   1335  H   VAL A 217       3.746  -5.457 -29.708  1.00 99.99           H  
ATOM   1336  N   ILE A 218       7.078  -7.061 -28.140  1.00192.11           N  
ATOM   1337  CA  ILE A 218       7.926  -8.144 -28.591  1.00192.11           C  
ATOM   1338  C   ILE A 218       7.200  -9.496 -28.362  1.00192.11           C  
ATOM   1339  O   ILE A 218       6.737  -9.753 -27.247  1.00192.11           O  
ATOM   1340  CB  ILE A 218       9.263  -8.149 -27.828  1.00192.11           C  
ATOM   1341  CG1 ILE A 218      10.024  -6.802 -27.840  1.00192.11           C  
ATOM   1342  CG2 ILE A 218      10.147  -9.259 -28.399  1.00192.11           C  
ATOM   1343  CD1 ILE A 218      10.542  -6.356 -29.216  1.00192.11           C  
ATOM   1344  H   ILE A 218       7.308  -6.538 -27.318  1.00 99.99           H  
ATOM   1345  N   PRO A 219       7.126 -10.364 -29.395  1.00204.43           N  
ATOM   1346  CA  PRO A 219       6.615 -11.736 -29.341  1.00204.43           C  
ATOM   1347  C   PRO A 219       7.194 -12.682 -28.282  1.00204.43           C  
ATOM   1348  O   PRO A 219       6.517 -13.632 -27.897  1.00204.43           O  
ATOM   1349  CB  PRO A 219       6.948 -12.318 -30.725  1.00204.43           C  
ATOM   1350  CG  PRO A 219       6.880 -11.129 -31.650  1.00204.43           C  
ATOM   1351  CD  PRO A 219       7.386  -9.988 -30.780  1.00204.43           C  
ATOM   1352  N   MET A 220       8.454 -12.496 -27.864  1.00295.67           N  
ATOM   1353  CA  MET A 220       9.198 -13.492 -27.093  1.00295.67           C  
ATOM   1354  C   MET A 220       8.606 -13.806 -25.713  1.00295.67           C  
ATOM   1355  O   MET A 220       8.530 -14.969 -25.323  1.00295.67           O  
ATOM   1356  CB  MET A 220      10.676 -13.072 -26.999  1.00295.67           C  
ATOM   1357  CG  MET A 220      11.018 -11.832 -26.153  1.00295.67           C  
ATOM   1358  SD  MET A 220      12.668 -11.235 -26.592  1.00295.67           S  
ATOM   1359  CE  MET A 220      12.723  -9.647 -25.757  1.00295.67           C  
ATOM   1360  H   MET A 220       8.871 -11.621 -28.108  1.00 99.99           H  
ATOM   1361  N   ALA A 221       8.141 -12.766 -25.015  1.00290.31           N  
ATOM   1362  CA  ALA A 221       7.698 -12.821 -23.637  1.00290.31           C  
ATOM   1363  C   ALA A 221       6.325 -12.185 -23.450  1.00290.31           C  
ATOM   1364  O   ALA A 221       6.073 -11.616 -22.390  1.00290.31           O  
ATOM   1365  CB  ALA A 221       8.790 -12.168 -22.800  1.00290.31           C  
ATOM   1366  H   ALA A 221       8.116 -11.904 -25.527  1.00 99.99           H  
ATOM   1367  N   TYR A 222       5.445 -12.250 -24.465  1.00444.17           N  
ATOM   1368  CA  TYR A 222       4.145 -11.572 -24.470  1.00444.17           C  
ATOM   1369  C   TYR A 222       3.182 -11.931 -23.327  1.00444.17           C  
ATOM   1370  O   TYR A 222       2.327 -11.113 -23.001  1.00444.17           O  
ATOM   1371  CB  TYR A 222       3.438 -11.683 -25.836  1.00444.17           C  
ATOM   1372  CG  TYR A 222       3.054 -13.073 -26.325  1.00444.17           C  
ATOM   1373  CD1 TYR A 222       2.116 -13.889 -25.654  1.00444.17           C  
ATOM   1374  CD2 TYR A 222       3.606 -13.540 -27.526  1.00444.17           C  
ATOM   1375  CE1 TYR A 222       1.807 -15.171 -26.148  1.00444.17           C  
ATOM   1376  CE2 TYR A 222       3.318 -14.826 -28.014  1.00444.17           C  
ATOM   1377  CZ  TYR A 222       2.431 -15.647 -27.313  1.00444.17           C  
ATOM   1378  OH  TYR A 222       2.195 -16.909 -27.768  1.00444.17           O  
ATOM   1379  H   TYR A 222       5.736 -12.805 -25.245  1.00 99.99           H  
ATOM   1380  HH  TYR A 222       2.673 -17.049 -28.574  1.00 99.99           H  
ATOM   1381  N   VAL A 223       3.281 -13.118 -22.700  1.00306.54           N  
ATOM   1382  CA  VAL A 223       2.436 -13.428 -21.545  1.00306.54           C  
ATOM   1383  C   VAL A 223       2.924 -12.631 -20.319  1.00306.54           C  
ATOM   1384  O   VAL A 223       2.105 -11.902 -19.776  1.00306.54           O  
ATOM   1385  CB  VAL A 223       2.327 -14.941 -21.290  1.00306.54           C  
ATOM   1386  CG1 VAL A 223       1.462 -15.293 -20.070  1.00306.54           C  
ATOM   1387  CG2 VAL A 223       1.749 -15.663 -22.513  1.00306.54           C  
ATOM   1388  H   VAL A 223       3.947 -13.780 -23.043  1.00 99.99           H  
ATOM   1389  N   PRO A 224       4.213 -12.636 -19.902  1.00245.62           N  
ATOM   1390  CA  PRO A 224       4.717 -11.638 -18.951  1.00245.62           C  
ATOM   1391  C   PRO A 224       4.715 -10.174 -19.412  1.00245.62           C  
ATOM   1392  O   PRO A 224       4.783  -9.329 -18.530  1.00245.62           O  
ATOM   1393  CB  PRO A 224       6.141 -12.016 -18.574  1.00245.62           C  
ATOM   1394  CG  PRO A 224       6.431 -13.271 -19.323  1.00245.62           C  
ATOM   1395  CD  PRO A 224       5.202 -13.672 -20.139  1.00245.62           C  
ATOM   1396  N   VAL A 225       4.608  -9.826 -20.712  1.00308.95           N  
ATOM   1397  CA  VAL A 225       4.397  -8.422 -21.124  1.00308.95           C  
ATOM   1398  C   VAL A 225       2.968  -7.965 -20.805  1.00308.95           C  
ATOM   1399  O   VAL A 225       2.736  -6.764 -20.672  1.00308.95           O  
ATOM   1400  CB  VAL A 225       4.730  -8.171 -22.623  1.00308.95           C  
ATOM   1401  CG1 VAL A 225       3.542  -8.111 -23.607  1.00308.95           C  
ATOM   1402  CG2 VAL A 225       5.466  -6.837 -22.758  1.00308.95           C  
ATOM   1403  H   VAL A 225       4.675 -10.554 -21.395  1.00 99.99           H  
ATOM   1404  N   SER A 226       2.042  -8.920 -20.594  1.00370.82           N  
ATOM   1405  CA  SER A 226       0.719  -8.703 -20.013  0.91370.82           C  
ATOM   1406  C   SER A 226       0.835  -8.404 -18.500  1.00370.82           C  
ATOM   1407  O   SER A 226      -0.182  -8.349 -17.824  1.00370.82           O  
ATOM   1408  CB  SER A 226      -0.201  -9.927 -20.222  0.91370.82           C  
ATOM   1409  OG  SER A 226      -0.195 -10.368 -21.566  1.00370.82           O  
ATOM   1410  H   SER A 226       2.330  -9.835 -20.879  1.00 99.99           H  
ATOM   1411  HG  SER A 226      -0.780 -11.116 -21.610  1.00 99.99           H  
ATOM   1412  N   ARG A 227       2.042  -8.108 -17.970  1.00315.99           N  
ATOM   1413  CA  ARG A 227       2.272  -7.339 -16.744  1.00315.99           C  
ATOM   1414  C   ARG A 227       1.791  -5.887 -16.913  1.00315.99           C  
ATOM   1415  O   ARG A 227       1.521  -5.220 -15.921  1.00315.99           O  
ATOM   1416  CB  ARG A 227       3.766  -7.395 -16.375  1.00315.99           C  
ATOM   1417  CG  ARG A 227       4.088  -7.018 -14.925  1.00315.99           C  
ATOM   1418  CD  ARG A 227       4.444  -5.557 -14.650  1.00315.99           C  
ATOM   1419  NE  ARG A 227       4.606  -5.392 -13.203  1.00315.99           N  
ATOM   1420  CZ  ARG A 227       5.714  -4.974 -12.573  1.00315.99           C  
ATOM   1421  NH1 ARG A 227       6.786  -4.538 -13.249  1.00315.99           N  
ATOM   1422  NH2 ARG A 227       5.747  -5.001 -11.235  1.00315.99           N  
ATOM   1423  H   ARG A 227       2.811  -8.468 -18.500  1.00 99.99           H  
ATOM   1424  HE  ARG A 227       3.818  -5.613 -12.633  1.00 99.99           H  
ATOM   1425  1HH ARG A 227       7.598  -4.231 -12.755  1.00 99.99           H  
ATOM   1426  2HH ARG A 227       6.772  -4.521 -14.248  1.00 99.99           H  
ATOM   1427  1HH ARG A 227       6.566  -4.691 -10.751  1.00 99.99           H  
ATOM   1428  2HH ARG A 227       4.955  -5.330 -10.721  1.00 99.99           H  
ATOM   1429  N   ALA A 228       1.536  -5.455 -18.159  1.00298.14           N  
ATOM   1430  CA  ALA A 228       0.522  -4.488 -18.555  1.00298.14           C  
ATOM   1431  C   ALA A 228      -0.808  -4.562 -17.771  1.00298.14           C  
ATOM   1432  O   ALA A 228      -1.355  -3.518 -17.450  1.00298.14           O  
ATOM   1433  CB  ALA A 228       0.351  -4.545 -20.079  1.00298.14           C  
ATOM   1434  H   ALA A 228       2.136  -5.878 -18.840  1.00 99.99           H  
ATOM   1435  N   VAL A 229      -1.287  -5.756 -17.369  1.00358.04           N  
ATOM   1436  CA  VAL A 229      -2.443  -5.952 -16.479  1.00358.04           C  
ATOM   1437  C   VAL A 229      -2.216  -5.315 -15.091  1.00358.04           C  
ATOM   1438  O   VAL A 229      -3.154  -4.727 -14.553  1.00358.04           O  
ATOM   1439  CB  VAL A 229      -2.793  -7.462 -16.319  1.00358.04           C  
ATOM   1440  CG1 VAL A 229      -3.950  -7.715 -15.331  1.00358.04           C  
ATOM   1441  CG2 VAL A 229      -3.164  -8.179 -17.626  1.00358.04           C  
ATOM   1442  H   VAL A 229      -0.782  -6.542 -17.734  1.00 99.99           H  
ATOM   1443  N   SER A 230      -0.989  -5.378 -14.529  1.00148.51           N  
ATOM   1444  CA  SER A 230      -0.625  -4.700 -13.275  1.00148.51           C  
ATOM   1445  C   SER A 230      -0.636  -3.177 -13.459  1.00148.51           C  
ATOM   1446  O   SER A 230      -1.032  -2.457 -12.545  1.00148.51           O  
ATOM   1447  CB  SER A 230       0.797  -5.088 -12.805  1.00148.51           C  
ATOM   1448  OG  SER A 230       0.914  -6.468 -12.541  1.00148.51           O  
ATOM   1449  H   SER A 230      -0.321  -5.930 -15.026  1.00 99.99           H  
ATOM   1450  HG  SER A 230       1.808  -6.618 -12.262  1.00 99.99           H  
ATOM   1451  N   GLN A 231      -0.245  -2.694 -14.650  1.00266.66           N  
ATOM   1452  CA  GLN A 231      -0.201  -1.273 -14.980  1.00266.66           C  
ATOM   1453  C   GLN A 231      -1.583  -0.677 -15.186  1.00266.66           C  
ATOM   1454  O   GLN A 231      -1.763   0.529 -15.026  1.00266.66           O  
ATOM   1455  CB  GLN A 231       0.457  -1.075 -16.341  1.00266.66           C  
ATOM   1456  CG  GLN A 231       1.836  -1.682 -16.461  1.00266.66           C  
ATOM   1457  CD  GLN A 231       2.428  -1.068 -17.702  1.00266.66           C  
ATOM   1458  NE2 GLN A 231       3.263  -0.087 -17.436  1.00266.66           N  
ATOM   1459  OE1 GLN A 231       2.137  -1.432 -18.841  1.00266.66           O  
ATOM   1460  H   GLN A 231       0.023  -3.385 -15.323  1.00 99.99           H  
ATOM   1461  1HE GLN A 231       3.419   0.189 -16.488  1.00 99.99           H  
ATOM   1462  2HE GLN A 231       3.739   0.377 -18.184  1.00 99.99           H  
ATOM   1463  N   LYS A 232      -2.524  -1.507 -15.631  1.00508.56           N  
ATOM   1464  CA  LYS A 232      -3.785  -1.028 -16.140  1.00508.56           C  
ATOM   1465  C   LYS A 232      -4.842  -1.176 -15.065  1.00508.56           C  
ATOM   1466  O   LYS A 232      -5.698  -0.299 -14.973  1.00508.56           O  
ATOM   1467  CB  LYS A 232      -4.070  -1.769 -17.453  1.00508.56           C  
ATOM   1468  CG  LYS A 232      -3.112  -1.188 -18.512  1.00508.56           C  
ATOM   1469  CD  LYS A 232      -2.712  -2.033 -19.736  1.00508.56           C  
ATOM   1470  CE  LYS A 232      -1.388  -1.516 -20.301  1.00508.56           C  
ATOM   1471  NZ  LYS A 232      -1.458  -0.083 -20.619  1.00508.56           N  
ATOM   1472  H   LYS A 232      -2.322  -2.486 -15.598  1.00 99.99           H  
ATOM   1473  1HZ LYS A 232      -0.543   0.232 -21.001  1.00 99.99           H  
ATOM   1474  2HZ LYS A 232      -2.203   0.076 -21.328  1.00 99.99           H  
ATOM   1475  3HZ LYS A 232      -1.677   0.452 -19.756  1.00 99.99           H  
ATOM   1476  N   PHE A 233      -4.728  -2.207 -14.208  1.00506.63           N  
ATOM   1477  CA  PHE A 233      -5.579  -2.469 -13.055  1.00506.63           C  
ATOM   1478  C   PHE A 233      -6.913  -2.991 -13.602  1.00506.63           C  
ATOM   1479  O   PHE A 233      -7.112  -4.199 -13.719  1.00506.63           O  
ATOM   1480  CB  PHE A 233      -5.651  -1.224 -12.123  1.00506.63           C  
ATOM   1481  CG  PHE A 233      -5.880  -1.444 -10.640  1.00506.63           C  
ATOM   1482  CD1 PHE A 233      -6.537  -2.590 -10.142  1.00506.63           C  
ATOM   1483  CD2 PHE A 233      -5.399  -0.468  -9.741  1.00506.63           C  
ATOM   1484  CE1 PHE A 233      -6.679  -2.768  -8.752  1.00506.63           C  
ATOM   1485  CE2 PHE A 233      -5.543  -0.648  -8.353  1.00506.63           C  
ATOM   1486  CZ  PHE A 233      -6.177  -1.803  -7.859  1.00506.63           C  
ATOM   1487  H   PHE A 233      -3.969  -2.819 -14.434  1.00 99.99           H  
ATOM   1488  N   GLY A 234      -7.767  -2.047 -14.027  1.00393.18           N  
ATOM   1489  CA  GLY A 234      -9.026  -2.254 -14.714  1.00393.18           C  
ATOM   1490  C   GLY A 234      -8.916  -2.508 -16.219  1.00393.18           C  
ATOM   1491  O   GLY A 234      -9.936  -2.836 -16.823  1.00393.18           O  
ATOM   1492  H   GLY A 234      -7.442  -1.123 -13.820  1.00 99.99           H  
ATOM   1493  N   GLY A 235      -7.730  -2.400 -16.846  1.00730.78           N  
ATOM   1494  CA  GLY A 235      -7.591  -2.741 -18.256  1.00730.78           C  
ATOM   1495  C   GLY A 235      -7.634  -4.242 -18.472  1.00730.78           C  
ATOM   1496  O   GLY A 235      -6.824  -4.982 -17.906  1.00730.78           O  
ATOM   1497  H   GLY A 235      -6.945  -2.079 -16.315  1.00 99.99           H  
ATOM   1498  N   VAL A 236      -8.563  -4.658 -19.341  1.00718.64           N  
ATOM   1499  CA  VAL A 236      -8.642  -6.007 -19.877  1.00718.64           C  
ATOM   1500  C   VAL A 236      -7.643  -6.050 -21.034  1.00718.64           C  
ATOM   1501  O   VAL A 236      -7.733  -5.280 -21.988  1.00718.64           O  
ATOM   1502  CB  VAL A 236     -10.089  -6.325 -20.322  1.00718.64           C  
ATOM   1503  CG1 VAL A 236     -10.664  -5.430 -21.438  1.00718.64           C  
ATOM   1504  CG2 VAL A 236     -10.234  -7.809 -20.692  1.00718.64           C  
ATOM   1505  H   VAL A 236      -9.229  -3.963 -19.610  1.00 99.99           H  
ATOM   1506  N   VAL A 237      -6.622  -6.885 -20.847  1.00965.11           N  
ATOM   1507  CA  VAL A 237      -5.342  -6.788 -21.516  1.00965.11           C  
ATOM   1508  C   VAL A 237      -5.103  -8.148 -22.175  1.00965.11           C  
ATOM   1509  O   VAL A 237      -4.582  -9.070 -21.549  1.00965.11           O  
ATOM   1510  CB  VAL A 237      -4.312  -6.290 -20.463  1.00965.11           C  
ATOM   1511  CG1 VAL A 237      -2.818  -6.495 -20.747  1.00965.11           C  
ATOM   1512  CG2 VAL A 237      -4.514  -4.808 -20.136  1.00965.11           C  
ATOM   1513  H   VAL A 237      -6.800  -7.616 -20.186  1.00 99.99           H  
ATOM   1514  N   GLU A 238      -5.499  -8.242 -23.455  1.00944.14           N  
ATOM   1515  CA  GLU A 238      -5.324  -9.400 -24.321  1.00944.14           C  
ATOM   1516  C   GLU A 238      -4.765  -9.005 -25.697  1.00944.14           C  
ATOM   1517  O   GLU A 238      -4.968  -7.887 -26.172  1.00944.14           O  
ATOM   1518  CB  GLU A 238      -6.627 -10.210 -24.341  1.00944.14           C  
ATOM   1519  CG  GLU A 238      -6.606 -11.442 -25.265  1.00944.14           C  
ATOM   1520  CD  GLU A 238      -7.823 -12.345 -25.093  1.00944.14           C  
ATOM   1521  OE1 GLU A 238      -8.779 -11.926 -24.401  1.00944.14           O  
ATOM   1522  OE2 GLU A 238      -7.779 -13.449 -25.674  1.00944.14           O  
ATOM   1523  H   GLU A 238      -5.948  -7.413 -23.792  1.00 99.99           H  
ATOM   1524  N   LEU A 239      -4.020  -9.932 -26.313  1.00999.99           N  
ATOM   1525  CA  LEU A 239      -3.352  -9.770 -27.594  1.00999.99           C  
ATOM   1526  C   LEU A 239      -4.375  -9.656 -28.735  1.00999.99           C  
ATOM   1527  O   LEU A 239      -5.451 -10.248 -28.656  1.00999.99           O  
ATOM   1528  CB  LEU A 239      -2.432 -10.984 -27.848  1.00999.99           C  
ATOM   1529  CG  LEU A 239      -1.211 -11.137 -26.915  1.00999.99           C  
ATOM   1530  CD1 LEU A 239      -1.527 -11.659 -25.503  1.00999.99           C  
ATOM   1531  CD2 LEU A 239      -0.154 -12.017 -27.593  1.00999.99           C  
ATOM   1532  H   LEU A 239      -3.953 -10.794 -25.804  1.00 99.99           H  
ATOM   1533  N   ARG A 240      -4.040  -8.917 -29.806  1.00999.99           N  
ATOM   1534  CA  ARG A 240      -4.856  -8.856 -31.020  1.00999.99           C  
ATOM   1535  C   ARG A 240      -4.586 -10.123 -31.831  1.00999.99           C  
ATOM   1536  O   ARG A 240      -3.433 -10.521 -32.019  1.00999.99           O  
ATOM   1537  CB  ARG A 240      -4.458  -7.657 -31.893  1.00999.99           C  
ATOM   1538  CG  ARG A 240      -5.372  -7.438 -33.112  1.00999.99           C  
ATOM   1539  CD  ARG A 240      -4.793  -6.368 -34.035  1.00999.99           C  
ATOM   1540  NE  ARG A 240      -5.029  -5.042 -33.472  1.00999.99           N  
ATOM   1541  CZ  ARG A 240      -4.695  -3.882 -34.047  1.00999.99           C  
ATOM   1542  NH1 ARG A 240      -4.216  -3.833 -35.299  1.00999.99           N  
ATOM   1543  NH2 ARG A 240      -4.841  -2.760 -33.335  1.00999.99           N  
ATOM   1544  H   ARG A 240      -3.189  -8.396 -29.734  1.00 99.99           H  
ATOM   1545  HE  ARG A 240      -5.478  -5.004 -32.581  1.00 99.99           H  
ATOM   1546  1HH ARG A 240      -3.974  -2.953 -35.706  1.00 99.99           H  
ATOM   1547  2HH ARG A 240      -4.102  -4.677 -35.822  1.00 99.99           H  
ATOM   1548  1HH ARG A 240      -4.599  -1.877 -33.741  1.00 99.99           H  
ATOM   1549  2HH ARG A 240      -5.189  -2.801 -32.400  1.00 99.99           H  
ATOM   1550  N   MET A 241      -5.676 -10.735 -32.302  1.00999.99           N  
ATOM   1551  CA  MET A 241      -5.682 -12.054 -32.910  1.00999.99           C  
ATOM   1552  C   MET A 241      -6.131 -11.942 -34.365  1.00999.99           C  
ATOM   1553  O   MET A 241      -7.135 -11.297 -34.654  1.00999.99           O  
ATOM   1554  CB  MET A 241      -6.526 -13.023 -32.062  1.00999.99           C  
ATOM   1555  CG  MET A 241      -6.248 -12.979 -30.541  1.00999.99           C  
ATOM   1556  SD  MET A 241      -4.554 -13.343 -29.984  1.00999.99           S  
ATOM   1557  CE  MET A 241      -4.893 -13.630 -28.222  1.00999.99           C  
ATOM   1558  H   MET A 241      -6.523 -10.213 -32.210  1.00 99.99           H  
ATOM   1559  N   ALA A 242      -5.346 -12.526 -35.283  1.00922.76           N  
ATOM   1560  CA  ALA A 242      -5.510 -12.397 -36.727  1.00922.76           C  
ATOM   1561  C   ALA A 242      -6.679 -13.230 -37.236  1.00922.76           C  
ATOM   1562  O   ALA A 242      -7.060 -14.245 -36.652  1.00922.76           O  
ATOM   1563  CB  ALA A 242      -4.230 -12.853 -37.444  1.00922.76           C  
ATOM   1564  H   ALA A 242      -4.607 -13.081 -34.900  1.00 99.99           H  
ATOM   1565  N   VAL A 243      -7.236 -12.750 -38.348  1.00999.99           N  
ATOM   1566  CA  VAL A 243      -8.431 -13.276 -38.983  1.00999.99           C  
ATOM   1567  C   VAL A 243      -8.077 -13.864 -40.361  1.00999.99           C  
ATOM   1568  O   VAL A 243      -8.592 -14.928 -40.701  1.00999.99           O  
ATOM   1569  CB  VAL A 243      -9.485 -12.145 -39.040  1.00999.99           C  
ATOM   1570  CG1 VAL A 243      -9.880 -11.603 -37.659  1.00999.99           C  
ATOM   1571  CG2 VAL A 243      -9.037 -10.993 -39.907  1.00999.99           C  
ATOM   1572  H   VAL A 243      -6.754 -11.964 -38.736  1.00 99.99           H  
ATOM   1573  N   ASN A 244      -7.169 -13.224 -41.126  1.00999.99           N  
ATOM   1574  CA  ASN A 244      -6.665 -13.698 -42.426  1.00999.99           C  
ATOM   1575  C   ASN A 244      -5.339 -14.483 -42.262  1.00999.99           C  
ATOM   1576  O   ASN A 244      -4.638 -14.781 -43.228  1.00999.99           O  
ATOM   1577  CB  ASN A 244      -6.461 -12.470 -43.347  1.00999.99           C  
ATOM   1578  CG  ASN A 244      -6.794 -12.806 -44.801  1.00999.99           C  
ATOM   1579  ND2 ASN A 244      -7.877 -12.244 -45.336  1.00999.99           N  
ATOM   1580  OD1 ASN A 244      -6.103 -13.596 -45.433  1.00999.99           O  
ATOM   1581  H   ASN A 244      -6.841 -12.364 -40.734  1.00 99.99           H  
ATOM   1582  1HD ASN A 244      -8.424 -11.610 -44.792  1.00 99.99           H  
ATOM   1583  2HD ASN A 244      -8.135 -12.463 -46.277  1.00 99.99           H  
ATOM   1584  N   LYS A 245      -5.026 -14.835 -41.015  1.00544.79           N  
ATOM   1585  CA  LYS A 245      -3.944 -15.676 -40.546  1.00544.79           C  
ATOM   1586  C   LYS A 245      -4.455 -16.359 -39.269  1.00544.79           C  
ATOM   1587  O   LYS A 245      -5.267 -15.784 -38.548  1.00544.79           O  
ATOM   1588  CB  LYS A 245      -2.658 -14.828 -40.403  1.00544.79           C  
ATOM   1589  CG  LYS A 245      -1.622 -15.377 -39.415  1.00544.79           C  
ATOM   1590  CD  LYS A 245      -0.356 -14.532 -39.323  1.00544.79           C  
ATOM   1591  CE  LYS A 245       0.690 -15.178 -38.417  1.00544.79           C  
ATOM   1592  NZ  LYS A 245       0.226 -15.323 -37.024  1.00544.79           N  
ATOM   1593  H   LYS A 245      -5.672 -14.426 -40.371  1.00 99.99           H  
ATOM   1594  1HZ LYS A 245       0.977 -15.768 -36.455  1.00 99.99           H  
ATOM   1595  2HZ LYS A 245       0.005 -14.387 -36.632  1.00 99.99           H  
ATOM   1596  3HZ LYS A 245      -0.624 -15.921 -37.001  1.00 99.99           H  
ATOM   1597  N   ALA A 246      -3.958 -17.564 -38.967  1.00149.49           N  
ATOM   1598  CA  ALA A 246      -4.198 -18.231 -37.688  1.00149.49           C  
ATOM   1599  C   ALA A 246      -3.218 -17.682 -36.641  1.00149.49           C  
ATOM   1600  O   ALA A 246      -2.047 -17.434 -36.939  1.00149.49           O  
ATOM   1601  CB  ALA A 246      -3.935 -19.735 -37.861  1.00149.49           C  
ATOM   1602  H   ALA A 246      -3.399 -18.000 -39.674  1.00 99.99           H  
ATOM   1603  N   GLY A 247      -3.705 -17.498 -35.409  1.00166.55           N  
ATOM   1604  CA  GLY A 247      -2.927 -16.975 -34.292  1.00166.55           C  
ATOM   1605  C   GLY A 247      -2.899 -15.441 -34.257  1.00166.55           C  
ATOM   1606  O   GLY A 247      -3.730 -14.809 -34.901  1.00166.55           O  
ATOM   1607  H   GLY A 247      -4.668 -17.749 -35.290  1.00 99.99           H  
ATOM   1608  N   PRO A 248      -1.976 -14.831 -33.485  1.00237.05           N  
ATOM   1609  CA  PRO A 248      -1.882 -13.383 -33.273  1.00237.05           C  
ATOM   1610  C   PRO A 248      -1.492 -12.588 -34.533  1.00237.05           C  
ATOM   1611  O   PRO A 248      -0.790 -13.105 -35.405  1.00237.05           O  
ATOM   1612  CB  PRO A 248      -0.926 -13.209 -32.090  1.00237.05           C  
ATOM   1613  CG  PRO A 248      -0.114 -14.496 -32.031  1.00237.05           C  
ATOM   1614  CD  PRO A 248      -0.957 -15.548 -32.740  1.00237.05           C  
ATOM   1615  N   VAL A 249      -1.960 -11.324 -34.625  1.00163.99           N  
ATOM   1616  CA  VAL A 249      -1.640 -10.389 -35.712  1.00163.99           C  
ATOM   1617  C   VAL A 249      -0.191  -9.966 -35.557  1.00163.99           C  
ATOM   1618  O   VAL A 249       0.184  -9.424 -34.522  1.00163.99           O  
ATOM   1619  CB  VAL A 249      -2.508  -9.099 -35.663  1.00163.99           C  
ATOM   1620  CG1 VAL A 249      -2.139  -8.068 -36.759  1.00163.99           C  
ATOM   1621  CG2 VAL A 249      -3.984  -9.418 -35.799  1.00163.99           C  
ATOM   1622  H   VAL A 249      -2.565 -11.051 -33.875  1.00 99.99           H  
ATOM   1623  N   VAL A 250       0.585 -10.171 -36.620  1.00 81.40           N  
ATOM   1624  CA  VAL A 250       1.955  -9.720 -36.704  1.00 81.40           C  
ATOM   1625  C   VAL A 250       1.921  -8.375 -37.465  1.00 81.40           C  
ATOM   1626  O   VAL A 250       1.184  -8.223 -38.439  1.00 81.40           O  
ATOM   1627  CB  VAL A 250       2.790 -10.815 -37.415  1.00 81.40           C  
ATOM   1628  CG1 VAL A 250       4.290 -10.476 -37.375  1.00 81.40           C  
ATOM   1629  CG2 VAL A 250       2.612 -12.216 -36.808  1.00 81.40           C  
ATOM   1630  H   VAL A 250       0.162 -10.667 -37.380  1.00 99.99           H  
ATOM   1631  N   THR A 251       2.692  -7.385 -36.998  1.00148.21           N  
ATOM   1632  CA  THR A 251       2.899  -6.091 -37.657  1.00148.21           C  
ATOM   1633  C   THR A 251       4.138  -6.178 -38.570  1.00148.21           C  
ATOM   1634  O   THR A 251       4.864  -7.171 -38.567  1.00148.21           O  
ATOM   1635  CB  THR A 251       3.093  -5.006 -36.568  1.00148.21           C  
ATOM   1636  CG2 THR A 251       4.373  -5.143 -35.756  1.00148.21           C  
ATOM   1637  OG1 THR A 251       3.144  -3.696 -37.098  1.00148.21           O  
ATOM   1638  H   THR A 251       3.139  -7.592 -36.126  1.00 99.99           H  
ATOM   1639  HG1 THR A 251       3.263  -3.110 -36.362  1.00 99.99           H  
ATOM   1640  N   ASP A 252       4.379  -5.116 -39.343  1.00 99.45           N  
ATOM   1641  CA  ASP A 252       5.466  -4.945 -40.308  1.00 99.45           C  
ATOM   1642  C   ASP A 252       6.875  -5.166 -39.727  1.00 99.45           C  
ATOM   1643  O   ASP A 252       7.748  -5.677 -40.426  1.00 99.45           O  
ATOM   1644  CB  ASP A 252       5.354  -3.546 -40.958  1.00 99.45           C  
ATOM   1645  CG  ASP A 252       4.010  -3.250 -41.647  1.00 99.45           C  
ATOM   1646  OD1 ASP A 252       3.213  -4.198 -41.839  1.00 99.45           O  
ATOM   1647  OD2 ASP A 252       3.814  -2.071 -42.010  1.00 99.45           O  
ATOM   1648  H   ASP A 252       3.705  -4.390 -39.199  1.00 99.99           H  
ATOM   1649  N   ASN A 253       7.079  -4.835 -38.441  1.00139.96           N  
ATOM   1650  CA  ASN A 253       8.330  -5.059 -37.706  1.00139.96           C  
ATOM   1651  C   ASN A 253       8.471  -6.484 -37.147  1.00139.96           C  
ATOM   1652  O   ASN A 253       9.502  -6.789 -36.549  1.00139.96           O  
ATOM   1653  CB  ASN A 253       8.387  -4.093 -36.506  1.00139.96           C  
ATOM   1654  CG  ASN A 253       8.609  -2.630 -36.866  1.00139.96           C  
ATOM   1655  ND2 ASN A 253       8.784  -2.284 -38.141  1.00139.96           N  
ATOM   1656  OD1 ASN A 253       8.633  -1.810 -35.960  1.00139.96           O  
ATOM   1657  H   ASN A 253       6.292  -4.407 -37.995  1.00 99.99           H  
ATOM   1658  1HD ASN A 253       8.747  -2.984 -38.852  1.00 99.99           H  
ATOM   1659  2HD ASN A 253       8.954  -1.327 -38.376  1.00 99.99           H  
ATOM   1660  N   GLY A 254       7.471  -7.356 -37.343  1.00 84.90           N  
ATOM   1661  CA  GLY A 254       7.483  -8.736 -36.870  1.00 84.90           C  
ATOM   1662  C   GLY A 254       7.044  -8.884 -35.409  1.00 84.90           C  
ATOM   1663  O   GLY A 254       7.328  -9.912 -34.799  1.00 84.90           O  
ATOM   1664  H   GLY A 254       6.688  -6.995 -37.849  1.00 99.99           H  
ATOM   1665  N   ASN A 255       6.389  -7.858 -34.851  1.00139.96           N  
ATOM   1666  CA  ASN A 255       5.903  -7.803 -33.473  1.00139.96           C  
ATOM   1667  C   ASN A 255       4.407  -8.136 -33.401  1.00139.96           C  
ATOM   1668  O   ASN A 255       3.711  -8.073 -34.409  1.00139.96           O  
ATOM   1669  CB  ASN A 255       6.122  -6.372 -32.922  1.00139.96           C  
ATOM   1670  CG  ASN A 255       7.594  -5.995 -32.776  1.00139.96           C  
ATOM   1671  ND2 ASN A 255       7.960  -4.798 -33.234  1.00139.96           N  
ATOM   1672  OD1 ASN A 255       8.400  -6.784 -32.287  1.00139.96           O  
ATOM   1673  H   ASN A 255       6.246  -7.090 -35.475  1.00 99.99           H  
ATOM   1674  1HD ASN A 255       7.274  -4.187 -33.628  1.00 99.99           H  
ATOM   1675  2HD ASN A 255       8.919  -4.518 -33.179  1.00 99.99           H  
ATOM   1676  N   PHE A 256       3.894  -8.451 -32.205  1.00350.80           N  
ATOM   1677  CA  PHE A 256       2.450  -8.520 -31.975  1.00350.80           C  
ATOM   1678  C   PHE A 256       1.959  -7.162 -31.498  1.00350.80           C  
ATOM   1679  O   PHE A 256       2.737  -6.345 -31.011  1.00350.80           O  
ATOM   1680  CB  PHE A 256       2.119  -9.566 -30.899  1.00350.80           C  
ATOM   1681  CG  PHE A 256       2.496 -10.969 -31.311  1.00350.80           C  
ATOM   1682  CD1 PHE A 256       2.187 -11.459 -32.599  1.00350.80           C  
ATOM   1683  CD2 PHE A 256       3.211 -11.778 -30.418  1.00350.80           C  
ATOM   1684  CE1 PHE A 256       2.632 -12.726 -33.001  1.00350.80           C  
ATOM   1685  CE2 PHE A 256       3.671 -13.038 -30.834  1.00350.80           C  
ATOM   1686  CZ  PHE A 256       3.388 -13.510 -32.121  1.00350.80           C  
ATOM   1687  H   PHE A 256       4.540  -8.642 -31.463  1.00 99.99           H  
ATOM   1688  N   ILE A 257       0.650  -6.941 -31.638  1.00554.54           N  
ATOM   1689  CA  ILE A 257      -0.034  -5.754 -31.154  1.00554.54           C  
ATOM   1690  C   ILE A 257      -1.163  -6.218 -30.253  1.00554.54           C  
ATOM   1691  O   ILE A 257      -1.818  -7.220 -30.535  1.00554.54           O  
ATOM   1692  CB  ILE A 257      -0.456  -4.866 -32.338  1.00554.54           C  
ATOM   1693  CG1 ILE A 257      -0.661  -3.413 -31.878  1.00554.54           C  
ATOM   1694  CG2 ILE A 257      -1.680  -5.404 -33.088  1.00554.54           C  
ATOM   1695  CD1 ILE A 257      -0.747  -2.437 -33.051  1.00554.54           C  
ATOM   1696  H   ILE A 257       0.146  -7.665 -32.114  1.00 99.99           H  
ATOM   1697  N   LEU A 258      -1.307  -5.550 -29.111  1.00557.56           N  
ATOM   1698  CA  LEU A 258      -2.147  -5.997 -28.029  1.00557.56           C  
ATOM   1699  C   LEU A 258      -3.085  -4.847 -27.683  1.00557.56           C  
ATOM   1700  O   LEU A 258      -2.631  -3.766 -27.315  1.00557.56           O  
ATOM   1701  CB  LEU A 258      -1.294  -6.492 -26.843  1.00557.56           C  
ATOM   1702  CG  LEU A 258       0.041  -7.270 -27.045  1.00557.56           C  
ATOM   1703  CD1 LEU A 258       0.426  -7.993 -25.742  1.00557.56           C  
ATOM   1704  CD2 LEU A 258       0.107  -8.264 -28.216  1.00557.56           C  
ATOM   1705  H   LEU A 258      -0.786  -4.698 -29.035  1.00 99.99           H  
ATOM   1706  N   ASP A 259      -4.393  -5.084 -27.853  1.00653.09           N  
ATOM   1707  CA  ASP A 259      -5.450  -4.095 -27.680  1.00653.09           C  
ATOM   1708  C   ASP A 259      -6.024  -4.231 -26.278  1.00653.09           C  
ATOM   1709  O   ASP A 259      -6.526  -5.295 -25.911  1.00653.09           O  
ATOM   1710  CB  ASP A 259      -6.567  -4.339 -28.711  1.00653.09           C  
ATOM   1711  CG  ASP A 259      -6.113  -4.080 -30.150  1.00653.09           C  
ATOM   1712  OD1 ASP A 259      -5.380  -3.091 -30.375  1.00653.09           O  
ATOM   1713  OD2 ASP A 259      -6.517  -4.877 -31.022  1.00653.09           O  
ATOM   1714  H   ASP A 259      -4.610  -6.024 -28.118  1.00 99.99           H  
ATOM   1715  N   TRP A 260      -5.950  -3.145 -25.505  1.00752.27           N  
ATOM   1716  CA  TRP A 260      -6.417  -3.117 -24.130  1.00752.27           C  
ATOM   1717  C   TRP A 260      -7.586  -2.124 -24.033  1.00752.27           C  
ATOM   1718  O   TRP A 260      -7.429  -0.943 -24.335  1.00752.27           O  
ATOM   1719  CB  TRP A 260      -5.260  -2.786 -23.166  1.00752.27           C  
ATOM   1720  CG  TRP A 260      -3.826  -3.155 -23.495  1.00752.27           C  
ATOM   1721  CD1 TRP A 260      -2.801  -2.284 -23.397  1.00752.27           C  
ATOM   1722  CD2 TRP A 260      -3.182  -4.443 -23.784  1.00752.27           C  
ATOM   1723  CE2 TRP A 260      -1.772  -4.286 -23.622  1.00752.27           C  
ATOM   1724  CE3 TRP A 260      -3.611  -5.750 -24.087  1.00752.27           C  
ATOM   1725  NE1 TRP A 260      -1.605  -2.941 -23.542  1.00752.27           N  
ATOM   1726  CZ2 TRP A 260      -0.874  -5.358 -23.530  1.00752.27           C  
ATOM   1727  CZ3 TRP A 260      -2.726  -6.843 -23.963  1.00752.27           C  
ATOM   1728  CH2 TRP A 260      -1.381  -6.657 -23.614  1.00752.27           C  
ATOM   1729  H   TRP A 260      -5.549  -2.331 -25.924  1.00 99.99           H  
ATOM   1730  HE1 TRP A 260      -0.711  -2.537 -23.587  1.00 99.99           H  
ATOM   1731  N   LYS A 261      -8.775  -2.601 -23.642  1.00639.92           N  
ATOM   1732  CA  LYS A 261      -9.966  -1.761 -23.557  1.00639.92           C  
ATOM   1733  C   LYS A 261     -10.106  -1.254 -22.117  1.00639.92           C  
ATOM   1734  O   LYS A 261     -10.671  -1.923 -21.255  1.00639.92           O  
ATOM   1735  CB  LYS A 261     -11.207  -2.565 -23.986  1.00639.92           C  
ATOM   1736  CG  LYS A 261     -12.460  -1.673 -24.059  1.00639.92           C  
ATOM   1737  CD  LYS A 261     -13.639  -2.324 -24.784  1.00639.92           C  
ATOM   1738  CE  LYS A 261     -14.829  -1.356 -24.880  1.00639.92           C  
ATOM   1739  NZ  LYS A 261     -15.931  -1.938 -25.659  1.00639.92           N  
ATOM   1740  H   LYS A 261      -8.817  -3.573 -23.406  1.00 99.99           H  
ATOM   1741  1HZ LYS A 261     -16.719  -1.260 -25.705  1.00 99.99           H  
ATOM   1742  2HZ LYS A 261     -15.602  -2.149 -26.622  1.00 99.99           H  
ATOM   1743  3HZ LYS A 261     -16.255  -2.814 -25.201  1.00 99.99           H  
ATOM   1744  N   PHE A 262      -9.603  -0.036 -21.879  1.00634.18           N  
ATOM   1745  CA  PHE A 262      -9.740   0.650 -20.594  1.00634.18           C  
ATOM   1746  C   PHE A 262     -11.108   1.306 -20.471  1.00634.18           C  
ATOM   1747  O   PHE A 262     -11.560   1.482 -19.345  1.00634.18           O  
ATOM   1748  CB  PHE A 262      -8.710   1.796 -20.501  1.00634.18           C  
ATOM   1749  CG  PHE A 262      -7.287   1.357 -20.716  1.00634.18           C  
ATOM   1750  CD1 PHE A 262      -6.853   0.157 -20.134  1.00634.18           C  
ATOM   1751  CD2 PHE A 262      -6.422   2.102 -21.540  1.00634.18           C  
ATOM   1752  CE1 PHE A 262      -5.604  -0.367 -20.467  1.00634.18           C  
ATOM   1753  CE2 PHE A 262      -5.125   1.623 -21.791  1.00634.18           C  
ATOM   1754  CZ  PHE A 262      -4.737   0.368 -21.291  1.00634.18           C  
ATOM   1755  H   PHE A 262      -9.116   0.397 -22.639  1.00 99.99           H  
ATOM   1756  N   ASP A 263     -11.688   1.728 -21.613  1.00346.32           N  
ATOM   1757  CA  ASP A 263     -12.906   2.521 -21.837  1.00346.32           C  
ATOM   1758  C   ASP A 263     -12.677   4.019 -21.559  1.00346.32           C  
ATOM   1759  O   ASP A 263     -13.370   4.864 -22.123  1.00346.32           O  
ATOM   1760  CB  ASP A 263     -14.194   1.914 -21.223  1.00346.32           C  
ATOM   1761  CG  ASP A 263     -14.409   2.039 -19.707  1.00346.32           C  
ATOM   1762  OD1 ASP A 263     -14.284   3.161 -19.171  1.00346.32           O  
ATOM   1763  OD2 ASP A 263     -14.700   0.984 -19.103  1.00346.32           O  
ATOM   1764  H   ASP A 263     -11.137   1.405 -22.384  1.00 99.99           H  
ATOM   1765  N   ARG A 264     -11.687   4.324 -20.709  1.00432.97           N  
ATOM   1766  CA  ARG A 264     -11.306   5.632 -20.223  1.00432.97           C  
ATOM   1767  C   ARG A 264      -9.807   5.662 -19.914  1.00432.97           C  
ATOM   1768  O   ARG A 264      -9.315   4.796 -19.194  1.00432.97           O  
ATOM   1769  CB  ARG A 264     -12.121   6.003 -18.987  1.00432.97           C  
ATOM   1770  CG  ARG A 264     -13.518   6.587 -19.255  1.00432.97           C  
ATOM   1771  CD  ARG A 264     -14.210   7.027 -17.958  1.00432.97           C  
ATOM   1772  NE  ARG A 264     -13.338   7.921 -17.178  1.00432.97           N  
ATOM   1773  CZ  ARG A 264     -12.424   7.523 -16.269  1.00432.97           C  
ATOM   1774  NH1 ARG A 264     -12.308   6.242 -15.885  1.00432.97           N  
ATOM   1775  NH2 ARG A 264     -11.598   8.432 -15.737  1.00432.97           N  
ATOM   1776  H   ARG A 264     -11.194   3.504 -20.415  1.00 99.99           H  
ATOM   1777  HE  ARG A 264     -13.437   8.899 -17.341  1.00 99.99           H  
ATOM   1778  1HH ARG A 264     -11.618   5.983 -15.209  1.00 99.99           H  
ATOM   1779  2HH ARG A 264     -12.911   5.546 -16.277  1.00 99.99           H  
ATOM   1780  1HH ARG A 264     -10.915   8.152 -15.062  1.00 99.99           H  
ATOM   1781  2HH ARG A 264     -11.663   9.391 -16.015  1.00 99.99           H  
ATOM   1782  N   VAL A 265      -9.122   6.729 -20.347  1.00251.24           N  
ATOM   1783  CA  VAL A 265      -7.806   7.120 -19.859  1.00251.24           C  
ATOM   1784  C   VAL A 265      -7.814   8.631 -19.641  1.00251.24           C  
ATOM   1785  O   VAL A 265      -7.793   9.408 -20.596  1.00251.24           O  
ATOM   1786  CB  VAL A 265      -6.655   6.564 -20.731  1.00251.24           C  
ATOM   1787  CG1 VAL A 265      -6.566   7.171 -22.136  1.00251.24           C  
ATOM   1788  CG2 VAL A 265      -5.310   6.730 -20.022  1.00251.24           C  
ATOM   1789  H   VAL A 265      -9.586   7.265 -21.055  1.00 99.99           H  
ATOM   1790  N   HIS A 266      -7.855   9.042 -18.367  1.00177.42           N  
ATOM   1791  CA  HIS A 266      -7.847  10.448 -17.993  1.00177.42           C  
ATOM   1792  C   HIS A 266      -6.413  11.008 -17.998  1.00177.42           C  
ATOM   1793  O   HIS A 266      -6.224  12.151 -18.410  1.00177.42           O  
ATOM   1794  CB  HIS A 266      -8.485  10.587 -16.598  1.00177.42           C  
ATOM   1795  CG  HIS A 266      -8.732  12.019 -16.190  1.00177.42           C  
ATOM   1796  CD2 HIS A 266      -9.828  12.828 -16.381  1.00177.42           C  
ATOM   1797  ND1 HIS A 266      -7.776  12.825 -15.592  1.00177.42           N  
ATOM   1798  CE1 HIS A 266      -8.314  14.037 -15.455  1.00177.42           C  
ATOM   1799  NE2 HIS A 266      -9.559  14.112 -15.908  1.00177.42           N  
ATOM   1800  H   HIS A 266      -7.892   8.326 -17.667  1.00 99.99           H  
ATOM   1801  HD1 HIS A 266      -6.856  12.558 -15.310  1.00 99.99           H  
ATOM   1802  N   LYS A 267      -5.414  10.217 -17.572  1.00238.54           N  
ATOM   1803  CA  LYS A 267      -4.007  10.612 -17.554  1.00238.54           C  
ATOM   1804  C   LYS A 267      -3.281   9.807 -18.640  1.00238.54           C  
ATOM   1805  O   LYS A 267      -2.633   8.802 -18.361  1.00238.54           O  
ATOM   1806  CB  LYS A 267      -3.378  10.331 -16.174  1.00238.54           C  
ATOM   1807  CG  LYS A 267      -3.875  11.181 -14.992  1.00238.54           C  
ATOM   1808  CD  LYS A 267      -5.224  10.756 -14.387  1.00238.54           C  
ATOM   1809  CE  LYS A 267      -5.288   9.292 -13.917  1.00238.54           C  
ATOM   1810  NZ  LYS A 267      -6.589   8.990 -13.297  1.00238.54           N  
ATOM   1811  H   LYS A 267      -5.694   9.310 -17.256  1.00 99.99           H  
ATOM   1812  1HZ LYS A 267      -6.603   7.997 -12.988  1.00 99.99           H  
ATOM   1813  2HZ LYS A 267      -6.735   9.610 -12.474  1.00 99.99           H  
ATOM   1814  3HZ LYS A 267      -7.347   9.148 -13.991  1.00 99.99           H  
ATOM   1815  N   TRP A 268      -3.396  10.260 -19.892  1.00147.41           N  
ATOM   1816  CA  TRP A 268      -2.681   9.727 -21.057  1.00147.41           C  
ATOM   1817  C   TRP A 268      -1.148   9.868 -20.924  1.00147.41           C  
ATOM   1818  O   TRP A 268      -0.421   8.995 -21.397  1.00147.41           O  
ATOM   1819  CB  TRP A 268      -3.211  10.396 -22.338  1.00147.41           C  
ATOM   1820  CG  TRP A 268      -3.562  11.843 -22.202  1.00147.41           C  
ATOM   1821  CD1 TRP A 268      -4.803  12.316 -21.946  1.00147.41           C  
ATOM   1822  CD2 TRP A 268      -2.683  13.005 -22.243  1.00147.41           C  
ATOM   1823  CE2 TRP A 268      -3.469  14.162 -21.976  1.00147.41           C  
ATOM   1824  CE3 TRP A 268      -1.298  13.205 -22.440  1.00147.41           C  
ATOM   1825  NE1 TRP A 268      -4.754  13.687 -21.835  1.00147.41           N  
ATOM   1826  CZ2 TRP A 268      -2.905  15.440 -21.880  1.00147.41           C  
ATOM   1827  CZ3 TRP A 268      -0.722  14.489 -22.362  1.00147.41           C  
ATOM   1828  CH2 TRP A 268      -1.525  15.608 -22.088  1.00147.41           C  
ATOM   1829  H   TRP A 268      -4.030  11.028 -19.991  1.00 99.99           H  
ATOM   1830  HE1 TRP A 268      -5.507  14.295 -21.675  1.00 99.99           H  
ATOM   1831  N   SER A 269      -0.668  10.932 -20.249  1.00 95.28           N  
ATOM   1832  CA  SER A 269       0.749  11.210 -20.006  1.00 95.28           C  
ATOM   1833  C   SER A 269       1.402  10.164 -19.084  1.00 95.28           C  
ATOM   1834  O   SER A 269       2.446   9.615 -19.427  1.00 95.28           O  
ATOM   1835  CB  SER A 269       0.940  12.646 -19.472  1.00 95.28           C  
ATOM   1836  OG  SER A 269       0.498  12.828 -18.142  1.00 95.28           O  
ATOM   1837  H   SER A 269      -1.376  11.549 -19.906  1.00 99.99           H  
ATOM   1838  HG  SER A 269       0.662  13.737 -17.922  1.00 99.99           H  
ATOM   1839  N   GLU A 270       0.777   9.862 -17.929  1.00190.52           N  
ATOM   1840  CA  GLU A 270       1.278   8.887 -16.962  1.00190.52           C  
ATOM   1841  C   GLU A 270       1.228   7.463 -17.530  1.00190.52           C  
ATOM   1842  O   GLU A 270       2.180   6.716 -17.307  1.00190.52           O  
ATOM   1843  CB  GLU A 270       0.525   9.045 -15.613  1.00190.52           C  
ATOM   1844  CG  GLU A 270      -0.824   8.312 -15.418  1.00190.52           C  
ATOM   1845  CD  GLU A 270      -0.809   6.818 -15.081  1.00190.52           C  
ATOM   1846  OE1 GLU A 270       0.282   6.271 -14.815  1.00190.52           O  
ATOM   1847  OE2 GLU A 270      -1.920   6.244 -15.114  1.00190.52           O  
ATOM   1848  H   GLU A 270      -0.077  10.358 -17.763  1.00 99.99           H  
ATOM   1849  N   VAL A 271       0.167   7.078 -18.270  1.00194.16           N  
ATOM   1850  CA  VAL A 271       0.080   5.718 -18.797  1.00194.16           C  
ATOM   1851  C   VAL A 271       1.111   5.484 -19.907  1.00194.16           C  
ATOM   1852  O   VAL A 271       1.653   4.384 -19.933  1.00194.16           O  
ATOM   1853  CB  VAL A 271      -1.329   5.309 -19.284  1.00194.16           C  
ATOM   1854  CG1 VAL A 271      -2.366   5.268 -18.155  1.00194.16           C  
ATOM   1855  CG2 VAL A 271      -1.859   6.110 -20.467  1.00194.16           C  
ATOM   1856  H   VAL A 271      -0.558   7.744 -18.449  1.00 99.99           H  
ATOM   1857  N   ASN A 272       1.434   6.476 -20.771  1.00 86.57           N  
ATOM   1858  CA  ASN A 272       2.444   6.289 -21.822  1.00 86.57           C  
ATOM   1859  C   ASN A 272       3.827   6.023 -21.218  1.00 86.57           C  
ATOM   1860  O   ASN A 272       4.547   5.176 -21.742  1.00 86.57           O  
ATOM   1861  CB  ASN A 272       2.517   7.431 -22.878  1.00 86.57           C  
ATOM   1862  CG  ASN A 272       3.185   8.759 -22.475  1.00 86.57           C  
ATOM   1863  ND2 ASN A 272       4.516   8.808 -22.382  1.00 86.57           N  
ATOM   1864  OD1 ASN A 272       2.519   9.767 -22.326  1.00 86.57           O  
ATOM   1865  H   ASN A 272       0.960   7.351 -20.668  1.00 99.99           H  
ATOM   1866  1HD ASN A 272       5.057   7.994 -22.595  1.00 99.99           H  
ATOM   1867  2HD ASN A 272       4.962   9.656 -22.100  1.00 99.99           H  
ATOM   1868  N   THR A 273       4.175   6.733 -20.121  1.00140.60           N  
ATOM   1869  CA  THR A 273       5.438   6.558 -19.411  1.00140.60           C  
ATOM   1870  C   THR A 273       5.506   5.162 -18.814  1.00140.60           C  
ATOM   1871  O   THR A 273       6.427   4.430 -19.164  1.00140.60           O  
ATOM   1872  CB  THR A 273       5.723   7.662 -18.362  1.00140.60           C  
ATOM   1873  CG2 THR A 273       5.832   9.068 -18.961  1.00140.60           C  
ATOM   1874  OG1 THR A 273       4.829   7.665 -17.268  1.00140.60           O  
ATOM   1875  H   THR A 273       3.501   7.405 -19.810  1.00 99.99           H  
ATOM   1876  HG1 THR A 273       5.097   8.373 -16.700  1.00 99.99           H  
ATOM   1877  N   ALA A 274       4.487   4.766 -18.027  1.00 80.83           N  
ATOM   1878  CA  ALA A 274       4.315   3.438 -17.453  1.00 80.83           C  
ATOM   1879  C   ALA A 274       4.517   2.338 -18.499  1.00 80.83           C  
ATOM   1880  O   ALA A 274       5.413   1.511 -18.341  1.00 80.83           O  
ATOM   1881  CB  ALA A 274       2.954   3.343 -16.743  1.00 80.83           C  
ATOM   1882  H   ALA A 274       3.819   5.489 -17.852  1.00 99.99           H  
ATOM   1883  N   ILE A 275       3.710   2.358 -19.571  1.00 80.38           N  
ATOM   1884  CA  ILE A 275       3.730   1.442 -20.711  1.00 80.38           C  
ATOM   1885  C   ILE A 275       5.129   1.293 -21.334  1.00 80.38           C  
ATOM   1886  O   ILE A 275       5.596   0.170 -21.513  1.00 80.38           O  
ATOM   1887  CB  ILE A 275       2.663   1.914 -21.731  1.00 80.38           C  
ATOM   1888  CG1 ILE A 275       1.217   1.681 -21.245  1.00 80.38           C  
ATOM   1889  CG2 ILE A 275       2.818   1.271 -23.101  1.00 80.38           C  
ATOM   1890  CD1 ILE A 275       0.161   2.522 -21.995  1.00 80.38           C  
ATOM   1891  H   ILE A 275       3.044   3.104 -19.524  1.00 99.99           H  
ATOM   1892  N   LYS A 276       5.787   2.420 -21.651  1.00145.18           N  
ATOM   1893  CA  LYS A 276       7.111   2.462 -22.267  1.00145.18           C  
ATOM   1894  C   LYS A 276       8.223   1.966 -21.329  1.00145.18           C  
ATOM   1895  O   LYS A 276       9.204   1.408 -21.823  1.00145.18           O  
ATOM   1896  CB  LYS A 276       7.421   3.904 -22.711  1.00145.18           C  
ATOM   1897  CG  LYS A 276       6.657   4.315 -23.979  1.00145.18           C  
ATOM   1898  CD  LYS A 276       6.878   5.790 -24.336  1.00145.18           C  
ATOM   1899  CE  LYS A 276       6.132   6.237 -25.599  1.00145.18           C  
ATOM   1900  NZ  LYS A 276       6.656   5.563 -26.797  1.00145.18           N  
ATOM   1901  H   LYS A 276       5.298   3.265 -21.432  1.00 99.99           H  
ATOM   1902  1HZ LYS A 276       6.131   5.887 -27.636  1.00 99.99           H  
ATOM   1903  2HZ LYS A 276       7.665   5.793 -26.911  1.00 99.99           H  
ATOM   1904  3HZ LYS A 276       6.544   4.534 -26.695  1.00 99.99           H  
ATOM   1905  N   MET A 277       8.061   2.112 -19.998  1.00 96.84           N  
ATOM   1906  CA  MET A 277       9.000   1.594 -19.000  1.00 96.84           C  
ATOM   1907  C   MET A 277       8.949   0.067 -18.897  1.00 96.84           C  
ATOM   1908  O   MET A 277       9.957  -0.518 -18.495  1.00 96.84           O  
ATOM   1909  CB  MET A 277       8.733   2.138 -17.573  1.00 96.84           C  
ATOM   1910  CG  MET A 277       8.948   3.640 -17.338  1.00 96.84           C  
ATOM   1911  SD  MET A 277      10.242   4.457 -18.310  1.00 96.84           S  
ATOM   1912  CE  MET A 277       9.472   6.087 -18.481  1.00 96.84           C  
ATOM   1913  H   MET A 277       7.239   2.612 -19.717  1.00 99.99           H  
ATOM   1914  N   ILE A 278       7.828  -0.586 -19.270  1.00150.42           N  
ATOM   1915  CA  ILE A 278       7.751  -2.045 -19.294  1.00150.42           C  
ATOM   1916  C   ILE A 278       8.651  -2.554 -20.421  1.00150.42           C  
ATOM   1917  O   ILE A 278       8.465  -2.152 -21.573  1.00150.42           O  
ATOM   1918  CB  ILE A 278       6.312  -2.578 -19.501  1.00150.42           C  
ATOM   1919  CG1 ILE A 278       5.387  -2.143 -18.377  1.00150.42           C  
ATOM   1920  CG2 ILE A 278       6.196  -4.109 -19.686  1.00150.42           C  
ATOM   1921  CD1 ILE A 278       5.755  -2.597 -16.955  1.00150.42           C  
ATOM   1922  H   ILE A 278       7.040  -0.027 -19.533  1.00 99.99           H  
ATOM   1923  N   PRO A 279       9.572  -3.483 -20.106  1.00176.52           N  
ATOM   1924  CA  PRO A 279      10.329  -4.193 -21.122  1.00176.52           C  
ATOM   1925  C   PRO A 279       9.399  -5.137 -21.874  1.00176.52           C  
ATOM   1926  O   PRO A 279       8.523  -5.768 -21.281  1.00176.52           O  
ATOM   1927  CB  PRO A 279      11.401  -4.946 -20.349  1.00176.52           C  
ATOM   1928  CG  PRO A 279      10.820  -5.159 -18.960  1.00176.52           C  
ATOM   1929  CD  PRO A 279       9.888  -3.978 -18.761  1.00176.52           C  
ATOM   1930  N   GLY A 280       9.610  -5.216 -23.186  1.00 77.62           N  
ATOM   1931  CA  GLY A 280       8.770  -5.961 -24.097  1.00 77.62           C  
ATOM   1932  C   GLY A 280       7.698  -5.108 -24.752  1.00 77.62           C  
ATOM   1933  O   GLY A 280       7.158  -5.568 -25.746  1.00 77.62           O  
ATOM   1934  H   GLY A 280      10.408  -4.712 -23.520  1.00 99.99           H  
ATOM   1935  N   VAL A 281       7.400  -3.891 -24.263  1.00117.86           N  
ATOM   1936  CA  VAL A 281       6.571  -2.941 -24.997  1.00117.86           C  
ATOM   1937  C   VAL A 281       7.508  -2.105 -25.877  1.00117.86           C  
ATOM   1938  O   VAL A 281       8.376  -1.390 -25.377  1.00117.86           O  
ATOM   1939  CB  VAL A 281       5.790  -2.013 -24.040  1.00117.86           C  
ATOM   1940  CG1 VAL A 281       5.016  -0.956 -24.850  1.00117.86           C  
ATOM   1941  CG2 VAL A 281       4.823  -2.798 -23.134  1.00117.86           C  
ATOM   1942  H   VAL A 281       7.772  -3.659 -23.364  1.00 99.99           H  
ATOM   1943  N   VAL A 282       7.284  -2.192 -27.194  1.00 94.99           N  
ATOM   1944  CA  VAL A 282       7.977  -1.434 -28.229  1.00 94.99           C  
ATOM   1945  C   VAL A 282       7.420  -0.004 -28.256  1.00 94.99           C  
ATOM   1946  O   VAL A 282       8.179   0.960 -28.177  1.00 94.99           O  
ATOM   1947  CB  VAL A 282       7.726  -2.125 -29.603  1.00 94.99           C  
ATOM   1948  CG1 VAL A 282       8.345  -1.369 -30.796  1.00 94.99           C  
ATOM   1949  CG2 VAL A 282       8.217  -3.582 -29.607  1.00 94.99           C  
ATOM   1950  H   VAL A 282       6.568  -2.850 -27.433  1.00 99.99           H  
ATOM   1951  N   ASP A 283       6.091   0.118 -28.400  1.00205.58           N  
ATOM   1952  CA  ASP A 283       5.377   1.353 -28.686  1.00205.58           C  
ATOM   1953  C   ASP A 283       3.919   1.209 -28.238  1.00205.58           C  
ATOM   1954  O   ASP A 283       3.404   0.098 -28.127  1.00205.58           O  
ATOM   1955  CB  ASP A 283       5.564   1.719 -30.184  1.00205.58           C  
ATOM   1956  CG  ASP A 283       5.350   3.198 -30.516  1.00205.58           C  
ATOM   1957  OD1 ASP A 283       4.277   3.731 -30.171  1.00205.58           O  
ATOM   1958  OD2 ASP A 283       6.268   3.795 -31.113  1.00205.58           O  
ATOM   1959  H   ASP A 283       5.598  -0.746 -28.291  1.00 99.99           H  
ATOM   1960  N   THR A 284       3.251   2.345 -28.014  1.00198.49           N  
ATOM   1961  CA  THR A 284       1.843   2.447 -27.678  1.00198.49           C  
ATOM   1962  C   THR A 284       1.113   3.356 -28.646  1.00198.49           C  
ATOM   1963  O   THR A 284       1.638   4.377 -29.073  1.00198.49           O  
ATOM   1964  CB  THR A 284       1.689   2.923 -26.225  1.00198.49           C  
ATOM   1965  CG2 THR A 284       2.206   4.343 -25.922  1.00198.49           C  
ATOM   1966  OG1 THR A 284       0.332   2.873 -25.819  1.00198.49           O  
ATOM   1967  H   THR A 284       3.818   3.166 -28.098  1.00 99.99           H  
ATOM   1968  HG1 THR A 284       0.305   3.176 -24.921  1.00 99.99           H  
ATOM   1969  N   GLY A 285      -0.163   3.022 -28.837  1.00 88.71           N  
ATOM   1970  CA  GLY A 285      -1.288   3.802 -29.298  1.00 88.71           C  
ATOM   1971  C   GLY A 285      -1.147   5.311 -29.173  1.00 88.71           C  
ATOM   1972  O   GLY A 285      -1.442   6.014 -30.129  1.00 88.71           O  
ATOM   1973  H   GLY A 285      -0.274   2.055 -28.599  1.00 99.99           H  
ATOM   1974  N   LEU A 286      -0.827   5.792 -27.960  1.00 95.43           N  
ATOM   1975  CA  LEU A 286      -0.960   7.184 -27.549  1.00 95.43           C  
ATOM   1976  C   LEU A 286       0.129   8.054 -28.160  1.00 95.43           C  
ATOM   1977  O   LEU A 286       1.309   7.887 -27.855  1.00 95.43           O  
ATOM   1978  CB  LEU A 286      -0.852   7.275 -26.012  1.00 95.43           C  
ATOM   1979  CG  LEU A 286      -2.007   6.609 -25.247  1.00 95.43           C  
ATOM   1980  CD1 LEU A 286      -1.697   6.543 -23.756  1.00 95.43           C  
ATOM   1981  CD2 LEU A 286      -3.328   7.348 -25.442  1.00 95.43           C  
ATOM   1982  H   LEU A 286      -0.472   5.103 -27.327  1.00 99.99           H  
ATOM   1983  N   PHE A 287      -0.298   9.004 -28.997  1.00106.31           N  
ATOM   1984  CA  PHE A 287       0.547  10.054 -29.539  1.00106.31           C  
ATOM   1985  C   PHE A 287       0.151  11.335 -28.823  1.00106.31           C  
ATOM   1986  O   PHE A 287      -1.009  11.744 -28.845  1.00106.31           O  
ATOM   1987  CB  PHE A 287       0.272  10.258 -31.022  1.00106.31           C  
ATOM   1988  CG  PHE A 287       0.585   9.070 -31.893  1.00106.31           C  
ATOM   1989  CD1 PHE A 287      -0.292   7.979 -31.935  1.00106.31           C  
ATOM   1990  CD2 PHE A 287       1.735   9.055 -32.695  1.00106.31           C  
ATOM   1991  CE1 PHE A 287       0.020   6.862 -32.730  1.00106.31           C  
ATOM   1992  CE2 PHE A 287       1.895   8.048 -33.657  1.00106.31           C  
ATOM   1993  CZ  PHE A 287       1.068   6.923 -33.650  1.00106.31           C  
ATOM   1994  H   PHE A 287      -1.267   8.950 -29.240  1.00 99.99           H  
ATOM   1995  N   ILE A 288       1.133  11.934 -28.157  1.00108.29           N  
ATOM   1996  CA  ILE A 288       0.953  13.012 -27.203  1.00108.29           C  
ATOM   1997  C   ILE A 288       1.925  14.118 -27.596  1.00108.29           C  
ATOM   1998  O   ILE A 288       3.129  13.877 -27.695  1.00108.29           O  
ATOM   1999  CB  ILE A 288       1.147  12.427 -25.787  1.00108.29           C  
ATOM   2000  CG1 ILE A 288      -0.047  11.527 -25.378  1.00108.29           C  
ATOM   2001  CG2 ILE A 288       1.402  13.510 -24.730  1.00108.29           C  
ATOM   2002  CD1 ILE A 288       0.337  10.471 -24.347  1.00108.29           C  
ATOM   2003  H   ILE A 288       2.045  11.579 -28.362  1.00 99.99           H  
ATOM   2004  N   ASN A 289       1.379  15.318 -27.856  1.00 92.16           N  
ATOM   2005  CA  ASN A 289       2.103  16.541 -28.226  1.00 92.16           C  
ATOM   2006  C   ASN A 289       2.679  16.524 -29.650  1.00 92.16           C  
ATOM   2007  O   ASN A 289       3.328  17.483 -30.064  1.00 92.16           O  
ATOM   2008  CB  ASN A 289       3.108  17.008 -27.146  1.00 92.16           C  
ATOM   2009  CG  ASN A 289       2.413  17.404 -25.841  1.00 92.16           C  
ATOM   2010  ND2 ASN A 289       2.631  16.642 -24.768  1.00 92.16           N  
ATOM   2011  OD1 ASN A 289       1.667  18.380 -25.809  1.00 92.16           O  
ATOM   2012  H   ASN A 289       0.382  15.317 -27.773  1.00 99.99           H  
ATOM   2013  1HD ASN A 289       3.249  15.859 -24.833  1.00 99.99           H  
ATOM   2014  2HD ASN A 289       2.175  16.859 -23.906  1.00 99.99           H  
ATOM   2015  N   MET A 290       2.411  15.449 -30.402  1.00155.58           N  
ATOM   2016  CA  MET A 290       2.854  15.217 -31.766  1.00155.58           C  
ATOM   2017  C   MET A 290       2.076  16.110 -32.739  1.00155.58           C  
ATOM   2018  O   MET A 290       2.685  16.778 -33.573  1.00155.58           O  
ATOM   2019  CB  MET A 290       2.551  13.740 -32.084  1.00155.58           C  
ATOM   2020  CG  MET A 290       2.791  13.334 -33.550  1.00155.58           C  
ATOM   2021  SD  MET A 290       1.861  11.889 -34.075  1.00155.58           S  
ATOM   2022  CE  MET A 290       0.166  12.373 -33.733  1.00155.58           C  
ATOM   2023  H   MET A 290       1.847  14.773 -29.926  1.00 99.99           H  
ATOM   2024  N   ALA A 291       0.739  16.059 -32.671  1.00 64.72           N  
ATOM   2025  CA  ALA A 291      -0.136  16.640 -33.669  1.00 64.72           C  
ATOM   2026  C   ALA A 291      -0.300  18.141 -33.448  1.00 64.72           C  
ATOM   2027  O   ALA A 291      -0.753  18.590 -32.391  1.00 64.72           O  
ATOM   2028  CB  ALA A 291      -1.485  15.936 -33.590  1.00 64.72           C  
ATOM   2029  H   ALA A 291       0.362  15.585 -31.874  1.00 99.99           H  
ATOM   2030  N   GLU A 292       0.086  18.895 -34.484  1.00 76.36           N  
ATOM   2031  CA  GLU A 292       0.003  20.343 -34.547  1.00 76.36           C  
ATOM   2032  C   GLU A 292      -1.422  20.762 -34.931  1.00 76.36           C  
ATOM   2033  O   GLU A 292      -1.959  21.672 -34.300  1.00 76.36           O  
ATOM   2034  CB  GLU A 292       0.990  20.841 -35.625  1.00 76.36           C  
ATOM   2035  CG  GLU A 292       1.131  22.381 -35.669  1.00 76.36           C  
ATOM   2036  CD  GLU A 292       1.753  22.917 -36.957  1.00 76.36           C  
ATOM   2037  OE1 GLU A 292       1.620  22.241 -37.999  1.00 76.36           O  
ATOM   2038  OE2 GLU A 292       2.335  24.021 -36.885  1.00 76.36           O  
ATOM   2039  H   GLU A 292       0.455  18.369 -35.251  1.00 99.99           H  
ATOM   2040  N   ARG A 293      -2.027  20.104 -35.939  1.00 85.63           N  
ATOM   2041  CA  ARG A 293      -3.352  20.421 -36.471  1.00 85.63           C  
ATOM   2042  C   ARG A 293      -4.171  19.174 -36.790  1.00 85.63           C  
ATOM   2043  O   ARG A 293      -3.605  18.145 -37.151  1.00 85.63           O  
ATOM   2044  CB  ARG A 293      -3.271  21.388 -37.677  1.00 85.63           C  
ATOM   2045  CG  ARG A 293      -2.669  22.748 -37.312  1.00 85.63           C  
ATOM   2046  CD  ARG A 293      -2.836  23.831 -38.380  1.00 85.63           C  
ATOM   2047  NE  ARG A 293      -2.243  25.076 -37.876  1.00 85.63           N  
ATOM   2048  CZ  ARG A 293      -2.851  25.958 -37.065  1.00 85.63           C  
ATOM   2049  NH1 ARG A 293      -4.154  25.854 -36.758  1.00 85.63           N  
ATOM   2050  NH2 ARG A 293      -2.134  26.955 -36.535  1.00 85.63           N  
ATOM   2051  H   ARG A 293      -1.489  19.349 -36.320  1.00 99.99           H  
ATOM   2052  HE  ARG A 293      -1.310  25.278 -38.162  1.00 99.99           H  
ATOM   2053  1HH ARG A 293      -4.579  26.527 -36.154  1.00 99.99           H  
ATOM   2054  2HH ARG A 293      -4.697  25.105 -37.137  1.00 99.99           H  
ATOM   2055  1HH ARG A 293      -2.573  27.620 -35.929  1.00 99.99           H  
ATOM   2056  2HH ARG A 293      -1.160  27.037 -36.743  1.00 99.99           H  
ATOM   2057  N   VAL A 294      -5.510  19.296 -36.698  1.00 65.43           N  
ATOM   2058  CA  VAL A 294      -6.475  18.330 -37.224  1.00 65.43           C  
ATOM   2059  C   VAL A 294      -7.470  19.027 -38.136  1.00 65.43           C  
ATOM   2060  O   VAL A 294      -8.029  20.066 -37.796  1.00 65.43           O  
ATOM   2061  CB  VAL A 294      -7.259  17.520 -36.165  1.00 65.43           C  
ATOM   2062  CG1 VAL A 294      -8.079  16.388 -36.823  1.00 65.43           C  
ATOM   2063  CG2 VAL A 294      -6.387  16.934 -35.080  1.00 65.43           C  
ATOM   2064  H   VAL A 294      -5.819  20.124 -36.228  1.00 99.99           H  
ATOM   2065  N   TYR A 295      -7.730  18.365 -39.260  1.00 73.27           N  
ATOM   2066  CA  TYR A 295      -8.721  18.702 -40.255  1.00 73.27           C  
ATOM   2067  C   TYR A 295      -9.857  17.705 -40.087  1.00 73.27           C  
ATOM   2068  O   TYR A 295      -9.682  16.525 -40.377  1.00 73.27           O  
ATOM   2069  CB  TYR A 295      -8.071  18.536 -41.635  1.00 73.27           C  
ATOM   2070  CG  TYR A 295      -7.018  19.596 -41.851  1.00 73.27           C  
ATOM   2071  CD1 TYR A 295      -5.743  19.459 -41.269  1.00 73.27           C  
ATOM   2072  CD2 TYR A 295      -7.345  20.769 -42.548  1.00 73.27           C  
ATOM   2073  CE1 TYR A 295      -4.791  20.489 -41.374  1.00 73.27           C  
ATOM   2074  CE2 TYR A 295      -6.391  21.788 -42.661  1.00 73.27           C  
ATOM   2075  CZ  TYR A 295      -5.117  21.658 -42.082  1.00 73.27           C  
ATOM   2076  OH  TYR A 295      -4.209  22.666 -42.194  1.00 73.27           O  
ATOM   2077  H   TYR A 295      -7.147  17.559 -39.372  1.00 99.99           H  
ATOM   2078  HH  TYR A 295      -4.594  23.385 -42.678  1.00 99.99           H  
ATOM   2079  N   PHE A 296     -11.004  18.186 -39.600  1.00 81.17           N  
ATOM   2080  CA  PHE A 296     -12.231  17.411 -39.483  1.00 81.17           C  
ATOM   2081  C   PHE A 296     -13.198  17.900 -40.552  1.00 81.17           C  
ATOM   2082  O   PHE A 296     -13.564  19.073 -40.542  1.00 81.17           O  
ATOM   2083  CB  PHE A 296     -12.878  17.660 -38.120  1.00 81.17           C  
ATOM   2084  CG  PHE A 296     -12.041  17.142 -36.979  1.00 81.17           C  
ATOM   2085  CD1 PHE A 296     -11.956  15.771 -36.715  1.00 81.17           C  
ATOM   2086  CD2 PHE A 296     -11.306  18.035 -36.198  1.00 81.17           C  
ATOM   2087  CE1 PHE A 296     -11.182  15.299 -35.650  1.00 81.17           C  
ATOM   2088  CE2 PHE A 296     -10.566  17.575 -35.092  1.00 81.17           C  
ATOM   2089  CZ  PHE A 296     -10.529  16.205 -34.800  1.00 81.17           C  
ATOM   2090  H   PHE A 296     -10.974  19.142 -39.309  1.00 99.99           H  
ATOM   2091  N   GLY A 297     -13.645  17.001 -41.436  1.00 40.26           N  
ATOM   2092  CA  GLY A 297     -14.747  17.250 -42.358  1.00 40.26           C  
ATOM   2093  C   GLY A 297     -16.053  16.891 -41.660  1.00 40.26           C  
ATOM   2094  O   GLY A 297     -16.205  15.753 -41.232  1.00 40.26           O  
ATOM   2095  H   GLY A 297     -13.169  16.121 -41.434  1.00 99.99           H  
ATOM   2096  N   MET A 298     -16.994  17.841 -41.549  1.00110.86           N  
ATOM   2097  CA  MET A 298     -18.246  17.653 -40.820  1.00110.86           C  
ATOM   2098  C   MET A 298     -19.443  17.497 -41.759  1.00110.86           C  
ATOM   2099  O   MET A 298     -19.321  17.726 -42.963  1.00110.86           O  
ATOM   2100  CB  MET A 298     -18.405  18.771 -39.771  1.00110.86           C  
ATOM   2101  CG  MET A 298     -17.434  18.592 -38.593  1.00110.86           C  
ATOM   2102  SD  MET A 298     -17.629  19.808 -37.270  1.00110.86           S  
ATOM   2103  CE  MET A 298     -16.254  19.297 -36.214  1.00110.86           C  
ATOM   2104  H   MET A 298     -16.791  18.708 -42.005  1.00 99.99           H  
ATOM   2105  N   GLN A 299     -20.580  17.028 -41.208  1.00 96.08           N  
ATOM   2106  CA  GLN A 299     -21.791  16.629 -41.939  1.00 96.08           C  
ATOM   2107  C   GLN A 299     -22.424  17.803 -42.696  1.00 96.08           C  
ATOM   2108  O   GLN A 299     -22.941  17.611 -43.796  1.00 96.08           O  
ATOM   2109  CB  GLN A 299     -22.887  16.077 -40.996  1.00 96.08           C  
ATOM   2110  CG  GLN A 299     -22.467  15.000 -39.984  1.00 96.08           C  
ATOM   2111  CD  GLN A 299     -22.062  15.621 -38.647  1.00 96.08           C  
ATOM   2112  NE2 GLN A 299     -22.986  15.661 -37.687  1.00 96.08           N  
ATOM   2113  OE1 GLN A 299     -20.932  16.069 -38.479  1.00 96.08           O  
ATOM   2114  H   GLN A 299     -20.542  16.967 -40.209  1.00 99.99           H  
ATOM   2115  1HE GLN A 299     -23.907  15.316 -37.871  1.00 99.99           H  
ATOM   2116  2HE GLN A 299     -22.753  16.035 -36.790  1.00 99.99           H  
ATOM   2117  N   ASP A 300     -22.338  19.010 -42.111  1.00 61.85           N  
ATOM   2118  CA  ASP A 300     -22.746  20.293 -42.690  1.00 61.85           C  
ATOM   2119  C   ASP A 300     -21.947  20.645 -43.968  1.00 61.85           C  
ATOM   2120  O   ASP A 300     -22.394  21.479 -44.751  1.00 61.85           O  
ATOM   2121  CB  ASP A 300     -22.603  21.404 -41.612  1.00 61.85           C  
ATOM   2122  CG  ASP A 300     -21.173  21.768 -41.171  1.00 61.85           C  
ATOM   2123  OD1 ASP A 300     -20.317  20.861 -41.136  1.00 61.85           O  
ATOM   2124  OD2 ASP A 300     -20.962  22.964 -40.880  1.00 61.85           O  
ATOM   2125  H   ASP A 300     -21.951  18.964 -41.191  1.00 99.99           H  
ATOM   2126  N   GLY A 301     -20.792  19.996 -44.181  1.00 32.46           N  
ATOM   2127  CA  GLY A 301     -19.896  20.172 -45.313  1.00 32.46           C  
ATOM   2128  C   GLY A 301     -18.749  21.142 -45.026  1.00 32.46           C  
ATOM   2129  O   GLY A 301     -17.862  21.279 -45.869  1.00 32.46           O  
ATOM   2130  H   GLY A 301     -20.579  19.340 -43.455  1.00 99.99           H  
ATOM   2131  N   SER A 302     -18.733  21.785 -43.844  1.00 89.32           N  
ATOM   2132  CA  SER A 302     -17.634  22.622 -43.379  1.00 89.32           C  
ATOM   2133  C   SER A 302     -16.476  21.713 -42.955  1.00 89.32           C  
ATOM   2134  O   SER A 302     -16.695  20.684 -42.314  1.00 89.32           O  
ATOM   2135  CB  SER A 302     -18.098  23.454 -42.166  1.00 89.32           C  
ATOM   2136  OG  SER A 302     -17.097  24.350 -41.727  1.00 89.32           O  
ATOM   2137  H   SER A 302     -19.550  21.652 -43.281  1.00 99.99           H  
ATOM   2138  HG  SER A 302     -17.455  24.820 -40.986  1.00 99.99           H  
ATOM   2139  N   VAL A 303     -15.249  22.118 -43.303  1.00113.23           N  
ATOM   2140  CA  VAL A 303     -14.029  21.502 -42.806  1.00113.23           C  
ATOM   2141  C   VAL A 303     -13.448  22.478 -41.776  1.00113.23           C  
ATOM   2142  O   VAL A 303     -13.247  23.659 -42.067  1.00113.23           O  
ATOM   2143  CB  VAL A 303     -13.072  21.171 -43.983  1.00113.23           C  
ATOM   2144  CG1 VAL A 303     -12.375  22.382 -44.637  1.00113.23           C  
ATOM   2145  CG2 VAL A 303     -12.036  20.108 -43.574  1.00113.23           C  
ATOM   2146  H   VAL A 303     -15.211  22.888 -43.939  1.00 99.99           H  
ATOM   2147  N   ASN A 304     -13.218  21.983 -40.553  1.00 60.77           N  
ATOM   2148  CA  ASN A 304     -12.639  22.756 -39.465  1.00 60.77           C  
ATOM   2149  C   ASN A 304     -11.153  22.392 -39.405  1.00 60.77           C  
ATOM   2150  O   ASN A 304     -10.813  21.221 -39.238  1.00 60.77           O  
ATOM   2151  CB  ASN A 304     -13.327  22.333 -38.141  1.00 60.77           C  
ATOM   2152  CG  ASN A 304     -13.279  23.420 -37.054  1.00 60.77           C  
ATOM   2153  ND2 ASN A 304     -12.093  23.901 -36.686  1.00 60.77           N  
ATOM   2154  OD1 ASN A 304     -14.309  23.797 -36.511  1.00 60.77           O  
ATOM   2155  H   ASN A 304     -13.471  21.024 -40.423  1.00 99.99           H  
ATOM   2156  1HD ASN A 304     -11.263  23.568 -37.130  1.00 99.99           H  
ATOM   2157  2HD ASN A 304     -12.043  24.592 -35.964  1.00 99.99           H  
ATOM   2158  N   MET A 305     -10.283  23.415 -39.456  1.00148.12           N  
ATOM   2159  CA  MET A 305      -8.898  23.301 -39.006  1.00148.12           C  
ATOM   2160  C   MET A 305      -8.917  23.589 -37.505  1.00148.12           C  
ATOM   2161  O   MET A 305      -9.278  24.693 -37.091  1.00148.12           O  
ATOM   2162  CB  MET A 305      -7.997  24.408 -39.592  1.00148.12           C  
ATOM   2163  CG  MET A 305      -7.923  24.535 -41.108  1.00148.12           C  
ATOM   2164  SD  MET A 305      -6.354  25.280 -41.649  1.00148.12           S  
ATOM   2165  CE  MET A 305      -6.228  26.728 -40.560  1.00148.12           C  
ATOM   2166  H   MET A 305     -10.631  24.278 -39.824  1.00 99.99           H  
ATOM   2167  N   ARG A 306      -8.515  22.618 -36.686  1.00115.76           N  
ATOM   2168  CA  ARG A 306      -8.155  22.860 -35.301  1.00115.76           C  
ATOM   2169  C   ARG A 306      -6.645  22.753 -35.180  1.00115.76           C  
ATOM   2170  O   ARG A 306      -5.983  22.050 -35.936  1.00115.76           O  
ATOM   2171  CB  ARG A 306      -8.786  21.813 -34.370  1.00115.76           C  
ATOM   2172  CG  ARG A 306     -10.285  22.057 -34.134  1.00115.76           C  
ATOM   2173  CD  ARG A 306     -11.131  21.176 -35.034  1.00115.76           C  
ATOM   2174  NE  ARG A 306     -12.535  21.123 -34.616  1.00115.76           N  
ATOM   2175  CZ  ARG A 306     -13.064  20.239 -33.753  1.00115.76           C  
ATOM   2176  NH1 ARG A 306     -12.325  19.302 -33.145  1.00115.76           N  
ATOM   2177  NH2 ARG A 306     -14.369  20.299 -33.476  1.00115.76           N  
ATOM   2178  H   ARG A 306      -8.471  21.696 -37.072  1.00 99.99           H  
ATOM   2179  HE  ARG A 306     -13.145  21.807 -35.011  1.00 99.99           H  
ATOM   2180  1HH ARG A 306     -12.755  18.660 -32.508  1.00 99.99           H  
ATOM   2181  2HH ARG A 306     -11.343  19.241 -33.327  1.00 99.99           H  
ATOM   2182  1HH ARG A 306     -14.774  19.647 -32.837  1.00 99.99           H  
ATOM   2183  2HH ARG A 306     -14.939  20.995 -33.909  1.00 99.99           H  
ATOM   2184  N   GLU A 307      -6.141  23.431 -34.157  1.00165.87           N  
ATOM   2185  CA  GLU A 307      -4.879  23.184 -33.491  1.00165.87           C  
ATOM   2186  C   GLU A 307      -5.247  22.792 -32.054  1.00165.87           C  
ATOM   2187  O   GLU A 307      -6.387  22.963 -31.630  1.00165.87           O  
ATOM   2188  CB  GLU A 307      -4.003  24.466 -33.567  1.00165.87           C  
ATOM   2189  CG  GLU A 307      -4.718  25.805 -33.248  1.00165.87           C  
ATOM   2190  CD  GLU A 307      -3.979  27.049 -33.744  1.00165.87           C  
ATOM   2191  OE1 GLU A 307      -2.749  27.113 -33.546  1.00165.87           O  
ATOM   2192  OE2 GLU A 307      -4.652  27.900 -34.367  1.00165.87           O  
ATOM   2193  H   GLU A 307      -6.740  24.175 -33.859  1.00 99.99           H  
ATOM   2194  N   LYS A 308      -4.282  22.327 -31.253  1.00446.51           N  
ATOM   2195  CA  LYS A 308      -4.351  22.577 -29.811  1.00446.51           C  
ATOM   2196  C   LYS A 308      -4.011  24.077 -29.661  1.00446.51           C  
ATOM   2197  O   LYS A 308      -3.056  24.513 -30.311  1.00446.51           O  
ATOM   2198  CB  LYS A 308      -3.353  21.655 -29.075  1.00446.51           C  
ATOM   2199  CG  LYS A 308      -1.842  21.908 -29.285  1.00446.51           C  
ATOM   2200  CD  LYS A 308      -0.976  21.033 -28.374  1.00446.51           C  
ATOM   2201  CE  LYS A 308      -0.836  19.586 -28.860  1.00446.51           C  
ATOM   2202  NZ  LYS A 308      -0.647  18.687 -27.713  1.00446.51           N  
ATOM   2203  H   LYS A 308      -3.517  21.813 -31.647  1.00 99.99           H  
ATOM   2204  1HZ LYS A 308      -0.551  17.708 -28.052  1.00 99.99           H  
ATOM   2205  2HZ LYS A 308       0.217  18.960 -27.198  1.00 99.99           H  
ATOM   2206  3HZ LYS A 308      -1.467  18.757 -27.079  1.00 99.99           H  
ATOM   2207  N   PRO A 309      -4.764  24.911 -28.915  1.00242.41           N  
ATOM   2208  CA  PRO A 309      -5.715  24.601 -27.830  1.00242.41           C  
ATOM   2209  C   PRO A 309      -7.228  24.477 -28.171  1.00242.41           C  
ATOM   2210  O   PRO A 309      -8.028  24.613 -27.246  1.00242.41           O  
ATOM   2211  CB  PRO A 309      -5.520  25.821 -26.902  1.00242.41           C  
ATOM   2212  CG  PRO A 309      -5.320  26.982 -27.862  1.00242.41           C  
ATOM   2213  CD  PRO A 309      -4.456  26.348 -28.940  1.00242.41           C  
ATOM   2214  N   PHE A 310      -7.670  24.248 -29.424  1.00 68.57           N  
ATOM   2215  CA  PHE A 310      -9.111  24.208 -29.767  1.00 68.57           C  
ATOM   2216  C   PHE A 310      -9.905  23.081 -29.103  1.00 68.57           C  
ATOM   2217  O   PHE A 310     -11.065  23.303 -28.752  1.00 68.57           O  
ATOM   2218  CB  PHE A 310      -9.367  24.117 -31.284  1.00 68.57           C  
ATOM   2219  CG  PHE A 310      -9.237  25.453 -31.968  1.00 68.57           C  
ATOM   2220  CD1 PHE A 310      -7.963  25.977 -32.242  1.00 68.57           C  
ATOM   2221  CD2 PHE A 310     -10.390  26.210 -32.255  1.00 68.57           C  
ATOM   2222  CE1 PHE A 310      -7.837  27.263 -32.797  1.00 68.57           C  
ATOM   2223  CE2 PHE A 310     -10.262  27.496 -32.813  1.00 68.57           C  
ATOM   2224  CZ  PHE A 310      -8.986  28.022 -33.084  1.00 68.57           C  
ATOM   2225  H   PHE A 310      -6.972  24.104 -30.127  1.00 99.99           H  
ATOM   2226  N   CYS A 311      -9.305  21.899 -28.918  1.00 93.36           N  
ATOM   2227  CA  CYS A 311      -9.951  20.812 -28.193  1.00 93.36           C  
ATOM   2228  C   CYS A 311      -9.766  21.006 -26.669  1.00 93.36           C  
ATOM   2229  O   CYS A 311      -8.910  21.826 -26.268  1.00 93.36           O  
ATOM   2230  CB  CYS A 311      -9.370  19.473 -28.691  1.00 93.36           C  
ATOM   2231  SG  CYS A 311     -10.595  18.167 -28.400  1.00 93.36           S  
ATOM   2232  OXT CYS A 311     -10.496  20.322 -25.917  1.00 93.36           O  
ATOM   2233  H   CYS A 311      -8.386  21.784 -29.299  1.00 99.99           H  
END
