# Supplementary material for: The immune response to RNA suppresses nucleic acid synthesis by limiting ribose 5-phosphate
Source: EMBO J. 2024 May 22;43(13):2636–60. doi: 10.1038/s44318-024-00100-w (PMC11217295; doi:10.1038/s44318-024-00100-w)
Supplement: Supplementary file 8 — Source data Fig. 7 [file 44318_2024_100_MOESM8_ESM.zip › SD7/Model Fig 7A_RPIA_dock2.pdb]

REMARK    File generated by Hex 8.0.0 on Thu Feb 27 12:44:18 2020.              
REMARK    Source: S:\MNHS-SPHPM-EPM\biostats-aspree\Galina\PKR_modelling\hsRPIA_
REMARK    Box_min: -18.136 6.692 -85.244                                        
REMARK    Box_max: 25.213 59.924 -40.131                                        
REMARK    Cube_min: -23.078 6.692 -89.304                                       
REMARK    Cube_max: 30.155 59.924 -36.071                                       
REMARK    Symmetry Type: Default                                                
REMARK    Symmetry Matrix: 1                                                    
ATOM      1  N   LYS A  77      -5.631  27.962 -60.993  1.00 95.75           N  
ATOM      2  CA  LYS A  77      -4.803  27.295 -62.021  1.00 95.75           C  
ATOM      3  C   LYS A  77      -4.139  26.044 -61.441  1.00 95.75           C  
ATOM      4  O   LYS A  77      -4.003  25.928 -60.224  1.00 95.75           O  
ATOM      5  CB  LYS A  77      -3.737  28.265 -62.568  1.00 95.75           C  
ATOM      6  CG  LYS A  77      -4.334  29.449 -63.351  1.00 95.75           C  
ATOM      7  CD  LYS A  77      -3.319  30.567 -63.629  1.00 95.75           C  
ATOM      8  CE  LYS A  77      -2.958  31.379 -62.371  1.00 95.75           C  
ATOM      9  NZ  LYS A  77      -2.061  32.500 -62.693  1.00 95.75           N  
ATOM     10  1H  LYS A  77      -6.075  28.809 -61.403  1.00 99.99           H  
ATOM     11  2H  LYS A  77      -6.370  27.309 -60.666  1.00 99.99           H  
ATOM     12  3H  LYS A  77      -5.031  28.241 -60.191  1.00 99.99           H  
ATOM     13  1HZ LYS A  77      -1.839  33.026 -61.823  1.00 99.99           H  
ATOM     14  2HZ LYS A  77      -1.182  32.133 -63.109  1.00 99.99           H  
ATOM     15  3HZ LYS A  77      -2.528  33.136 -63.370  1.00 99.99           H  
ATOM     16  N   ALA A  78      -3.697  25.125 -62.322  1.00 44.34           N  
ATOM     17  CA  ALA A  78      -2.957  23.911 -61.977  1.00 44.34           C  
ATOM     18  C   ALA A  78      -1.686  24.244 -61.191  1.00 44.34           C  
ATOM     19  O   ALA A  78      -1.573  23.864 -60.032  1.00 44.34           O  
ATOM     20  CB  ALA A  78      -2.610  23.141 -63.263  1.00 44.34           C  
ATOM     21  H   ALA A  78      -3.920  25.336 -63.275  1.00 99.99           H  
ATOM     22  N   GLU A  79      -0.784  25.026 -61.804  1.00114.05           N  
ATOM     23  CA  GLU A  79       0.501  25.461 -61.261  1.00114.05           C  
ATOM     24  C   GLU A  79       0.394  26.218 -59.931  1.00114.05           C  
ATOM     25  O   GLU A  79       1.215  26.012 -59.039  1.00114.05           O  
ATOM     26  CB  GLU A  79       1.214  26.298 -62.346  1.00114.05           C  
ATOM     27  CG  GLU A  79       2.749  26.360 -62.215  1.00114.05           C  
ATOM     28  CD  GLU A  79       3.462  25.028 -62.498  1.00114.05           C  
ATOM     29  OE1 GLU A  79       2.771  24.009 -62.735  1.00114.05           O  
ATOM     30  OE2 GLU A  79       4.710  25.051 -62.462  1.00114.05           O  
ATOM     31  H   GLU A  79      -1.075  25.308 -62.719  1.00 99.99           H  
ATOM     32  N   GLU A  80      -0.659  27.034 -59.780  1.00 70.28           N  
ATOM     33  CA  GLU A  80      -1.019  27.700 -58.535  1.00 70.28           C  
ATOM     34  C   GLU A  80      -1.365  26.685 -57.434  1.00 70.28           C  
ATOM     35  O   GLU A  80      -0.807  26.793 -56.347  1.00 70.28           O  
ATOM     36  CB  GLU A  80      -2.171  28.677 -58.815  1.00 70.28           C  
ATOM     37  CG  GLU A  80      -2.723  29.418 -57.580  1.00 70.28           C  
ATOM     38  CD  GLU A  80      -3.866  30.366 -57.940  1.00 70.28           C  
ATOM     39  OE1 GLU A  80      -4.625  30.026 -58.878  1.00 70.28           O  
ATOM     40  OE2 GLU A  80      -3.964  31.413 -57.266  1.00 70.28           O  
ATOM     41  H   GLU A  80      -1.207  27.164 -60.607  1.00 99.99           H  
ATOM     42  N   ALA A  81      -2.211  25.679 -57.730  1.00 37.07           N  
ATOM     43  CA  ALA A  81      -2.615  24.601 -56.823  1.00 37.07           C  
ATOM     44  C   ALA A  81      -1.447  23.718 -56.345  1.00 37.07           C  
ATOM     45  O   ALA A  81      -1.442  23.339 -55.173  1.00 37.07           O  
ATOM     46  CB  ALA A  81      -3.699  23.731 -57.481  1.00 37.07           C  
ATOM     47  H   ALA A  81      -2.567  25.722 -58.666  1.00 99.99           H  
ATOM     48  N   LYS A  82      -0.434  23.462 -57.201  1.00113.60           N  
ATOM     49  CA  LYS A  82       0.824  22.803 -56.814  1.00113.60           C  
ATOM     50  C   LYS A  82       1.593  23.642 -55.787  1.00113.60           C  
ATOM     51  O   LYS A  82       2.121  23.090 -54.823  1.00113.60           O  
ATOM     52  CB  LYS A  82       1.788  22.626 -58.010  1.00113.60           C  
ATOM     53  CG  LYS A  82       1.582  21.417 -58.928  1.00113.60           C  
ATOM     54  CD  LYS A  82       1.101  21.826 -60.307  1.00113.60           C  
ATOM     55  CE  LYS A  82       0.968  20.694 -61.317  1.00113.60           C  
ATOM     56  NZ  LYS A  82       0.604  21.260 -62.626  1.00113.60           N  
ATOM     57  H   LYS A  82      -0.587  23.755 -58.144  1.00 99.99           H  
ATOM     58  1HZ LYS A  82       0.511  20.494 -63.323  1.00 99.99           H  
ATOM     59  2HZ LYS A  82      -0.299  21.768 -62.546  1.00 99.99           H  
ATOM     60  3HZ LYS A  82       1.346  21.920 -62.936  1.00 99.99           H  
ATOM     61  N   LYS A  83       1.651  24.965 -56.014  1.00137.81           N  
ATOM     62  CA  LYS A  83       2.334  25.924 -55.158  1.00137.81           C  
ATOM     63  C   LYS A  83       1.678  25.986 -53.773  1.00137.81           C  
ATOM     64  O   LYS A  83       2.404  25.910 -52.785  1.00137.81           O  
ATOM     65  CB  LYS A  83       2.373  27.315 -55.836  1.00137.81           C  
ATOM     66  CG  LYS A  83       3.665  28.096 -55.538  1.00137.81           C  
ATOM     67  CD  LYS A  83       3.741  28.711 -54.135  1.00137.81           C  
ATOM     68  CE  LYS A  83       5.171  28.858 -53.631  1.00137.81           C  
ATOM     69  NZ  LYS A  83       5.850  30.017 -54.233  1.00137.81           N  
ATOM     70  H   LYS A  83       1.176  25.265 -56.841  1.00 99.99           H  
ATOM     71  1HZ LYS A  83       6.819  30.083 -53.862  1.00 99.99           H  
ATOM     72  2HZ LYS A  83       5.881  29.903 -55.266  1.00 99.99           H  
ATOM     73  3HZ LYS A  83       5.331  30.886 -53.994  1.00 99.99           H  
ATOM     74  N   LEU A  84       0.334  26.060 -53.683  1.00 55.68           N  
ATOM     75  CA  LEU A  84      -0.408  26.119 -52.415  1.00 55.68           C  
ATOM     76  C   LEU A  84      -0.158  24.885 -51.536  1.00 55.68           C  
ATOM     77  O   LEU A  84       0.059  25.028 -50.334  1.00 55.68           O  
ATOM     78  CB  LEU A  84      -1.935  26.258 -52.633  1.00 55.68           C  
ATOM     79  CG  LEU A  84      -2.437  27.416 -53.521  1.00 55.68           C  
ATOM     80  CD1 LEU A  84      -3.954  27.593 -53.376  1.00 55.68           C  
ATOM     81  CD2 LEU A  84      -1.717  28.749 -53.285  1.00 55.68           C  
ATOM     82  H   LEU A  84      -0.150  26.074 -54.559  1.00 99.99           H  
ATOM     83  N   ALA A  85      -0.125  23.691 -52.151  1.00 31.49           N  
ATOM     84  CA  ALA A  85       0.160  22.417 -51.494  1.00 31.49           C  
ATOM     85  C   ALA A  85       1.625  22.306 -51.057  1.00 31.49           C  
ATOM     86  O   ALA A  85       1.892  21.804 -49.967  1.00 31.49           O  
ATOM     87  CB  ALA A  85      -0.150  21.299 -52.483  1.00 31.49           C  
ATOM     88  H   ALA A  85      -0.320  23.728 -53.131  1.00 99.99           H  
ATOM     89  N   GLY A  86       2.554  22.824 -51.878  1.00 26.20           N  
ATOM     90  CA  GLY A  86       3.976  22.923 -51.581  1.00 26.20           C  
ATOM     91  C   GLY A  86       4.260  23.878 -50.418  1.00 26.20           C  
ATOM     92  O   GLY A  86       5.041  23.529 -49.537  1.00 26.20           O  
ATOM     93  H   GLY A  86       2.190  23.151 -52.750  1.00 99.99           H  
ATOM     94  N   ARG A  87       3.579  25.039 -50.369  1.00128.51           N  
ATOM     95  CA  ARG A  87       3.692  26.031 -49.302  1.00128.51           C  
ATOM     96  C   ARG A  87       3.130  25.488 -47.973  1.00128.51           C  
ATOM     97  O   ARG A  87       3.747  25.683 -46.930  1.00128.51           O  
ATOM     98  CB  ARG A  87       2.945  27.322 -49.678  1.00128.51           C  
ATOM     99  CG  ARG A  87       3.322  28.514 -48.769  1.00128.51           C  
ATOM    100  CD  ARG A  87       2.157  29.458 -48.476  1.00128.51           C  
ATOM    101  NE  ARG A  87       1.630  30.037 -49.718  1.00128.51           N  
ATOM    102  CZ  ARG A  87       0.348  30.035 -50.116  1.00128.51           C  
ATOM    103  NH1 ARG A  87      -0.625  29.484 -49.375  1.00128.51           N  
ATOM    104  NH2 ARG A  87       0.040  30.610 -51.283  1.00128.51           N  
ATOM    105  H   ARG A  87       2.964  25.186 -51.144  1.00 99.99           H  
ATOM    106  HE  ARG A  87       2.290  30.471 -50.328  1.00 99.99           H  
ATOM    107  1HH ARG A  87      -1.569  29.501 -49.698  1.00 99.99           H  
ATOM    108  2HH ARG A  87      -0.404  29.059 -48.498  1.00 99.99           H  
ATOM    109  1HH ARG A  87      -0.906  30.622 -51.601  1.00 99.99           H  
ATOM    110  2HH ARG A  87       0.759  31.026 -51.840  1.00 99.99           H  
ATOM    111  N   ALA A  88       1.989  24.782 -48.010  1.00 29.19           N  
ATOM    112  CA  ALA A  88       1.349  24.175 -46.843  1.00 29.19           C  
ATOM    113  C   ALA A  88       2.208  23.067 -46.218  1.00 29.19           C  
ATOM    114  O   ALA A  88       2.317  23.000 -44.994  1.00 29.19           O  
ATOM    115  CB  ALA A  88      -0.007  23.596 -47.265  1.00 29.19           C  
ATOM    116  H   ALA A  88       1.585  24.689 -48.922  1.00 99.99           H  
ATOM    117  N   ALA A  89       2.850  22.240 -47.057  1.00 36.29           N  
ATOM    118  CA  ALA A  89       3.724  21.145 -46.642  1.00 36.29           C  
ATOM    119  C   ALA A  89       4.999  21.639 -45.955  1.00 36.29           C  
ATOM    120  O   ALA A  89       5.405  21.037 -44.960  1.00 36.29           O  
ATOM    121  CB  ALA A  89       4.099  20.324 -47.876  1.00 36.29           C  
ATOM    122  H   ALA A  89       2.690  22.426 -48.027  1.00 99.99           H  
ATOM    123  N   VAL A  90       5.594  22.748 -46.442  1.00122.67           N  
ATOM    124  CA  VAL A  90       6.732  23.375 -45.782  1.00122.67           C  
ATOM    125  C   VAL A  90       6.329  23.977 -44.430  1.00122.67           C  
ATOM    126  O   VAL A  90       6.972  23.668 -43.435  1.00122.67           O  
ATOM    127  CB  VAL A  90       7.468  24.409 -46.669  1.00122.67           C  
ATOM    128  CG1 VAL A  90       8.021  23.783 -47.954  1.00122.67           C  
ATOM    129  CG2 VAL A  90       6.786  25.733 -47.017  1.00122.67           C  
ATOM    130  H   VAL A  90       5.218  23.130 -47.288  1.00 99.99           H  
ATOM    131  N   GLU A  91       5.240  24.761 -44.369  1.00 58.71           N  
ATOM    132  CA  GLU A  91       4.773  25.460 -43.170  1.00 58.71           C  
ATOM    133  C   GLU A  91       4.524  24.513 -41.991  1.00 58.71           C  
ATOM    134  O   GLU A  91       4.957  24.794 -40.876  1.00 58.71           O  
ATOM    135  CB  GLU A  91       3.466  26.200 -43.495  1.00 58.71           C  
ATOM    136  CG  GLU A  91       3.674  27.504 -44.283  1.00 58.71           C  
ATOM    137  CD  GLU A  91       2.358  28.095 -44.795  1.00 58.71           C  
ATOM    138  OE1 GLU A  91       1.470  27.310 -45.199  1.00 58.71           O  
ATOM    139  OE2 GLU A  91       2.267  29.340 -44.794  1.00 58.71           O  
ATOM    140  H   GLU A  91       4.744  24.841 -45.235  1.00 99.99           H  
ATOM    141  N   ASN A  92       3.840  23.391 -42.259  1.00 88.65           N  
ATOM    142  CA  ASN A  92       3.401  22.447 -41.239  1.00 88.65           C  
ATOM    143  C   ASN A  92       4.559  21.641 -40.656  1.00 88.65           C  
ATOM    144  O   ASN A  92       4.740  21.668 -39.439  1.00 88.65           O  
ATOM    145  CB  ASN A  92       2.337  21.497 -41.833  1.00 88.65           C  
ATOM    146  CG  ASN A  92       0.977  22.154 -42.100  1.00 88.65           C  
ATOM    147  ND2 ASN A  92       0.820  23.463 -41.890  1.00 88.65           N  
ATOM    148  OD1 ASN A  92       0.043  21.469 -42.494  1.00 88.65           O  
ATOM    149  H   ASN A  92       3.641  23.229 -43.225  1.00 99.99           H  
ATOM    150  1HD ASN A  92       1.596  24.011 -41.581  1.00 99.99           H  
ATOM    151  2HD ASN A  92      -0.073  23.887 -42.042  1.00 99.99           H  
ATOM    152  N   HIS A  93       5.328  20.930 -41.497  1.00153.49           N  
ATOM    153  CA  HIS A  93       6.218  19.876 -41.017  1.00153.49           C  
ATOM    154  C   HIS A  93       7.705  20.143 -41.156  1.00153.49           C  
ATOM    155  O   HIS A  93       8.465  19.419 -40.505  1.00153.49           O  
ATOM    156  CB  HIS A  93       5.843  18.540 -41.672  1.00153.49           C  
ATOM    157  CG  HIS A  93       4.659  17.929 -40.992  1.00153.49           C  
ATOM    158  CD2 HIS A  93       4.535  17.417 -39.719  1.00153.49           C  
ATOM    159  ND1 HIS A  93       3.399  17.865 -41.556  1.00153.49           N  
ATOM    160  CE1 HIS A  93       2.595  17.338 -40.632  1.00153.49           C  
ATOM    161  NE2 HIS A  93       3.213  17.047 -39.493  1.00153.49           N  
ATOM    162  H   HIS A  93       5.272  21.147 -42.472  1.00 99.99           H  
ATOM    163  HD1 HIS A  93       3.139  18.153 -42.478  1.00 99.99           H  
ATOM    164  N   VAL A  94       8.153  21.146 -41.931  1.00117.33           N  
ATOM    165  CA  VAL A  94       9.587  21.407 -41.997  1.00117.33           C  
ATOM    166  C   VAL A  94      10.076  22.028 -40.687  1.00117.33           C  
ATOM    167  O   VAL A  94       9.428  22.889 -40.092  1.00117.33           O  
ATOM    168  CB  VAL A  94       9.997  22.260 -43.212  1.00117.33           C  
ATOM    169  CG1 VAL A  94       9.787  23.789 -43.066  1.00117.33           C  
ATOM    170  CG2 VAL A  94      11.467  21.941 -43.533  1.00117.33           C  
ATOM    171  H   VAL A  94       7.507  21.704 -42.454  1.00 99.99           H  
ATOM    172  N   ARG A  95      11.233  21.542 -40.253  1.00142.49           N  
ATOM    173  CA  ARG A  95      11.885  21.929 -39.025  1.00142.49           C  
ATOM    174  C   ARG A  95      13.385  21.904 -39.252  1.00142.49           C  
ATOM    175  O   ARG A  95      13.898  20.991 -39.892  1.00142.49           O  
ATOM    176  CB  ARG A  95      11.349  21.080 -37.854  1.00142.49           C  
ATOM    177  CG  ARG A  95      12.301  20.970 -36.652  1.00142.49           C  
ATOM    178  CD  ARG A  95      11.755  20.117 -35.516  1.00142.49           C  
ATOM    179  NE  ARG A  95      10.646  20.793 -34.844  1.00142.49           N  
ATOM    180  CZ  ARG A  95       9.881  20.239 -33.892  1.00142.49           C  
ATOM    181  NH1 ARG A  95      10.109  18.990 -33.462  1.00142.49           N  
ATOM    182  NH2 ARG A  95       8.875  20.947 -33.369  1.00142.49           N  
ATOM    183  H   ARG A  95      11.645  20.858 -40.856  1.00 99.99           H  
ATOM    184  HE  ARG A  95      10.455  21.730 -35.123  1.00 99.99           H  
ATOM    185  1HH ARG A  95       9.530  18.592 -32.750  1.00 99.99           H  
ATOM    186  2HH ARG A  95      10.859  18.456 -33.850  1.00 99.99           H  
ATOM    187  1HH ARG A  95       8.297  20.546 -32.659  1.00 99.99           H  
ATOM    188  2HH ARG A  95       8.700  21.879 -33.689  1.00 99.99           H  
ATOM    189  N   ASN A  96      14.083  22.887 -38.671  1.00 46.08           N  
ATOM    190  CA  ASN A  96      15.538  22.959 -38.597  1.00 46.08           C  
ATOM    191  C   ASN A  96      16.124  21.733 -37.881  1.00 46.08           C  
ATOM    192  O   ASN A  96      15.508  21.191 -36.964  1.00 46.08           O  
ATOM    193  CB  ASN A  96      15.976  24.276 -37.917  1.00 46.08           C  
ATOM    194  CG  ASN A  96      15.616  24.401 -36.428  1.00 46.08           C  
ATOM    195  ND2 ASN A  96      16.500  25.022 -35.649  1.00 46.08           N  
ATOM    196  OD1 ASN A  96      14.584  23.911 -35.972  1.00 46.08           O  
ATOM    197  H   ASN A  96      13.514  23.606 -38.271  1.00 99.99           H  
ATOM    198  1HD ASN A  96      17.336  25.396 -36.049  1.00 99.99           H  
ATOM    199  2HD ASN A  96      16.323  25.109 -34.668  1.00 99.99           H  
ATOM    200  N   ASN A  97      17.308  21.285 -38.308  1.00 58.62           N  
ATOM    201  CA  ASN A  97      18.012  20.117 -37.765  1.00 58.62           C  
ATOM    202  C   ASN A  97      17.356  18.802 -38.209  1.00 58.62           C  
ATOM    203  O   ASN A  97      17.693  17.749 -37.667  1.00 58.62           O  
ATOM    204  CB  ASN A  97      18.235  20.172 -36.229  1.00 58.62           C  
ATOM    205  CG  ASN A  97      18.728  21.526 -35.717  1.00 58.62           C  
ATOM    206  ND2 ASN A  97      18.031  22.094 -34.732  1.00 58.62           N  
ATOM    207  OD1 ASN A  97      19.694  22.078 -36.242  1.00 58.62           O  
ATOM    208  H   ASN A  97      17.703  21.819 -39.055  1.00 99.99           H  
ATOM    209  1HD ASN A  97      17.240  21.618 -34.347  1.00 99.99           H  
ATOM    210  2HD ASN A  97      18.304  22.990 -34.384  1.00 99.99           H  
ATOM    211  N   GLN A  98      16.419  18.860 -39.172  1.00 73.42           N  
ATOM    212  CA  GLN A  98      15.843  17.687 -39.789  1.00 73.42           C  
ATOM    213  C   GLN A  98      16.510  17.455 -41.129  1.00 73.42           C  
ATOM    214  O   GLN A  98      16.854  18.361 -41.892  1.00 73.42           O  
ATOM    215  CB  GLN A  98      14.333  17.820 -40.043  1.00 73.42           C  
ATOM    216  CG  GLN A  98      13.517  17.750 -38.742  1.00 73.42           C  
ATOM    217  CD  GLN A  98      12.004  17.629 -38.951  1.00 73.42           C  
ATOM    218  NE2 GLN A  98      11.502  17.859 -40.166  1.00 73.42           N  
ATOM    219  OE1 GLN A  98      11.284  17.319 -38.004  1.00 73.42           O  
ATOM    220  H   GLN A  98      16.131  19.779 -39.450  1.00 99.99           H  
ATOM    221  1HE GLN A  98      12.112  18.133 -40.911  1.00 99.99           H  
ATOM    222  2HE GLN A  98      10.521  17.756 -40.325  1.00 99.99           H  
ATOM    223  N   VAL A  99      16.628  16.164 -41.384  1.00142.94           N  
ATOM    224  CA  VAL A  99      17.023  15.556 -42.619  1.00142.94           C  
ATOM    225  C   VAL A  99      15.716  15.375 -43.423  1.00142.94           C  
ATOM    226  O   VAL A  99      14.748  14.812 -42.908  1.00142.94           O  
ATOM    227  CB  VAL A  99      17.705  14.227 -42.199  1.00142.94           C  
ATOM    228  CG1 VAL A  99      19.084  14.440 -41.550  1.00142.94           C  
ATOM    229  CG2 VAL A  99      16.933  13.384 -41.180  1.00142.94           C  
ATOM    230  H   VAL A  99      16.402  15.604 -40.585  1.00 99.99           H  
ATOM    231  N   LEU A 100      15.657  15.892 -44.664  1.00 79.70           N  
ATOM    232  CA  LEU A 100      14.479  15.774 -45.525  1.00 79.70           C  
ATOM    233  C   LEU A 100      14.766  14.887 -46.734  1.00 79.70           C  
ATOM    234  O   LEU A 100      15.786  15.042 -47.390  1.00 79.70           O  
ATOM    235  CB  LEU A 100      14.005  17.135 -46.074  1.00 79.70           C  
ATOM    236  CG  LEU A 100      13.605  18.249 -45.085  1.00 79.70           C  
ATOM    237  CD1 LEU A 100      12.497  19.093 -45.740  1.00 79.70           C  
ATOM    238  CD2 LEU A 100      13.224  17.812 -43.661  1.00 79.70           C  
ATOM    239  H   LEU A 100      16.474  16.376 -44.979  1.00 99.99           H  
ATOM    240  N   GLY A 101      13.808  14.030 -47.101  1.00 45.93           N  
ATOM    241  CA  GLY A 101      13.720  13.458 -48.432  1.00 45.93           C  
ATOM    242  C   GLY A 101      13.033  14.483 -49.332  1.00 45.93           C  
ATOM    243  O   GLY A 101      11.985  15.014 -48.973  1.00 45.93           O  
ATOM    244  H   GLY A 101      13.137  13.793 -46.396  1.00 99.99           H  
ATOM    245  N   ILE A 102      13.610  14.753 -50.506  1.00183.92           N  
ATOM    246  CA  ILE A 102      12.978  15.579 -51.522  1.00183.92           C  
ATOM    247  C   ILE A 102      12.809  14.692 -52.752  1.00183.92           C  
ATOM    248  O   ILE A 102      13.759  14.136 -53.290  1.00183.92           O  
ATOM    249  CB  ILE A 102      13.693  16.942 -51.732  1.00183.92           C  
ATOM    250  CG1 ILE A 102      15.143  16.844 -52.235  1.00183.92           C  
ATOM    251  CG2 ILE A 102      13.614  17.817 -50.468  1.00183.92           C  
ATOM    252  CD1 ILE A 102      15.247  16.959 -53.755  1.00183.92           C  
ATOM    253  H   ILE A 102      14.516  14.354 -50.661  1.00 99.99           H  
ATOM    254  N   GLY A 103      11.544  14.548 -53.137  1.00 58.91           N  
ATOM    255  CA  GLY A 103      11.008  13.882 -54.298  1.00 58.91           C  
ATOM    256  C   GLY A 103      11.352  14.507 -55.643  1.00 58.91           C  
ATOM    257  O   GLY A 103      12.217  15.377 -55.738  1.00 58.91           O  
ATOM    258  H   GLY A 103      10.937  14.992 -52.476  1.00 99.99           H  
ATOM    259  N   SER A 104      10.603  14.100 -56.675  1.00108.67           N  
ATOM    260  CA  SER A 104      10.689  14.625 -58.035  1.00108.67           C  
ATOM    261  C   SER A 104       9.293  15.012 -58.564  1.00108.67           C  
ATOM    262  O   SER A 104       8.295  14.798 -57.879  1.00108.67           O  
ATOM    263  CB  SER A 104      11.472  13.619 -58.892  1.00108.67           C  
ATOM    264  OG  SER A 104      11.817  14.176 -60.144  1.00108.67           O  
ATOM    265  H   SER A 104       9.948  13.379 -56.447  1.00 99.99           H  
ATOM    266  HG  SER A 104      12.294  13.508 -60.619  1.00 99.99           H  
ATOM    267  N   GLY A 105       9.224  15.619 -59.761  1.00 52.06           N  
ATOM    268  CA  GLY A 105       7.996  16.081 -60.414  1.00 52.06           C  
ATOM    269  C   GLY A 105       7.753  17.578 -60.272  1.00 52.06           C  
ATOM    270  O   GLY A 105       8.437  18.251 -59.507  1.00 52.06           O  
ATOM    271  H   GLY A 105      10.115  15.741 -60.201  1.00 99.99           H  
ATOM    272  N   SER A 106       6.759  18.098 -61.012  1.00 87.01           N  
ATOM    273  CA  SER A 106       6.400  19.515 -61.077  1.00 87.01           C  
ATOM    274  C   SER A 106       5.926  20.070 -59.730  1.00 87.01           C  
ATOM    275  O   SER A 106       6.250  21.214 -59.421  1.00 87.01           O  
ATOM    276  CB  SER A 106       5.308  19.743 -62.146  1.00 87.01           C  
ATOM    277  OG  SER A 106       5.004  21.113 -62.330  1.00 87.01           O  
ATOM    278  H   SER A 106       6.254  17.417 -61.541  1.00 99.99           H  
ATOM    279  HG  SER A 106       4.330  21.157 -62.996  1.00 99.99           H  
ATOM    280  N   THR A 107       5.188  19.289 -58.919  1.00109.71           N  
ATOM    281  CA  THR A 107       4.648  19.771 -57.646  1.00109.71           C  
ATOM    282  C   THR A 107       5.754  20.028 -56.621  1.00109.71           C  
ATOM    283  O   THR A 107       5.700  21.059 -55.953  1.00109.71           O  
ATOM    284  CB  THR A 107       3.592  18.805 -57.063  1.00109.71           C  
ATOM    285  CG2 THR A 107       2.789  19.433 -55.912  1.00109.71           C  
ATOM    286  OG1 THR A 107       2.636  18.507 -58.051  1.00109.71           O  
ATOM    287  H   THR A 107       5.020  18.351 -59.223  1.00 99.99           H  
ATOM    288  HG1 THR A 107       2.010  17.917 -57.655  1.00 99.99           H  
ATOM    289  N   ILE A 108       6.779  19.164 -56.534  1.00130.15           N  
ATOM    290  CA  ILE A 108       7.901  19.414 -55.633  1.00130.15           C  
ATOM    291  C   ILE A 108       8.927  20.389 -56.218  1.00130.15           C  
ATOM    292  O   ILE A 108       9.655  20.980 -55.430  1.00130.15           O  
ATOM    293  CB  ILE A 108       8.580  18.099 -55.206  1.00130.15           C  
ATOM    294  CG1 ILE A 108       9.320  18.322 -53.866  1.00130.15           C  
ATOM    295  CG2 ILE A 108       9.471  17.502 -56.297  1.00130.15           C  
ATOM    296  CD1 ILE A 108      10.132  17.148 -53.386  1.00130.15           C  
ATOM    297  H   ILE A 108       6.754  18.341 -57.104  1.00 99.99           H  
ATOM    298  N   VAL A 109       8.961  20.649 -57.536  1.00 45.91           N  
ATOM    299  CA  VAL A 109       9.749  21.752 -58.108  1.00 45.91           C  
ATOM    300  C   VAL A 109       9.360  23.107 -57.465  1.00 45.91           C  
ATOM    301  O   VAL A 109      10.247  23.919 -57.200  1.00 45.91           O  
ATOM    302  CB  VAL A 109       9.658  21.754 -59.658  1.00 45.91           C  
ATOM    303  CG1 VAL A 109      10.253  23.013 -60.320  1.00 45.91           C  
ATOM    304  CG2 VAL A 109      10.291  20.493 -60.286  1.00 45.91           C  
ATOM    305  H   VAL A 109       8.417  20.049 -58.127  1.00 99.99           H  
ATOM    306  N   HIS A 110       8.071  23.297 -57.112  1.00 62.79           N  
ATOM    307  CA  HIS A 110       7.582  24.427 -56.315  1.00 62.79           C  
ATOM    308  C   HIS A 110       8.097  24.391 -54.877  1.00 62.79           C  
ATOM    309  O   HIS A 110       8.506  25.430 -54.358  1.00 62.79           O  
ATOM    310  CB  HIS A 110       6.046  24.431 -56.210  1.00 62.79           C  
ATOM    311  CG  HIS A 110       5.320  24.615 -57.502  1.00 62.79           C  
ATOM    312  CD2 HIS A 110       4.824  25.746 -58.102  1.00 62.79           C  
ATOM    313  ND1 HIS A 110       5.052  23.577 -58.368  1.00 62.79           N  
ATOM    314  CE1 HIS A 110       4.403  24.095 -59.408  1.00 62.79           C  
ATOM    315  NE2 HIS A 110       4.221  25.404 -59.306  1.00 62.79           N  
ATOM    316  H   HIS A 110       7.441  22.591 -57.441  1.00 99.99           H  
ATOM    317  HD1 HIS A 110       5.295  22.615 -58.248  1.00 99.99           H  
ATOM    318  N   ALA A 111       8.059  23.206 -54.239  1.00 51.51           N  
ATOM    319  CA  ALA A 111       8.483  23.006 -52.861  1.00 51.51           C  
ATOM    320  C   ALA A 111       9.978  23.282 -52.681  1.00 51.51           C  
ATOM    321  O   ALA A 111      10.320  23.973 -51.731  1.00 51.51           O  
ATOM    322  CB  ALA A 111       8.147  21.586 -52.392  1.00 51.51           C  
ATOM    323  H   ALA A 111       7.709  22.443 -54.784  1.00 99.99           H  
ATOM    324  N   VAL A 112      10.860  22.821 -53.588  1.00 84.61           N  
ATOM    325  CA  VAL A 112      12.310  23.032 -53.500  1.00 84.61           C  
ATOM    326  C   VAL A 112      12.699  24.521 -53.410  1.00 84.61           C  
ATOM    327  O   VAL A 112      13.491  24.872 -52.538  1.00 84.61           O  
ATOM    328  CB  VAL A 112      13.074  22.309 -54.641  1.00 84.61           C  
ATOM    329  CG1 VAL A 112      14.570  22.616 -54.540  1.00 84.61           C  
ATOM    330  CG2 VAL A 112      12.914  20.780 -54.603  1.00 84.61           C  
ATOM    331  H   VAL A 112      10.462  22.311 -54.352  1.00 99.99           H  
ATOM    332  N   GLN A 113      12.117  25.385 -54.262  1.00 56.09           N  
ATOM    333  CA  GLN A 113      12.302  26.837 -54.210  1.00 56.09           C  
ATOM    334  C   GLN A 113      11.802  27.425 -52.888  1.00 56.09           C  
ATOM    335  O   GLN A 113      12.427  28.328 -52.338  1.00 56.09           O  
ATOM    336  CB  GLN A 113      11.555  27.518 -55.373  1.00 56.09           C  
ATOM    337  CG  GLN A 113      11.696  29.059 -55.372  1.00 56.09           C  
ATOM    338  CD  GLN A 113      11.116  29.693 -56.629  1.00 56.09           C  
ATOM    339  NE2 GLN A 113       9.976  30.368 -56.483  1.00 56.09           N  
ATOM    340  OE1 GLN A 113      11.699  29.601 -57.706  1.00 56.09           O  
ATOM    341  H   GLN A 113      11.530  24.970 -54.959  1.00 99.99           H  
ATOM    342  1HE GLN A 113       9.535  30.410 -55.586  1.00 99.99           H  
ATOM    343  2HE GLN A 113       9.568  30.828 -57.273  1.00 99.99           H  
ATOM    344  N   ARG A 114      10.679  26.905 -52.377  1.00184.64           N  
ATOM    345  CA  ARG A 114      10.101  27.301 -51.105  1.00184.64           C  
ATOM    346  C   ARG A 114      10.974  26.940 -49.902  1.00184.64           C  
ATOM    347  O   ARG A 114      11.099  27.787 -49.019  1.00184.64           O  
ATOM    348  CB  ARG A 114       8.696  26.685 -50.951  1.00184.64           C  
ATOM    349  CG  ARG A 114       7.600  27.542 -51.591  1.00184.64           C  
ATOM    350  CD  ARG A 114       7.381  28.852 -50.822  1.00184.64           C  
ATOM    351  NE  ARG A 114       6.899  28.595 -49.462  1.00184.64           N  
ATOM    352  CZ  ARG A 114       6.696  29.549 -48.544  1.00184.64           C  
ATOM    353  NH1 ARG A 114       6.864  30.846 -48.846  1.00184.64           N  
ATOM    354  NH2 ARG A 114       6.325  29.202 -47.306  1.00184.64           N  
ATOM    355  H   ARG A 114      10.243  26.202 -52.940  1.00 99.99           H  
ATOM    356  HE  ARG A 114       6.718  27.644 -49.221  1.00 99.99           H  
ATOM    357  1HH ARG A 114       6.707  31.545 -48.148  1.00 99.99           H  
ATOM    358  2HH ARG A 114       7.146  31.112 -49.767  1.00 99.99           H  
ATOM    359  1HH ARG A 114       6.171  29.908 -46.615  1.00 99.99           H  
ATOM    360  2HH ARG A 114       6.202  28.237 -47.073  1.00 99.99           H  
ATOM    361  N   ILE A 115      11.627  25.758 -49.889  1.00105.85           N  
ATOM    362  CA  ILE A 115      12.666  25.408 -48.913  1.00105.85           C  
ATOM    363  C   ILE A 115      13.840  26.401 -49.067  1.00105.85           C  
ATOM    364  O   ILE A 115      14.344  26.877 -48.056  1.00105.85           O  
ATOM    365  CB  ILE A 115      13.206  23.943 -49.045  1.00105.85           C  
ATOM    366  CG1 ILE A 115      12.334  22.733 -48.640  1.00105.85           C  
ATOM    367  CG2 ILE A 115      14.471  23.743 -48.168  1.00105.85           C  
ATOM    368  CD1 ILE A 115      10.960  22.561 -49.265  1.00105.85           C  
ATOM    369  H   ILE A 115      11.357  25.109 -50.604  1.00 99.99           H  
ATOM    370  N   ALA A 116      14.256  26.718 -50.309  1.00 36.28           N  
ATOM    371  CA  ALA A 116      15.378  27.599 -50.651  1.00 36.28           C  
ATOM    372  C   ALA A 116      15.268  28.974 -50.012  1.00 36.28           C  
ATOM    373  O   ALA A 116      16.226  29.439 -49.402  1.00 36.28           O  
ATOM    374  CB  ALA A 116      15.441  27.799 -52.164  1.00 36.28           C  
ATOM    375  H   ALA A 116      13.710  26.282 -51.025  1.00 99.99           H  
ATOM    376  N   GLU A 117      14.072  29.575 -50.140  1.00 38.81           N  
ATOM    377  CA  GLU A 117      13.667  30.837 -49.539  1.00 38.81           C  
ATOM    378  C   GLU A 117      13.946  30.867 -48.042  1.00 38.81           C  
ATOM    379  O   GLU A 117      14.619  31.780 -47.569  1.00 38.81           O  
ATOM    380  CB  GLU A 117      12.190  31.127 -49.830  1.00 38.81           C  
ATOM    381  CG  GLU A 117      11.927  31.612 -51.266  1.00 38.81           C  
ATOM    382  CD  GLU A 117      10.457  31.972 -51.505  1.00 38.81           C  
ATOM    383  OE1 GLU A 117       9.718  32.141 -50.508  1.00 38.81           O  
ATOM    384  OE2 GLU A 117      10.091  32.074 -52.695  1.00 38.81           O  
ATOM    385  H   GLU A 117      13.442  29.055 -50.717  1.00 99.99           H  
ATOM    386  N   ARG A 118      13.469  29.847 -47.319  1.00187.20           N  
ATOM    387  CA  ARG A 118      13.628  29.762 -45.875  1.00187.20           C  
ATOM    388  C   ARG A 118      14.990  29.218 -45.415  1.00187.20           C  
ATOM    389  O   ARG A 118      15.342  29.442 -44.259  1.00187.20           O  
ATOM    390  CB  ARG A 118      12.444  28.989 -45.272  1.00187.20           C  
ATOM    391  CG  ARG A 118      12.210  27.577 -45.796  1.00187.20           C  
ATOM    392  CD  ARG A 118      10.871  27.034 -45.291  1.00187.20           C  
ATOM    393  NE  ARG A 118      10.487  25.775 -45.928  1.00187.20           N  
ATOM    394  CZ  ARG A 118      11.097  24.592 -45.787  1.00187.20           C  
ATOM    395  NH1 ARG A 118      12.303  24.498 -45.226  1.00187.20           N  
ATOM    396  NH2 ARG A 118      10.488  23.486 -46.217  1.00187.20           N  
ATOM    397  H   ARG A 118      12.987  29.130 -47.823  1.00 99.99           H  
ATOM    398  HE  ARG A 118       9.690  25.800 -46.527  1.00 99.99           H  
ATOM    399  1HH ARG A 118      12.742  23.605 -45.130  1.00 99.99           H  
ATOM    400  2HH ARG A 118      12.768  25.321 -44.899  1.00 99.99           H  
ATOM    401  1HH ARG A 118      10.936  22.597 -46.117  1.00 99.99           H  
ATOM    402  2HH ARG A 118       9.584  23.547 -46.641  1.00 99.99           H  
ATOM    403  N   VAL A 119      15.800  28.606 -46.298  1.00 35.40           N  
ATOM    404  CA  VAL A 119      17.211  28.323 -46.022  1.00 35.40           C  
ATOM    405  C   VAL A 119      18.044  29.617 -46.110  1.00 35.40           C  
ATOM    406  O   VAL A 119      18.908  29.817 -45.257  1.00 35.40           O  
ATOM    407  CB  VAL A 119      17.762  27.203 -46.948  1.00 35.40           C  
ATOM    408  CG1 VAL A 119      19.295  27.036 -46.855  1.00 35.40           C  
ATOM    409  CG2 VAL A 119      17.125  25.845 -46.606  1.00 35.40           C  
ATOM    410  H   VAL A 119      15.388  28.347 -47.173  1.00 99.99           H  
ATOM    411  N   LYS A 120      17.752  30.513 -47.072  1.00105.32           N  
ATOM    412  CA  LYS A 120      18.399  31.823 -47.205  1.00105.32           C  
ATOM    413  C   LYS A 120      18.035  32.739 -46.028  1.00105.32           C  
ATOM    414  O   LYS A 120      18.919  33.394 -45.480  1.00105.32           O  
ATOM    415  CB  LYS A 120      17.920  32.548 -48.475  1.00105.32           C  
ATOM    416  CG  LYS A 120      18.401  31.972 -49.815  1.00105.32           C  
ATOM    417  CD  LYS A 120      17.826  32.754 -51.013  1.00105.32           C  
ATOM    418  CE  LYS A 120      16.297  32.670 -51.123  1.00105.32           C  
ATOM    419  NZ  LYS A 120      15.756  33.473 -52.229  1.00105.32           N  
ATOM    420  H   LYS A 120      17.044  30.223 -47.718  1.00 99.99           H  
ATOM    421  1HZ LYS A 120      14.720  33.376 -52.252  1.00 99.99           H  
ATOM    422  2HZ LYS A 120      16.007  34.473 -52.085  1.00 99.99           H  
ATOM    423  3HZ LYS A 120      16.155  33.140 -53.128  1.00 99.99           H  
ATOM    424  N   GLN A 121      16.744  32.757 -45.635  1.00116.72           N  
ATOM    425  CA  GLN A 121      16.228  33.489 -44.474  1.00116.72           C  
ATOM    426  C   GLN A 121      16.860  32.992 -43.161  1.00116.72           C  
ATOM    427  O   GLN A 121      16.883  33.742 -42.185  1.00116.72           O  
ATOM    428  CB  GLN A 121      14.666  33.461 -44.474  1.00116.72           C  
ATOM    429  CG  GLN A 121      13.945  32.579 -43.428  1.00116.72           C  
ATOM    430  CD  GLN A 121      12.419  32.623 -43.567  1.00116.72           C  
ATOM    431  NE2 GLN A 121      11.792  33.622 -42.948  1.00116.72           N  
ATOM    432  OE1 GLN A 121      11.800  31.767 -44.188  1.00116.72           O  
ATOM    433  H   GLN A 121      16.132  32.214 -46.211  1.00 99.99           H  
ATOM    434  1HE GLN A 121      12.316  34.276 -42.404  1.00 99.99           H  
ATOM    435  2HE GLN A 121      10.800  33.710 -43.032  1.00 99.99           H  
ATOM    436  N   GLU A 122      17.373  31.748 -43.152  1.00118.37           N  
ATOM    437  CA  GLU A 122      18.166  31.114 -42.098  1.00118.37           C  
ATOM    438  C   GLU A 122      17.302  30.621 -40.926  1.00118.37           C  
ATOM    439  O   GLU A 122      17.813  30.033 -39.975  1.00118.37           O  
ATOM    440  CB  GLU A 122      19.392  31.977 -41.723  1.00118.37           C  
ATOM    441  CG  GLU A 122      20.488  31.274 -40.902  1.00118.37           C  
ATOM    442  CD  GLU A 122      21.550  32.273 -40.454  1.00118.37           C  
ATOM    443  OE1 GLU A 122      21.178  33.186 -39.685  1.00118.37           O  
ATOM    444  OE2 GLU A 122      22.708  32.112 -40.895  1.00118.37           O  
ATOM    445  H   GLU A 122      17.150  31.252 -43.993  1.00 99.99           H  
ATOM    446  N   ASN A 123      15.974  30.811 -41.013  1.00100.72           N  
ATOM    447  CA  ASN A 123      15.008  30.262 -40.072  1.00100.72           C  
ATOM    448  C   ASN A 123      14.910  28.733 -40.228  1.00100.72           C  
ATOM    449  O   ASN A 123      14.521  28.063 -39.275  1.00100.72           O  
ATOM    450  CB  ASN A 123      13.637  30.936 -40.310  1.00100.72           C  
ATOM    451  CG  ASN A 123      12.626  30.658 -39.194  1.00100.72           C  
ATOM    452  ND2 ASN A 123      11.365  30.421 -39.559  1.00100.72           N  
ATOM    453  OD1 ASN A 123      12.982  30.612 -38.018  1.00100.72           O  
ATOM    454  H   ASN A 123      15.675  31.370 -41.787  1.00 99.99           H  
ATOM    455  1HD ASN A 123      11.125  30.411 -40.528  1.00 99.99           H  
ATOM    456  2HD ASN A 123      10.669  30.258 -38.860  1.00 99.99           H  
ATOM    457  N   LEU A 124      15.315  28.181 -41.386  1.00136.89           N  
ATOM    458  CA  LEU A 124      15.397  26.754 -41.646  1.00136.89           C  
ATOM    459  C   LEU A 124      16.830  26.342 -41.989  1.00136.89           C  
ATOM    460  O   LEU A 124      17.462  26.921 -42.869  1.00136.89           O  
ATOM    461  CB  LEU A 124      14.390  26.370 -42.748  1.00136.89           C  
ATOM    462  CG  LEU A 124      12.997  25.963 -42.227  1.00136.89           C  
ATOM    463  CD1 LEU A 124      13.062  24.696 -41.374  1.00136.89           C  
ATOM    464  CD2 LEU A 124      12.201  27.068 -41.523  1.00136.89           C  
ATOM    465  H   LEU A 124      15.570  28.845 -42.092  1.00 99.99           H  
ATOM    466  N   ASN A 125      17.325  25.318 -41.277  1.00 70.97           N  
ATOM    467  CA  ASN A 125      18.635  24.695 -41.460  1.00 70.97           C  
ATOM    468  C   ASN A 125      18.376  23.210 -41.682  1.00 70.97           C  
ATOM    469  O   ASN A 125      18.121  22.486 -40.724  1.00 70.97           O  
ATOM    470  CB  ASN A 125      19.522  24.901 -40.209  1.00 70.97           C  
ATOM    471  CG  ASN A 125      19.733  26.369 -39.849  1.00 70.97           C  
ATOM    472  ND2 ASN A 125      19.318  26.765 -38.643  1.00 70.97           N  
ATOM    473  OD1 ASN A 125      20.235  27.143 -40.659  1.00 70.97           O  
ATOM    474  H   ASN A 125      16.696  24.992 -40.571  1.00 99.99           H  
ATOM    475  1HD ASN A 125      18.913  26.101 -38.015  1.00 99.99           H  
ATOM    476  2HD ASN A 125      19.417  27.723 -38.376  1.00 99.99           H  
ATOM    477  N   LEU A 126      18.400  22.764 -42.941  1.00 99.28           N  
ATOM    478  CA  LEU A 126      18.105  21.384 -43.314  1.00 99.28           C  
ATOM    479  C   LEU A 126      19.288  20.769 -44.043  1.00 99.28           C  
ATOM    480  O   LEU A 126      20.189  21.470 -44.502  1.00 99.28           O  
ATOM    481  CB  LEU A 126      16.901  21.339 -44.269  1.00 99.28           C  
ATOM    482  CG  LEU A 126      15.675  22.130 -43.817  1.00 99.28           C  
ATOM    483  CD1 LEU A 126      14.567  21.930 -44.833  1.00 99.28           C  
ATOM    484  CD2 LEU A 126      15.202  21.717 -42.425  1.00 99.28           C  
ATOM    485  H   LEU A 126      18.639  23.444 -43.635  1.00 99.99           H  
ATOM    486  N   VAL A 127      19.190  19.453 -44.224  1.00123.18           N  
ATOM    487  CA  VAL A 127      19.974  18.672 -45.161  1.00123.18           C  
ATOM    488  C   VAL A 127      18.984  17.806 -45.939  1.00123.18           C  
ATOM    489  O   VAL A 127      18.129  17.151 -45.349  1.00123.18           O  
ATOM    490  CB  VAL A 127      21.130  17.953 -44.436  1.00123.18           C  
ATOM    491  CG1 VAL A 127      20.639  17.090 -43.270  1.00123.18           C  
ATOM    492  CG2 VAL A 127      22.007  17.150 -45.407  1.00123.18           C  
ATOM    493  H   VAL A 127      18.505  19.016 -43.641  1.00 99.99           H  
ATOM    494  N   CYS A 128      19.068  17.856 -47.270  1.00 59.56           N  
ATOM    495  CA  CYS A 128      18.099  17.238 -48.162  1.00 59.56           C  
ATOM    496  C   CYS A 128      18.723  16.050 -48.893  1.00 59.56           C  
ATOM    497  O   CYS A 128      19.922  16.016 -49.151  1.00 59.56           O  
ATOM    498  CB  CYS A 128      17.574  18.287 -49.154  1.00 59.56           C  
ATOM    499  SG  CYS A 128      16.397  19.367 -48.289  1.00 59.56           S  
ATOM    500  H   CYS A 128      19.853  18.356 -47.634  1.00 99.99           H  
ATOM    501  N   ILE A 129      17.884  15.070 -49.235  1.00139.80           N  
ATOM    502  CA  ILE A 129      18.247  13.886 -49.995  1.00139.80           C  
ATOM    503  C   ILE A 129      17.405  13.908 -51.253  1.00139.80           C  
ATOM    504  O   ILE A 129      16.245  13.490 -51.213  1.00139.80           O  
ATOM    505  CB  ILE A 129      17.949  12.611 -49.197  1.00139.80           C  
ATOM    506  CG1 ILE A 129      18.641  12.649 -47.843  1.00139.80           C  
ATOM    507  CG2 ILE A 129      18.284  11.332 -49.990  1.00139.80           C  
ATOM    508  CD1 ILE A 129      20.162  12.654 -47.901  1.00139.80           C  
ATOM    509  H   ILE A 129      16.944  15.209 -48.919  1.00 99.99           H  
ATOM    510  N   PRO A 130      17.971  14.380 -52.375  1.00156.83           N  
ATOM    511  CA  PRO A 130      17.379  14.193 -53.689  1.00156.83           C  
ATOM    512  C   PRO A 130      17.080  12.742 -54.031  1.00156.83           C  
ATOM    513  O   PRO A 130      17.904  11.841 -53.881  1.00156.83           O  
ATOM    514  CB  PRO A 130      18.382  14.764 -54.677  1.00156.83           C  
ATOM    515  CG  PRO A 130      19.173  15.765 -53.871  1.00156.83           C  
ATOM    516  CD  PRO A 130      19.146  15.245 -52.441  1.00156.83           C  
ATOM    517  N   THR A 131      15.867  12.582 -54.546  1.00101.37           N  
ATOM    518  CA  THR A 131      15.353  11.405 -55.197  1.00101.37           C  
ATOM    519  C   THR A 131      15.994  11.278 -56.585  1.00101.37           C  
ATOM    520  O   THR A 131      16.342  10.186 -57.007  1.00101.37           O  
ATOM    521  CB  THR A 131      13.842  11.662 -55.337  1.00101.37           C  
ATOM    522  CG2 THR A 131      13.167  10.870 -56.439  1.00101.37           C  
ATOM    523  OG1 THR A 131      13.212  11.338 -54.117  1.00101.37           O  
ATOM    524  H   THR A 131      15.296  13.398 -54.439  1.00 99.99           H  
ATOM    525  HG1 THR A 131      12.286  11.507 -54.236  1.00 99.99           H  
ATOM    526  N   SER A 132      16.103  12.388 -57.318  1.00 62.49           N  
ATOM    527  CA  SER A 132      16.496  12.398 -58.718  1.00 62.49           C  
ATOM    528  C   SER A 132      17.568  13.443 -58.952  1.00 62.49           C  
ATOM    529  O   SER A 132      17.826  14.291 -58.099  1.00 62.49           O  
ATOM    530  CB  SER A 132      15.248  12.573 -59.596  1.00 62.49           C  
ATOM    531  OG  SER A 132      14.754  13.897 -59.585  1.00 62.49           O  
ATOM    532  H   SER A 132      15.894  13.241 -56.840  1.00 99.99           H  
ATOM    533  HG  SER A 132      13.992  13.908 -60.149  1.00 99.99           H  
ATOM    534  N   PHE A 133      18.151  13.396 -60.154  1.00139.31           N  
ATOM    535  CA  PHE A 133      19.078  14.406 -60.634  1.00139.31           C  
ATOM    536  C   PHE A 133      18.390  15.752 -60.832  1.00139.31           C  
ATOM    537  O   PHE A 133      18.977  16.749 -60.438  1.00139.31           O  
ATOM    538  CB  PHE A 133      19.691  13.947 -61.952  1.00139.31           C  
ATOM    539  CG  PHE A 133      20.630  12.781 -61.772  1.00139.31           C  
ATOM    540  CD1 PHE A 133      21.825  12.938 -61.037  1.00139.31           C  
ATOM    541  CD2 PHE A 133      20.319  11.539 -62.355  1.00139.31           C  
ATOM    542  CE1 PHE A 133      22.703  11.848 -60.884  1.00139.31           C  
ATOM    543  CE2 PHE A 133      21.199  10.452 -62.206  1.00139.31           C  
ATOM    544  CZ  PHE A 133      22.387  10.604 -61.466  1.00139.31           C  
ATOM    545  H   PHE A 133      17.910  12.610 -60.725  1.00 99.99           H  
ATOM    546  N   GLN A 134      17.142  15.782 -61.340  1.00 96.19           N  
ATOM    547  CA  GLN A 134      16.315  16.987 -61.473  1.00 96.19           C  
ATOM    548  C   GLN A 134      16.161  17.711 -60.143  1.00 96.19           C  
ATOM    549  O   GLN A 134      16.446  18.902 -60.044  1.00 96.19           O  
ATOM    550  CB  GLN A 134      14.910  16.616 -62.002  1.00 96.19           C  
ATOM    551  CG  GLN A 134      13.892  17.773 -62.156  1.00 96.19           C  
ATOM    552  CD  GLN A 134      14.278  18.852 -63.173  1.00 96.19           C  
ATOM    553  NE2 GLN A 134      13.457  19.898 -63.268  1.00 96.19           N  
ATOM    554  OE1 GLN A 134      15.284  18.749 -63.873  1.00 96.19           O  
ATOM    555  H   GLN A 134      16.798  14.890 -61.635  1.00 99.99           H  
ATOM    556  1HE GLN A 134      12.628  19.928 -62.711  1.00 99.99           H  
ATOM    557  2HE GLN A 134      13.675  20.643 -63.898  1.00 99.99           H  
ATOM    558  N   ALA A 135      15.739  16.944 -59.128  1.00 45.99           N  
ATOM    559  CA  ALA A 135      15.548  17.400 -57.772  1.00 45.99           C  
ATOM    560  C   ALA A 135      16.875  17.903 -57.198  1.00 45.99           C  
ATOM    561  O   ALA A 135      16.920  19.048 -56.768  1.00 45.99           O  
ATOM    562  CB  ALA A 135      14.937  16.257 -56.966  1.00 45.99           C  
ATOM    563  H   ALA A 135      15.554  15.993 -59.379  1.00 99.99           H  
ATOM    564  N   ARG A 136      17.962  17.118 -57.335  1.00169.50           N  
ATOM    565  CA  ARG A 136      19.328  17.452 -56.928  1.00169.50           C  
ATOM    566  C   ARG A 136      19.854  18.746 -57.553  1.00169.50           C  
ATOM    567  O   ARG A 136      20.415  19.573 -56.842  1.00169.50           O  
ATOM    568  CB  ARG A 136      20.283  16.279 -57.240  1.00169.50           C  
ATOM    569  CG  ARG A 136      21.653  16.420 -56.567  1.00169.50           C  
ATOM    570  CD  ARG A 136      22.809  16.829 -57.492  1.00169.50           C  
ATOM    571  NE  ARG A 136      23.999  17.126 -56.690  1.00169.50           N  
ATOM    572  CZ  ARG A 136      24.761  16.221 -56.053  1.00169.50           C  
ATOM    573  NH1 ARG A 136      24.562  14.902 -56.211  1.00169.50           N  
ATOM    574  NH2 ARG A 136      25.714  16.659 -55.225  1.00169.50           N  
ATOM    575  H   ARG A 136      17.756  16.236 -57.760  1.00 99.99           H  
ATOM    576  HE  ARG A 136      24.264  18.083 -56.611  1.00 99.99           H  
ATOM    577  1HH ARG A 136      25.143  14.248 -55.726  1.00 99.99           H  
ATOM    578  2HH ARG A 136      23.834  14.574 -56.813  1.00 99.99           H  
ATOM    579  1HH ARG A 136      26.294  16.006 -54.741  1.00 99.99           H  
ATOM    580  2HH ARG A 136      25.846  17.642 -55.091  1.00 99.99           H  
ATOM    581  N   GLN A 137      19.643  18.943 -58.862  1.00111.39           N  
ATOM    582  CA  GLN A 137      20.050  20.145 -59.580  1.00111.39           C  
ATOM    583  C   GLN A 137      19.350  21.390 -59.053  1.00111.39           C  
ATOM    584  O   GLN A 137      20.018  22.396 -58.823  1.00111.39           O  
ATOM    585  CB  GLN A 137      19.795  20.010 -61.107  1.00111.39           C  
ATOM    586  CG  GLN A 137      20.673  19.010 -61.900  1.00111.39           C  
ATOM    587  CD  GLN A 137      22.097  18.908 -61.372  1.00111.39           C  
ATOM    588  NE2 GLN A 137      22.639  17.694 -61.250  1.00111.39           N  
ATOM    589  OE1 GLN A 137      22.688  19.934 -61.052  1.00111.39           O  
ATOM    590  H   GLN A 137      19.176  18.196 -59.336  1.00 99.99           H  
ATOM    591  1HE GLN A 137      22.099  16.883 -61.476  1.00 99.99           H  
ATOM    592  2HE GLN A 137      23.583  17.603 -60.931  1.00 99.99           H  
ATOM    593  N   LEU A 138      18.037  21.300 -58.786  1.00 60.13           N  
ATOM    594  CA  LEU A 138      17.284  22.348 -58.115  1.00 60.13           C  
ATOM    595  C   LEU A 138      17.839  22.623 -56.710  1.00 60.13           C  
ATOM    596  O   LEU A 138      18.215  23.770 -56.485  1.00 60.13           O  
ATOM    597  CB  LEU A 138      15.777  22.028 -58.100  1.00 60.13           C  
ATOM    598  CG  LEU A 138      15.104  21.988 -59.486  1.00 60.13           C  
ATOM    599  CD1 LEU A 138      13.627  21.624 -59.328  1.00 60.13           C  
ATOM    600  CD2 LEU A 138      15.251  23.286 -60.302  1.00 60.13           C  
ATOM    601  H   LEU A 138      17.590  20.453 -59.079  1.00 99.99           H  
ATOM    602  N   ILE A 139      17.985  21.608 -55.826  1.00106.41           N  
ATOM    603  CA  ILE A 139      18.622  21.676 -54.489  1.00106.41           C  
ATOM    604  C   ILE A 139      19.893  22.544 -54.484  1.00106.41           C  
ATOM    605  O   ILE A 139      20.007  23.477 -53.690  1.00106.41           O  
ATOM    606  CB  ILE A 139      18.876  20.244 -53.878  1.00106.41           C  
ATOM    607  CG1 ILE A 139      17.642  19.359 -53.617  1.00106.41           C  
ATOM    608  CG2 ILE A 139      19.761  20.183 -52.619  1.00106.41           C  
ATOM    609  CD1 ILE A 139      16.497  20.028 -52.893  1.00106.41           C  
ATOM    610  H   ILE A 139      17.603  20.748 -56.167  1.00 99.99           H  
ATOM    611  N   LEU A 140      20.806  22.243 -55.419  1.00103.02           N  
ATOM    612  CA  LEU A 140      22.098  22.887 -55.588  1.00103.02           C  
ATOM    613  C   LEU A 140      22.007  24.373 -55.963  1.00103.02           C  
ATOM    614  O   LEU A 140      22.674  25.194 -55.332  1.00103.02           O  
ATOM    615  CB  LEU A 140      22.905  22.104 -56.652  1.00103.02           C  
ATOM    616  CG  LEU A 140      23.838  21.037 -56.062  1.00103.02           C  
ATOM    617  CD1 LEU A 140      23.144  19.964 -55.209  1.00103.02           C  
ATOM    618  CD2 LEU A 140      24.743  20.408 -57.129  1.00103.02           C  
ATOM    619  H   LEU A 140      20.518  21.502 -56.026  1.00 99.99           H  
ATOM    620  N   GLN A 141      21.167  24.714 -56.955  1.00 84.65           N  
ATOM    621  CA  GLN A 141      20.946  26.080 -57.439  1.00 84.65           C  
ATOM    622  C   GLN A 141      20.284  26.967 -56.385  1.00 84.65           C  
ATOM    623  O   GLN A 141      20.642  28.133 -56.232  1.00 84.65           O  
ATOM    624  CB  GLN A 141      20.030  26.036 -58.686  1.00 84.65           C  
ATOM    625  CG  GLN A 141      20.717  25.434 -59.926  1.00 84.65           C  
ATOM    626  CD  GLN A 141      21.933  26.215 -60.426  1.00 84.65           C  
ATOM    627  NE2 GLN A 141      21.962  27.537 -60.243  1.00 84.65           N  
ATOM    628  OE1 GLN A 141      22.871  25.609 -60.941  1.00 84.65           O  
ATOM    629  H   GLN A 141      20.678  23.942 -57.363  1.00 99.99           H  
ATOM    630  1HE GLN A 141      21.185  27.994 -59.812  1.00 99.99           H  
ATOM    631  2HE GLN A 141      22.761  28.060 -60.538  1.00 99.99           H  
ATOM    632  N   TYR A 142      19.338  26.382 -55.649  1.00 99.38           N  
ATOM    633  CA  TYR A 142      18.564  27.026 -54.610  1.00 99.38           C  
ATOM    634  C   TYR A 142      19.323  27.182 -53.279  1.00 99.38           C  
ATOM    635  O   TYR A 142      18.902  27.973 -52.437  1.00 99.38           O  
ATOM    636  CB  TYR A 142      17.310  26.155 -54.436  1.00 99.38           C  
ATOM    637  CG  TYR A 142      16.213  26.462 -55.443  1.00 99.38           C  
ATOM    638  CD1 TYR A 142      15.747  27.780 -55.628  1.00 99.38           C  
ATOM    639  CD2 TYR A 142      15.675  25.438 -56.240  1.00 99.38           C  
ATOM    640  CE1 TYR A 142      14.809  28.063 -56.638  1.00 99.38           C  
ATOM    641  CE2 TYR A 142      14.702  25.701 -57.213  1.00 99.38           C  
ATOM    642  CZ  TYR A 142      14.292  27.021 -57.437  1.00 99.38           C  
ATOM    643  OH  TYR A 142      13.380  27.279 -58.417  1.00 99.38           O  
ATOM    644  H   TYR A 142      19.192  25.418 -55.874  1.00 99.99           H  
ATOM    645  HH  TYR A 142      13.127  26.467 -58.835  1.00 99.99           H  
ATOM    646  N   GLY A 143      20.461  26.497 -53.101  1.00 47.85           N  
ATOM    647  CA  GLY A 143      21.310  26.636 -51.922  1.00 47.85           C  
ATOM    648  C   GLY A 143      20.820  25.830 -50.717  1.00 47.85           C  
ATOM    649  O   GLY A 143      21.142  26.170 -49.581  1.00 47.85           O  
ATOM    650  H   GLY A 143      20.708  25.864 -53.836  1.00 99.99           H  
ATOM    651  N   LEU A 144      20.073  24.746 -50.966  1.00117.47           N  
ATOM    652  CA  LEU A 144      19.753  23.727 -49.981  1.00117.47           C  
ATOM    653  C   LEU A 144      20.973  22.816 -49.916  1.00117.47           C  
ATOM    654  O   LEU A 144      21.468  22.379 -50.958  1.00117.47           O  
ATOM    655  CB  LEU A 144      18.585  22.866 -50.489  1.00117.47           C  
ATOM    656  CG  LEU A 144      17.206  23.517 -50.394  1.00117.47           C  
ATOM    657  CD1 LEU A 144      17.019  24.632 -51.416  1.00117.47           C  
ATOM    658  CD2 LEU A 144      16.135  22.470 -50.659  1.00117.47           C  
ATOM    659  H   LEU A 144      19.736  24.675 -51.907  1.00 99.99           H  
ATOM    660  N   THR A 145      21.452  22.515 -48.700  1.00136.93           N  
ATOM    661  CA  THR A 145      22.520  21.535 -48.517  1.00136.93           C  
ATOM    662  C   THR A 145      21.959  20.155 -48.864  1.00136.93           C  
ATOM    663  O   THR A 145      20.798  19.857 -48.568  1.00136.93           O  
ATOM    664  CB  THR A 145      23.117  21.570 -47.086  1.00136.93           C  
ATOM    665  CG2 THR A 145      23.412  22.981 -46.559  1.00136.93           C  
ATOM    666  OG1 THR A 145      22.369  20.865 -46.122  1.00136.93           O  
ATOM    667  H   THR A 145      21.053  22.988 -47.914  1.00 99.99           H  
ATOM    668  HG1 THR A 145      22.830  20.960 -45.300  1.00 99.99           H  
ATOM    669  N   LEU A 146      22.793  19.334 -49.503  1.00179.79           N  
ATOM    670  CA  LEU A 146      22.449  17.975 -49.852  1.00179.79           C  
ATOM    671  C   LEU A 146      23.400  17.024 -49.140  1.00179.79           C  
ATOM    672  O   LEU A 146      24.547  17.353 -48.838  1.00179.79           O  
ATOM    673  CB  LEU A 146      22.360  17.798 -51.389  1.00179.79           C  
ATOM    674  CG  LEU A 146      23.470  16.968 -52.074  1.00179.79           C  
ATOM    675  CD1 LEU A 146      22.997  16.509 -53.441  1.00179.79           C  
ATOM    676  CD2 LEU A 146      24.803  17.730 -52.168  1.00179.79           C  
ATOM    677  H   LEU A 146      23.692  19.711 -49.735  1.00 99.99           H  
ATOM    678  N   SER A 147      22.908  15.802 -48.951  1.00119.33           N  
ATOM    679  CA  SER A 147      23.702  14.635 -48.638  1.00119.33           C  
ATOM    680  C   SER A 147      23.087  13.422 -49.342  1.00119.33           C  
ATOM    681  O   SER A 147      22.200  13.569 -50.190  1.00119.33           O  
ATOM    682  CB  SER A 147      23.930  14.551 -47.117  1.00119.33           C  
ATOM    683  OG  SER A 147      22.859  13.917 -46.470  1.00119.33           O  
ATOM    684  H   SER A 147      21.912  15.735 -49.041  1.00 99.99           H  
ATOM    685  HG  SER A 147      23.068  13.902 -45.545  1.00 99.99           H  
ATOM    686  N   ASP A 148      23.562  12.227 -48.980  1.00121.76           N  
ATOM    687  CA  ASP A 148      23.033  10.947 -49.430  1.00121.76           C  
ATOM    688  C   ASP A 148      22.415  10.188 -48.248  1.00121.76           C  
ATOM    689  O   ASP A 148      22.575  10.537 -47.080  1.00121.76           O  
ATOM    690  CB  ASP A 148      24.168  10.136 -50.106  1.00121.76           C  
ATOM    691  CG  ASP A 148      23.686   9.305 -51.304  1.00121.76           C  
ATOM    692  OD1 ASP A 148      22.769   8.475 -51.111  1.00121.76           O  
ATOM    693  OD2 ASP A 148      24.250   9.507 -52.398  1.00121.76           O  
ATOM    694  H   ASP A 148      24.339  12.266 -48.351  1.00 99.99           H  
ATOM    695  N   LEU A 149      21.716   9.105 -48.590  1.00165.18           N  
ATOM    696  CA  LEU A 149      21.191   8.069 -47.715  1.00165.18           C  
ATOM    697  C   LEU A 149      22.288   7.364 -46.933  1.00165.18           C  
ATOM    698  O   LEU A 149      22.075   6.938 -45.804  1.00165.18           O  
ATOM    699  CB  LEU A 149      20.410   7.077 -48.592  1.00165.18           C  
ATOM    700  CG  LEU A 149      19.128   7.682 -49.197  1.00165.18           C  
ATOM    701  CD1 LEU A 149      19.408   8.299 -50.561  1.00165.18           C  
ATOM    702  CD2 LEU A 149      17.878   6.777 -49.246  1.00165.18           C  
ATOM    703  H   LEU A 149      21.573   9.062 -49.579  1.00 99.99           H  
ATOM    704  N   ASP A 150      23.484   7.317 -47.522  1.00218.19           N  
ATOM    705  CA  ASP A 150      24.690   6.789 -46.924  1.00218.19           C  
ATOM    706  C   ASP A 150      25.143   7.695 -45.760  1.00218.19           C  
ATOM    707  O   ASP A 150      25.579   7.191 -44.727  1.00218.19           O  
ATOM    708  CB  ASP A 150      25.816   6.729 -47.984  1.00218.19           C  
ATOM    709  CG  ASP A 150      25.598   5.939 -49.282  1.00218.19           C  
ATOM    710  OD1 ASP A 150      26.526   5.409 -49.890  1.00218.19           O  
ATOM    711  OD2 ASP A 150      24.323   5.946 -49.756  1.00218.19           O  
ATOM    712  H   ASP A 150      23.495   7.690 -48.449  1.00 99.99           H  
ATOM    713  N   ARG A 151      25.013   9.026 -45.934  1.00179.69           N  
ATOM    714  CA  ARG A 151      25.424  10.055 -44.979  1.00179.69           C  
ATOM    715  C   ARG A 151      24.500  10.132 -43.759  1.00179.69           C  
ATOM    716  O   ARG A 151      25.009  10.188 -42.642  1.00179.69           O  
ATOM    717  CB  ARG A 151      25.449  11.434 -45.676  1.00179.69           C  
ATOM    718  CG  ARG A 151      26.563  11.567 -46.730  1.00179.69           C  
ATOM    719  CD  ARG A 151      27.848  12.161 -46.138  1.00179.69           C  
ATOM    720  NE  ARG A 151      28.280  11.459 -44.931  1.00179.69           N  
ATOM    721  CZ  ARG A 151      28.275  11.959 -43.688  1.00179.69           C  
ATOM    722  NH1 ARG A 151      27.949  13.234 -43.442  1.00179.69           N  
ATOM    723  NH2 ARG A 151      28.587  11.163 -42.661  1.00179.69           N  
ATOM    724  H   ARG A 151      24.592   9.275 -46.806  1.00 99.99           H  
ATOM    725  HE  ARG A 151      28.608  10.524 -45.046  1.00 99.99           H  
ATOM    726  1HH ARG A 151      27.954  13.579 -42.504  1.00 99.99           H  
ATOM    727  2HH ARG A 151      27.701  13.841 -44.196  1.00 99.99           H  
ATOM    728  1HH ARG A 151      28.587  11.528 -41.728  1.00 99.99           H  
ATOM    729  2HH ARG A 151      28.822  10.205 -42.825  1.00 99.99           H  
ATOM    730  N   HIS A 152      23.172  10.075 -43.956  1.00184.22           N  
ATOM    731  CA  HIS A 152      22.194   9.960 -42.873  1.00184.22           C  
ATOM    732  C   HIS A 152      21.129   8.905 -43.211  1.00184.22           C  
ATOM    733  O   HIS A 152      20.120   9.265 -43.805  1.00184.22           O  
ATOM    734  CB  HIS A 152      21.679  11.326 -42.380  1.00184.22           C  
ATOM    735  CG  HIS A 152      21.139  12.305 -43.388  1.00184.22           C  
ATOM    736  CD2 HIS A 152      21.587  13.551 -43.758  1.00184.22           C  
ATOM    737  ND1 HIS A 152      19.958  12.114 -44.078  1.00184.22           N  
ATOM    738  CE1 HIS A 152      19.721  13.237 -44.754  1.00184.22           C  
ATOM    739  NE2 HIS A 152      20.669  14.143 -44.626  1.00184.22           N  
ATOM    740  H   HIS A 152      22.876  10.116 -44.911  1.00 99.99           H  
ATOM    741  HD1 HIS A 152      19.385  11.293 -44.077  1.00 99.99           H  
ATOM    742  N   PRO A 153      21.352   7.612 -42.872  1.00179.75           N  
ATOM    743  CA  PRO A 153      20.461   6.443 -43.091  1.00179.75           C  
ATOM    744  C   PRO A 153      18.998   6.490 -42.616  1.00179.75           C  
ATOM    745  O   PRO A 153      18.258   5.556 -42.911  1.00179.75           O  
ATOM    746  CB  PRO A 153      21.157   5.281 -42.384  1.00179.75           C  
ATOM    747  CG  PRO A 153      22.618   5.643 -42.473  1.00179.75           C  
ATOM    748  CD  PRO A 153      22.648   7.151 -42.373  1.00179.75           C  
ATOM    749  N   GLU A 154      18.557   7.546 -41.929  1.00 87.46           N  
ATOM    750  CA  GLU A 154      17.177   7.780 -41.529  1.00 87.46           C  
ATOM    751  C   GLU A 154      16.816   9.221 -41.881  1.00 87.46           C  
ATOM    752  O   GLU A 154      17.619  10.123 -41.664  1.00 87.46           O  
ATOM    753  CB  GLU A 154      16.964   7.376 -40.047  1.00 87.46           C  
ATOM    754  CG  GLU A 154      17.465   8.351 -38.952  1.00 87.46           C  
ATOM    755  CD  GLU A 154      18.981   8.288 -38.730  1.00 87.46           C  
ATOM    756  OE1 GLU A 154      19.723   8.809 -39.591  1.00 87.46           O  
ATOM    757  OE2 GLU A 154      19.374   7.710 -37.692  1.00 87.46           O  
ATOM    758  H   GLU A 154      19.277   8.201 -41.694  1.00 99.99           H  
ATOM    759  N   ILE A 155      15.603   9.420 -42.418  1.00129.74           N  
ATOM    760  CA  ILE A 155      14.988  10.720 -42.677  1.00129.74           C  
ATOM    761  C   ILE A 155      13.854  10.943 -41.673  1.00129.74           C  
ATOM    762  O   ILE A 155      13.178   9.998 -41.267  1.00129.74           O  
ATOM    763  CB  ILE A 155      14.478  10.781 -44.139  1.00129.74           C  
ATOM    764  CG1 ILE A 155      15.615  11.002 -45.105  1.00129.74           C  
ATOM    765  CG2 ILE A 155      13.370  11.787 -44.444  1.00129.74           C  
ATOM    766  CD1 ILE A 155      16.402  12.282 -44.976  1.00129.74           C  
ATOM    767  H   ILE A 155      15.121   8.572 -42.642  1.00 99.99           H  
ATOM    768  N   ASP A 156      13.618  12.213 -41.313  1.00 64.99           N  
ATOM    769  CA  ASP A 156      12.513  12.646 -40.465  1.00 64.99           C  
ATOM    770  C   ASP A 156      11.233  12.814 -41.291  1.00 64.99           C  
ATOM    771  O   ASP A 156      10.202  12.272 -40.898  1.00 64.99           O  
ATOM    772  CB  ASP A 156      12.859  13.999 -39.806  1.00 64.99           C  
ATOM    773  CG  ASP A 156      14.039  13.889 -38.845  1.00 64.99           C  
ATOM    774  OD1 ASP A 156      13.945  13.070 -37.906  1.00 64.99           O  
ATOM    775  OD2 ASP A 156      15.016  14.635 -39.061  1.00 64.99           O  
ATOM    776  H   ASP A 156      14.276  12.872 -41.676  1.00 99.99           H  
ATOM    777  N   LEU A 157      11.293  13.517 -42.436  1.00127.26           N  
ATOM    778  CA  LEU A 157      10.177  13.646 -43.376  1.00127.26           C  
ATOM    779  C   LEU A 157      10.658  13.550 -44.814  1.00127.26           C  
ATOM    780  O   LEU A 157      11.698  14.102 -45.148  1.00127.26           O  
ATOM    781  CB  LEU A 157       9.294  14.883 -43.086  1.00127.26           C  
ATOM    782  CG  LEU A 157       9.831  16.247 -43.590  1.00127.26           C  
ATOM    783  CD1 LEU A 157       9.633  16.497 -45.103  1.00127.26           C  
ATOM    784  CD2 LEU A 157       9.211  17.406 -42.822  1.00127.26           C  
ATOM    785  H   LEU A 157      12.171  13.962 -42.620  1.00 99.99           H  
ATOM    786  N   ALA A 158       9.868  12.920 -45.684  1.00 47.69           N  
ATOM    787  CA  ALA A 158      10.051  12.962 -47.125  1.00 47.69           C  
ATOM    788  C   ALA A 158       8.825  13.641 -47.734  1.00 47.69           C  
ATOM    789  O   ALA A 158       7.702  13.231 -47.463  1.00 47.69           O  
ATOM    790  CB  ALA A 158      10.272  11.539 -47.647  1.00 47.69           C  
ATOM    791  H   ALA A 158       9.116  12.400 -45.278  1.00 99.99           H  
ATOM    792  N   ILE A 159       9.045  14.685 -48.546  1.00134.41           N  
ATOM    793  CA  ILE A 159       8.017  15.362 -49.337  1.00134.41           C  
ATOM    794  C   ILE A 159       8.209  14.948 -50.795  1.00134.41           C  
ATOM    795  O   ILE A 159       9.329  14.972 -51.303  1.00134.41           O  
ATOM    796  CB  ILE A 159       8.098  16.907 -49.195  1.00134.41           C  
ATOM    797  CG1 ILE A 159       9.537  17.477 -49.160  1.00134.41           C  
ATOM    798  CG2 ILE A 159       7.268  17.374 -47.988  1.00134.41           C  
ATOM    799  CD1 ILE A 159       9.602  18.984 -49.441  1.00134.41           C  
ATOM    800  H   ILE A 159       9.998  14.987 -48.580  1.00 99.99           H  
ATOM    801  N   ASP A 160       7.118  14.557 -51.464  1.00 97.14           N  
ATOM    802  CA  ASP A 160       7.108  14.131 -52.860  1.00 97.14           C  
ATOM    803  C   ASP A 160       5.708  14.276 -53.455  1.00 97.14           C  
ATOM    804  O   ASP A 160       4.726  14.404 -52.735  1.00 97.14           O  
ATOM    805  CB  ASP A 160       7.696  12.706 -52.974  1.00 97.14           C  
ATOM    806  CG  ASP A 160       8.178  12.262 -54.354  1.00 97.14           C  
ATOM    807  OD1 ASP A 160       8.691  11.128 -54.417  1.00 97.14           O  
ATOM    808  OD2 ASP A 160       8.053  13.039 -55.330  1.00 97.14           O  
ATOM    809  H   ASP A 160       6.273  14.575 -50.929  1.00 99.99           H  
ATOM    810  N   GLY A 161       5.616  14.224 -54.785  1.00 41.01           N  
ATOM    811  CA  GLY A 161       4.381  14.195 -55.540  1.00 41.01           C  
ATOM    812  C   GLY A 161       3.752  12.805 -55.634  1.00 41.01           C  
ATOM    813  O   GLY A 161       4.204  11.850 -54.998  1.00 41.01           O  
ATOM    814  H   GLY A 161       6.502  14.206 -55.252  1.00 99.99           H  
ATOM    815  N   ALA A 162       2.709  12.706 -56.467  1.00 65.90           N  
ATOM    816  CA  ALA A 162       2.057  11.465 -56.853  1.00 65.90           C  
ATOM    817  C   ALA A 162       1.429  11.585 -58.241  1.00 65.90           C  
ATOM    818  O   ALA A 162       0.787  12.593 -58.540  1.00 65.90           O  
ATOM    819  CB  ALA A 162       1.085  10.991 -55.764  1.00 65.90           C  
ATOM    820  H   ALA A 162       2.391  13.585 -56.825  1.00 99.99           H  
ATOM    821  N   ASP A 163       1.552  10.530 -59.066  1.00103.88           N  
ATOM    822  CA  ASP A 163       0.785  10.373 -60.307  1.00103.88           C  
ATOM    823  C   ASP A 163      -0.631   9.892 -60.043  1.00103.88           C  
ATOM    824  O   ASP A 163      -1.440  10.027 -60.951  1.00103.88           O  
ATOM    825  CB  ASP A 163       1.348   9.273 -61.228  1.00103.88           C  
ATOM    826  CG  ASP A 163       2.725   9.559 -61.770  1.00103.88           C  
ATOM    827  OD1 ASP A 163       2.989  10.729 -62.123  1.00103.88           O  
ATOM    828  OD2 ASP A 163       3.491   8.582 -61.856  1.00103.88           O  
ATOM    829  H   ASP A 163       2.215   9.836 -58.780  1.00 99.99           H  
ATOM    830  N   GLU A 164      -0.906   9.324 -58.864  1.00 86.19           N  
ATOM    831  CA  GLU A 164      -2.171   8.768 -58.415  1.00 86.19           C  
ATOM    832  C   GLU A 164      -2.144   8.632 -56.883  1.00 86.19           C  
ATOM    833  O   GLU A 164      -1.080   8.403 -56.316  1.00 86.19           O  
ATOM    834  CB  GLU A 164      -2.494   7.485 -59.177  1.00 86.19           C  
ATOM    835  CG  GLU A 164      -2.993   7.702 -60.631  1.00 86.19           C  
ATOM    836  CD  GLU A 164      -3.906   6.655 -61.252  1.00 86.19           C  
ATOM    837  OE1 GLU A 164      -4.031   5.549 -60.686  1.00 86.19           O  
ATOM    838  OE2 GLU A 164      -4.419   6.952 -62.350  1.00 86.19           O  
ATOM    839  H   GLU A 164      -0.102   9.315 -58.267  1.00 99.99           H  
ATOM    840  N   VAL A 165      -3.298   8.768 -56.215  1.00167.56           N  
ATOM    841  CA  VAL A 165      -3.497   8.668 -54.769  1.00167.56           C  
ATOM    842  C   VAL A 165      -4.871   8.073 -54.463  1.00167.56           C  
ATOM    843  O   VAL A 165      -5.885   8.745 -54.497  1.00167.56           O  
ATOM    844  CB  VAL A 165      -3.168   9.994 -54.044  1.00167.56           C  
ATOM    845  CG1 VAL A 165      -3.814  11.224 -54.666  1.00167.56           C  
ATOM    846  CG2 VAL A 165      -3.461   9.928 -52.534  1.00167.56           C  
ATOM    847  H   VAL A 165      -4.068   8.956 -56.826  1.00 99.99           H  
ATOM    848  N   ASP A 166      -4.930   6.788 -54.146  1.00223.44           N  
ATOM    849  CA  ASP A 166      -6.170   6.031 -54.058  1.00223.44           C  
ATOM    850  C   ASP A 166      -6.761   6.018 -52.640  1.00223.44           C  
ATOM    851  O   ASP A 166      -6.303   6.725 -51.745  1.00223.44           O  
ATOM    852  CB  ASP A 166      -5.763   4.602 -54.448  1.00223.44           C  
ATOM    853  CG  ASP A 166      -6.892   3.655 -54.877  1.00223.44           C  
ATOM    854  OD1 ASP A 166      -7.986   4.162 -55.208  1.00223.44           O  
ATOM    855  OD2 ASP A 166      -6.623   2.435 -54.886  1.00223.44           O  
ATOM    856  H   ASP A 166      -4.048   6.349 -53.966  1.00 99.99           H  
ATOM    857  N   ALA A 167      -7.793   5.172 -52.496  1.00108.27           N  
ATOM    858  CA  ALA A 167      -8.591   4.746 -51.359  1.00108.27           C  
ATOM    859  C   ALA A 167      -7.874   4.563 -50.019  1.00108.27           C  
ATOM    860  O   ALA A 167      -8.389   5.021 -49.011  1.00108.27           O  
ATOM    861  CB  ALA A 167      -9.371   3.489 -51.766  1.00108.27           C  
ATOM    862  H   ALA A 167      -7.976   4.813 -53.413  1.00 99.99           H  
ATOM    863  N   ASP A 168      -6.708   3.909 -49.949  1.00146.50           N  
ATOM    864  CA  ASP A 168      -5.997   3.757 -48.665  1.00146.50           C  
ATOM    865  C   ASP A 168      -4.945   4.844 -48.477  1.00146.50           C  
ATOM    866  O   ASP A 168      -4.168   4.773 -47.527  1.00146.50           O  
ATOM    867  CB  ASP A 168      -5.291   2.385 -48.567  1.00146.50           C  
ATOM    868  CG  ASP A 168      -6.254   1.212 -48.434  1.00146.50           C  
ATOM    869  OD1 ASP A 168      -7.362   1.265 -49.011  1.00146.50           O  
ATOM    870  OD2 ASP A 168      -5.853   0.259 -47.734  1.00146.50           O  
ATOM    871  H   ASP A 168      -6.329   3.523 -50.792  1.00 99.99           H  
ATOM    872  N   LEU A 169      -4.859   5.803 -49.412  1.00203.84           N  
ATOM    873  CA  LEU A 169      -3.708   6.667 -49.608  1.00203.84           C  
ATOM    874  C   LEU A 169      -2.533   5.787 -50.113  1.00203.84           C  
ATOM    875  O   LEU A 169      -1.372   5.991 -49.776  1.00203.84           O  
ATOM    876  CB  LEU A 169      -3.432   7.510 -48.331  1.00203.84           C  
ATOM    877  CG  LEU A 169      -2.851   8.911 -48.572  1.00203.84           C  
ATOM    878  CD1 LEU A 169      -2.511   9.566 -47.225  1.00203.84           C  
ATOM    879  CD2 LEU A 169      -1.612   8.828 -49.452  1.00203.84           C  
ATOM    880  H   LEU A 169      -5.671   5.891 -49.992  1.00 99.99           H  
ATOM    881  N   ASN A 170      -2.836   4.753 -50.911  1.00207.91           N  
ATOM    882  CA  ASN A 170      -1.839   4.038 -51.693  1.00207.91           C  
ATOM    883  C   ASN A 170      -1.683   4.840 -52.982  1.00207.91           C  
ATOM    884  O   ASN A 170      -2.667   5.278 -53.572  1.00207.91           O  
ATOM    885  CB  ASN A 170      -2.235   2.563 -51.955  1.00207.91           C  
ATOM    886  CG  ASN A 170      -3.658   2.311 -52.458  1.00207.91           C  
ATOM    887  ND2 ASN A 170      -3.793   1.756 -53.655  1.00207.91           N  
ATOM    888  OD1 ASN A 170      -4.637   2.630 -51.792  1.00207.91           O  
ATOM    889  H   ASN A 170      -3.801   4.487 -50.946  1.00 99.99           H  
ATOM    890  1HD ASN A 170      -2.980   1.501 -54.176  1.00 99.99           H  
ATOM    891  2HD ASN A 170      -4.708   1.598 -54.027  1.00 99.99           H  
ATOM    892  N   LEU A 171      -0.437   5.111 -53.356  1.00117.13           N  
ATOM    893  CA  LEU A 171      -0.118   5.976 -54.474  1.00117.13           C  
ATOM    894  C   LEU A 171       0.318   5.134 -55.649  1.00117.13           C  
ATOM    895  O   LEU A 171       0.776   3.999 -55.490  1.00117.13           O  
ATOM    896  CB  LEU A 171       1.076   6.881 -54.122  1.00117.13           C  
ATOM    897  CG  LEU A 171       0.913   7.679 -52.825  1.00117.13           C  
ATOM    898  CD1 LEU A 171       2.124   8.574 -52.627  1.00117.13           C  
ATOM    899  CD2 LEU A 171      -0.347   8.532 -52.841  1.00117.13           C  
ATOM    900  H   LEU A 171       0.289   4.682 -52.819  1.00 99.99           H  
ATOM    901  N   ILE A 172       0.289   5.773 -56.819  1.00181.14           N  
ATOM    902  CA  ILE A 172       1.201   5.417 -57.877  1.00181.14           C  
ATOM    903  C   ILE A 172       1.900   6.664 -58.388  1.00181.14           C  
ATOM    904  O   ILE A 172       1.438   7.785 -58.211  1.00181.14           O  
ATOM    905  CB  ILE A 172       0.627   4.481 -58.956  1.00181.14           C  
ATOM    906  CG1 ILE A 172      -0.630   3.683 -58.594  1.00181.14           C  
ATOM    907  CG2 ILE A 172       1.691   3.446 -59.267  1.00181.14           C  
ATOM    908  CD1 ILE A 172      -1.903   4.341 -59.042  1.00181.14           C  
ATOM    909  H   ILE A 172      -0.382   6.506 -56.946  1.00 99.99           H  
ATOM    910  N   LYS A 173       3.096   6.426 -58.906  1.00115.46           N  
ATOM    911  CA  LYS A 173       4.222   7.331 -58.993  1.00115.46           C  
ATOM    912  C   LYS A 173       5.172   6.741 -60.038  1.00115.46           C  
ATOM    913  O   LYS A 173       4.976   5.599 -60.452  1.00115.46           O  
ATOM    914  CB  LYS A 173       4.832   7.422 -57.583  1.00115.46           C  
ATOM    915  CG  LYS A 173       4.283   8.540 -56.706  1.00115.46           C  
ATOM    916  CD  LYS A 173       4.841   8.533 -55.276  1.00115.46           C  
ATOM    917  CE  LYS A 173       6.304   8.957 -55.203  1.00115.46           C  
ATOM    918  NZ  LYS A 173       6.476  10.259 -55.849  1.00115.46           N  
ATOM    919  H   LYS A 173       3.162   5.491 -59.262  1.00 99.99           H  
ATOM    920  1HZ LYS A 173       7.476  10.543 -55.796  1.00 99.99           H  
ATOM    921  2HZ LYS A 173       6.187  10.191 -56.846  1.00 99.99           H  
ATOM    922  3HZ LYS A 173       5.888  10.967 -55.364  1.00 99.99           H  
ATOM    923  N   GLY A 174       6.197   7.499 -60.448  1.00127.61           N  
ATOM    924  CA  GLY A 174       7.251   7.085 -61.376  1.00127.61           C  
ATOM    925  C   GLY A 174       6.996   7.390 -62.853  1.00127.61           C  
ATOM    926  O   GLY A 174       7.739   6.899 -63.698  1.00127.61           O  
ATOM    927  H   GLY A 174       6.193   8.419 -60.057  1.00 99.99           H  
ATOM    928  N   GLY A 175       5.977   8.198 -63.183  1.00124.24           N  
ATOM    929  CA  GLY A 175       5.778   8.852 -64.475  1.00124.24           C  
ATOM    930  C   GLY A 175       6.979   9.721 -64.891  1.00124.24           C  
ATOM    931  O   GLY A 175       7.304   9.787 -66.074  1.00124.24           O  
ATOM    932  H   GLY A 175       5.321   8.327 -62.437  1.00 99.99           H  
ATOM    933  N   GLY A 176       7.691  10.287 -63.903  1.00102.01           N  
ATOM    934  CA  GLY A 176       8.992  10.923 -64.062  1.00102.01           C  
ATOM    935  C   GLY A 176      10.163   9.960 -64.235  1.00102.01           C  
ATOM    936  O   GLY A 176      11.234  10.413 -64.610  1.00102.01           O  
ATOM    937  H   GLY A 176       7.249  10.243 -63.008  1.00 99.99           H  
ATOM    938  N   GLY A 177       9.985   8.661 -63.947  1.00148.29           N  
ATOM    939  CA  GLY A 177      11.002   7.614 -64.011  1.00148.29           C  
ATOM    940  C   GLY A 177      11.882   7.501 -62.761  1.00148.29           C  
ATOM    941  O   GLY A 177      12.807   6.696 -62.735  1.00148.29           O  
ATOM    942  H   GLY A 177       9.048   8.449 -63.666  1.00 99.99           H  
ATOM    943  N   CYS A 178      11.596   8.314 -61.735  1.00127.83           N  
ATOM    944  CA  CYS A 178      12.387   8.486 -60.518  1.00127.83           C  
ATOM    945  C   CYS A 178      12.063   7.441 -59.434  1.00127.83           C  
ATOM    946  O   CYS A 178      12.688   7.470 -58.375  1.00127.83           O  
ATOM    947  CB  CYS A 178      12.037   9.885 -59.977  1.00127.83           C  
ATOM    948  SG  CYS A 178      12.570  11.138 -61.182  1.00127.83           S  
ATOM    949  H   CYS A 178      10.748   8.828 -61.871  1.00 99.99           H  
ATOM    950  N   LEU A 179      11.111   6.528 -59.720  1.00219.34           N  
ATOM    951  CA  LEU A 179      10.478   5.522 -58.864  1.00219.34           C  
ATOM    952  C   LEU A 179      11.354   4.925 -57.764  1.00219.34           C  
ATOM    953  O   LEU A 179      11.047   5.090 -56.586  1.00219.34           O  
ATOM    954  CB  LEU A 179       9.809   4.425 -59.724  1.00219.34           C  
ATOM    955  CG  LEU A 179       8.669   3.634 -59.037  1.00219.34           C  
ATOM    956  CD1 LEU A 179       8.903   3.186 -57.593  1.00219.34           C  
ATOM    957  CD2 LEU A 179       7.383   4.416 -59.100  1.00219.34           C  
ATOM    958  H   LEU A 179      10.852   6.617 -60.682  1.00 99.99           H  
ATOM    959  N   THR A 180      12.386   4.157 -58.142  1.00163.25           N  
ATOM    960  CA  THR A 180      13.207   3.381 -57.212  1.00163.25           C  
ATOM    961  C   THR A 180      13.812   4.241 -56.103  1.00163.25           C  
ATOM    962  O   THR A 180      13.716   3.880 -54.937  1.00163.25           O  
ATOM    963  CB  THR A 180      14.279   2.608 -57.996  1.00163.25           C  
ATOM    964  CG2 THR A 180      15.267   3.532 -58.730  1.00163.25           C  
ATOM    965  OG1 THR A 180      15.005   1.735 -57.150  1.00163.25           O  
ATOM    966  H   THR A 180      12.572   4.143 -59.124  1.00 99.99           H  
ATOM    967  HG1 THR A 180      15.644   1.296 -57.698  1.00 99.99           H  
ATOM    968  N   GLN A 181      14.343   5.417 -56.467  1.00 71.16           N  
ATOM    969  CA  GLN A 181      14.941   6.373 -55.554  1.00 71.16           C  
ATOM    970  C   GLN A 181      13.883   6.989 -54.632  1.00 71.16           C  
ATOM    971  O   GLN A 181      14.171   7.155 -53.452  1.00 71.16           O  
ATOM    972  CB  GLN A 181      15.615   7.483 -56.372  1.00 71.16           C  
ATOM    973  CG  GLN A 181      16.597   7.057 -57.492  1.00 71.16           C  
ATOM    974  CD  GLN A 181      17.850   6.321 -57.024  1.00 71.16           C  
ATOM    975  NE2 GLN A 181      19.002   6.650 -57.609  1.00 71.16           N  
ATOM    976  OE1 GLN A 181      17.786   5.448 -56.167  1.00 71.16           O  
ATOM    977  H   GLN A 181      14.302   5.603 -57.450  1.00 99.99           H  
ATOM    978  1HE GLN A 181      19.009   7.332 -58.340  1.00 99.99           H  
ATOM    979  2HE GLN A 181      19.851   6.212 -57.314  1.00 99.99           H  
ATOM    980  N   GLU A 182      12.663   7.242 -55.144  1.00 82.81           N  
ATOM    981  CA  GLU A 182      11.494   7.716 -54.392  1.00 82.81           C  
ATOM    982  C   GLU A 182      11.069   6.728 -53.321  1.00 82.81           C  
ATOM    983  O   GLU A 182      10.784   7.143 -52.200  1.00 82.81           O  
ATOM    984  CB  GLU A 182      10.285   7.970 -55.311  1.00 82.81           C  
ATOM    985  CG  GLU A 182      10.612   9.133 -56.210  1.00 82.81           C  
ATOM    986  CD  GLU A 182       9.623   9.475 -57.284  1.00 82.81           C  
ATOM    987  OE1 GLU A 182       9.166   8.554 -57.994  1.00 82.81           O  
ATOM    988  OE2 GLU A 182       9.415  10.692 -57.432  1.00 82.81           O  
ATOM    989  H   GLU A 182      12.604   7.070 -56.128  1.00 99.99           H  
ATOM    990  N   LYS A 183      11.033   5.433 -53.661  1.00 93.11           N  
ATOM    991  CA  LYS A 183      10.605   4.392 -52.743  1.00 93.11           C  
ATOM    992  C   LYS A 183      11.666   4.064 -51.717  1.00 93.11           C  
ATOM    993  O   LYS A 183      11.296   3.838 -50.562  1.00 93.11           O  
ATOM    994  CB  LYS A 183      10.213   3.121 -53.504  1.00 93.11           C  
ATOM    995  CG  LYS A 183       9.328   2.250 -52.600  1.00 93.11           C  
ATOM    996  CD  LYS A 183       8.791   0.995 -53.272  1.00 93.11           C  
ATOM    997  CE  LYS A 183       7.576   1.319 -54.139  1.00 93.11           C  
ATOM    998  NZ  LYS A 183       7.111   0.109 -54.812  1.00 93.11           N  
ATOM    999  H   LYS A 183      11.319   5.205 -54.594  1.00 99.99           H  
ATOM   1000  1HZ LYS A 183       6.284   0.335 -55.401  1.00 99.99           H  
ATOM   1001  2HZ LYS A 183       7.871  -0.268 -55.413  1.00 99.99           H  
ATOM   1002  3HZ LYS A 183       6.845  -0.604 -54.101  1.00 99.99           H  
ATOM   1003  N   ILE A 184      12.957   4.090 -52.090  1.00 75.41           N  
ATOM   1004  CA  ILE A 184      13.999   3.892 -51.100  1.00 75.41           C  
ATOM   1005  C   ILE A 184      14.004   5.079 -50.130  1.00 75.41           C  
ATOM   1006  O   ILE A 184      14.018   4.793 -48.940  1.00 75.41           O  
ATOM   1007  CB  ILE A 184      15.407   3.641 -51.676  1.00 75.41           C  
ATOM   1008  CG1 ILE A 184      15.468   2.548 -52.762  1.00 75.41           C  
ATOM   1009  CG2 ILE A 184      16.311   3.199 -50.514  1.00 75.41           C  
ATOM   1010  CD1 ILE A 184      16.521   2.886 -53.820  1.00 75.41           C  
ATOM   1011  H   ILE A 184      13.185   4.246 -53.051  1.00 99.99           H  
ATOM   1012  N   VAL A 185      13.902   6.352 -50.591  1.00123.99           N  
ATOM   1013  CA  VAL A 185      13.865   7.517 -49.693  1.00123.99           C  
ATOM   1014  C   VAL A 185      12.582   7.614 -48.848  1.00123.99           C  
ATOM   1015  O   VAL A 185      12.614   8.160 -47.746  1.00123.99           O  
ATOM   1016  CB  VAL A 185      14.112   8.896 -50.370  1.00123.99           C  
ATOM   1017  CG1 VAL A 185      15.483   8.978 -51.042  1.00123.99           C  
ATOM   1018  CG2 VAL A 185      12.996   9.402 -51.290  1.00123.99           C  
ATOM   1019  H   VAL A 185      13.853   6.469 -51.584  1.00 99.99           H  
ATOM   1020  N   ALA A 186      11.448   7.097 -49.328  1.00 55.95           N  
ATOM   1021  CA  ALA A 186      10.197   7.185 -48.592  1.00 55.95           C  
ATOM   1022  C   ALA A 186      10.084   6.089 -47.520  1.00 55.95           C  
ATOM   1023  O   ALA A 186       9.546   6.365 -46.448  1.00 55.95           O  
ATOM   1024  CB  ALA A 186       9.051   7.028 -49.572  1.00 55.95           C  
ATOM   1025  H   ALA A 186      11.485   6.643 -50.220  1.00 99.99           H  
ATOM   1026  N   GLY A 187      10.641   4.888 -47.762  1.00 54.62           N  
ATOM   1027  CA  GLY A 187      10.756   3.816 -46.766  1.00 54.62           C  
ATOM   1028  C   GLY A 187      11.826   4.101 -45.696  1.00 54.62           C  
ATOM   1029  O   GLY A 187      11.720   3.639 -44.561  1.00 54.62           O  
ATOM   1030  H   GLY A 187      10.985   4.762 -48.693  1.00 99.99           H  
ATOM   1031  N   TYR A 188      12.820   4.911 -46.077  1.00168.26           N  
ATOM   1032  CA  TYR A 188      13.922   5.498 -45.314  1.00168.26           C  
ATOM   1033  C   TYR A 188      13.462   6.649 -44.404  1.00168.26           C  
ATOM   1034  O   TYR A 188      14.124   6.925 -43.405  1.00168.26           O  
ATOM   1035  CB  TYR A 188      14.865   6.003 -46.423  1.00168.26           C  
ATOM   1036  CG  TYR A 188      15.890   7.099 -46.260  1.00168.26           C  
ATOM   1037  CD1 TYR A 188      17.074   6.824 -45.577  1.00168.26           C  
ATOM   1038  CD2 TYR A 188      15.766   8.322 -46.954  1.00168.26           C  
ATOM   1039  CE1 TYR A 188      18.115   7.759 -45.584  1.00168.26           C  
ATOM   1040  CE2 TYR A 188      16.843   9.209 -47.050  1.00168.26           C  
ATOM   1041  CZ  TYR A 188      17.983   8.970 -46.273  1.00168.26           C  
ATOM   1042  OH  TYR A 188      18.933   9.931 -46.146  1.00168.26           O  
ATOM   1043  H   TYR A 188      12.719   5.096 -47.054  1.00 99.99           H  
ATOM   1044  HH  TYR A 188      18.743  10.644 -46.741  1.00 99.99           H  
ATOM   1045  N   ALA A 189      12.329   7.298 -44.726  1.00 68.20           N  
ATOM   1046  CA  ALA A 189      11.741   8.383 -43.950  1.00 68.20           C  
ATOM   1047  C   ALA A 189      10.746   7.849 -42.922  1.00 68.20           C  
ATOM   1048  O   ALA A 189       9.980   6.928 -43.199  1.00 68.20           O  
ATOM   1049  CB  ALA A 189      10.988   9.316 -44.909  1.00 68.20           C  
ATOM   1050  H   ALA A 189      11.893   6.975 -45.567  1.00 99.99           H  
ATOM   1051  N   SER A 190      10.753   8.474 -41.734  1.00 76.81           N  
ATOM   1052  CA  SER A 190       9.827   8.217 -40.634  1.00 76.81           C  
ATOM   1053  C   SER A 190       8.390   8.625 -41.006  1.00 76.81           C  
ATOM   1054  O   SER A 190       7.441   7.944 -40.622  1.00 76.81           O  
ATOM   1055  CB  SER A 190      10.336   8.987 -39.391  1.00 76.81           C  
ATOM   1056  OG  SER A 190       9.491   8.825 -38.265  1.00 76.81           O  
ATOM   1057  H   SER A 190      11.473   9.162 -41.646  1.00 99.99           H  
ATOM   1058  HG  SER A 190       9.878   9.326 -37.559  1.00 99.99           H  
ATOM   1059  N   ARG A 191       8.242   9.722 -41.765  1.00151.40           N  
ATOM   1060  CA  ARG A 191       6.981  10.264 -42.249  1.00151.40           C  
ATOM   1061  C   ARG A 191       7.127  10.571 -43.731  1.00151.40           C  
ATOM   1062  O   ARG A 191       8.154  11.093 -44.157  1.00151.40           O  
ATOM   1063  CB  ARG A 191       6.565  11.515 -41.449  1.00151.40           C  
ATOM   1064  CG  ARG A 191       6.146  11.218 -40.000  1.00151.40           C  
ATOM   1065  CD  ARG A 191       7.311  11.178 -39.004  1.00151.40           C  
ATOM   1066  NE  ARG A 191       7.681  12.519 -38.562  1.00151.40           N  
ATOM   1067  CZ  ARG A 191       7.122  13.169 -37.534  1.00151.40           C  
ATOM   1068  NH1 ARG A 191       6.124  12.624 -36.824  1.00151.40           N  
ATOM   1069  NH2 ARG A 191       7.574  14.388 -37.221  1.00151.40           N  
ATOM   1070  H   ARG A 191       9.110  10.170 -41.986  1.00 99.99           H  
ATOM   1071  HE  ARG A 191       8.406  12.976 -39.072  1.00 99.99           H  
ATOM   1072  1HH ARG A 191       5.722  13.129 -36.059  1.00 99.99           H  
ATOM   1073  2HH ARG A 191       5.781  11.715 -37.058  1.00 99.99           H  
ATOM   1074  1HH ARG A 191       7.169  14.888 -36.456  1.00 99.99           H  
ATOM   1075  2HH ARG A 191       8.316  14.797 -37.750  1.00 99.99           H  
ATOM   1076  N   PHE A 192       6.082  10.277 -44.506  1.00 89.65           N  
ATOM   1077  CA  PHE A 192       6.017  10.617 -45.914  1.00 89.65           C  
ATOM   1078  C   PHE A 192       4.785  11.484 -46.136  1.00 89.65           C  
ATOM   1079  O   PHE A 192       3.657  11.082 -45.851  1.00 89.65           O  
ATOM   1080  CB  PHE A 192       6.047   9.356 -46.777  1.00 89.65           C  
ATOM   1081  CG  PHE A 192       6.077   9.662 -48.261  1.00 89.65           C  
ATOM   1082  CD1 PHE A 192       7.305   9.892 -48.910  1.00 89.65           C  
ATOM   1083  CD2 PHE A 192       4.884   9.735 -49.001  1.00 89.65           C  
ATOM   1084  CE1 PHE A 192       7.351  10.124 -50.296  1.00 89.65           C  
ATOM   1085  CE2 PHE A 192       4.937   9.922 -50.390  1.00 89.65           C  
ATOM   1086  CZ  PHE A 192       6.162  10.084 -51.045  1.00 89.65           C  
ATOM   1087  H   PHE A 192       5.326   9.798 -44.059  1.00 99.99           H  
ATOM   1088  N   ILE A 193       5.047  12.681 -46.662  1.00 59.77           N  
ATOM   1089  CA  ILE A 193       4.080  13.691 -47.025  1.00 59.77           C  
ATOM   1090  C   ILE A 193       3.990  13.671 -48.554  1.00 59.77           C  
ATOM   1091  O   ILE A 193       4.993  13.829 -49.248  1.00 59.77           O  
ATOM   1092  CB  ILE A 193       4.600  15.061 -46.513  1.00 59.77           C  
ATOM   1093  CG1 ILE A 193       4.649  15.101 -44.967  1.00 59.77           C  
ATOM   1094  CG2 ILE A 193       3.737  16.208 -47.060  1.00 59.77           C  
ATOM   1095  CD1 ILE A 193       5.452  16.278 -44.402  1.00 59.77           C  
ATOM   1096  H   ILE A 193       6.027  12.838 -46.794  1.00 99.99           H  
ATOM   1097  N   VAL A 194       2.768  13.526 -49.076  1.00 54.84           N  
ATOM   1098  CA  VAL A 194       2.469  13.719 -50.487  1.00 54.84           C  
ATOM   1099  C   VAL A 194       1.994  15.169 -50.637  1.00 54.84           C  
ATOM   1100  O   VAL A 194       1.153  15.633 -49.870  1.00 54.84           O  
ATOM   1101  CB  VAL A 194       1.348  12.758 -50.931  1.00 54.84           C  
ATOM   1102  CG1 VAL A 194       0.984  12.909 -52.423  1.00 54.84           C  
ATOM   1103  CG2 VAL A 194       1.716  11.302 -50.673  1.00 54.84           C  
ATOM   1104  H   VAL A 194       2.048  13.270 -48.431  1.00 99.99           H  
ATOM   1105  N   ILE A 195       2.513  15.879 -51.638  1.00 64.32           N  
ATOM   1106  CA  ILE A 195       2.053  17.206 -52.028  1.00 64.32           C  
ATOM   1107  C   ILE A 195       1.384  17.080 -53.385  1.00 64.32           C  
ATOM   1108  O   ILE A 195       1.814  16.300 -54.239  1.00 64.32           O  
ATOM   1109  CB  ILE A 195       3.220  18.210 -52.048  1.00 64.32           C  
ATOM   1110  CG1 ILE A 195       4.358  17.826 -53.009  1.00 64.32           C  
ATOM   1111  CG2 ILE A 195       3.744  18.404 -50.620  1.00 64.32           C  
ATOM   1112  CD1 ILE A 195       5.423  18.904 -53.137  1.00 64.32           C  
ATOM   1113  H   ILE A 195       3.265  15.432 -52.125  1.00 99.99           H  
ATOM   1114  N   ALA A 196       0.272  17.801 -53.546  1.00 85.53           N  
ATOM   1115  CA  ALA A 196      -0.670  17.501 -54.594  1.00 85.53           C  
ATOM   1116  C   ALA A 196      -1.684  18.631 -54.852  1.00 85.53           C  
ATOM   1117  O   ALA A 196      -1.971  19.418 -53.963  1.00 85.53           O  
ATOM   1118  CB  ALA A 196      -1.303  16.132 -54.247  1.00 85.53           C  
ATOM   1119  H   ALA A 196       0.109  18.562 -52.914  1.00 99.99           H  
ATOM   1120  N   ASP A 197      -2.249  18.712 -56.067  1.00190.19           N  
ATOM   1121  CA  ASP A 197      -3.355  19.581 -56.490  1.00190.19           C  
ATOM   1122  C   ASP A 197      -4.698  18.845 -56.288  1.00190.19           C  
ATOM   1123  O   ASP A 197      -4.721  17.671 -55.951  1.00190.19           O  
ATOM   1124  CB  ASP A 197      -3.318  19.831 -58.032  1.00190.19           C  
ATOM   1125  CG  ASP A 197      -2.008  20.123 -58.750  1.00190.19           C  
ATOM   1126  OD1 ASP A 197      -1.032  19.381 -58.527  1.00190.19           O  
ATOM   1127  OD2 ASP A 197      -2.056  20.992 -59.647  1.00190.19           O  
ATOM   1128  H   ASP A 197      -1.817  18.081 -56.715  1.00 99.99           H  
ATOM   1129  N   PHE A 198      -5.823  19.469 -56.669  1.00100.60           N  
ATOM   1130  CA  PHE A 198      -7.089  18.783 -56.960  1.00100.60           C  
ATOM   1131  C   PHE A 198      -7.028  18.022 -58.283  1.00100.60           C  
ATOM   1132  O   PHE A 198      -7.887  17.192 -58.546  1.00100.60           O  
ATOM   1133  CB  PHE A 198      -8.227  19.791 -57.151  1.00100.60           C  
ATOM   1134  CG  PHE A 198      -8.137  20.589 -58.444  1.00100.60           C  
ATOM   1135  CD1 PHE A 198      -7.233  21.663 -58.561  1.00100.60           C  
ATOM   1136  CD2 PHE A 198      -8.872  20.155 -59.572  1.00100.60           C  
ATOM   1137  CE1 PHE A 198      -7.055  22.291 -59.807  1.00100.60           C  
ATOM   1138  CE2 PHE A 198      -8.677  20.771 -60.820  1.00100.60           C  
ATOM   1139  CZ  PHE A 198      -7.775  21.844 -60.934  1.00100.60           C  
ATOM   1140  H   PHE A 198      -5.751  20.464 -56.749  1.00 99.99           H  
ATOM   1141  N   ARG A 199      -6.055  18.358 -59.139  1.00174.18           N  
ATOM   1142  CA  ARG A 199      -5.682  17.586 -60.307  1.00174.18           C  
ATOM   1143  C   ARG A 199      -4.901  16.373 -59.859  1.00174.18           C  
ATOM   1144  O   ARG A 199      -4.818  15.434 -60.627  1.00174.18           O  
ATOM   1145  CB  ARG A 199      -4.751  18.376 -61.221  1.00174.18           C  
ATOM   1146  CG  ARG A 199      -5.394  19.661 -61.720  1.00174.18           C  
ATOM   1147  CD  ARG A 199      -4.454  20.475 -62.594  1.00174.18           C  
ATOM   1148  NE  ARG A 199      -4.092  19.740 -63.814  1.00174.18           N  
ATOM   1149  CZ  ARG A 199      -2.981  19.005 -63.993  1.00174.18           C  
ATOM   1150  NH1 ARG A 199      -2.043  18.888 -63.041  1.00174.18           N  
ATOM   1151  NH2 ARG A 199      -2.808  18.364 -65.158  1.00174.18           N  
ATOM   1152  H   ARG A 199      -5.579  19.210 -58.917  1.00 99.99           H  
ATOM   1153  HE  ARG A 199      -4.731  19.793 -64.577  1.00 99.99           H  
ATOM   1154  1HH ARG A 199      -1.227  18.333 -63.205  1.00 99.99           H  
ATOM   1155  2HH ARG A 199      -2.160  19.356 -62.164  1.00 99.99           H  
ATOM   1156  1HH ARG A 199      -1.988  17.813 -65.307  1.00 99.99           H  
ATOM   1157  2HH ARG A 199      -3.500  18.439 -65.877  1.00 99.99           H  
ATOM   1158  N   LYS A 200      -4.402  16.370 -58.613  1.00258.01           N  
ATOM   1159  CA  LYS A 200      -3.969  15.183 -57.918  1.00258.01           C  
ATOM   1160  C   LYS A 200      -5.102  14.606 -57.066  1.00258.01           C  
ATOM   1161  O   LYS A 200      -4.884  13.596 -56.407  1.00258.01           O  
ATOM   1162  CB  LYS A 200      -2.748  15.417 -57.043  1.00258.01           C  
ATOM   1163  CG  LYS A 200      -1.662  16.224 -57.734  1.00258.01           C  
ATOM   1164  CD  LYS A 200      -0.594  15.442 -58.447  1.00258.01           C  
ATOM   1165  CE  LYS A 200       0.255  16.413 -59.277  1.00258.01           C  
ATOM   1166  NZ  LYS A 200      -0.499  17.066 -60.361  1.00258.01           N  
ATOM   1167  H   LYS A 200      -4.345  17.269 -58.174  1.00 99.99           H  
ATOM   1168  1HZ LYS A 200       0.129  17.707 -60.882  1.00 99.99           H  
ATOM   1169  2HZ LYS A 200      -0.871  16.340 -61.009  1.00 99.99           H  
ATOM   1170  3HZ LYS A 200      -1.290  17.606 -59.955  1.00 99.99           H  
ATOM   1171  N   ASP A 201      -6.308  15.199 -57.154  1.00124.37           N  
ATOM   1172  CA  ASP A 201      -7.604  14.561 -56.966  1.00124.37           C  
ATOM   1173  C   ASP A 201      -8.267  14.170 -58.303  1.00124.37           C  
ATOM   1174  O   ASP A 201      -9.237  13.421 -58.291  1.00124.37           O  
ATOM   1175  CB  ASP A 201      -8.569  15.302 -56.010  1.00124.37           C  
ATOM   1176  CG  ASP A 201      -8.034  15.475 -54.585  1.00124.37           C  
ATOM   1177  OD1 ASP A 201      -8.120  14.502 -53.803  1.00124.37           O  
ATOM   1178  OD2 ASP A 201      -7.582  16.594 -54.281  1.00124.37           O  
ATOM   1179  H   ASP A 201      -6.244  16.173 -57.375  1.00 99.99           H  
ATOM   1180  N   SER A 202      -7.687  14.541 -59.457  1.00111.33           N  
ATOM   1181  CA  SER A 202      -7.842  13.804 -60.714  1.00111.33           C  
ATOM   1182  C   SER A 202      -6.784  12.682 -60.722  1.00111.33           C  
ATOM   1183  O   SER A 202      -7.000  11.657 -61.364  1.00111.33           O  
ATOM   1184  CB  SER A 202      -7.628  14.716 -61.945  1.00111.33           C  
ATOM   1185  OG  SER A 202      -8.449  15.864 -61.878  1.00111.33           O  
ATOM   1186  H   SER A 202      -7.126  15.371 -59.416  1.00 99.99           H  
ATOM   1187  HG  SER A 202      -8.268  16.373 -62.657  1.00 99.99           H  
ATOM   1188  N   LYS A 203      -5.698  12.833 -59.937  1.00225.35           N  
ATOM   1189  CA  LYS A 203      -4.860  11.742 -59.481  1.00225.35           C  
ATOM   1190  C   LYS A 203      -5.474  11.076 -58.210  1.00225.35           C  
ATOM   1191  O   LYS A 203      -5.038   9.982 -57.909  1.00225.35           O  
ATOM   1192  CB  LYS A 203      -3.395  12.210 -59.227  1.00225.35           C  
ATOM   1193  CG  LYS A 203      -2.505  12.598 -60.449  1.00225.35           C  
ATOM   1194  CD  LYS A 203      -2.419  13.971 -61.137  1.00225.35           C  
ATOM   1195  CE  LYS A 203      -1.155  14.116 -62.013  1.00225.35           C  
ATOM   1196  NZ  LYS A 203       0.094  13.960 -61.246  1.00225.35           N  
ATOM   1197  H   LYS A 203      -5.495  13.778 -59.676  1.00 99.99           H  
ATOM   1198  1HZ LYS A 203       0.907  14.066 -61.886  1.00 99.99           H  
ATOM   1199  2HZ LYS A 203       0.136  14.686 -60.503  1.00 99.99           H  
ATOM   1200  3HZ LYS A 203       0.116  13.015 -60.811  1.00 99.99           H  
ATOM   1201  N   ASN A 204      -6.494  11.608 -57.486  1.00146.95           N  
ATOM   1202  CA  ASN A 204      -7.163  10.932 -56.338  1.00146.95           C  
ATOM   1203  C   ASN A 204      -8.478  10.361 -56.842  1.00146.95           C  
ATOM   1204  O   ASN A 204      -9.481  11.045 -57.014  1.00146.95           O  
ATOM   1205  CB  ASN A 204      -7.489  11.793 -55.074  1.00146.95           C  
ATOM   1206  CG  ASN A 204      -7.897  11.009 -53.820  1.00146.95           C  
ATOM   1207  ND2 ASN A 204      -9.185  10.672 -53.707  1.00146.95           N  
ATOM   1208  OD1 ASN A 204      -7.081  10.756 -52.936  1.00146.95           O  
ATOM   1209  H   ASN A 204      -6.782  12.519 -57.783  1.00 99.99           H  
ATOM   1210  1HD ASN A 204      -9.824  10.915 -54.435  1.00 99.99           H  
ATOM   1211  2HD ASN A 204      -9.498  10.181 -52.896  1.00 99.99           H  
ATOM   1212  N   LEU A 205      -8.445   9.065 -57.085  1.00331.54           N  
ATOM   1213  CA  LEU A 205      -9.183   8.480 -58.180  1.00331.54           C  
ATOM   1214  C   LEU A 205     -10.530   7.918 -57.755  1.00331.54           C  
ATOM   1215  O   LEU A 205     -11.472   7.956 -58.543  1.00331.54           O  
ATOM   1216  CB  LEU A 205      -8.357   7.281 -58.630  1.00331.54           C  
ATOM   1217  CG  LEU A 205      -6.864   7.576 -58.787  1.00331.54           C  
ATOM   1218  CD1 LEU A 205      -6.154   6.266 -58.817  1.00331.54           C  
ATOM   1219  CD2 LEU A 205      -6.600   8.438 -60.026  1.00331.54           C  
ATOM   1220  H   LEU A 205      -7.887   8.493 -56.481  1.00 99.99           H  
ATOM   1221  N   GLY A 206     -10.587   7.327 -56.553  1.00274.63           N  
ATOM   1222  CA  GLY A 206     -11.604   6.370 -56.150  1.00274.63           C  
ATOM   1223  C   GLY A 206     -11.135   4.928 -56.402  1.00274.63           C  
ATOM   1224  O   GLY A 206     -11.303   4.092 -55.516  1.00274.63           O  
ATOM   1225  H   GLY A 206      -9.857   7.597 -55.921  1.00 99.99           H  
ATOM   1226  N   ASP A 207     -10.507   4.648 -57.564  1.00170.97           N  
ATOM   1227  CA  ASP A 207      -9.842   3.381 -57.887  1.00170.97           C  
ATOM   1228  C   ASP A 207      -8.585   3.621 -58.740  1.00170.97           C  
ATOM   1229  O   ASP A 207      -8.613   4.407 -59.686  1.00170.97           O  
ATOM   1230  CB  ASP A 207     -10.832   2.331 -58.465  1.00170.97           C  
ATOM   1231  CG  ASP A 207     -11.344   2.517 -59.904  1.00170.97           C  
ATOM   1232  OD1 ASP A 207     -11.254   3.639 -60.451  1.00170.97           O  
ATOM   1233  OD2 ASP A 207     -11.850   1.503 -60.435  1.00170.97           O  
ATOM   1234  H   ASP A 207     -10.526   5.399 -58.223  1.00 99.99           H  
ATOM   1235  N   GLN A 208      -7.480   2.923 -58.418  1.00122.65           N  
ATOM   1236  CA  GLN A 208      -6.219   2.950 -59.174  1.00122.65           C  
ATOM   1237  C   GLN A 208      -6.314   2.386 -60.569  1.00122.65           C  
ATOM   1238  O   GLN A 208      -7.160   1.537 -60.810  1.00122.65           O  
ATOM   1239  CB  GLN A 208      -5.097   2.242 -58.424  1.00122.65           C  
ATOM   1240  CG  GLN A 208      -4.516   3.200 -57.409  1.00122.65           C  
ATOM   1241  CD  GLN A 208      -3.354   2.640 -56.610  1.00122.65           C  
ATOM   1242  NE2 GLN A 208      -2.649   3.517 -55.899  1.00122.65           N  
ATOM   1243  OE1 GLN A 208      -3.082   1.444 -56.633  1.00122.65           O  
ATOM   1244  H   GLN A 208      -7.572   2.360 -57.597  1.00 99.99           H  
ATOM   1245  1HE GLN A 208      -2.882   4.487 -55.936  1.00 99.99           H  
ATOM   1246  2HE GLN A 208      -1.887   3.198 -55.333  1.00 99.99           H  
ATOM   1247  N   TRP A 209      -5.400   2.838 -61.446  1.00390.63           N  
ATOM   1248  CA  TRP A 209      -5.043   2.129 -62.667  1.00390.63           C  
ATOM   1249  C   TRP A 209      -5.027   2.929 -63.970  1.00390.63           C  
ATOM   1250  O   TRP A 209      -4.579   2.381 -64.976  1.00390.63           O  
ATOM   1251  CB  TRP A 209      -3.886   1.126 -62.466  1.00390.63           C  
ATOM   1252  CG  TRP A 209      -2.525   1.592 -62.030  1.00390.63           C  
ATOM   1253  CD1 TRP A 209      -1.615   0.790 -61.434  1.00390.63           C  
ATOM   1254  CD2 TRP A 209      -1.858   2.886 -62.175  1.00390.63           C  
ATOM   1255  CE2 TRP A 209      -0.491   2.741 -61.818  1.00390.63           C  
ATOM   1256  CE3 TRP A 209      -2.239   4.182 -62.564  1.00390.63           C  
ATOM   1257  NE1 TRP A 209      -0.440   1.480 -61.262  1.00390.63           N  
ATOM   1258  CZ2 TRP A 209       0.454   3.772 -62.011  1.00390.63           C  
ATOM   1259  CZ3 TRP A 209      -1.332   5.250 -62.606  1.00390.63           C  
ATOM   1260  CH2 TRP A 209       0.034   5.045 -62.396  1.00390.63           C  
ATOM   1261  H   TRP A 209      -4.964   3.707 -61.213  1.00 99.99           H  
ATOM   1262  HE1 TRP A 209       0.370   1.165 -60.810  1.00 99.99           H  
ATOM   1263  N   HIS A 210      -5.554   4.169 -63.989  1.00185.16           N  
ATOM   1264  CA  HIS A 210      -5.763   4.946 -65.217  1.00185.16           C  
ATOM   1265  C   HIS A 210      -4.470   5.274 -65.984  1.00185.16           C  
ATOM   1266  O   HIS A 210      -4.407   4.968 -67.174  1.00185.16           O  
ATOM   1267  CB  HIS A 210      -6.560   6.233 -64.934  1.00185.16           C  
ATOM   1268  CG  HIS A 210      -7.908   5.994 -64.305  1.00185.16           C  
ATOM   1269  CD2 HIS A 210      -8.255   6.044 -62.972  1.00185.16           C  
ATOM   1270  ND1 HIS A 210      -9.031   5.624 -65.052  1.00185.16           N  
ATOM   1271  CE1 HIS A 210      -9.996   5.467 -64.156  1.00185.16           C  
ATOM   1272  NE2 HIS A 210      -9.596   5.711 -62.907  1.00185.16           N  
ATOM   1273  H   HIS A 210      -5.802   4.543 -63.096  1.00 99.99           H  
ATOM   1274  HD1 HIS A 210      -9.082   5.506 -66.045  1.00 99.99           H  
ATOM   1275  N   LYS A 211      -3.433   5.841 -65.338  1.00221.72           N  
ATOM   1276  CA  LYS A 211      -2.132   6.059 -65.995  1.00221.72           C  
ATOM   1277  C   LYS A 211      -1.368   4.724 -66.093  1.00221.72           C  
ATOM   1278  O   LYS A 211      -1.683   3.755 -65.398  1.00221.72           O  
ATOM   1279  CB  LYS A 211      -1.284   7.112 -65.237  1.00221.72           C  
ATOM   1280  CG  LYS A 211      -0.346   7.936 -66.128  1.00221.72           C  
ATOM   1281  CD  LYS A 211       0.182   9.203 -65.433  1.00221.72           C  
ATOM   1282  CE  LYS A 211      -0.679  10.448 -65.709  1.00221.72           C  
ATOM   1283  NZ  LYS A 211      -2.040  10.325 -65.158  1.00221.72           N  
ATOM   1284  H   LYS A 211      -3.577   6.114 -64.384  1.00 99.99           H  
ATOM   1285  1HZ LYS A 211      -2.580  11.189 -65.370  1.00 99.99           H  
ATOM   1286  2HZ LYS A 211      -2.516   9.505 -65.587  1.00 99.99           H  
ATOM   1287  3HZ LYS A 211      -1.987  10.194 -64.127  1.00 99.99           H  
ATOM   1288  N   GLY A 212      -0.368   4.657 -66.978  1.00224.27           N  
ATOM   1289  CA  GLY A 212       0.448   3.461 -67.160  1.00224.27           C  
ATOM   1290  C   GLY A 212       1.341   3.235 -65.942  1.00224.27           C  
ATOM   1291  O   GLY A 212       2.074   4.155 -65.590  1.00224.27           O  
ATOM   1292  H   GLY A 212      -0.197   5.479 -67.522  1.00 99.99           H  
ATOM   1293  N   ILE A 213       1.249   2.045 -65.309  1.00433.49           N  
ATOM   1294  CA  ILE A 213       2.012   1.664 -64.116  1.00433.49           C  
ATOM   1295  C   ILE A 213       3.498   1.564 -64.420  1.00433.49           C  
ATOM   1296  O   ILE A 213       3.895   0.620 -65.095  1.00433.49           O  
ATOM   1297  CB  ILE A 213       1.510   0.349 -63.451  1.00433.49           C  
ATOM   1298  CG1 ILE A 213       2.257   0.062 -62.113  1.00433.49           C  
ATOM   1299  CG2 ILE A 213       1.485  -0.879 -64.354  1.00433.49           C  
ATOM   1300  CD1 ILE A 213       1.681  -1.071 -61.246  1.00433.49           C  
ATOM   1301  H   ILE A 213       0.597   1.411 -65.725  1.00 99.99           H  
ATOM   1302  N   PRO A 214       4.348   2.488 -63.930  1.00295.35           N  
ATOM   1303  CA  PRO A 214       5.789   2.368 -64.146  1.00295.35           C  
ATOM   1304  C   PRO A 214       6.276   1.140 -63.368  1.00295.35           C  
ATOM   1305  O   PRO A 214       5.976   1.000 -62.188  1.00295.35           O  
ATOM   1306  CB  PRO A 214       6.400   3.643 -63.552  1.00295.35           C  
ATOM   1307  CG  PRO A 214       5.236   4.597 -63.463  1.00295.35           C  
ATOM   1308  CD  PRO A 214       4.021   3.731 -63.237  1.00295.35           C  
ATOM   1309  N   ILE A 215       6.969   0.228 -64.045  1.00386.66           N  
ATOM   1310  CA  ILE A 215       7.637  -0.908 -63.434  1.00386.66           C  
ATOM   1311  C   ILE A 215       9.047  -0.857 -63.976  1.00386.66           C  
ATOM   1312  O   ILE A 215       9.271  -1.068 -65.165  1.00386.66           O  
ATOM   1313  CB  ILE A 215       6.902  -2.252 -63.664  1.00386.66           C  
ATOM   1314  CG1 ILE A 215       5.440  -2.154 -63.168  1.00386.66           C  
ATOM   1315  CG2 ILE A 215       7.676  -3.415 -63.006  1.00386.66           C  
ATOM   1316  CD1 ILE A 215       4.763  -3.464 -62.768  1.00386.66           C  
ATOM   1317  H   ILE A 215       7.006   0.373 -65.034  1.00 99.99           H  
ATOM   1318  N   GLU A 216       9.986  -0.564 -63.077  1.00253.34           N  
ATOM   1319  CA  GLU A 216      11.400  -0.524 -63.357  1.00253.34           C  
ATOM   1320  C   GLU A 216      11.907  -1.963 -63.413  1.00253.34           C  
ATOM   1321  O   GLU A 216      11.620  -2.762 -62.522  1.00253.34           O  
ATOM   1322  CB  GLU A 216      12.061   0.255 -62.222  1.00253.34           C  
ATOM   1323  CG  GLU A 216      13.527   0.608 -62.519  1.00253.34           C  
ATOM   1324  CD  GLU A 216      14.012   1.731 -61.617  1.00253.34           C  
ATOM   1325  OE1 GLU A 216      13.270   2.513 -61.027  1.00253.34           O  
ATOM   1326  OE2 GLU A 216      15.369   1.781 -61.562  1.00253.34           O  
ATOM   1327  H   GLU A 216       9.641  -0.364 -62.159  1.00 99.99           H  
ATOM   1328  N   VAL A 217      12.616  -2.287 -64.497  1.00229.42           N  
ATOM   1329  CA  VAL A 217      13.086  -3.623 -64.814  1.00229.42           C  
ATOM   1330  C   VAL A 217      14.547  -3.586 -65.223  1.00229.42           C  
ATOM   1331  O   VAL A 217      15.018  -2.594 -65.774  1.00229.42           O  
ATOM   1332  CB  VAL A 217      12.219  -4.289 -65.909  1.00229.42           C  
ATOM   1333  CG1 VAL A 217      10.730  -4.368 -65.534  1.00229.42           C  
ATOM   1334  CG2 VAL A 217      12.433  -3.656 -67.296  1.00229.42           C  
ATOM   1335  H   VAL A 217      12.814  -1.516 -65.104  1.00 99.99           H  
ATOM   1336  N   ILE A 218      15.227  -4.726 -65.062  1.00192.11           N  
ATOM   1337  CA  ILE A 218      16.560  -4.933 -65.589  1.00192.11           C  
ATOM   1338  C   ILE A 218      16.490  -5.039 -67.135  1.00192.11           C  
ATOM   1339  O   ILE A 218      15.700  -5.832 -67.653  1.00192.11           O  
ATOM   1340  CB  ILE A 218      17.183  -6.220 -65.019  1.00192.11           C  
ATOM   1341  CG1 ILE A 218      17.172  -6.319 -63.475  1.00192.11           C  
ATOM   1342  CG2 ILE A 218      18.614  -6.344 -65.545  1.00192.11           C  
ATOM   1343  CD1 ILE A 218      18.052  -5.290 -62.747  1.00192.11           C  
ATOM   1344  H   ILE A 218      14.761  -5.448 -64.549  1.00 99.99           H  
ATOM   1345  N   PRO A 219      17.329  -4.271 -67.866  1.00204.43           N  
ATOM   1346  CA  PRO A 219      17.517  -4.330 -69.318  1.00204.43           C  
ATOM   1347  C   PRO A 219      17.835  -5.690 -69.951  1.00204.43           C  
ATOM   1348  O   PRO A 219      17.550  -5.879 -71.130  1.00204.43           O  
ATOM   1349  CB  PRO A 219      18.710  -3.397 -69.582  1.00204.43           C  
ATOM   1350  CG  PRO A 219      18.603  -2.347 -68.505  1.00204.43           C  
ATOM   1351  CD  PRO A 219      18.050  -3.126 -67.320  1.00204.43           C  
ATOM   1352  N   MET A 220      18.489  -6.607 -69.225  1.00295.67           N  
ATOM   1353  CA  MET A 220      19.096  -7.805 -69.806  1.00295.67           C  
ATOM   1354  C   MET A 220      18.101  -8.777 -70.452  1.00295.67           C  
ATOM   1355  O   MET A 220      18.356  -9.292 -71.538  1.00295.67           O  
ATOM   1356  CB  MET A 220      19.973  -8.501 -68.751  1.00295.67           C  
ATOM   1357  CG  MET A 220      19.268  -9.165 -67.554  1.00295.67           C  
ATOM   1358  SD  MET A 220      20.463  -9.449 -66.227  1.00295.67           S  
ATOM   1359  CE  MET A 220      19.395  -9.906 -64.858  1.00295.67           C  
ATOM   1360  H   MET A 220      18.543  -6.431 -68.243  1.00 99.99           H  
ATOM   1361  N   ALA A 221      16.952  -8.972 -69.800  1.00290.31           N  
ATOM   1362  CA  ALA A 221      15.956  -9.966 -70.148  1.00290.31           C  
ATOM   1363  C   ALA A 221      14.557  -9.367 -70.242  1.00290.31           C  
ATOM   1364  O   ALA A 221      13.592 -10.060 -69.930  1.00290.31           O  
ATOM   1365  CB  ALA A 221      16.073 -11.081 -69.117  1.00290.31           C  
ATOM   1366  H   ALA A 221      16.813  -8.359 -69.018  1.00 99.99           H  
ATOM   1367  N   TYR A 222      14.432  -8.089 -70.644  1.00444.17           N  
ATOM   1368  CA  TYR A 222      13.166  -7.351 -70.655  1.00444.17           C  
ATOM   1369  C   TYR A 222      12.031  -7.954 -71.498  1.00444.17           C  
ATOM   1370  O   TYR A 222      10.871  -7.685 -71.199  1.00444.17           O  
ATOM   1371  CB  TYR A 222      13.365  -5.860 -70.992  1.00444.17           C  
ATOM   1372  CG  TYR A 222      13.928  -5.512 -72.365  1.00444.17           C  
ATOM   1373  CD1 TYR A 222      13.246  -5.803 -73.567  1.00444.17           C  
ATOM   1374  CD2 TYR A 222      15.144  -4.819 -72.438  1.00444.17           C  
ATOM   1375  CE1 TYR A 222      13.819  -5.466 -74.808  1.00444.17           C  
ATOM   1376  CE2 TYR A 222      15.732  -4.498 -73.672  1.00444.17           C  
ATOM   1377  CZ  TYR A 222      15.075  -4.839 -74.858  1.00444.17           C  
ATOM   1378  OH  TYR A 222      15.675  -4.566 -76.050  1.00444.17           O  
ATOM   1379  H   TYR A 222      15.282  -7.653 -70.945  1.00 99.99           H  
ATOM   1380  HH  TYR A 222      16.497  -4.120 -75.895  1.00 99.99           H  
ATOM   1381  N   VAL A 223      12.310  -8.759 -72.540  1.00306.54           N  
ATOM   1382  CA  VAL A 223      11.236  -9.419 -73.286  1.00306.54           C  
ATOM   1383  C   VAL A 223      10.643 -10.561 -72.437  1.00306.54           C  
ATOM   1384  O   VAL A 223       9.440 -10.512 -72.215  1.00306.54           O  
ATOM   1385  CB  VAL A 223      11.686  -9.866 -74.687  1.00306.54           C  
ATOM   1386  CG1 VAL A 223      10.583 -10.579 -75.484  1.00306.54           C  
ATOM   1387  CG2 VAL A 223      12.177  -8.670 -75.512  1.00306.54           C  
ATOM   1388  H   VAL A 223      13.268  -8.897 -72.789  1.00 99.99           H  
ATOM   1389  N   PRO A 224      11.403 -11.526 -71.866  1.00245.62           N  
ATOM   1390  CA  PRO A 224      10.870 -12.401 -70.814  1.00245.62           C  
ATOM   1391  C   PRO A 224      10.461 -11.733 -69.494  1.00245.62           C  
ATOM   1392  O   PRO A 224       9.703 -12.372 -68.777  1.00245.62           O  
ATOM   1393  CB  PRO A 224      11.914 -13.463 -70.506  1.00245.62           C  
ATOM   1394  CG  PRO A 224      13.051 -13.182 -71.426  1.00245.62           C  
ATOM   1395  CD  PRO A 224      12.713 -11.975 -72.300  1.00245.62           C  
ATOM   1396  N   VAL A 225      10.877 -10.496 -69.151  1.00308.95           N  
ATOM   1397  CA  VAL A 225      10.313  -9.784 -67.985  1.00308.95           C  
ATOM   1398  C   VAL A 225       8.883  -9.306 -68.273  1.00308.95           C  
ATOM   1399  O   VAL A 225       8.120  -9.092 -67.332  1.00308.95           O  
ATOM   1400  CB  VAL A 225      11.200  -8.598 -67.508  1.00308.95           C  
ATOM   1401  CG1 VAL A 225      10.774  -7.180 -67.945  1.00308.95           C  
ATOM   1402  CG2 VAL A 225      11.238  -8.581 -65.978  1.00308.95           C  
ATOM   1403  H   VAL A 225      11.586 -10.071 -69.716  1.00 99.99           H  
ATOM   1404  N   SER A 226       8.501  -9.229 -69.562  1.00370.82           N  
ATOM   1405  CA  SER A 226       7.126  -9.072 -70.028  0.91370.82           C  
ATOM   1406  C   SER A 226       6.328 -10.379 -69.812  1.00370.82           C  
ATOM   1407  O   SER A 226       5.204 -10.476 -70.285  1.00370.82           O  
ATOM   1408  CB  SER A 226       7.074  -8.684 -71.524  0.91370.82           C  
ATOM   1409  OG  SER A 226       7.941  -7.606 -71.820  1.00370.82           O  
ATOM   1410  H   SER A 226       9.258  -9.286 -70.215  1.00 99.99           H  
ATOM   1411  HG  SER A 226       7.851  -7.431 -72.750  1.00 99.99           H  
ATOM   1412  N   ARG A 227       6.838 -11.348 -69.022  1.00315.99           N  
ATOM   1413  CA  ARG A 227       6.064 -12.374 -68.318  1.00315.99           C  
ATOM   1414  C   ARG A 227       5.155 -11.737 -67.252  1.00315.99           C  
ATOM   1415  O   ARG A 227       4.168 -12.345 -66.858  1.00315.99           O  
ATOM   1416  CB  ARG A 227       7.024 -13.403 -67.692  1.00315.99           C  
ATOM   1417  CG  ARG A 227       6.378 -14.738 -67.307  1.00315.99           C  
ATOM   1418  CD  ARG A 227       5.870 -14.875 -65.871  1.00315.99           C  
ATOM   1419  NE  ARG A 227       5.198 -16.171 -65.747  1.00315.99           N  
ATOM   1420  CZ  ARG A 227       5.532 -17.157 -64.902  1.00315.99           C  
ATOM   1421  NH1 ARG A 227       6.482 -16.995 -63.971  1.00315.99           N  
ATOM   1422  NH2 ARG A 227       4.901 -18.334 -65.000  1.00315.99           N  
ATOM   1423  H   ARG A 227       7.836 -11.316 -68.944  1.00 99.99           H  
ATOM   1424  HE  ARG A 227       4.420 -16.335 -66.349  1.00 99.99           H  
ATOM   1425  1HH ARG A 227       6.710 -17.747 -63.353  1.00 99.99           H  
ATOM   1426  2HH ARG A 227       6.963 -16.123 -63.895  1.00 99.99           H  
ATOM   1427  1HH ARG A 227       5.138 -19.079 -64.376  1.00 99.99           H  
ATOM   1428  2HH ARG A 227       4.195 -18.468 -65.694  1.00 99.99           H  
ATOM   1429  N   ALA A 228       5.398 -10.461 -66.908  1.00298.14           N  
ATOM   1430  CA  ALA A 228       4.414  -9.466 -66.505  1.00298.14           C  
ATOM   1431  C   ALA A 228       3.059  -9.534 -67.245  1.00298.14           C  
ATOM   1432  O   ALA A 228       2.034  -9.363 -66.602  1.00298.14           O  
ATOM   1433  CB  ALA A 228       5.071  -8.079 -66.533  1.00298.14           C  
ATOM   1434  H   ALA A 228       6.371 -10.231 -66.955  1.00 99.99           H  
ATOM   1435  N   VAL A 229       3.020  -9.876 -68.547  1.00358.04           N  
ATOM   1436  CA  VAL A 229       1.795 -10.139 -69.321  1.00358.04           C  
ATOM   1437  C   VAL A 229       0.995 -11.329 -68.747  1.00358.04           C  
ATOM   1438  O   VAL A 229      -0.232 -11.246 -68.703  1.00358.04           O  
ATOM   1439  CB  VAL A 229       2.112 -10.390 -70.826  1.00358.04           C  
ATOM   1440  CG1 VAL A 229       0.862 -10.748 -71.657  1.00358.04           C  
ATOM   1441  CG2 VAL A 229       2.798  -9.218 -71.545  1.00358.04           C  
ATOM   1442  H   VAL A 229       3.923  -9.941 -68.979  1.00 99.99           H  
ATOM   1443  N   SER A 230       1.662 -12.400 -68.266  1.00148.51           N  
ATOM   1444  CA  SER A 230       1.013 -13.530 -67.582  1.00148.51           C  
ATOM   1445  C   SER A 230       0.433 -13.087 -66.231  1.00148.51           C  
ATOM   1446  O   SER A 230      -0.634 -13.559 -65.844  1.00148.51           O  
ATOM   1447  CB  SER A 230       2.013 -14.674 -67.289  1.00148.51           C  
ATOM   1448  OG  SER A 230       2.571 -15.210 -68.468  1.00148.51           O  
ATOM   1449  H   SER A 230       2.651 -12.385 -68.406  1.00 99.99           H  
ATOM   1450  HG  SER A 230       3.167 -15.898 -68.199  1.00 99.99           H  
ATOM   1451  N   GLN A 231       1.110 -12.152 -65.544  1.00266.66           N  
ATOM   1452  CA  GLN A 231       0.688 -11.627 -64.249  1.00266.66           C  
ATOM   1453  C   GLN A 231      -0.505 -10.692 -64.356  1.00266.66           C  
ATOM   1454  O   GLN A 231      -1.245 -10.525 -63.389  1.00266.66           O  
ATOM   1455  CB  GLN A 231       1.773 -10.723 -63.676  1.00266.66           C  
ATOM   1456  CG  GLN A 231       3.131 -11.377 -63.556  1.00266.66           C  
ATOM   1457  CD  GLN A 231       3.926 -10.469 -62.656  1.00266.66           C  
ATOM   1458  NE2 GLN A 231       3.991 -10.910 -61.418  1.00266.66           N  
ATOM   1459  OE1 GLN A 231       4.435  -9.416 -63.037  1.00266.66           O  
ATOM   1460  H   GLN A 231       1.947 -11.823 -65.982  1.00 99.99           H  
ATOM   1461  1HE GLN A 231       3.515 -11.751 -61.165  1.00 99.99           H  
ATOM   1462  2HE GLN A 231       4.519 -10.402 -60.737  1.00 99.99           H  
ATOM   1463  N   LYS A 232      -0.626 -10.019 -65.499  1.00508.56           N  
ATOM   1464  CA  LYS A 232      -1.526  -8.901 -65.633  1.00508.56           C  
ATOM   1465  C   LYS A 232      -2.789  -9.361 -66.330  1.00508.56           C  
ATOM   1466  O   LYS A 232      -3.859  -8.879 -65.965  1.00508.56           O  
ATOM   1467  CB  LYS A 232      -0.761  -7.768 -66.333  1.00508.56           C  
ATOM   1468  CG  LYS A 232       0.231  -7.195 -65.301  1.00508.56           C  
ATOM   1469  CD  LYS A 232       1.509  -6.480 -65.776  1.00508.56           C  
ATOM   1470  CE  LYS A 232       2.558  -6.517 -64.663  1.00508.56           C  
ATOM   1471  NZ  LYS A 232       2.040  -5.946 -63.412  1.00508.56           N  
ATOM   1472  H   LYS A 232      -0.064 -10.322 -66.270  1.00 99.99           H  
ATOM   1473  1HZ LYS A 232       2.779  -5.988 -62.680  1.00 99.99           H  
ATOM   1474  2HZ LYS A 232       1.766  -4.956 -63.573  1.00 99.99           H  
ATOM   1475  3HZ LYS A 232       1.212  -6.492 -63.101  1.00 99.99           H  
ATOM   1476  N   PHE A 233      -2.681 -10.345 -67.243  1.00506.63           N  
ATOM   1477  CA  PHE A 233      -3.780 -10.990 -67.949  1.00506.63           C  
ATOM   1478  C   PHE A 233      -4.280  -9.988 -68.997  1.00506.63           C  
ATOM   1479  O   PHE A 233      -3.843 -10.015 -70.147  1.00506.63           O  
ATOM   1480  CB  PHE A 233      -4.842 -11.534 -66.948  1.00506.63           C  
ATOM   1481  CG  PHE A 233      -5.657 -12.748 -67.349  1.00506.63           C  
ATOM   1482  CD1 PHE A 233      -5.898 -13.081 -68.699  1.00506.63           C  
ATOM   1483  CD2 PHE A 233      -6.170 -13.571 -66.323  1.00506.63           C  
ATOM   1484  CE1 PHE A 233      -6.620 -14.248 -69.015  1.00506.63           C  
ATOM   1485  CE2 PHE A 233      -6.891 -14.736 -66.641  1.00506.63           C  
ATOM   1486  CZ  PHE A 233      -7.110 -15.078 -67.989  1.00506.63           C  
ATOM   1487  H   PHE A 233      -1.734 -10.617 -67.412  1.00 99.99           H  
ATOM   1488  N   GLY A 234      -5.119  -9.047 -68.537  1.00393.18           N  
ATOM   1489  CA  GLY A 234      -5.630  -7.902 -69.262  1.00393.18           C  
ATOM   1490  C   GLY A 234      -4.685  -6.700 -69.334  1.00393.18           C  
ATOM   1491  O   GLY A 234      -5.006  -5.760 -70.060  1.00393.18           O  
ATOM   1492  H   GLY A 234      -5.381  -9.209 -67.584  1.00 99.99           H  
ATOM   1493  N   GLY A 235      -3.531  -6.694 -68.642  1.00730.78           N  
ATOM   1494  CA  GLY A 235      -2.575  -5.603 -68.783  1.00730.78           C  
ATOM   1495  C   GLY A 235      -1.845  -5.671 -70.111  1.00730.78           C  
ATOM   1496  O   GLY A 235      -1.199  -6.676 -70.422  1.00730.78           O  
ATOM   1497  H   GLY A 235      -3.348  -7.461 -68.027  1.00 99.99           H  
ATOM   1498  N   VAL A 236      -1.927  -4.561 -70.855  1.00718.64           N  
ATOM   1499  CA  VAL A 236      -1.130  -4.309 -72.045  1.00718.64           C  
ATOM   1500  C   VAL A 236       0.214  -3.785 -71.537  1.00718.64           C  
ATOM   1501  O   VAL A 236       0.286  -2.776 -70.838  1.00718.64           O  
ATOM   1502  CB  VAL A 236      -1.854  -3.304 -72.972  1.00718.64           C  
ATOM   1503  CG1 VAL A 236      -2.118  -1.906 -72.379  1.00718.64           C  
ATOM   1504  CG2 VAL A 236      -1.131  -3.188 -74.323  1.00718.64           C  
ATOM   1505  H   VAL A 236      -2.595  -3.889 -70.536  1.00 99.99           H  
ATOM   1506  N   VAL A 237       1.249  -4.578 -71.807  1.00965.11           N  
ATOM   1507  CA  VAL A 237       2.500  -4.582 -71.078  1.00965.11           C  
ATOM   1508  C   VAL A 237       3.600  -4.374 -72.120  1.00965.11           C  
ATOM   1509  O   VAL A 237       4.080  -5.327 -72.731  1.00965.11           O  
ATOM   1510  CB  VAL A 237       2.529  -5.883 -70.228  1.00965.11           C  
ATOM   1511  CG1 VAL A 237       3.879  -6.375 -69.690  1.00965.11           C  
ATOM   1512  CG2 VAL A 237       1.569  -5.799 -69.038  1.00965.11           C  
ATOM   1513  H   VAL A 237       1.105  -5.199 -72.580  1.00 99.99           H  
ATOM   1514  N   GLU A 238       3.983  -3.099 -72.303  1.00944.14           N  
ATOM   1515  CA  GLU A 238       5.051  -2.645 -73.184  1.00944.14           C  
ATOM   1516  C   GLU A 238       5.983  -1.646 -72.482  1.00944.14           C  
ATOM   1517  O   GLU A 238       5.581  -0.935 -71.561  1.00944.14           O  
ATOM   1518  CB  GLU A 238       4.438  -2.166 -74.506  1.00944.14           C  
ATOM   1519  CG  GLU A 238       5.451  -1.603 -75.520  1.00944.14           C  
ATOM   1520  CD  GLU A 238       4.847  -1.347 -76.897  1.00944.14           C  
ATOM   1521  OE1 GLU A 238       3.603  -1.421 -77.022  1.00944.14           O  
ATOM   1522  OE2 GLU A 238       5.651  -1.068 -77.811  1.00944.14           O  
ATOM   1523  H   GLU A 238       3.453  -2.445 -71.761  1.00 99.99           H  
ATOM   1524  N   LEU A 239       7.253  -1.632 -72.910  1.00999.99           N  
ATOM   1525  CA  LEU A 239       8.322  -0.809 -72.368  1.00999.99           C  
ATOM   1526  C   LEU A 239       8.074   0.679 -72.670  1.00999.99           C  
ATOM   1527  O   LEU A 239       7.487   1.005 -73.701  1.00999.99           O  
ATOM   1528  CB  LEU A 239       9.667  -1.242 -72.990  1.00999.99           C  
ATOM   1529  CG  LEU A 239      10.183  -2.649 -72.616  1.00999.99           C  
ATOM   1530  CD1 LEU A 239       9.469  -3.817 -73.318  1.00999.99           C  
ATOM   1531  CD2 LEU A 239      11.696  -2.720 -72.851  1.00999.99           C  
ATOM   1532  H   LEU A 239       7.425  -2.262 -73.671  1.00 99.99           H  
ATOM   1533  N   ARG A 240       8.538   1.583 -71.791  1.00999.99           N  
ATOM   1534  CA  ARG A 240       8.505   3.024 -72.038  1.00999.99           C  
ATOM   1535  C   ARG A 240       9.665   3.366 -72.974  1.00999.99           C  
ATOM   1536  O   ARG A 240      10.796   2.916 -72.772  1.00999.99           O  
ATOM   1537  CB  ARG A 240       8.716   3.812 -70.737  1.00999.99           C  
ATOM   1538  CG  ARG A 240       8.544   5.335 -70.890  1.00999.99           C  
ATOM   1539  CD  ARG A 240       8.971   6.057 -69.615  1.00999.99           C  
ATOM   1540  NE  ARG A 240       7.936   5.924 -68.595  1.00999.99           N  
ATOM   1541  CZ  ARG A 240       7.967   6.477 -67.377  1.00999.99           C  
ATOM   1542  NH1 ARG A 240       8.929   7.344 -67.026  1.00999.99           N  
ATOM   1543  NH2 ARG A 240       7.014   6.137 -66.504  1.00999.99           N  
ATOM   1544  H   ARG A 240       8.912   1.217 -70.939  1.00 99.99           H  
ATOM   1545  HE  ARG A 240       7.139   5.372 -68.830  1.00 99.99           H  
ATOM   1546  1HH ARG A 240       8.930   7.744 -66.110  1.00 99.99           H  
ATOM   1547  2HH ARG A 240       9.644   7.588 -67.682  1.00 99.99           H  
ATOM   1548  1HH ARG A 240       7.013   6.536 -65.586  1.00 99.99           H  
ATOM   1549  2HH ARG A 240       6.304   5.484 -66.767  1.00 99.99           H  
ATOM   1550  N   MET A 241       9.349   4.172 -73.992  1.00999.99           N  
ATOM   1551  CA  MET A 241      10.223   4.459 -75.116  1.00999.99           C  
ATOM   1552  C   MET A 241      10.563   5.946 -75.130  1.00999.99           C  
ATOM   1553  O   MET A 241       9.674   6.785 -75.012  1.00999.99           O  
ATOM   1554  CB  MET A 241       9.590   3.943 -76.422  1.00999.99           C  
ATOM   1555  CG  MET A 241       9.021   2.507 -76.354  1.00999.99           C  
ATOM   1556  SD  MET A 241      10.170   1.165 -75.920  1.00999.99           S  
ATOM   1557  CE  MET A 241       9.163  -0.252 -76.448  1.00999.99           C  
ATOM   1558  H   MET A 241       8.441   4.585 -73.935  1.00 99.99           H  
ATOM   1559  N   ALA A 242      11.863   6.266 -75.216  1.00922.76           N  
ATOM   1560  CA  ALA A 242      12.405   7.613 -75.083  1.00922.76           C  
ATOM   1561  C   ALA A 242      12.145   8.448 -76.330  1.00922.76           C  
ATOM   1562  O   ALA A 242      12.012   7.936 -77.442  1.00922.76           O  
ATOM   1563  CB  ALA A 242      13.920   7.549 -74.837  1.00922.76           C  
ATOM   1564  H   ALA A 242      12.468   5.486 -75.385  1.00 99.99           H  
ATOM   1565  N   VAL A 243      12.074   9.758 -76.094  1.00999.99           N  
ATOM   1566  CA  VAL A 243      11.724  10.771 -77.074  1.00999.99           C  
ATOM   1567  C   VAL A 243      12.933  11.688 -77.334  1.00999.99           C  
ATOM   1568  O   VAL A 243      13.181  12.028 -78.490  1.00999.99           O  
ATOM   1569  CB  VAL A 243      10.471  11.521 -76.567  1.00999.99           C  
ATOM   1570  CG1 VAL A 243       9.249  10.612 -76.367  1.00999.99           C  
ATOM   1571  CG2 VAL A 243      10.736  12.272 -75.284  1.00999.99           C  
ATOM   1572  H   VAL A 243      12.286  10.012 -75.149  1.00 99.99           H  
ATOM   1573  N   ASN A 244      13.716  12.041 -76.294  1.00999.99           N  
ATOM   1574  CA  ASN A 244      14.949  12.841 -76.389  1.00999.99           C  
ATOM   1575  C   ASN A 244      16.202  11.935 -76.471  1.00999.99           C  
ATOM   1576  O   ASN A 244      17.339  12.386 -76.340  1.00999.99           O  
ATOM   1577  CB  ASN A 244      15.026  13.766 -75.150  1.00999.99           C  
ATOM   1578  CG  ASN A 244      15.648  15.118 -75.505  1.00999.99           C  
ATOM   1579  ND2 ASN A 244      14.859  16.190 -75.481  1.00999.99           N  
ATOM   1580  OD1 ASN A 244      16.825  15.195 -75.835  1.00999.99           O  
ATOM   1581  H   ASN A 244      13.391  11.706 -75.409  1.00 99.99           H  
ATOM   1582  1HD ASN A 244      13.901  16.093 -75.215  1.00 99.99           H  
ATOM   1583  2HD ASN A 244      15.229  17.084 -75.732  1.00 99.99           H  
ATOM   1584  N   LYS A 245      15.968  10.645 -76.718  1.00544.79           N  
ATOM   1585  CA  LYS A 245      16.912   9.578 -76.983  1.00544.79           C  
ATOM   1586  C   LYS A 245      16.190   8.590 -77.910  1.00544.79           C  
ATOM   1587  O   LYS A 245      14.971   8.452 -77.831  1.00544.79           O  
ATOM   1588  CB  LYS A 245      17.434   9.008 -75.644  1.00544.79           C  
ATOM   1589  CG  LYS A 245      17.958   7.568 -75.709  1.00544.79           C  
ATOM   1590  CD  LYS A 245      18.492   7.051 -74.378  1.00544.79           C  
ATOM   1591  CE  LYS A 245      19.105   5.659 -74.518  1.00544.79           C  
ATOM   1592  NZ  LYS A 245      18.126   4.646 -74.956  1.00544.79           N  
ATOM   1593  H   LYS A 245      14.985  10.466 -76.703  1.00 99.99           H  
ATOM   1594  1HZ LYS A 245      18.599   3.721 -75.034  1.00 99.99           H  
ATOM   1595  2HZ LYS A 245      17.357   4.583 -74.261  1.00 99.99           H  
ATOM   1596  3HZ LYS A 245      17.738   4.915 -75.882  1.00 99.99           H  
ATOM   1597  N   ALA A 246      16.937   7.874 -78.759  1.00149.49           N  
ATOM   1598  CA  ALA A 246      16.410   6.760 -79.545  1.00149.49           C  
ATOM   1599  C   ALA A 246      16.383   5.496 -78.673  1.00149.49           C  
ATOM   1600  O   ALA A 246      17.300   5.250 -77.886  1.00149.49           O  
ATOM   1601  CB  ALA A 246      17.349   6.510 -80.736  1.00149.49           C  
ATOM   1602  H   ALA A 246      17.898   8.143 -78.835  1.00 99.99           H  
ATOM   1603  N   GLY A 247      15.323   4.694 -78.821  1.00166.55           N  
ATOM   1604  CA  GLY A 247      15.121   3.459 -78.070  1.00166.55           C  
ATOM   1605  C   GLY A 247      14.455   3.697 -76.708  1.00166.55           C  
ATOM   1606  O   GLY A 247      13.879   4.759 -76.497  1.00166.55           O  
ATOM   1607  H   GLY A 247      14.652   4.996 -79.500  1.00 99.99           H  
ATOM   1608  N   PRO A 248      14.496   2.710 -75.790  1.00237.05           N  
ATOM   1609  CA  PRO A 248      13.830   2.748 -74.484  1.00237.05           C  
ATOM   1610  C   PRO A 248      14.404   3.799 -73.516  1.00237.05           C  
ATOM   1611  O   PRO A 248      15.590   4.130 -73.585  1.00237.05           O  
ATOM   1612  CB  PRO A 248      13.880   1.309 -73.962  1.00237.05           C  
ATOM   1613  CG  PRO A 248      15.020   0.642 -74.720  1.00237.05           C  
ATOM   1614  CD  PRO A 248      15.201   1.456 -75.994  1.00237.05           C  
ATOM   1615  N   VAL A 249      13.549   4.330 -72.616  1.00163.99           N  
ATOM   1616  CA  VAL A 249      13.923   5.291 -71.570  1.00163.99           C  
ATOM   1617  C   VAL A 249      14.747   4.555 -70.529  1.00163.99           C  
ATOM   1618  O   VAL A 249      14.275   3.585 -69.945  1.00163.99           O  
ATOM   1619  CB  VAL A 249      12.686   5.892 -70.843  1.00163.99           C  
ATOM   1620  CG1 VAL A 249      13.060   6.855 -69.689  1.00163.99           C  
ATOM   1621  CG2 VAL A 249      11.787   6.643 -71.806  1.00163.99           C  
ATOM   1622  H   VAL A 249      12.602   4.015 -72.709  1.00 99.99           H  
ATOM   1623  N   VAL A 250      15.947   5.073 -70.276  1.00 81.40           N  
ATOM   1624  CA  VAL A 250      16.819   4.587 -69.231  1.00 81.40           C  
ATOM   1625  C   VAL A 250      16.587   5.506 -68.011  1.00 81.40           C  
ATOM   1626  O   VAL A 250      16.455   6.722 -68.157  1.00 81.40           O  
ATOM   1627  CB  VAL A 250      18.277   4.609 -69.758  1.00 81.40           C  
ATOM   1628  CG1 VAL A 250      19.232   3.934 -68.759  1.00 81.40           C  
ATOM   1629  CG2 VAL A 250      18.451   3.911 -71.116  1.00 81.40           C  
ATOM   1630  H   VAL A 250      16.226   5.837 -70.860  1.00 99.99           H  
ATOM   1631  N   THR A 251      16.500   4.924 -66.809  1.00148.21           N  
ATOM   1632  CA  THR A 251      16.420   5.633 -65.528  1.00148.21           C  
ATOM   1633  C   THR A 251      17.842   5.826 -64.963  1.00148.21           C  
ATOM   1634  O   THR A 251      18.817   5.301 -65.499  1.00148.21           O  
ATOM   1635  CB  THR A 251      15.550   4.801 -64.553  1.00148.21           C  
ATOM   1636  CG2 THR A 251      16.163   3.474 -64.130  1.00148.21           C  
ATOM   1637  OG1 THR A 251      15.281   5.475 -63.340  1.00148.21           O  
ATOM   1638  H   THR A 251      16.490   3.923 -66.840  1.00 99.99           H  
ATOM   1639  HG1 THR A 251      14.748   4.891 -62.817  1.00 99.99           H  
ATOM   1640  N   ASP A 252      17.945   6.576 -63.863  1.00 99.45           N  
ATOM   1641  CA  ASP A 252      19.166   6.932 -63.139  1.00 99.45           C  
ATOM   1642  C   ASP A 252      20.028   5.729 -62.713  1.00 99.45           C  
ATOM   1643  O   ASP A 252      21.253   5.831 -62.708  1.00 99.45           O  
ATOM   1644  CB  ASP A 252      18.796   7.803 -61.916  1.00 99.45           C  
ATOM   1645  CG  ASP A 252      18.004   9.082 -62.238  1.00 99.45           C  
ATOM   1646  OD1 ASP A 252      17.916   9.447 -63.433  1.00 99.45           O  
ATOM   1647  OD2 ASP A 252      17.524   9.704 -61.267  1.00 99.45           O  
ATOM   1648  H   ASP A 252      17.052   6.901 -63.549  1.00 99.99           H  
ATOM   1649  N   ASN A 253      19.395   4.583 -62.412  1.00139.96           N  
ATOM   1650  CA  ASN A 253      20.063   3.321 -62.073  1.00139.96           C  
ATOM   1651  C   ASN A 253      20.511   2.510 -63.300  1.00139.96           C  
ATOM   1652  O   ASN A 253      21.119   1.454 -63.126  1.00139.96           O  
ATOM   1653  CB  ASN A 253      19.087   2.434 -61.275  1.00139.96           C  
ATOM   1654  CG  ASN A 253      18.795   2.909 -59.858  1.00139.96           C  
ATOM   1655  ND2 ASN A 253      19.411   3.992 -59.386  1.00139.96           N  
ATOM   1656  OD1 ASN A 253      18.004   2.266 -59.185  1.00139.96           O  
ATOM   1657  H   ASN A 253      18.397   4.645 -62.433  1.00 99.99           H  
ATOM   1658  1HD ASN A 253      20.044   4.496 -59.973  1.00 99.99           H  
ATOM   1659  2HD ASN A 253      19.239   4.292 -58.448  1.00 99.99           H  
ATOM   1660  N   GLY A 254      20.240   2.987 -64.523  1.00 84.90           N  
ATOM   1661  CA  GLY A 254      20.615   2.321 -65.765  1.00 84.90           C  
ATOM   1662  C   GLY A 254      19.622   1.236 -66.198  1.00 84.90           C  
ATOM   1663  O   GLY A 254      19.978   0.388 -67.012  1.00 84.90           O  
ATOM   1664  H   GLY A 254      19.748   3.858 -64.537  1.00 99.99           H  
ATOM   1665  N   ASN A 255      18.405   1.249 -65.638  1.00139.96           N  
ATOM   1666  CA  ASN A 255      17.330   0.296 -65.909  1.00139.96           C  
ATOM   1667  C   ASN A 255      16.319   0.874 -66.908  1.00139.96           C  
ATOM   1668  O   ASN A 255      16.272   2.083 -67.111  1.00139.96           O  
ATOM   1669  CB  ASN A 255      16.596  -0.020 -64.583  1.00139.96           C  
ATOM   1670  CG  ASN A 255      17.462  -0.767 -63.571  1.00139.96           C  
ATOM   1671  ND2 ASN A 255      17.442  -0.323 -62.315  1.00139.96           N  
ATOM   1672  OD1 ASN A 255      18.165  -1.711 -63.922  1.00139.96           O  
ATOM   1673  H   ASN A 255      18.275   1.997 -64.987  1.00 99.99           H  
ATOM   1674  1HD ASN A 255      16.858   0.451 -62.071  1.00 99.99           H  
ATOM   1675  2HD ASN A 255      18.011  -0.768 -61.623  1.00 99.99           H  
ATOM   1676  N   PHE A 256      15.475   0.023 -67.506  1.00350.80           N  
ATOM   1677  CA  PHE A 256      14.308   0.489 -68.258  1.00350.80           C  
ATOM   1678  C   PHE A 256      13.111   0.555 -67.323  1.00350.80           C  
ATOM   1679  O   PHE A 256      13.094  -0.080 -66.272  1.00350.80           O  
ATOM   1680  CB  PHE A 256      13.980  -0.479 -69.406  1.00350.80           C  
ATOM   1681  CG  PHE A 256      15.079  -0.556 -70.439  1.00350.80           C  
ATOM   1682  CD1 PHE A 256      15.703   0.611 -70.929  1.00350.80           C  
ATOM   1683  CD2 PHE A 256      15.522  -1.812 -70.877  1.00350.80           C  
ATOM   1684  CE1 PHE A 256      16.789   0.518 -71.810  1.00350.80           C  
ATOM   1685  CE2 PHE A 256      16.624  -1.899 -71.743  1.00350.80           C  
ATOM   1686  CZ  PHE A 256      17.259  -0.740 -72.206  1.00350.80           C  
ATOM   1687  H   PHE A 256      15.672  -0.956 -67.421  1.00 99.99           H  
ATOM   1688  N   ILE A 257      12.103   1.331 -67.732  1.00554.54           N  
ATOM   1689  CA  ILE A 257      10.832   1.450 -67.039  1.00554.54           C  
ATOM   1690  C   ILE A 257       9.739   1.115 -68.036  1.00554.54           C  
ATOM   1691  O   ILE A 257       9.826   1.482 -69.206  1.00554.54           O  
ATOM   1692  CB  ILE A 257      10.720   2.833 -66.374  1.00554.54           C  
ATOM   1693  CG1 ILE A 257       9.703   2.798 -65.221  1.00554.54           C  
ATOM   1694  CG2 ILE A 257      10.411   3.957 -67.372  1.00554.54           C  
ATOM   1695  CD1 ILE A 257       9.799   4.032 -64.322  1.00554.54           C  
ATOM   1696  H   ILE A 257      12.279   1.845 -68.574  1.00 99.99           H  
ATOM   1697  N   LEU A 258       8.771   0.318 -67.591  1.00557.56           N  
ATOM   1698  CA  LEU A 258       7.797  -0.305 -68.451  1.00557.56           C  
ATOM   1699  C   LEU A 258       6.420   0.047 -67.900  1.00557.56           C  
ATOM   1700  O   LEU A 258       6.105  -0.286 -66.760  1.00557.56           O  
ATOM   1701  CB  LEU A 258       8.060  -1.821 -68.566  1.00557.56           C  
ATOM   1702  CG  LEU A 258       9.500  -2.414 -68.614  1.00557.56           C  
ATOM   1703  CD1 LEU A 258       9.454  -3.853 -69.158  1.00557.56           C  
ATOM   1704  CD2 LEU A 258      10.567  -1.615 -69.380  1.00557.56           C  
ATOM   1705  H   LEU A 258       8.753   0.165 -66.602  1.00 99.99           H  
ATOM   1706  N   ASP A 259       5.629   0.762 -68.709  1.00653.09           N  
ATOM   1707  CA  ASP A 259       4.319   1.290 -68.344  1.00653.09           C  
ATOM   1708  C   ASP A 259       3.249   0.323 -68.827  1.00653.09           C  
ATOM   1709  O   ASP A 259       3.153   0.045 -70.024  1.00653.09           O  
ATOM   1710  CB  ASP A 259       4.103   2.659 -69.013  1.00653.09           C  
ATOM   1711  CG  ASP A 259       5.047   3.738 -68.476  1.00653.09           C  
ATOM   1712  OD1 ASP A 259       5.278   3.770 -67.247  1.00653.09           O  
ATOM   1713  OD2 ASP A 259       5.527   4.535 -69.309  1.00653.09           O  
ATOM   1714  H   ASP A 259       6.008   0.921 -69.622  1.00 99.99           H  
ATOM   1715  N   TRP A 260       2.445  -0.181 -67.886  1.00752.27           N  
ATOM   1716  CA  TRP A 260       1.398  -1.145 -68.172  1.00752.27           C  
ATOM   1717  C   TRP A 260       0.041  -0.499 -67.851  1.00752.27           C  
ATOM   1718  O   TRP A 260      -0.206  -0.095 -66.717  1.00752.27           O  
ATOM   1719  CB  TRP A 260       1.640  -2.460 -67.404  1.00752.27           C  
ATOM   1720  CG  TRP A 260       3.039  -2.915 -67.035  1.00752.27           C  
ATOM   1721  CD1 TRP A 260       3.379  -3.321 -65.795  1.00752.27           C  
ATOM   1722  CD2 TRP A 260       4.226  -3.204 -67.850  1.00752.27           C  
ATOM   1723  CE2 TRP A 260       5.134  -3.976 -67.062  1.00752.27           C  
ATOM   1724  CE3 TRP A 260       4.626  -2.980 -69.182  1.00752.27           C  
ATOM   1725  NE1 TRP A 260       4.633  -3.876 -65.803  1.00752.27           N  
ATOM   1726  CZ2 TRP A 260       6.228  -4.672 -67.592  1.00752.27           C  
ATOM   1727  CZ3 TRP A 260       5.704  -3.703 -69.739  1.00752.27           C  
ATOM   1728  CH2 TRP A 260       6.456  -4.600 -68.969  1.00752.27           C  
ATOM   1729  H   TRP A 260       2.600   0.143 -66.954  1.00 99.99           H  
ATOM   1730  HE1 TRP A 260       5.149  -4.182 -65.026  1.00 99.99           H  
ATOM   1731  N   LYS A 261      -0.837  -0.367 -68.855  1.00639.92           N  
ATOM   1732  CA  LYS A 261      -2.138   0.271 -68.678  1.00639.92           C  
ATOM   1733  C   LYS A 261      -3.182  -0.815 -68.392  1.00639.92           C  
ATOM   1734  O   LYS A 261      -3.744  -1.418 -69.304  1.00639.92           O  
ATOM   1735  CB  LYS A 261      -2.503   1.076 -69.938  1.00639.92           C  
ATOM   1736  CG  LYS A 261      -3.794   1.890 -69.733  1.00639.92           C  
ATOM   1737  CD  LYS A 261      -4.033   2.949 -70.810  1.00639.92           C  
ATOM   1738  CE  LYS A 261      -5.297   3.767 -70.509  1.00639.92           C  
ATOM   1739  NZ  LYS A 261      -5.482   4.850 -71.485  1.00639.92           N  
ATOM   1740  H   LYS A 261      -0.563  -0.730 -69.746  1.00 99.99           H  
ATOM   1741  1HZ LYS A 261      -6.344   5.383 -71.253  1.00 99.99           H  
ATOM   1742  2HZ LYS A 261      -4.662   5.489 -71.453  1.00 99.99           H  
ATOM   1743  3HZ LYS A 261      -5.571   4.445 -72.439  1.00 99.99           H  
ATOM   1744  N   PHE A 262      -3.455  -1.033 -67.099  1.00634.18           N  
ATOM   1745  CA  PHE A 262      -4.497  -1.954 -66.645  1.00634.18           C  
ATOM   1746  C   PHE A 262      -5.869  -1.298 -66.715  1.00634.18           C  
ATOM   1747  O   PHE A 262      -6.846  -2.028 -66.847  1.00634.18           O  
ATOM   1748  CB  PHE A 262      -4.271  -2.306 -65.159  1.00634.18           C  
ATOM   1749  CG  PHE A 262      -2.907  -2.868 -64.866  1.00634.18           C  
ATOM   1750  CD1 PHE A 262      -2.349  -3.794 -65.758  1.00634.18           C  
ATOM   1751  CD2 PHE A 262      -2.172  -2.425 -63.749  1.00634.18           C  
ATOM   1752  CE1 PHE A 262      -1.018  -4.188 -65.614  1.00634.18           C  
ATOM   1753  CE2 PHE A 262      -0.867  -2.902 -63.547  1.00634.18           C  
ATOM   1754  CZ  PHE A 262      -0.278  -3.747 -64.504  1.00634.18           C  
ATOM   1755  H   PHE A 262      -2.900  -0.525 -66.439  1.00 99.99           H  
ATOM   1756  N   ASP A 263      -5.918   0.038 -66.539  1.00346.32           N  
ATOM   1757  CA  ASP A 263      -7.064   0.947 -66.395  1.00346.32           C  
ATOM   1758  C   ASP A 263      -7.685   0.875 -64.987  1.00346.32           C  
ATOM   1759  O   ASP A 263      -8.291   1.842 -64.529  1.00346.32           O  
ATOM   1760  CB  ASP A 263      -8.072   0.909 -67.574  1.00346.32           C  
ATOM   1761  CG  ASP A 263      -9.043  -0.277 -67.667  1.00346.32           C  
ATOM   1762  OD1 ASP A 263      -9.706  -0.593 -66.654  1.00346.32           O  
ATOM   1763  OD2 ASP A 263      -9.102  -0.856 -68.772  1.00346.32           O  
ATOM   1764  H   ASP A 263      -4.980   0.386 -66.514  1.00 99.99           H  
ATOM   1765  N   ARG A 264      -7.500  -0.268 -64.311  1.00432.97           N  
ATOM   1766  CA  ARG A 264      -8.027  -0.626 -63.013  1.00432.97           C  
ATOM   1767  C   ARG A 264      -7.071  -1.590 -62.306  1.00432.97           C  
ATOM   1768  O   ARG A 264      -6.684  -2.602 -62.887  1.00432.97           O  
ATOM   1769  CB  ARG A 264      -9.416  -1.245 -63.150  1.00432.97           C  
ATOM   1770  CG  ARG A 264     -10.583  -0.251 -63.272  1.00432.97           C  
ATOM   1771  CD  ARG A 264     -11.940  -0.967 -63.295  1.00432.97           C  
ATOM   1772  NE  ARG A 264     -12.066  -1.886 -62.151  1.00432.97           N  
ATOM   1773  CZ  ARG A 264     -11.660  -3.173 -62.134  1.00432.97           C  
ATOM   1774  NH1 ARG A 264     -11.207  -3.793 -63.235  1.00432.97           N  
ATOM   1775  NH2 ARG A 264     -11.703  -3.852 -60.982  1.00432.97           N  
ATOM   1776  H   ARG A 264      -6.920  -0.903 -64.823  1.00 99.99           H  
ATOM   1777  HE  ARG A 264     -12.484  -1.519 -61.324  1.00 99.99           H  
ATOM   1778  1HH ARG A 264     -10.914  -4.748 -63.185  1.00 99.99           H  
ATOM   1779  2HH ARG A 264     -11.160  -3.300 -64.104  1.00 99.99           H  
ATOM   1780  1HH ARG A 264     -11.406  -4.807 -60.954  1.00 99.99           H  
ATOM   1781  2HH ARG A 264     -12.031  -3.406 -60.150  1.00 99.99           H  
ATOM   1782  N   VAL A 265      -6.807  -1.341 -61.016  1.00251.24           N  
ATOM   1783  CA  VAL A 265      -6.235  -2.308 -60.088  1.00251.24           C  
ATOM   1784  C   VAL A 265      -7.008  -2.216 -58.774  1.00251.24           C  
ATOM   1785  O   VAL A 265      -6.855  -1.258 -58.016  1.00251.24           O  
ATOM   1786  CB  VAL A 265      -4.696  -2.195 -59.981  1.00251.24           C  
ATOM   1787  CG1 VAL A 265      -4.192  -0.912 -59.310  1.00251.24           C  
ATOM   1788  CG2 VAL A 265      -4.113  -3.409 -59.252  1.00251.24           C  
ATOM   1789  H   VAL A 265      -7.035  -0.414 -60.713  1.00 99.99           H  
ATOM   1790  N   HIS A 266      -7.853  -3.222 -58.517  1.00177.42           N  
ATOM   1791  CA  HIS A 266      -8.647  -3.291 -57.299  1.00177.42           C  
ATOM   1792  C   HIS A 266      -7.814  -3.856 -56.134  1.00177.42           C  
ATOM   1793  O   HIS A 266      -7.965  -3.378 -55.011  1.00177.42           O  
ATOM   1794  CB  HIS A 266      -9.881  -4.172 -57.569  1.00177.42           C  
ATOM   1795  CG  HIS A 266     -10.894  -4.146 -56.450  1.00177.42           C  
ATOM   1796  CD2 HIS A 266     -11.972  -3.319 -56.237  1.00177.42           C  
ATOM   1797  ND1 HIS A 266     -10.827  -4.963 -55.333  1.00177.42           N  
ATOM   1798  CE1 HIS A 266     -11.826  -4.607 -54.525  1.00177.42           C  
ATOM   1799  NE2 HIS A 266     -12.566  -3.618 -55.011  1.00177.42           N  
ATOM   1800  H   HIS A 266      -7.918  -3.941 -59.212  1.00 99.99           H  
ATOM   1801  HD1 HIS A 266     -10.162  -5.687 -55.156  1.00 99.99           H  
ATOM   1802  N   LYS A 267      -6.933  -4.837 -56.392  1.00238.54           N  
ATOM   1803  CA  LYS A 267      -6.060  -5.439 -55.387  1.00238.54           C  
ATOM   1804  C   LYS A 267      -4.624  -4.989 -55.684  1.00238.54           C  
ATOM   1805  O   LYS A 267      -3.840  -5.718 -56.284  1.00238.54           O  
ATOM   1806  CB  LYS A 267      -6.155  -6.978 -55.432  1.00238.54           C  
ATOM   1807  CG  LYS A 267      -7.487  -7.610 -54.994  1.00238.54           C  
ATOM   1808  CD  LYS A 267      -8.614  -7.580 -56.041  1.00238.54           C  
ATOM   1809  CE  LYS A 267      -8.259  -8.225 -57.392  1.00238.54           C  
ATOM   1810  NZ  LYS A 267      -9.411  -8.206 -58.308  1.00238.54           N  
ATOM   1811  H   LYS A 267      -6.906  -5.145 -57.343  1.00 99.99           H  
ATOM   1812  1HZ LYS A 267      -9.143  -8.648 -59.211  1.00 99.99           H  
ATOM   1813  2HZ LYS A 267     -10.200  -8.735 -57.886  1.00 99.99           H  
ATOM   1814  3HZ LYS A 267      -9.701  -7.222 -58.478  1.00 99.99           H  
ATOM   1815  N   TRP A 268      -4.283  -3.770 -55.254  1.00147.41           N  
ATOM   1816  CA  TRP A 268      -2.934  -3.196 -55.312  1.00147.41           C  
ATOM   1817  C   TRP A 268      -1.913  -4.004 -54.479  1.00147.41           C  
ATOM   1818  O   TRP A 268      -0.752  -4.095 -54.876  1.00147.41           O  
ATOM   1819  CB  TRP A 268      -2.984  -1.718 -54.885  1.00147.41           C  
ATOM   1820  CG  TRP A 268      -3.945  -1.405 -53.783  1.00147.41           C  
ATOM   1821  CD1 TRP A 268      -5.209  -0.959 -53.964  1.00147.41           C  
ATOM   1822  CD2 TRP A 268      -3.773  -1.569 -52.345  1.00147.41           C  
ATOM   1823  CE2 TRP A 268      -4.999  -1.220 -51.711  1.00147.41           C  
ATOM   1824  CE3 TRP A 268      -2.724  -2.011 -51.507  1.00147.41           C  
ATOM   1825  NE1 TRP A 268      -5.825  -0.826 -52.741  1.00147.41           N  
ATOM   1826  CZ2 TRP A 268      -5.182  -1.332 -50.328  1.00147.41           C  
ATOM   1827  CZ3 TRP A 268      -2.891  -2.113 -50.112  1.00147.41           C  
ATOM   1828  CH2 TRP A 268      -4.117  -1.768 -49.520  1.00147.41           C  
ATOM   1829  H   TRP A 268      -5.043  -3.246 -54.868  1.00 99.99           H  
ATOM   1830  HE1 TRP A 268      -6.734  -0.500 -52.569  1.00 99.99           H  
ATOM   1831  N   SER A 269      -2.354  -4.617 -53.362  1.00 95.28           N  
ATOM   1832  CA  SER A 269      -1.535  -5.439 -52.470  1.00 95.28           C  
ATOM   1833  C   SER A 269      -1.050  -6.734 -53.147  1.00 95.28           C  
ATOM   1834  O   SER A 269       0.143  -7.027 -53.119  1.00 95.28           O  
ATOM   1835  CB  SER A 269      -2.284  -5.727 -51.150  1.00 95.28           C  
ATOM   1836  OG  SER A 269      -3.358  -6.636 -51.286  1.00 95.28           O  
ATOM   1837  H   SER A 269      -3.325  -4.468 -53.172  1.00 99.99           H  
ATOM   1838  HG  SER A 269      -3.740  -6.736 -50.423  1.00 99.99           H  
ATOM   1839  N   GLU A 270      -1.962  -7.495 -53.783  1.00190.52           N  
ATOM   1840  CA  GLU A 270      -1.644  -8.744 -54.471  1.00190.52           C  
ATOM   1841  C   GLU A 270      -0.778  -8.490 -55.712  1.00190.52           C  
ATOM   1842  O   GLU A 270       0.150  -9.266 -55.939  1.00190.52           O  
ATOM   1843  CB  GLU A 270      -2.950  -9.528 -54.775  1.00190.52           C  
ATOM   1844  CG  GLU A 270      -3.738  -9.198 -56.066  1.00190.52           C  
ATOM   1845  CD  GLU A 270      -3.244  -9.771 -57.398  1.00190.52           C  
ATOM   1846  OE1 GLU A 270      -2.321 -10.612 -57.387  1.00190.52           O  
ATOM   1847  OE2 GLU A 270      -3.809  -9.327 -58.421  1.00190.52           O  
ATOM   1848  H   GLU A 270      -2.901  -7.147 -53.757  1.00 99.99           H  
ATOM   1849  N   VAL A 271      -1.036  -7.425 -56.498  1.00194.16           N  
ATOM   1850  CA  VAL A 271      -0.245  -7.178 -57.702  1.00194.16           C  
ATOM   1851  C   VAL A 271       1.182  -6.745 -57.352  1.00194.16           C  
ATOM   1852  O   VAL A 271       2.081  -7.178 -58.066  1.00194.16           O  
ATOM   1853  CB  VAL A 271      -0.880  -6.171 -58.690  1.00194.16           C  
ATOM   1854  CG1 VAL A 271      -2.202  -6.669 -59.287  1.00194.16           C  
ATOM   1855  CG2 VAL A 271      -1.035  -4.754 -58.153  1.00194.16           C  
ATOM   1856  H   VAL A 271      -1.780  -6.808 -56.239  1.00 99.99           H  
ATOM   1857  N   ASN A 272       1.423  -5.968 -56.268  1.00 86.57           N  
ATOM   1858  CA  ASN A 272       2.786  -5.567 -55.890  1.00 86.57           C  
ATOM   1859  C   ASN A 272       3.637  -6.786 -55.518  1.00 86.57           C  
ATOM   1860  O   ASN A 272       4.806  -6.825 -55.892  1.00 86.57           O  
ATOM   1861  CB  ASN A 272       2.869  -4.479 -54.780  1.00 86.57           C  
ATOM   1862  CG  ASN A 272       2.590  -4.896 -53.324  1.00 86.57           C  
ATOM   1863  ND2 ASN A 272       3.519  -5.592 -52.664  1.00 86.57           N  
ATOM   1864  OD1 ASN A 272       1.577  -4.528 -52.757  1.00 86.57           O  
ATOM   1865  H   ASN A 272       0.636  -5.674 -55.726  1.00 99.99           H  
ATOM   1866  1HD ASN A 272       4.385  -5.810 -53.113  1.00 99.99           H  
ATOM   1867  2HD ASN A 272       3.343  -5.889 -51.726  1.00 99.99           H  
ATOM   1868  N   THR A 273       3.041  -7.767 -54.803  1.00140.60           N  
ATOM   1869  CA  THR A 273       3.709  -9.004 -54.413  1.00140.60           C  
ATOM   1870  C   THR A 273       4.071  -9.808 -55.652  1.00140.60           C  
ATOM   1871  O   THR A 273       5.254 -10.071 -55.842  1.00140.60           O  
ATOM   1872  CB  THR A 273       2.918  -9.841 -53.377  1.00140.60           C  
ATOM   1873  CG2 THR A 273       2.686  -9.116 -52.048  1.00140.60           C  
ATOM   1874  OG1 THR A 273       1.702 -10.367 -53.866  1.00140.60           O  
ATOM   1875  H   THR A 273       2.088  -7.596 -54.546  1.00 99.99           H  
ATOM   1876  HG1 THR A 273       1.310 -10.854 -53.154  1.00 99.99           H  
ATOM   1877  N   ALA A 274       3.087 -10.083 -56.529  1.00 80.83           N  
ATOM   1878  CA  ALA A 274       3.251 -10.742 -57.819  1.00 80.83           C  
ATOM   1879  C   ALA A 274       4.404 -10.134 -58.623  1.00 80.83           C  
ATOM   1880  O   ALA A 274       5.356 -10.843 -58.943  1.00 80.83           O  
ATOM   1881  CB  ALA A 274       1.919 -10.735 -58.587  1.00 80.83           C  
ATOM   1882  H   ALA A 274       2.185  -9.788 -56.217  1.00 99.99           H  
ATOM   1883  N   ILE A 275       4.324  -8.827 -58.912  1.00 80.38           N  
ATOM   1884  CA  ILE A 275       5.308  -8.018 -59.634  1.00 80.38           C  
ATOM   1885  C   ILE A 275       6.732  -8.163 -59.069  1.00 80.38           C  
ATOM   1886  O   ILE A 275       7.660  -8.433 -59.827  1.00 80.38           O  
ATOM   1887  CB  ILE A 275       4.811  -6.550 -59.649  1.00 80.38           C  
ATOM   1888  CG1 ILE A 275       3.587  -6.336 -60.564  1.00 80.38           C  
ATOM   1889  CG2 ILE A 275       5.891  -5.557 -60.051  1.00 80.38           C  
ATOM   1890  CD1 ILE A 275       2.804  -5.039 -60.267  1.00 80.38           C  
ATOM   1891  H   ILE A 275       3.477  -8.418 -58.570  1.00 99.99           H  
ATOM   1892  N   LYS A 276       6.891  -7.991 -57.746  1.00145.18           N  
ATOM   1893  CA  LYS A 276       8.172  -8.071 -57.048  1.00145.18           C  
ATOM   1894  C   LYS A 276       8.754  -9.494 -57.027  1.00145.18           C  
ATOM   1895  O   LYS A 276       9.978  -9.628 -57.026  1.00145.18           O  
ATOM   1896  CB  LYS A 276       7.997  -7.568 -55.602  1.00145.18           C  
ATOM   1897  CG  LYS A 276       7.878  -6.039 -55.513  1.00145.18           C  
ATOM   1898  CD  LYS A 276       7.579  -5.563 -54.087  1.00145.18           C  
ATOM   1899  CE  LYS A 276       7.455  -4.041 -53.957  1.00145.18           C  
ATOM   1900  NZ  LYS A 276       8.739  -3.374 -54.226  1.00145.18           N  
ATOM   1901  H   LYS A 276       6.047  -7.796 -57.245  1.00 99.99           H  
ATOM   1902  1HZ LYS A 276       8.623  -2.344 -54.130  1.00 99.99           H  
ATOM   1903  2HZ LYS A 276       9.451  -3.707 -53.543  1.00 99.99           H  
ATOM   1904  3HZ LYS A 276       9.053  -3.599 -55.192  1.00 99.99           H  
ATOM   1905  N   MET A 277       7.904 -10.541 -57.064  1.00 96.84           N  
ATOM   1906  CA  MET A 277       8.336 -11.938 -57.147  1.00 96.84           C  
ATOM   1907  C   MET A 277       8.913 -12.284 -58.523  1.00 96.84           C  
ATOM   1908  O   MET A 277       9.722 -13.210 -58.594  1.00 96.84           O  
ATOM   1909  CB  MET A 277       7.188 -12.947 -56.887  1.00 96.84           C  
ATOM   1910  CG  MET A 277       6.576 -12.975 -55.479  1.00 96.84           C  
ATOM   1911  SD  MET A 277       7.675 -12.592 -54.089  1.00 96.84           S  
ATOM   1912  CE  MET A 277       6.473 -11.784 -53.002  1.00 96.84           C  
ATOM   1913  H   MET A 277       6.931 -10.307 -57.027  1.00 99.99           H  
ATOM   1914  N   ILE A 278       8.543 -11.556 -59.599  1.00150.42           N  
ATOM   1915  CA  ILE A 278       9.133 -11.767 -60.918  1.00150.42           C  
ATOM   1916  C   ILE A 278      10.591 -11.308 -60.870  1.00150.42           C  
ATOM   1917  O   ILE A 278      10.852 -10.151 -60.525  1.00150.42           O  
ATOM   1918  CB  ILE A 278       8.391 -11.011 -62.048  1.00150.42           C  
ATOM   1919  CG1 ILE A 278       6.947 -11.470 -62.173  1.00150.42           C  
ATOM   1920  CG2 ILE A 278       9.063 -11.078 -63.438  1.00150.42           C  
ATOM   1921  CD1 ILE A 278       6.712 -12.954 -62.496  1.00150.42           C  
ATOM   1922  H   ILE A 278       7.840 -10.857 -59.457  1.00 99.99           H  
ATOM   1923  N   PRO A 279      11.529 -12.182 -61.278  1.00176.52           N  
ATOM   1924  CA  PRO A 279      12.913 -11.789 -61.482  1.00176.52           C  
ATOM   1925  C   PRO A 279      13.002 -10.877 -62.699  1.00176.52           C  
ATOM   1926  O   PRO A 279      12.326 -11.094 -63.704  1.00176.52           O  
ATOM   1927  CB  PRO A 279      13.659 -13.098 -61.695  1.00176.52           C  
ATOM   1928  CG  PRO A 279      12.623 -14.064 -62.248  1.00176.52           C  
ATOM   1929  CD  PRO A 279      11.312 -13.583 -61.657  1.00176.52           C  
ATOM   1930  N   GLY A 280      13.849  -9.856 -62.582  1.00 77.62           N  
ATOM   1931  CA  GLY A 280      13.999  -8.812 -63.571  1.00 77.62           C  
ATOM   1932  C   GLY A 280      13.150  -7.587 -63.278  1.00 77.62           C  
ATOM   1933  O   GLY A 280      13.443  -6.559 -63.869  1.00 77.62           O  
ATOM   1934  H   GLY A 280      14.394  -9.849 -61.742  1.00 99.99           H  
ATOM   1935  N   VAL A 281      12.153  -7.647 -62.377  1.00117.86           N  
ATOM   1936  CA  VAL A 281      11.484  -6.450 -61.880  1.00117.86           C  
ATOM   1937  C   VAL A 281      12.260  -5.975 -60.646  1.00117.86           C  
ATOM   1938  O   VAL A 281      12.350  -6.683 -59.642  1.00117.86           O  
ATOM   1939  CB  VAL A 281      10.017  -6.741 -61.491  1.00117.86           C  
ATOM   1940  CG1 VAL A 281       9.381  -5.484 -60.868  1.00117.86           C  
ATOM   1941  CG2 VAL A 281       9.183  -7.214 -62.696  1.00117.86           C  
ATOM   1942  H   VAL A 281      11.883  -8.555 -62.058  1.00 99.99           H  
ATOM   1943  N   VAL A 282      12.787  -4.748 -60.739  1.00 94.99           N  
ATOM   1944  CA  VAL A 282      13.492  -4.039 -59.677  1.00 94.99           C  
ATOM   1945  C   VAL A 282      12.465  -3.492 -58.676  1.00 94.99           C  
ATOM   1946  O   VAL A 282      12.575  -3.739 -57.477  1.00 94.99           O  
ATOM   1947  CB  VAL A 282      14.291  -2.860 -60.312  1.00 94.99           C  
ATOM   1948  CG1 VAL A 282      15.020  -1.981 -59.276  1.00 94.99           C  
ATOM   1949  CG2 VAL A 282      15.296  -3.354 -61.365  1.00 94.99           C  
ATOM   1950  H   VAL A 282      12.657  -4.326 -61.638  1.00 99.99           H  
ATOM   1951  N   ASP A 283      11.489  -2.723 -59.181  1.00205.58           N  
ATOM   1952  CA  ASP A 283      10.558  -1.915 -58.408  1.00205.58           C  
ATOM   1953  C   ASP A 283       9.305  -1.645 -59.248  1.00205.58           C  
ATOM   1954  O   ASP A 283       9.348  -1.703 -60.475  1.00205.58           O  
ATOM   1955  CB  ASP A 283      11.285  -0.641 -57.898  1.00205.58           C  
ATOM   1956  CG  ASP A 283      10.646   0.018 -56.673  1.00205.58           C  
ATOM   1957  OD1 ASP A 283       9.438   0.320 -56.729  1.00205.58           O  
ATOM   1958  OD2 ASP A 283      11.371   0.213 -55.677  1.00205.58           O  
ATOM   1959  H   ASP A 283      11.442  -2.744 -60.181  1.00 99.99           H  
ATOM   1960  N   THR A 284       8.198  -1.317 -58.574  1.00198.49           N  
ATOM   1961  CA  THR A 284       6.930  -0.929 -59.166  1.00198.49           C  
ATOM   1962  C   THR A 284       6.470   0.416 -58.642  1.00198.49           C  
ATOM   1963  O   THR A 284       6.631   0.726 -57.468  1.00198.49           O  
ATOM   1964  CB  THR A 284       5.883  -2.025 -58.916  1.00198.49           C  
ATOM   1965  CG2 THR A 284       5.500  -2.269 -57.443  1.00198.49           C  
ATOM   1966  OG1 THR A 284       4.686  -1.750 -59.622  1.00198.49           O  
ATOM   1967  H   THR A 284       8.306  -1.360 -57.580  1.00 99.99           H  
ATOM   1968  HG1 THR A 284       4.086  -2.457 -59.427  1.00 99.99           H  
ATOM   1969  N   GLY A 285       5.755   1.118 -59.521  1.00 88.71           N  
ATOM   1970  CA  GLY A 285       4.802   2.186 -59.329  1.00 88.71           C  
ATOM   1971  C   GLY A 285       4.188   2.289 -57.942  1.00 88.71           C  
ATOM   1972  O   GLY A 285       4.137   3.383 -57.397  1.00 88.71           O  
ATOM   1973  H   GLY A 285       5.975   0.787 -60.440  1.00 99.99           H  
ATOM   1974  N   LEU A 286       3.613   1.179 -57.450  1.00 95.43           N  
ATOM   1975  CA  LEU A 286       2.702   1.141 -56.313  1.00 95.43           C  
ATOM   1976  C   LEU A 286       3.443   1.318 -54.996  1.00 95.43           C  
ATOM   1977  O   LEU A 286       4.248   0.472 -54.610  1.00 95.43           O  
ATOM   1978  CB  LEU A 286       1.976  -0.221 -56.285  1.00 95.43           C  
ATOM   1979  CG  LEU A 286       1.019  -0.462 -57.463  1.00 95.43           C  
ATOM   1980  CD1 LEU A 286       0.537  -1.908 -57.476  1.00 95.43           C  
ATOM   1981  CD2 LEU A 286      -0.195   0.460 -57.418  1.00 95.43           C  
ATOM   1982  H   LEU A 286       3.864   0.339 -57.932  1.00 99.99           H  
ATOM   1983  N   PHE A 287       3.126   2.416 -54.302  1.00106.31           N  
ATOM   1984  CA  PHE A 287       3.572   2.682 -52.945  1.00106.31           C  
ATOM   1985  C   PHE A 287       2.360   2.483 -52.050  1.00106.31           C  
ATOM   1986  O   PHE A 287       1.323   3.121 -52.231  1.00106.31           O  
ATOM   1987  CB  PHE A 287       4.017   4.129 -52.796  1.00106.31           C  
ATOM   1988  CG  PHE A 287       5.204   4.518 -53.637  1.00106.31           C  
ATOM   1989  CD1 PHE A 287       5.042   4.765 -55.007  1.00106.31           C  
ATOM   1990  CD2 PHE A 287       6.472   4.669 -53.059  1.00106.31           C  
ATOM   1991  CE1 PHE A 287       6.160   5.101 -55.791  1.00106.31           C  
ATOM   1992  CE2 PHE A 287       7.510   5.241 -53.807  1.00106.31           C  
ATOM   1993  CZ  PHE A 287       7.377   5.416 -55.186  1.00106.31           C  
ATOM   1994  H   PHE A 287       2.545   3.071 -54.787  1.00 99.99           H  
ATOM   1995  N   ILE A 288       2.503   1.557 -51.107  1.00108.29           N  
ATOM   1996  CA  ILE A 288       1.422   1.015 -50.305  1.00108.29           C  
ATOM   1997  C   ILE A 288       1.864   1.102 -48.849  1.00108.29           C  
ATOM   1998  O   ILE A 288       2.920   0.580 -48.491  1.00108.29           O  
ATOM   1999  CB  ILE A 288       1.116  -0.407 -50.825  1.00108.29           C  
ATOM   2000  CG1 ILE A 288       0.410  -0.366 -52.203  1.00108.29           C  
ATOM   2001  CG2 ILE A 288       0.308  -1.241 -49.821  1.00108.29           C  
ATOM   2002  CD1 ILE A 288       0.644  -1.630 -53.023  1.00108.29           C  
ATOM   2003  H   ILE A 288       3.443   1.243 -50.979  1.00 99.99           H  
ATOM   2004  N   ASN A 289       1.062   1.803 -48.031  1.00 92.16           N  
ATOM   2005  CA  ASN A 289       1.256   2.008 -46.589  1.00 92.16           C  
ATOM   2006  C   ASN A 289       2.405   2.966 -46.239  1.00 92.16           C  
ATOM   2007  O   ASN A 289       2.679   3.195 -45.062  1.00 92.16           O  
ATOM   2008  CB  ASN A 289       1.266   0.688 -45.779  1.00 92.16           C  
ATOM   2009  CG  ASN A 289      -0.078  -0.040 -45.843  1.00 92.16           C  
ATOM   2010  ND2 ASN A 289      -0.117  -1.210 -46.483  1.00 92.16           N  
ATOM   2011  OD1 ASN A 289      -1.079   0.460 -45.334  1.00 92.16           O  
ATOM   2012  H   ASN A 289       0.274   2.198 -48.503  1.00 99.99           H  
ATOM   2013  1HD ASN A 289       0.719  -1.586 -46.880  1.00 99.99           H  
ATOM   2014  2HD ASN A 289      -0.984  -1.701 -46.564  1.00 99.99           H  
ATOM   2015  N   MET A 290       3.048   3.544 -47.262  1.00155.58           N  
ATOM   2016  CA  MET A 290       4.161   4.472 -47.167  1.00155.58           C  
ATOM   2017  C   MET A 290       3.674   5.841 -46.680  1.00155.58           C  
ATOM   2018  O   MET A 290       4.255   6.399 -45.750  1.00155.58           O  
ATOM   2019  CB  MET A 290       4.736   4.618 -48.589  1.00155.58           C  
ATOM   2020  CG  MET A 290       5.824   5.698 -48.737  1.00155.58           C  
ATOM   2021  SD  MET A 290       6.019   6.322 -50.411  1.00155.58           S  
ATOM   2022  CE  MET A 290       4.367   6.910 -50.801  1.00155.58           C  
ATOM   2023  H   MET A 290       2.682   3.273 -48.153  1.00 99.99           H  
ATOM   2024  N   ALA A 291       2.661   6.399 -47.356  1.00 64.72           N  
ATOM   2025  CA  ALA A 291       2.250   7.779 -47.186  1.00 64.72           C  
ATOM   2026  C   ALA A 291       1.362   7.939 -45.955  1.00 64.72           C  
ATOM   2027  O   ALA A 291       0.300   7.322 -45.842  1.00 64.72           O  
ATOM   2028  CB  ALA A 291       1.507   8.214 -48.444  1.00 64.72           C  
ATOM   2029  H   ALA A 291       2.187   5.801 -48.003  1.00 99.99           H  
ATOM   2030  N   GLU A 292       1.840   8.793 -45.040  1.00 76.36           N  
ATOM   2031  CA  GLU A 292       1.178   9.152 -43.800  1.00 76.36           C  
ATOM   2032  C   GLU A 292       0.118  10.228 -44.072  1.00 76.36           C  
ATOM   2033  O   GLU A 292      -0.994  10.101 -43.563  1.00 76.36           O  
ATOM   2034  CB  GLU A 292       2.238   9.712 -42.826  1.00 76.36           C  
ATOM   2035  CG  GLU A 292       1.694   9.966 -41.401  1.00 76.36           C  
ATOM   2036  CD  GLU A 292       2.569  10.886 -40.551  1.00 76.36           C  
ATOM   2037  OE1 GLU A 292       3.283  11.725 -41.140  1.00 76.36           O  
ATOM   2038  OE2 GLU A 292       2.487  10.754 -39.311  1.00 76.36           O  
ATOM   2039  H   GLU A 292       2.728   9.185 -45.280  1.00 99.99           H  
ATOM   2040  N   ARG A 293       0.455  11.262 -44.868  1.00 85.63           N  
ATOM   2041  CA  ARG A 293      -0.410  12.400 -45.173  1.00 85.63           C  
ATOM   2042  C   ARG A 293      -0.322  12.831 -46.634  1.00 85.63           C  
ATOM   2043  O   ARG A 293       0.731  12.689 -47.252  1.00 85.63           O  
ATOM   2044  CB  ARG A 293      -0.169  13.582 -44.203  1.00 85.63           C  
ATOM   2045  CG  ARG A 293      -0.493  13.234 -42.747  1.00 85.63           C  
ATOM   2046  CD  ARG A 293      -0.558  14.433 -41.799  1.00 85.63           C  
ATOM   2047  NE  ARG A 293      -0.908  13.949 -40.458  1.00 85.63           N  
ATOM   2048  CZ  ARG A 293      -2.152  13.694 -40.020  1.00 85.63           C  
ATOM   2049  NH1 ARG A 293      -3.236  14.020 -40.742  1.00 85.63           N  
ATOM   2050  NH2 ARG A 293      -2.314  13.083 -38.841  1.00 85.63           N  
ATOM   2051  H   ARG A 293       1.377  11.201 -45.256  1.00 99.99           H  
ATOM   2052  HE  ARG A 293      -0.154  13.796 -39.824  1.00 99.99           H  
ATOM   2053  1HH ARG A 293      -4.149  13.821 -40.388  1.00 99.99           H  
ATOM   2054  2HH ARG A 293      -3.128  14.466 -41.631  1.00 99.99           H  
ATOM   2055  1HH ARG A 293      -3.235  12.887 -38.501  1.00 99.99           H  
ATOM   2056  2HH ARG A 293      -1.516  12.822 -38.299  1.00 99.99           H  
ATOM   2057  N   VAL A 294      -1.423  13.402 -47.159  1.00 65.43           N  
ATOM   2058  CA  VAL A 294      -1.463  14.131 -48.427  1.00 65.43           C  
ATOM   2059  C   VAL A 294      -2.057  15.513 -48.218  1.00 65.43           C  
ATOM   2060  O   VAL A 294      -3.099  15.672 -47.587  1.00 65.43           O  
ATOM   2061  CB  VAL A 294      -2.226  13.435 -49.578  1.00 65.43           C  
ATOM   2062  CG1 VAL A 294      -2.018  14.180 -50.916  1.00 65.43           C  
ATOM   2063  CG2 VAL A 294      -1.858  11.981 -49.760  1.00 65.43           C  
ATOM   2064  H   VAL A 294      -2.250  13.292 -46.606  1.00 99.99           H  
ATOM   2065  N   TYR A 295      -1.403  16.485 -48.848  1.00 73.27           N  
ATOM   2066  CA  TYR A 295      -1.796  17.871 -48.948  1.00 73.27           C  
ATOM   2067  C   TYR A 295      -2.297  18.075 -50.370  1.00 73.27           C  
ATOM   2068  O   TYR A 295      -1.506  18.027 -51.307  1.00 73.27           O  
ATOM   2069  CB  TYR A 295      -0.549  18.728 -48.699  1.00 73.27           C  
ATOM   2070  CG  TYR A 295      -0.114  18.617 -47.256  1.00 73.27           C  
ATOM   2071  CD1 TYR A 295       0.611  17.491 -46.819  1.00 73.27           C  
ATOM   2072  CD2 TYR A 295      -0.523  19.586 -46.330  1.00 73.27           C  
ATOM   2073  CE1 TYR A 295       0.928  17.324 -45.459  1.00 73.27           C  
ATOM   2074  CE2 TYR A 295      -0.196  19.424 -44.978  1.00 73.27           C  
ATOM   2075  CZ  TYR A 295       0.527  18.303 -44.534  1.00 73.27           C  
ATOM   2076  OH  TYR A 295       0.823  18.159 -43.213  1.00 73.27           O  
ATOM   2077  H   TYR A 295      -0.559  16.161 -49.278  1.00 99.99           H  
ATOM   2078  HH  TYR A 295       0.463  18.890 -42.728  1.00 99.99           H  
ATOM   2079  N   PHE A 296      -3.609  18.280 -50.516  1.00 81.17           N  
ATOM   2080  CA  PHE A 296      -4.248  18.611 -51.780  1.00 81.17           C  
ATOM   2081  C   PHE A 296      -4.653  20.078 -51.731  1.00 81.17           C  
ATOM   2082  O   PHE A 296      -5.443  20.456 -50.869  1.00 81.17           O  
ATOM   2083  CB  PHE A 296      -5.522  17.782 -51.955  1.00 81.17           C  
ATOM   2084  CG  PHE A 296      -5.238  16.309 -52.096  1.00 81.17           C  
ATOM   2085  CD1 PHE A 296      -4.708  15.790 -53.282  1.00 81.17           C  
ATOM   2086  CD2 PHE A 296      -5.465  15.454 -51.017  1.00 81.17           C  
ATOM   2087  CE1 PHE A 296      -4.454  14.420 -53.407  1.00 81.17           C  
ATOM   2088  CE2 PHE A 296      -5.263  14.067 -51.151  1.00 81.17           C  
ATOM   2089  CZ  PHE A 296      -4.783  13.546 -52.359  1.00 81.17           C  
ATOM   2090  H   PHE A 296      -4.148  18.189 -49.678  1.00 99.99           H  
ATOM   2091  N   GLY A 297      -4.155  20.887 -52.673  1.00 40.26           N  
ATOM   2092  CA  GLY A 297      -4.629  22.245 -52.908  1.00 40.26           C  
ATOM   2093  C   GLY A 297      -5.799  22.188 -53.882  1.00 40.26           C  
ATOM   2094  O   GLY A 297      -5.631  21.681 -54.985  1.00 40.26           O  
ATOM   2095  H   GLY A 297      -3.416  20.501 -53.225  1.00 99.99           H  
ATOM   2096  N   MET A 298      -6.974  22.708 -53.493  1.00110.86           N  
ATOM   2097  CA  MET A 298      -8.193  22.630 -54.294  1.00110.86           C  
ATOM   2098  C   MET A 298      -8.554  23.974 -54.929  1.00110.86           C  
ATOM   2099  O   MET A 298      -7.962  24.999 -54.590  1.00110.86           O  
ATOM   2100  CB  MET A 298      -9.323  22.003 -53.453  1.00110.86           C  
ATOM   2101  CG  MET A 298      -9.105  20.497 -53.235  1.00110.86           C  
ATOM   2102  SD  MET A 298     -10.441  19.668 -52.343  1.00110.86           S  
ATOM   2103  CE  MET A 298      -9.715  18.018 -52.220  1.00110.86           C  
ATOM   2104  H   MET A 298      -6.972  23.166 -52.604  1.00 99.99           H  
ATOM   2105  N   GLN A 299      -9.477  23.944 -55.911  1.00 96.08           N  
ATOM   2106  CA  GLN A 299      -9.845  25.070 -56.780  1.00 96.08           C  
ATOM   2107  C   GLN A 299     -10.453  26.236 -55.992  1.00 96.08           C  
ATOM   2108  O   GLN A 299     -10.208  27.394 -56.329  1.00 96.08           O  
ATOM   2109  CB  GLN A 299     -10.896  24.668 -57.843  1.00 96.08           C  
ATOM   2110  CG  GLN A 299     -10.617  23.398 -58.663  1.00 96.08           C  
ATOM   2111  CD  GLN A 299     -11.250  22.167 -58.016  1.00 96.08           C  
ATOM   2112  NE2 GLN A 299     -12.439  21.778 -58.477  1.00 96.08           N  
ATOM   2113  OE1 GLN A 299     -10.683  21.575 -57.103  1.00 96.08           O  
ATOM   2114  H   GLN A 299      -9.919  23.052 -56.013  1.00 99.99           H  
ATOM   2115  1HE GLN A 299     -12.887  22.306 -59.200  1.00 99.99           H  
ATOM   2116  2HE GLN A 299     -12.875  20.962 -58.099  1.00 99.99           H  
ATOM   2117  N   ASP A 300     -11.207  25.912 -54.928  1.00 61.85           N  
ATOM   2118  CA  ASP A 300     -11.783  26.839 -53.950  1.00 61.85           C  
ATOM   2119  C   ASP A 300     -10.700  27.634 -53.180  1.00 61.85           C  
ATOM   2120  O   ASP A 300     -11.009  28.672 -52.602  1.00 61.85           O  
ATOM   2121  CB  ASP A 300     -12.697  26.044 -52.976  1.00 61.85           C  
ATOM   2122  CG  ASP A 300     -12.005  25.060 -52.014  1.00 61.85           C  
ATOM   2123  OD1 ASP A 300     -10.986  24.461 -52.416  1.00 61.85           O  
ATOM   2124  OD2 ASP A 300     -12.513  24.928 -50.882  1.00 61.85           O  
ATOM   2125  H   ASP A 300     -11.355  24.927 -54.848  1.00 99.99           H  
ATOM   2126  N   GLY A 301      -9.446  27.157 -53.196  1.00 32.46           N  
ATOM   2127  CA  GLY A 301      -8.287  27.748 -52.547  1.00 32.46           C  
ATOM   2128  C   GLY A 301      -7.993  27.140 -51.174  1.00 32.46           C  
ATOM   2129  O   GLY A 301      -6.968  27.479 -50.581  1.00 32.46           O  
ATOM   2130  H   GLY A 301      -9.362  26.309 -53.723  1.00 99.99           H  
ATOM   2131  N   SER A 302      -8.851  26.229 -50.679  1.00 89.32           N  
ATOM   2132  CA  SER A 302      -8.624  25.466 -49.458  1.00 89.32           C  
ATOM   2133  C   SER A 302      -7.572  24.390 -49.745  1.00 89.32           C  
ATOM   2134  O   SER A 302      -7.608  23.750 -50.797  1.00 89.32           O  
ATOM   2135  CB  SER A 302      -9.939  24.788 -49.023  1.00 89.32           C  
ATOM   2136  OG  SER A 302      -9.799  24.103 -47.794  1.00 89.32           O  
ATOM   2137  H   SER A 302      -9.686  26.101 -51.216  1.00 99.99           H  
ATOM   2138  HG  SER A 302     -10.642  23.717 -47.597  1.00 99.99           H  
ATOM   2139  N   VAL A 303      -6.656  24.190 -48.791  1.00113.23           N  
ATOM   2140  CA  VAL A 303      -5.722  23.076 -48.796  1.00113.23           C  
ATOM   2141  C   VAL A 303      -6.225  22.093 -47.732  1.00113.23           C  
ATOM   2142  O   VAL A 303      -6.444  22.467 -46.578  1.00113.23           O  
ATOM   2143  CB  VAL A 303      -4.273  23.584 -48.560  1.00113.23           C  
ATOM   2144  CG1 VAL A 303      -3.952  24.045 -47.123  1.00113.23           C  
ATOM   2145  CG2 VAL A 303      -3.237  22.550 -49.039  1.00113.23           C  
ATOM   2146  H   VAL A 303      -6.646  24.864 -48.052  1.00 99.99           H  
ATOM   2147  N   ASN A 304      -6.446  20.837 -48.142  1.00 60.77           N  
ATOM   2148  CA  ASN A 304      -6.892  19.768 -47.263  1.00 60.77           C  
ATOM   2149  C   ASN A 304      -5.650  18.952 -46.892  1.00 60.77           C  
ATOM   2150  O   ASN A 304      -4.969  18.434 -47.776  1.00 60.77           O  
ATOM   2151  CB  ASN A 304      -7.884  18.868 -48.046  1.00 60.77           C  
ATOM   2152  CG  ASN A 304      -8.863  18.106 -47.139  1.00 60.77           C  
ATOM   2153  ND2 ASN A 304      -8.369  17.320 -46.185  1.00 60.77           N  
ATOM   2154  OD1 ASN A 304     -10.071  18.188 -47.325  1.00 60.77           O  
ATOM   2155  H   ASN A 304      -6.283  20.668 -49.114  1.00 99.99           H  
ATOM   2156  1HD ASN A 304      -7.380  17.254 -46.060  1.00 99.99           H  
ATOM   2157  2HD ASN A 304      -8.992  16.800 -45.600  1.00 99.99           H  
ATOM   2158  N   MET A 305      -5.419  18.777 -45.580  1.00148.12           N  
ATOM   2159  CA  MET A 305      -4.556  17.718 -45.063  1.00148.12           C  
ATOM   2160  C   MET A 305      -5.445  16.482 -44.917  1.00148.12           C  
ATOM   2161  O   MET A 305      -6.403  16.496 -44.142  1.00148.12           O  
ATOM   2162  CB  MET A 305      -4.071  18.005 -43.626  1.00148.12           C  
ATOM   2163  CG  MET A 305      -3.316  19.304 -43.378  1.00148.12           C  
ATOM   2164  SD  MET A 305      -2.195  19.173 -41.951  1.00148.12           S  
ATOM   2165  CE  MET A 305      -3.275  18.438 -40.689  1.00148.12           C  
ATOM   2166  H   MET A 305      -5.873  19.416 -44.958  1.00 99.99           H  
ATOM   2167  N   ARG A 306      -5.129  15.409 -45.640  1.00115.76           N  
ATOM   2168  CA  ARG A 306      -5.655  14.087 -45.351  1.00115.76           C  
ATOM   2169  C   ARG A 306      -4.537  13.256 -44.746  1.00115.76           C  
ATOM   2170  O   ARG A 306      -3.358  13.470 -45.005  1.00115.76           O  
ATOM   2171  CB  ARG A 306      -6.136  13.386 -46.630  1.00115.76           C  
ATOM   2172  CG  ARG A 306      -7.484  13.929 -47.133  1.00115.76           C  
ATOM   2173  CD  ARG A 306      -7.284  14.942 -48.245  1.00115.76           C  
ATOM   2174  NE  ARG A 306      -8.521  15.229 -48.977  1.00115.76           N  
ATOM   2175  CZ  ARG A 306      -8.963  14.568 -50.062  1.00115.76           C  
ATOM   2176  NH1 ARG A 306      -8.304  13.525 -50.582  1.00115.76           N  
ATOM   2177  NH2 ARG A 306     -10.105  14.952 -50.638  1.00115.76           N  
ATOM   2178  H   ARG A 306      -4.501  15.553 -46.406  1.00 99.99           H  
ATOM   2179  HE  ARG A 306      -9.080  15.981 -48.634  1.00 99.99           H  
ATOM   2180  1HH ARG A 306      -8.664  13.059 -51.391  1.00 99.99           H  
ATOM   2181  2HH ARG A 306      -7.451  13.211 -50.164  1.00 99.99           H  
ATOM   2182  1HH ARG A 306     -10.443  14.470 -51.445  1.00 99.99           H  
ATOM   2183  2HH ARG A 306     -10.619  15.721 -50.263  1.00 99.99           H  
ATOM   2184  N   GLU A 307      -4.966  12.260 -43.981  1.00165.87           N  
ATOM   2185  CA  GLU A 307      -4.245  11.047 -43.652  1.00165.87           C  
ATOM   2186  C   GLU A 307      -5.066   9.906 -44.266  1.00165.87           C  
ATOM   2187  O   GLU A 307      -6.207  10.105 -44.677  1.00165.87           O  
ATOM   2188  CB  GLU A 307      -4.110  10.938 -42.108  1.00165.87           C  
ATOM   2189  CG  GLU A 307      -5.388  11.243 -41.283  1.00165.87           C  
ATOM   2190  CD  GLU A 307      -5.129  11.553 -39.808  1.00165.87           C  
ATOM   2191  OE1 GLU A 307      -4.334  10.818 -39.190  1.00165.87           O  
ATOM   2192  OE2 GLU A 307      -5.693  12.563 -39.332  1.00165.87           O  
ATOM   2193  H   GLU A 307      -5.888  12.420 -43.626  1.00 99.99           H  
ATOM   2194  N   LYS A 308      -4.540   8.677 -44.277  1.00446.51           N  
ATOM   2195  CA  LYS A 308      -5.420   7.508 -44.186  1.00446.51           C  
ATOM   2196  C   LYS A 308      -5.894   7.495 -42.715  1.00446.51           C  
ATOM   2197  O   LYS A 308      -5.044   7.688 -41.841  1.00446.51           O  
ATOM   2198  CB  LYS A 308      -4.637   6.236 -44.580  1.00446.51           C  
ATOM   2199  CG  LYS A 308      -3.511   5.756 -43.636  1.00446.51           C  
ATOM   2200  CD  LYS A 308      -2.935   4.402 -44.062  1.00446.51           C  
ATOM   2201  CE  LYS A 308      -1.957   4.491 -45.239  1.00446.51           C  
ATOM   2202  NZ  LYS A 308      -1.995   3.246 -46.019  1.00446.51           N  
ATOM   2203  H   LYS A 308      -3.546   8.565 -44.347  1.00 99.99           H  
ATOM   2204  1HZ LYS A 308      -1.328   3.315 -46.815  1.00 99.99           H  
ATOM   2205  2HZ LYS A 308      -1.725   2.447 -45.409  1.00 99.99           H  
ATOM   2206  3HZ LYS A 308      -2.957   3.096 -46.384  1.00 99.99           H  
ATOM   2207  N   PRO A 309      -7.194   7.356 -42.382  1.00242.41           N  
ATOM   2208  CA  PRO A 309      -8.313   6.807 -43.174  1.00242.41           C  
ATOM   2209  C   PRO A 309      -9.222   7.788 -43.968  1.00242.41           C  
ATOM   2210  O   PRO A 309     -10.342   7.388 -44.285  1.00242.41           O  
ATOM   2211  CB  PRO A 309      -9.161   6.137 -42.069  1.00242.41           C  
ATOM   2212  CG  PRO A 309      -9.038   7.086 -40.889  1.00242.41           C  
ATOM   2213  CD  PRO A 309      -7.577   7.496 -40.971  1.00242.41           C  
ATOM   2214  N   PHE A 310      -8.828   9.036 -44.293  1.00 68.57           N  
ATOM   2215  CA  PHE A 310      -9.719  10.000 -44.980  1.00 68.57           C  
ATOM   2216  C   PHE A 310     -10.154   9.591 -46.389  1.00 68.57           C  
ATOM   2217  O   PHE A 310     -11.295   9.873 -46.760  1.00 68.57           O  
ATOM   2218  CB  PHE A 310      -9.115  11.415 -45.079  1.00 68.57           C  
ATOM   2219  CG  PHE A 310      -9.259  12.190 -43.796  1.00 68.57           C  
ATOM   2220  CD1 PHE A 310      -8.396  11.925 -42.718  1.00 68.57           C  
ATOM   2221  CD2 PHE A 310     -10.309  13.117 -43.648  1.00 68.57           C  
ATOM   2222  CE1 PHE A 310      -8.585  12.582 -41.489  1.00 68.57           C  
ATOM   2223  CE2 PHE A 310     -10.496  13.774 -42.418  1.00 68.57           C  
ATOM   2224  CZ  PHE A 310      -9.633  13.507 -41.339  1.00 68.57           C  
ATOM   2225  H   PHE A 310      -7.892   9.290 -44.046  1.00 99.99           H  
ATOM   2226  N   CYS A 311      -9.282   8.934 -47.162  1.00 93.36           N  
ATOM   2227  CA  CYS A 311      -9.654   8.410 -48.471  1.00 93.36           C  
ATOM   2228  C   CYS A 311     -10.359   7.042 -48.315  1.00 93.36           C  
ATOM   2229  O   CYS A 311     -10.275   6.445 -47.218  1.00 93.36           O  
ATOM   2230  CB  CYS A 311      -8.386   8.324 -49.345  1.00 93.36           C  
ATOM   2231  SG  CYS A 311      -8.879   8.406 -51.089  1.00 93.36           S  
ATOM   2232  OXT CYS A 311     -10.983   6.609 -49.310  1.00 93.36           O  
ATOM   2233  H   CYS A 311      -8.353   8.811 -46.808  1.00 99.99           H  
END
