# Supplementary material for: The immune response to RNA suppresses nucleic acid synthesis by limiting ribose 5-phosphate
Source: EMBO J. 2024 May 22;43(13):2636–60. doi: 10.1038/s44318-024-00100-w (PMC11217295; doi:10.1038/s44318-024-00100-w)
Supplement: Supplementary file 8 — Source data Fig. 7 [file 44318_2024_100_MOESM8_ESM.zip › SD7/Model Fig 7A_RPIA_dock1.pdb]

REMARK    File generated by Hex 8.0.0 on Thu Feb 27 12:42:38 2020.              
REMARK    Source: S:\MNHS-SPHPM-EPM\biostats-aspree\Galina\PKR_modelling\hsRPIA_
REMARK    Box_min: -17.460 8.604 -78.235                                        
REMARK    Box_max: 38.558 54.640 -32.603                                        
REMARK    Cube_min: -17.460 3.614 -83.428                                       
REMARK    Cube_max: 38.558 59.631 -27.410                                       
REMARK    Symmetry Type: Default                                                
REMARK    Symmetry Matrix: 1                                                    
ATOM      1  N   LYS A  77     -20.647  16.763 -45.262  1.00 95.75           N  
ATOM      2  CA  LYS A  77     -20.347  15.318 -45.180  1.00 95.75           C  
ATOM      3  C   LYS A  77     -19.013  15.088 -44.467  1.00 95.75           C  
ATOM      4  O   LYS A  77     -18.186  15.998 -44.404  1.00 95.75           O  
ATOM      5  CB  LYS A  77     -20.320  14.692 -46.588  1.00 95.75           C  
ATOM      6  CG  LYS A  77     -21.693  14.698 -47.285  1.00 95.75           C  
ATOM      7  CD  LYS A  77     -21.614  14.366 -48.783  1.00 95.75           C  
ATOM      8  CE  LYS A  77     -21.007  15.506 -49.622  1.00 95.75           C  
ATOM      9  NZ  LYS A  77     -21.038  15.192 -51.060  1.00 95.75           N  
ATOM     10  1H  LYS A  77     -21.556  16.901 -45.747  1.00 99.99           H  
ATOM     11  2H  LYS A  77     -20.703  17.162 -44.303  1.00 99.99           H  
ATOM     12  3H  LYS A  77     -19.894  17.243 -45.794  1.00 99.99           H  
ATOM     13  1HZ LYS A  77     -20.623  15.982 -51.594  1.00 99.99           H  
ATOM     14  2HZ LYS A  77     -20.492  14.326 -51.237  1.00 99.99           H  
ATOM     15  3HZ LYS A  77     -22.023  15.051 -51.361  1.00 99.99           H  
ATOM     16  N   ALA A  78     -18.795  13.861 -43.959  1.00 44.34           N  
ATOM     17  CA  ALA A  78     -17.552  13.414 -43.328  1.00 44.34           C  
ATOM     18  C   ALA A  78     -16.359  13.593 -44.269  1.00 44.34           C  
ATOM     19  O   ALA A  78     -15.466  14.379 -43.975  1.00 44.34           O  
ATOM     20  CB  ALA A  78     -17.694  11.941 -42.906  1.00 44.34           C  
ATOM     21  H   ALA A  78     -19.576  13.242 -44.047  1.00 99.99           H  
ATOM     22  N   GLU A  79     -16.403  12.925 -45.432  1.00114.05           N  
ATOM     23  CA  GLU A  79     -15.380  12.929 -46.475  1.00114.05           C  
ATOM     24  C   GLU A  79     -15.038  14.325 -47.013  1.00114.05           C  
ATOM     25  O   GLU A  79     -13.870  14.622 -47.255  1.00114.05           O  
ATOM     26  CB  GLU A  79     -15.844  11.976 -47.598  1.00114.05           C  
ATOM     27  CG  GLU A  79     -14.713  11.403 -48.474  1.00114.05           C  
ATOM     28  CD  GLU A  79     -13.790  10.411 -47.747  1.00114.05           C  
ATOM     29  OE1 GLU A  79     -13.970  10.201 -46.524  1.00114.05           O  
ATOM     30  OE2 GLU A  79     -12.898   9.878 -48.439  1.00114.05           O  
ATOM     31  H   GLU A  79     -17.243  12.393 -45.542  1.00 99.99           H  
ATOM     32  N   GLU A  80     -16.051  15.197 -47.126  1.00 70.28           N  
ATOM     33  CA  GLU A  80     -15.898  16.607 -47.454  1.00 70.28           C  
ATOM     34  C   GLU A  80     -15.087  17.349 -46.380  1.00 70.28           C  
ATOM     35  O   GLU A  80     -14.132  18.029 -46.738  1.00 70.28           O  
ATOM     36  CB  GLU A  80     -17.293  17.217 -47.663  1.00 70.28           C  
ATOM     37  CG  GLU A  80     -17.312  18.733 -47.951  1.00 70.28           C  
ATOM     38  CD  GLU A  80     -18.732  19.264 -48.142  1.00 70.28           C  
ATOM     39  OE1 GLU A  80     -19.646  18.725 -47.474  1.00 70.28           O  
ATOM     40  OE2 GLU A  80     -18.877  20.206 -48.949  1.00 70.28           O  
ATOM     41  H   GLU A  80     -16.958  14.804 -46.966  1.00 99.99           H  
ATOM     42  N   ALA A  81     -15.417  17.164 -45.086  1.00 37.07           N  
ATOM     43  CA  ALA A  81     -14.726  17.752 -43.933  1.00 37.07           C  
ATOM     44  C   ALA A  81     -13.253  17.328 -43.805  1.00 37.07           C  
ATOM     45  O   ALA A  81     -12.429  18.174 -43.452  1.00 37.07           O  
ATOM     46  CB  ALA A  81     -15.485  17.419 -42.636  1.00 37.07           C  
ATOM     47  H   ALA A  81     -16.210  16.566 -44.958  1.00 99.99           H  
ATOM     48  N   LYS A  82     -12.902  16.072 -44.163  1.00113.60           N  
ATOM     49  CA  LYS A  82     -11.512  15.605 -44.276  1.00113.60           C  
ATOM     50  C   LYS A  82     -10.757  16.375 -45.364  1.00113.60           C  
ATOM     51  O   LYS A  82      -9.605  16.755 -45.155  1.00113.60           O  
ATOM     52  CB  LYS A  82     -11.424  14.116 -44.683  1.00113.60           C  
ATOM     53  CG  LYS A  82     -11.558  13.060 -43.583  1.00113.60           C  
ATOM     54  CD  LYS A  82     -12.848  12.269 -43.711  1.00113.60           C  
ATOM     55  CE  LYS A  82     -13.017  11.126 -42.717  1.00113.60           C  
ATOM     56  NZ  LYS A  82     -14.252  10.390 -43.039  1.00113.60           N  
ATOM     57  H   LYS A  82     -13.667  15.455 -44.357  1.00 99.99           H  
ATOM     58  1HZ LYS A  82     -14.374   9.609 -42.366  1.00 99.99           H  
ATOM     59  2HZ LYS A  82     -15.064  11.035 -42.976  1.00 99.99           H  
ATOM     60  3HZ LYS A  82     -14.185  10.009 -44.004  1.00 99.99           H  
ATOM     61  N   LYS A  83     -11.416  16.589 -46.515  1.00137.81           N  
ATOM     62  CA  LYS A  83     -10.870  17.297 -47.665  1.00137.81           C  
ATOM     63  C   LYS A  83     -10.586  18.765 -47.320  1.00137.81           C  
ATOM     64  O   LYS A  83      -9.488  19.226 -47.618  1.00137.81           O  
ATOM     65  CB  LYS A  83     -11.825  17.168 -48.877  1.00137.81           C  
ATOM     66  CG  LYS A  83     -11.082  17.076 -50.221  1.00137.81           C  
ATOM     67  CD  LYS A  83     -10.509  18.404 -50.737  1.00137.81           C  
ATOM     68  CE  LYS A  83      -9.280  18.216 -51.617  1.00137.81           C  
ATOM     69  NZ  LYS A  83      -9.640  17.782 -52.978  1.00137.81           N  
ATOM     70  H   LYS A  83     -12.345  16.218 -46.538  1.00 99.99           H  
ATOM     71  1HZ LYS A  83      -8.775  17.667 -53.545  1.00 99.99           H  
ATOM     72  2HZ LYS A  83     -10.146  16.875 -52.929  1.00 99.99           H  
ATOM     73  3HZ LYS A  83     -10.249  18.498 -53.420  1.00 99.99           H  
ATOM     74  N   LEU A  84     -11.518  19.477 -46.655  1.00 55.68           N  
ATOM     75  CA  LEU A  84     -11.359  20.886 -46.264  1.00 55.68           C  
ATOM     76  C   LEU A  84     -10.156  21.100 -45.334  1.00 55.68           C  
ATOM     77  O   LEU A  84      -9.393  22.043 -45.534  1.00 55.68           O  
ATOM     78  CB  LEU A  84     -12.621  21.448 -45.565  1.00 55.68           C  
ATOM     79  CG  LEU A  84     -13.974  21.315 -46.294  1.00 55.68           C  
ATOM     80  CD1 LEU A  84     -15.041  22.187 -45.620  1.00 55.68           C  
ATOM     81  CD2 LEU A  84     -13.909  21.615 -47.797  1.00 55.68           C  
ATOM     82  H   LEU A  84     -12.356  18.977 -46.432  1.00 99.99           H  
ATOM     83  N   ALA A  85      -9.961  20.190 -44.366  1.00 31.49           N  
ATOM     84  CA  ALA A  85      -8.839  20.191 -43.429  1.00 31.49           C  
ATOM     85  C   ALA A  85      -7.511  19.848 -44.112  1.00 31.49           C  
ATOM     86  O   ALA A  85      -6.496  20.467 -43.800  1.00 31.49           O  
ATOM     87  CB  ALA A  85      -9.129  19.150 -42.350  1.00 31.49           C  
ATOM     88  H   ALA A  85     -10.662  19.478 -44.323  1.00 99.99           H  
ATOM     89  N   GLY A  86      -7.537  18.910 -45.075  1.00 26.20           N  
ATOM     90  CA  GLY A  86      -6.409  18.538 -45.916  1.00 26.20           C  
ATOM     91  C   GLY A  86      -5.970  19.681 -46.836  1.00 26.20           C  
ATOM     92  O   GLY A  86      -4.777  19.940 -46.937  1.00 26.20           O  
ATOM     93  H   GLY A  86      -8.426  18.460 -45.179  1.00 99.99           H  
ATOM     94  N   ARG A  87      -6.927  20.408 -47.444  1.00128.51           N  
ATOM     95  CA  ARG A  87      -6.680  21.562 -48.307  1.00128.51           C  
ATOM     96  C   ARG A  87      -6.100  22.745 -47.506  1.00128.51           C  
ATOM     97  O   ARG A  87      -5.165  23.390 -47.970  1.00128.51           O  
ATOM     98  CB  ARG A  87      -7.979  22.011 -49.000  1.00128.51           C  
ATOM     99  CG  ARG A  87      -7.720  22.978 -50.180  1.00128.51           C  
ATOM    100  CD  ARG A  87      -8.789  24.059 -50.335  1.00128.51           C  
ATOM    101  NE  ARG A  87     -10.105  23.457 -50.576  1.00128.51           N  
ATOM    102  CZ  ARG A  87     -11.234  23.713 -49.897  1.00128.51           C  
ATOM    103  NH1 ARG A  87     -11.268  24.593 -48.884  1.00128.51           N  
ATOM    104  NH2 ARG A  87     -12.353  23.071 -50.248  1.00128.51           N  
ATOM    105  H   ARG A  87      -7.861  20.097 -47.260  1.00 99.99           H  
ATOM    106  HE  ARG A  87     -10.169  22.791 -51.317  1.00 99.99           H  
ATOM    107  1HH ARG A  87     -12.126  24.762 -48.398  1.00 99.99           H  
ATOM    108  2HH ARG A  87     -10.438  25.080 -48.617  1.00 99.99           H  
ATOM    109  1HH ARG A  87     -13.206  23.245 -49.759  1.00 99.99           H  
ATOM    110  2HH ARG A  87     -12.336  22.417 -51.005  1.00 99.99           H  
ATOM    111  N   ALA A  88      -6.621  23.005 -46.296  1.00 29.19           N  
ATOM    112  CA  ALA A  88      -6.159  24.069 -45.404  1.00 29.19           C  
ATOM    113  C   ALA A  88      -4.723  23.837 -44.917  1.00 29.19           C  
ATOM    114  O   ALA A  88      -3.931  24.777 -44.881  1.00 29.19           O  
ATOM    115  CB  ALA A  88      -7.103  24.151 -44.199  1.00 29.19           C  
ATOM    116  H   ALA A  88      -7.378  22.405 -46.028  1.00 99.99           H  
ATOM    117  N   ALA A  89      -4.379  22.579 -44.594  1.00 36.29           N  
ATOM    118  CA  ALA A  89      -3.057  22.169 -44.130  1.00 36.29           C  
ATOM    119  C   ALA A  89      -1.985  22.314 -45.213  1.00 36.29           C  
ATOM    120  O   ALA A  89      -0.880  22.760 -44.896  1.00 36.29           O  
ATOM    121  CB  ALA A  89      -3.125  20.710 -43.680  1.00 36.29           C  
ATOM    122  H   ALA A  89      -5.117  21.909 -44.693  1.00 99.99           H  
ATOM    123  N   VAL A  90      -2.316  21.998 -46.482  1.00122.67           N  
ATOM    124  CA  VAL A  90      -1.413  22.228 -47.603  1.00122.67           C  
ATOM    125  C   VAL A  90      -1.203  23.728 -47.850  1.00122.67           C  
ATOM    126  O   VAL A  90      -0.058  24.157 -47.906  1.00122.67           O  
ATOM    127  CB  VAL A  90      -1.837  21.492 -48.898  1.00122.67           C  
ATOM    128  CG1 VAL A  90      -1.893  19.972 -48.710  1.00122.67           C  
ATOM    129  CG2 VAL A  90      -3.087  21.944 -49.655  1.00122.67           C  
ATOM    130  H   VAL A  90      -3.220  21.594 -46.627  1.00 99.99           H  
ATOM    131  N   GLU A  91      -2.279  24.530 -47.921  1.00 58.71           N  
ATOM    132  CA  GLU A  91      -2.240  25.962 -48.219  1.00 58.71           C  
ATOM    133  C   GLU A  91      -1.347  26.746 -47.251  1.00 58.71           C  
ATOM    134  O   GLU A  91      -0.539  27.564 -47.688  1.00 58.71           O  
ATOM    135  CB  GLU A  91      -3.668  26.531 -48.147  1.00 58.71           C  
ATOM    136  CG  GLU A  91      -4.524  26.203 -49.380  1.00 58.71           C  
ATOM    137  CD  GLU A  91      -5.997  26.574 -49.183  1.00 58.71           C  
ATOM    138  OE1 GLU A  91      -6.510  26.391 -48.056  1.00 58.71           O  
ATOM    139  OE2 GLU A  91      -6.601  27.020 -50.181  1.00 58.71           O  
ATOM    140  H   GLU A  91      -3.148  24.066 -47.747  1.00 99.99           H  
ATOM    141  N   ASN A  92      -1.495  26.474 -45.947  1.00 88.65           N  
ATOM    142  CA  ASN A  92      -0.828  27.214 -44.885  1.00 88.65           C  
ATOM    143  C   ASN A  92       0.667  26.906 -44.813  1.00 88.65           C  
ATOM    144  O   ASN A  92       1.464  27.841 -44.896  1.00 88.65           O  
ATOM    145  CB  ASN A  92      -1.499  26.901 -43.529  1.00 88.65           C  
ATOM    146  CG  ASN A  92      -2.895  27.515 -43.357  1.00 88.65           C  
ATOM    147  ND2 ASN A  92      -3.455  28.184 -44.366  1.00 88.65           N  
ATOM    148  OD1 ASN A  92      -3.478  27.393 -42.288  1.00 88.65           O  
ATOM    149  H   ASN A  92      -2.107  25.711 -45.734  1.00 99.99           H  
ATOM    150  1HD ASN A  92      -2.971  28.261 -45.237  1.00 99.99           H  
ATOM    151  2HD ASN A  92      -4.355  28.604 -44.245  1.00 99.99           H  
ATOM    152  N   HIS A  93       1.049  25.630 -44.657  1.00153.49           N  
ATOM    153  CA  HIS A  93       2.403  25.278 -44.235  1.00153.49           C  
ATOM    154  C   HIS A  93       3.261  24.570 -45.266  1.00153.49           C  
ATOM    155  O   HIS A  93       4.474  24.528 -45.048  1.00153.49           O  
ATOM    156  CB  HIS A  93       2.350  24.474 -42.929  1.00153.49           C  
ATOM    157  CG  HIS A  93       2.158  25.382 -41.755  1.00153.49           C  
ATOM    158  CD2 HIS A  93       3.003  26.327 -41.218  1.00153.49           C  
ATOM    159  ND1 HIS A  93       0.980  25.468 -41.038  1.00153.49           N  
ATOM    160  CE1 HIS A  93       1.155  26.433 -40.132  1.00153.49           C  
ATOM    161  NE2 HIS A  93       2.355  26.998 -40.186  1.00153.49           N  
ATOM    162  H   HIS A  93       0.370  24.916 -44.839  1.00 99.99           H  
ATOM    163  HD1 HIS A  93       0.154  24.918 -41.169  1.00 99.99           H  
ATOM    164  N   VAL A  94       2.710  24.048 -46.377  1.00117.33           N  
ATOM    165  CA  VAL A  94       3.573  23.423 -47.372  1.00117.33           C  
ATOM    166  C   VAL A  94       4.384  24.486 -48.117  1.00117.33           C  
ATOM    167  O   VAL A  94       3.884  25.553 -48.474  1.00117.33           O  
ATOM    168  CB  VAL A  94       2.814  22.505 -48.348  1.00117.33           C  
ATOM    169  CG1 VAL A  94       2.085  23.215 -49.517  1.00117.33           C  
ATOM    170  CG2 VAL A  94       3.813  21.464 -48.883  1.00117.33           C  
ATOM    171  H   VAL A  94       1.719  24.090 -46.512  1.00 99.99           H  
ATOM    172  N   ARG A  95       5.655  24.158 -48.319  1.00142.49           N  
ATOM    173  CA  ARG A  95       6.634  25.004 -48.960  1.00142.49           C  
ATOM    174  C   ARG A  95       7.578  24.120 -49.754  1.00142.49           C  
ATOM    175  O   ARG A  95       7.979  23.060 -49.283  1.00142.49           O  
ATOM    176  CB  ARG A  95       7.277  25.943 -47.918  1.00142.49           C  
ATOM    177  CG  ARG A  95       8.671  26.469 -48.303  1.00142.49           C  
ATOM    178  CD  ARG A  95       9.289  27.383 -47.256  1.00142.49           C  
ATOM    179  NE  ARG A  95       8.588  28.665 -47.204  1.00142.49           N  
ATOM    180  CZ  ARG A  95       8.820  29.624 -46.296  1.00142.49           C  
ATOM    181  NH1 ARG A  95       9.764  29.472 -45.355  1.00142.49           N  
ATOM    182  NH2 ARG A  95       8.093  30.746 -46.333  1.00142.49           N  
ATOM    183  H   ARG A  95       5.905  23.248 -47.985  1.00 99.99           H  
ATOM    184  HE  ARG A  95       7.891  28.825 -47.899  1.00 99.99           H  
ATOM    185  1HH ARG A  95       9.924  30.198 -44.686  1.00 99.99           H  
ATOM    186  2HH ARG A  95      10.308  28.634 -45.323  1.00 99.99           H  
ATOM    187  1HH ARG A  95       8.256  31.468 -45.662  1.00 99.99           H  
ATOM    188  2HH ARG A  95       7.390  30.863 -47.032  1.00 99.99           H  
ATOM    189  N   ASN A  96       7.972  24.601 -50.940  1.00 46.08           N  
ATOM    190  CA  ASN A  96       9.011  24.022 -51.784  1.00 46.08           C  
ATOM    191  C   ASN A  96      10.356  23.949 -51.046  1.00 46.08           C  
ATOM    192  O   ASN A  96      10.668  24.815 -50.229  1.00 46.08           O  
ATOM    193  CB  ASN A  96       9.130  24.810 -53.107  1.00 46.08           C  
ATOM    194  CG  ASN A  96       9.653  26.249 -52.971  1.00 46.08           C  
ATOM    195  ND2 ASN A  96      10.446  26.691 -53.948  1.00 46.08           N  
ATOM    196  OD1 ASN A  96       9.392  26.940 -51.988  1.00 46.08           O  
ATOM    197  H   ASN A  96       7.481  25.426 -51.225  1.00 99.99           H  
ATOM    198  1HD ASN A  96      10.652  26.099 -54.724  1.00 99.99           H  
ATOM    199  2HD ASN A  96      10.831  27.612 -53.894  1.00 99.99           H  
ATOM    200  N   ASN A  97      11.148  22.909 -51.320  1.00 58.62           N  
ATOM    201  CA  ASN A  97      12.454  22.658 -50.701  1.00 58.62           C  
ATOM    202  C   ASN A  97      12.312  22.166 -49.256  1.00 58.62           C  
ATOM    203  O   ASN A  97      13.309  22.120 -48.535  1.00 58.62           O  
ATOM    204  CB  ASN A  97      13.448  23.848 -50.821  1.00 58.62           C  
ATOM    205  CG  ASN A  97      13.497  24.485 -52.210  1.00 58.62           C  
ATOM    206  ND2 ASN A  97      13.310  25.804 -52.281  1.00 58.62           N  
ATOM    207  OD1 ASN A  97      13.648  23.787 -53.212  1.00 58.62           O  
ATOM    208  H   ASN A  97      10.778  22.284 -52.009  1.00 99.99           H  
ATOM    209  1HD ASN A  97      13.170  26.328 -51.443  1.00 99.99           H  
ATOM    210  2HD ASN A  97      13.309  26.258 -53.173  1.00 99.99           H  
ATOM    211  N   GLN A  98      11.086  21.814 -48.828  1.00 73.42           N  
ATOM    212  CA  GLN A  98      10.841  21.187 -47.549  1.00 73.42           C  
ATOM    213  C   GLN A  98      10.664  19.698 -47.756  1.00 73.42           C  
ATOM    214  O   GLN A  98      10.087  19.201 -48.726  1.00 73.42           O  
ATOM    215  CB  GLN A  98       9.575  21.709 -46.855  1.00 73.42           C  
ATOM    216  CG  GLN A  98       9.754  23.138 -46.315  1.00 73.42           C  
ATOM    217  CD  GLN A  98       8.622  23.618 -45.403  1.00 73.42           C  
ATOM    218  NE2 GLN A  98       7.487  22.915 -45.363  1.00 73.42           N  
ATOM    219  OE1 GLN A  98       8.775  24.631 -44.724  1.00 73.42           O  
ATOM    220  H   GLN A  98      10.330  22.013 -49.455  1.00 99.99           H  
ATOM    221  1HE GLN A  98       7.383  22.108 -45.947  1.00 99.99           H  
ATOM    222  2HE GLN A  98       6.749  23.198 -44.752  1.00 99.99           H  
ATOM    223  N   VAL A  99      11.163  19.015 -46.742  1.00142.94           N  
ATOM    224  CA  VAL A  99      11.016  17.614 -46.480  1.00142.94           C  
ATOM    225  C   VAL A  99       9.720  17.486 -45.649  1.00142.94           C  
ATOM    226  O   VAL A  99       9.568  18.173 -44.636  1.00142.94           O  
ATOM    227  CB  VAL A  99      12.309  17.220 -45.718  1.00142.94           C  
ATOM    228  CG1 VAL A  99      13.554  17.197 -46.621  1.00142.94           C  
ATOM    229  CG2 VAL A  99      12.697  18.143 -44.562  1.00142.94           C  
ATOM    230  H   VAL A  99      11.694  19.597 -46.123  1.00 99.99           H  
ATOM    231  N   LEU A 100       8.760  16.653 -46.090  1.00 79.70           N  
ATOM    232  CA  LEU A 100       7.497  16.440 -45.381  1.00 79.70           C  
ATOM    233  C   LEU A 100       7.409  15.019 -44.828  1.00 79.70           C  
ATOM    234  O   LEU A 100       7.695  14.059 -45.530  1.00 79.70           O  
ATOM    235  CB  LEU A 100       6.268  16.642 -46.288  1.00 79.70           C  
ATOM    236  CG  LEU A 100       6.054  18.006 -46.979  1.00 79.70           C  
ATOM    237  CD1 LEU A 100       4.540  18.242 -47.112  1.00 79.70           C  
ATOM    238  CD2 LEU A 100       6.770  19.217 -46.362  1.00 79.70           C  
ATOM    239  H   LEU A 100       8.953  16.175 -46.948  1.00 99.99           H  
ATOM    240  N   GLY A 101       6.898  14.877 -43.602  1.00 45.93           N  
ATOM    241  CA  GLY A 101       6.338  13.629 -43.114  1.00 45.93           C  
ATOM    242  C   GLY A 101       4.905  13.528 -43.633  1.00 45.93           C  
ATOM    243  O   GLY A 101       4.135  14.478 -43.503  1.00 45.93           O  
ATOM    244  H   GLY A 101       6.920  15.690 -43.019  1.00 99.99           H  
ATOM    245  N   ILE A 102       4.540  12.379 -44.208  1.00183.92           N  
ATOM    246  CA  ILE A 102       3.167  12.094 -44.594  1.00183.92           C  
ATOM    247  C   ILE A 102       2.743  10.867 -43.793  1.00183.92           C  
ATOM    248  O   ILE A 102       3.354   9.805 -43.855  1.00183.92           O  
ATOM    249  CB  ILE A 102       2.964  12.035 -46.133  1.00183.92           C  
ATOM    250  CG1 ILE A 102       3.750  10.924 -46.849  1.00183.92           C  
ATOM    251  CG2 ILE A 102       3.236  13.402 -46.787  1.00183.92           C  
ATOM    252  CD1 ILE A 102       2.924   9.654 -47.050  1.00183.92           C  
ATOM    253  H   ILE A 102       5.266  11.709 -44.366  1.00 99.99           H  
ATOM    254  N   GLY A 103       1.697  11.079 -43.003  1.00 58.91           N  
ATOM    255  CA  GLY A 103       0.957  10.146 -42.189  1.00 58.91           C  
ATOM    256  C   GLY A 103       0.177   9.077 -42.942  1.00 58.91           C  
ATOM    257  O   GLY A 103       0.357   8.884 -44.144  1.00 58.91           O  
ATOM    258  H   GLY A 103       1.445  12.048 -43.028  1.00 99.99           H  
ATOM    259  N   SER A 104      -0.755   8.432 -42.228  1.00108.67           N  
ATOM    260  CA  SER A 104      -1.683   7.436 -42.758  1.00108.67           C  
ATOM    261  C   SER A 104      -3.131   7.763 -42.346  1.00108.67           C  
ATOM    262  O   SER A 104      -3.362   8.716 -41.606  1.00108.67           O  
ATOM    263  CB  SER A 104      -1.172   6.043 -42.360  1.00108.67           C  
ATOM    264  OG  SER A 104      -1.868   5.029 -43.053  1.00108.67           O  
ATOM    265  H   SER A 104      -0.776   8.688 -41.259  1.00 99.99           H  
ATOM    266  HG  SER A 104      -1.508   4.201 -42.764  1.00 99.99           H  
ATOM    267  N   GLY A 105      -4.112   6.997 -42.856  1.00 52.06           N  
ATOM    268  CA  GLY A 105      -5.546   7.168 -42.602  1.00 52.06           C  
ATOM    269  C   GLY A 105      -6.285   7.883 -43.727  1.00 52.06           C  
ATOM    270  O   GLY A 105      -5.666   8.420 -44.639  1.00 52.06           O  
ATOM    271  H   GLY A 105      -3.781   6.265 -43.454  1.00 99.99           H  
ATOM    272  N   SER A 106      -7.627   7.892 -43.651  1.00 87.01           N  
ATOM    273  CA  SER A 106      -8.531   8.461 -44.652  1.00 87.01           C  
ATOM    274  C   SER A 106      -8.353   9.973 -44.820  1.00 87.01           C  
ATOM    275  O   SER A 106      -8.448  10.451 -45.949  1.00 87.01           O  
ATOM    276  CB  SER A 106     -10.000   8.148 -44.286  1.00 87.01           C  
ATOM    277  OG  SER A 106     -10.912   8.578 -45.281  1.00 87.01           O  
ATOM    278  H   SER A 106      -7.986   7.463 -42.822  1.00 99.99           H  
ATOM    279  HG  SER A 106     -11.778   8.348 -44.975  1.00 99.99           H  
ATOM    280  N   THR A 107      -8.083  10.729 -43.741  1.00109.71           N  
ATOM    281  CA  THR A 107      -7.962  12.188 -43.814  1.00109.71           C  
ATOM    282  C   THR A 107      -6.718  12.614 -44.596  1.00109.71           C  
ATOM    283  O   THR A 107      -6.828  13.525 -45.414  1.00109.71           O  
ATOM    284  CB  THR A 107      -7.965  12.840 -42.413  1.00109.71           C  
ATOM    285  CG2 THR A 107      -8.160  14.364 -42.473  1.00109.71           C  
ATOM    286  OG1 THR A 107      -9.064  12.361 -41.678  1.00109.71           O  
ATOM    287  H   THR A 107      -7.966  10.250 -42.869  1.00 99.99           H  
ATOM    288  HG1 THR A 107      -9.029  12.784 -40.830  1.00 99.99           H  
ATOM    289  N   ILE A 108      -5.571  11.937 -44.420  1.00130.15           N  
ATOM    290  CA  ILE A 108      -4.382  12.252 -45.206  1.00130.15           C  
ATOM    291  C   ILE A 108      -4.406  11.614 -46.598  1.00130.15           C  
ATOM    292  O   ILE A 108      -3.707  12.125 -47.466  1.00130.15           O  
ATOM    293  CB  ILE A 108      -3.094  11.869 -44.453  1.00130.15           C  
ATOM    294  CG1 ILE A 108      -1.917  12.713 -45.000  1.00130.15           C  
ATOM    295  CG2 ILE A 108      -2.815  10.365 -44.466  1.00130.15           C  
ATOM    296  CD1 ILE A 108      -0.567  12.359 -44.435  1.00130.15           C  
ATOM    297  H   ILE A 108      -5.551  11.211 -43.732  1.00 99.99           H  
ATOM    298  N   VAL A 109      -5.232  10.589 -46.877  1.00 45.91           N  
ATOM    299  CA  VAL A 109      -5.471  10.113 -48.248  1.00 45.91           C  
ATOM    300  C   VAL A 109      -5.974  11.262 -49.159  1.00 45.91           C  
ATOM    301  O   VAL A 109      -5.550  11.339 -50.312  1.00 45.91           O  
ATOM    302  CB  VAL A 109      -6.404   8.872 -48.249  1.00 45.91           C  
ATOM    303  CG1 VAL A 109      -6.899   8.458 -49.650  1.00 45.91           C  
ATOM    304  CG2 VAL A 109      -5.761   7.654 -47.549  1.00 45.91           C  
ATOM    305  H   VAL A 109      -5.686  10.155 -46.097  1.00 99.99           H  
ATOM    306  N   HIS A 110      -6.770  12.205 -48.611  1.00 62.79           N  
ATOM    307  CA  HIS A 110      -7.160  13.455 -49.273  1.00 62.79           C  
ATOM    308  C   HIS A 110      -5.976  14.400 -49.477  1.00 62.79           C  
ATOM    309  O   HIS A 110      -5.845  14.979 -50.555  1.00 62.79           O  
ATOM    310  CB  HIS A 110      -8.188  14.246 -48.444  1.00 62.79           C  
ATOM    311  CG  HIS A 110      -9.503  13.567 -48.248  1.00 62.79           C  
ATOM    312  CD2 HIS A 110     -10.679  13.663 -48.951  1.00 62.79           C  
ATOM    313  ND1 HIS A 110      -9.728  12.635 -47.258  1.00 62.79           N  
ATOM    314  CE1 HIS A 110     -10.992  12.239 -47.376  1.00 62.79           C  
ATOM    315  NE2 HIS A 110     -11.632  12.829 -48.375  1.00 62.79           N  
ATOM    316  H   HIS A 110      -7.094  11.993 -47.688  1.00 99.99           H  
ATOM    317  HD1 HIS A 110      -9.072  12.312 -46.574  1.00 99.99           H  
ATOM    318  N   ALA A 111      -5.132  14.562 -48.439  1.00 51.51           N  
ATOM    319  CA  ALA A 111      -3.975  15.445 -48.458  1.00 51.51           C  
ATOM    320  C   ALA A 111      -2.936  14.999 -49.491  1.00 51.51           C  
ATOM    321  O   ALA A 111      -2.464  15.854 -50.227  1.00 51.51           O  
ATOM    322  CB  ALA A 111      -3.336  15.526 -47.067  1.00 51.51           C  
ATOM    323  H   ALA A 111      -5.354  14.023 -47.626  1.00 99.99           H  
ATOM    324  N   VAL A 112      -2.620  13.696 -49.608  1.00 84.61           N  
ATOM    325  CA  VAL A 112      -1.638  13.174 -50.565  1.00 84.61           C  
ATOM    326  C   VAL A 112      -1.958  13.554 -52.025  1.00 84.61           C  
ATOM    327  O   VAL A 112      -1.062  14.027 -52.720  1.00 84.61           O  
ATOM    328  CB  VAL A 112      -1.423  11.646 -50.403  1.00 84.61           C  
ATOM    329  CG1 VAL A 112      -0.443  11.145 -51.466  1.00 84.61           C  
ATOM    330  CG2 VAL A 112      -0.853  11.256 -49.031  1.00 84.61           C  
ATOM    331  H   VAL A 112      -3.109  13.079 -48.987  1.00 99.99           H  
ATOM    332  N   GLN A 113      -3.220  13.394 -52.463  1.00 56.09           N  
ATOM    333  CA  GLN A 113      -3.688  13.821 -53.784  1.00 56.09           C  
ATOM    334  C   GLN A 113      -3.556  15.336 -53.966  1.00 56.09           C  
ATOM    335  O   GLN A 113      -3.198  15.797 -55.047  1.00 56.09           O  
ATOM    336  CB  GLN A 113      -5.162  13.419 -53.989  1.00 56.09           C  
ATOM    337  CG  GLN A 113      -5.728  13.856 -55.361  1.00 56.09           C  
ATOM    338  CD  GLN A 113      -7.115  13.284 -55.622  1.00 56.09           C  
ATOM    339  NE2 GLN A 113      -8.133  14.146 -55.569  1.00 56.09           N  
ATOM    340  OE1 GLN A 113      -7.265  12.096 -55.891  1.00 56.09           O  
ATOM    341  H   GLN A 113      -3.843  12.949 -51.818  1.00 99.99           H  
ATOM    342  1HE GLN A 113      -7.961  15.103 -55.338  1.00 99.99           H  
ATOM    343  2HE GLN A 113      -9.061  13.826 -55.761  1.00 99.99           H  
ATOM    344  N   ARG A 114      -3.840  16.104 -52.908  1.00184.64           N  
ATOM    345  CA  ARG A 114      -3.709  17.550 -52.889  1.00184.64           C  
ATOM    346  C   ARG A 114      -2.262  18.032 -53.020  1.00184.64           C  
ATOM    347  O   ARG A 114      -2.046  18.979 -53.773  1.00184.64           O  
ATOM    348  CB  ARG A 114      -4.349  18.121 -51.608  1.00184.64           C  
ATOM    349  CG  ARG A 114      -5.852  18.368 -51.758  1.00184.64           C  
ATOM    350  CD  ARG A 114      -6.145  19.531 -52.718  1.00184.64           C  
ATOM    351  NE  ARG A 114      -5.613  20.793 -52.200  1.00184.64           N  
ATOM    352  CZ  ARG A 114      -5.657  21.956 -52.863  1.00184.64           C  
ATOM    353  NH1 ARG A 114      -6.268  22.049 -54.054  1.00184.64           N  
ATOM    354  NH2 ARG A 114      -5.077  23.038 -52.334  1.00184.64           N  
ATOM    355  H   ARG A 114      -4.159  15.610 -52.099  1.00 99.99           H  
ATOM    356  HE  ARG A 114      -5.195  20.768 -51.294  1.00 99.99           H  
ATOM    357  1HH ARG A 114      -6.292  22.925 -54.536  1.00 99.99           H  
ATOM    358  2HH ARG A 114      -6.699  21.244 -54.459  1.00 99.99           H  
ATOM    359  1HH ARG A 114      -5.105  23.910 -52.822  1.00 99.99           H  
ATOM    360  2HH ARG A 114      -4.615  22.977 -51.449  1.00 99.99           H  
ATOM    361  N   ILE A 115      -1.281  17.360 -52.376  1.00105.85           N  
ATOM    362  CA  ILE A 115       0.152  17.581 -52.614  1.00105.85           C  
ATOM    363  C   ILE A 115       0.464  17.238 -54.088  1.00105.85           C  
ATOM    364  O   ILE A 115       1.179  17.998 -54.728  1.00105.85           O  
ATOM    365  CB  ILE A 115       1.093  16.750 -51.676  1.00105.85           C  
ATOM    366  CG1 ILE A 115       1.225  17.093 -50.175  1.00105.85           C  
ATOM    367  CG2 ILE A 115       2.564  16.834 -52.165  1.00105.85           C  
ATOM    368  CD1 ILE A 115      -0.021  17.147 -49.308  1.00105.85           C  
ATOM    369  H   ILE A 115      -1.591  16.682 -51.708  1.00 99.99           H  
ATOM    370  N   ALA A 116      -0.074  16.122 -54.616  1.00 36.28           N  
ATOM    371  CA  ALA A 116       0.147  15.611 -55.974  1.00 36.28           C  
ATOM    372  C   ALA A 116      -0.169  16.635 -57.051  1.00 36.28           C  
ATOM    373  O   ALA A 116       0.648  16.854 -57.941  1.00 36.28           O  
ATOM    374  CB  ALA A 116      -0.742  14.393 -56.224  1.00 36.28           C  
ATOM    375  H   ALA A 116      -0.671  15.637 -53.978  1.00 99.99           H  
ATOM    376  N   GLU A 117      -1.346  17.270 -56.916  1.00 38.81           N  
ATOM    377  CA  GLU A 117      -1.843  18.362 -57.740  1.00 38.81           C  
ATOM    378  C   GLU A 117      -0.822  19.485 -57.869  1.00 38.81           C  
ATOM    379  O   GLU A 117      -0.476  19.864 -58.986  1.00 38.81           O  
ATOM    380  CB  GLU A 117      -3.175  18.890 -57.196  1.00 38.81           C  
ATOM    381  CG  GLU A 117      -4.375  17.977 -57.506  1.00 38.81           C  
ATOM    382  CD  GLU A 117      -5.703  18.568 -57.025  1.00 38.81           C  
ATOM    383  OE1 GLU A 117      -5.741  19.786 -56.736  1.00 38.81           O  
ATOM    384  OE2 GLU A 117      -6.671  17.783 -56.949  1.00 38.81           O  
ATOM    385  H   GLU A 117      -1.890  16.913 -56.156  1.00 99.99           H  
ATOM    386  N   ARG A 118      -0.313  19.971 -56.732  1.00187.20           N  
ATOM    387  CA  ARG A 118       0.644  21.067 -56.702  1.00187.20           C  
ATOM    388  C   ARG A 118       2.100  20.649 -56.965  1.00187.20           C  
ATOM    389  O   ARG A 118       2.898  21.518 -57.306  1.00187.20           O  
ATOM    390  CB  ARG A 118       0.479  21.857 -55.394  1.00187.20           C  
ATOM    391  CG  ARG A 118       0.632  21.073 -54.095  1.00187.20           C  
ATOM    392  CD  ARG A 118       0.202  21.928 -52.901  1.00187.20           C  
ATOM    393  NE  ARG A 118       0.121  21.169 -51.654  1.00187.20           N  
ATOM    394  CZ  ARG A 118       1.142  20.623 -50.984  1.00187.20           C  
ATOM    395  NH1 ARG A 118       2.350  20.507 -51.537  1.00187.20           N  
ATOM    396  NH2 ARG A 118       0.950  20.187 -49.738  1.00187.20           N  
ATOM    397  H   ARG A 118      -0.625  19.541 -55.884  1.00 99.99           H  
ATOM    398  HE  ARG A 118      -0.788  21.045 -51.263  1.00 99.99           H  
ATOM    399  1HH ARG A 118       3.099  20.097 -51.021  1.00 99.99           H  
ATOM    400  2HH ARG A 118       2.503  20.831 -52.472  1.00 99.99           H  
ATOM    401  1HH ARG A 118       1.708  19.778 -49.228  1.00 99.99           H  
ATOM    402  2HH ARG A 118       0.048  20.270 -49.314  1.00 99.99           H  
ATOM    403  N   VAL A 119       2.443  19.349 -56.914  1.00 35.40           N  
ATOM    404  CA  VAL A 119       3.719  18.843 -57.429  1.00 35.40           C  
ATOM    405  C   VAL A 119       3.697  18.808 -58.969  1.00 35.40           C  
ATOM    406  O   VAL A 119       4.698  19.184 -59.578  1.00 35.40           O  
ATOM    407  CB  VAL A 119       4.076  17.461 -56.813  1.00 35.40           C  
ATOM    408  CG1 VAL A 119       5.283  16.782 -57.497  1.00 35.40           C  
ATOM    409  CG2 VAL A 119       4.404  17.594 -55.317  1.00 35.40           C  
ATOM    410  H   VAL A 119       1.777  18.729 -56.501  1.00 99.99           H  
ATOM    411  N   LYS A 120       2.566  18.433 -59.596  1.00105.32           N  
ATOM    412  CA  LYS A 120       2.381  18.453 -61.052  1.00105.32           C  
ATOM    413  C   LYS A 120       2.385  19.890 -61.589  1.00105.32           C  
ATOM    414  O   LYS A 120       3.033  20.153 -62.600  1.00105.32           O  
ATOM    415  CB  LYS A 120       1.019  17.853 -61.441  1.00105.32           C  
ATOM    416  CG  LYS A 120       0.857  16.337 -61.260  1.00105.32           C  
ATOM    417  CD  LYS A 120      -0.556  15.861 -61.644  1.00105.32           C  
ATOM    418  CE  LYS A 120      -1.663  16.442 -60.751  1.00105.32           C  
ATOM    419  NZ  LYS A 120      -3.012  16.033 -61.169  1.00105.32           N  
ATOM    420  H   LYS A 120       1.829  18.128 -58.990  1.00 99.99           H  
ATOM    421  1HZ LYS A 120      -3.715  16.456 -60.529  1.00 99.99           H  
ATOM    422  2HZ LYS A 120      -3.187  16.361 -62.141  1.00 99.99           H  
ATOM    423  3HZ LYS A 120      -3.087  14.998 -61.132  1.00 99.99           H  
ATOM    424  N   GLN A 121       1.685  20.811 -60.895  1.00116.72           N  
ATOM    425  CA  GLN A 121       1.651  22.246 -61.197  1.00116.72           C  
ATOM    426  C   GLN A 121       3.049  22.884 -61.080  1.00116.72           C  
ATOM    427  O   GLN A 121       3.287  23.924 -61.692  1.00116.72           O  
ATOM    428  CB  GLN A 121       0.561  22.951 -60.331  1.00116.72           C  
ATOM    429  CG  GLN A 121       1.018  23.861 -59.166  1.00116.72           C  
ATOM    430  CD  GLN A 121      -0.159  24.458 -58.385  1.00116.72           C  
ATOM    431  NE2 GLN A 121      -0.688  25.580 -58.867  1.00116.72           N  
ATOM    432  OE1 GLN A 121      -0.573  23.948 -57.349  1.00116.72           O  
ATOM    433  H   GLN A 121       1.165  20.438 -60.126  1.00 99.99           H  
ATOM    434  1HE GLN A 121      -0.297  26.004 -59.684  1.00 99.99           H  
ATOM    435  2HE GLN A 121      -1.474  25.993 -58.408  1.00 99.99           H  
ATOM    436  N   GLU A 122       3.955  22.253 -60.308  1.00118.37           N  
ATOM    437  CA  GLU A 122       5.380  22.559 -60.171  1.00118.37           C  
ATOM    438  C   GLU A 122       5.638  23.766 -59.254  1.00118.37           C  
ATOM    439  O   GLU A 122       6.785  24.131 -59.005  1.00118.37           O  
ATOM    440  CB  GLU A 122       6.082  22.588 -61.546  1.00118.37           C  
ATOM    441  CG  GLU A 122       7.621  22.542 -61.522  1.00118.37           C  
ATOM    442  CD  GLU A 122       8.189  22.749 -62.922  1.00118.37           C  
ATOM    443  OE1 GLU A 122       7.962  23.853 -63.465  1.00118.37           O  
ATOM    444  OE2 GLU A 122       8.831  21.804 -63.425  1.00118.37           O  
ATOM    445  H   GLU A 122       3.542  21.499 -59.798  1.00 99.99           H  
ATOM    446  N   ASN A 123       4.567  24.362 -58.700  1.00100.72           N  
ATOM    447  CA  ASN A 123       4.649  25.406 -57.688  1.00100.72           C  
ATOM    448  C   ASN A 123       5.154  24.826 -56.352  1.00100.72           C  
ATOM    449  O   ASN A 123       5.702  25.576 -55.549  1.00100.72           O  
ATOM    450  CB  ASN A 123       3.254  26.054 -57.522  1.00100.72           C  
ATOM    451  CG  ASN A 123       3.283  27.350 -56.707  1.00100.72           C  
ATOM    452  ND2 ASN A 123       2.292  27.548 -55.839  1.00100.72           N  
ATOM    453  OD1 ASN A 123       4.214  28.145 -56.825  1.00100.72           O  
ATOM    454  H   ASN A 123       3.681  24.037 -59.032  1.00 99.99           H  
ATOM    455  1HD ASN A 123       1.583  26.851 -55.730  1.00 99.99           H  
ATOM    456  2HD ASN A 123       2.261  28.391 -55.303  1.00 99.99           H  
ATOM    457  N   LEU A 124       5.032  23.504 -56.143  1.00136.89           N  
ATOM    458  CA  LEU A 124       5.563  22.789 -54.994  1.00136.89           C  
ATOM    459  C   LEU A 124       6.561  21.716 -55.432  1.00136.89           C  
ATOM    460  O   LEU A 124       6.266  20.885 -56.287  1.00136.89           O  
ATOM    461  CB  LEU A 124       4.401  22.211 -54.163  1.00136.89           C  
ATOM    462  CG  LEU A 124       3.884  23.148 -53.052  1.00136.89           C  
ATOM    463  CD1 LEU A 124       4.955  23.415 -51.994  1.00136.89           C  
ATOM    464  CD2 LEU A 124       3.235  24.452 -53.531  1.00136.89           C  
ATOM    465  H   LEU A 124       4.530  23.018 -56.859  1.00 99.99           H  
ATOM    466  N   ASN A 125       7.753  21.748 -54.816  1.00 70.97           N  
ATOM    467  CA  ASN A 125       8.847  20.796 -55.003  1.00 70.97           C  
ATOM    468  C   ASN A 125       9.182  20.250 -53.622  1.00 70.97           C  
ATOM    469  O   ASN A 125       9.853  20.925 -52.844  1.00 70.97           O  
ATOM    470  CB  ASN A 125      10.084  21.493 -55.618  1.00 70.97           C  
ATOM    471  CG  ASN A 125       9.799  22.171 -56.955  1.00 70.97           C  
ATOM    472  ND2 ASN A 125      10.010  23.488 -57.028  1.00 70.97           N  
ATOM    473  OD1 ASN A 125       9.366  21.521 -57.902  1.00 70.97           O  
ATOM    474  H   ASN A 125       7.845  22.514 -54.180  1.00 99.99           H  
ATOM    475  1HD ASN A 125      10.360  23.978 -56.230  1.00 99.99           H  
ATOM    476  2HD ASN A 125       9.813  23.975 -57.878  1.00 99.99           H  
ATOM    477  N   LEU A 126       8.688  19.051 -53.299  1.00 99.28           N  
ATOM    478  CA  LEU A 126       8.868  18.430 -51.991  1.00 99.28           C  
ATOM    479  C   LEU A 126       9.564  17.087 -52.135  1.00 99.28           C  
ATOM    480  O   LEU A 126       9.639  16.523 -53.224  1.00 99.28           O  
ATOM    481  CB  LEU A 126       7.504  18.174 -51.332  1.00 99.28           C  
ATOM    482  CG  LEU A 126       6.547  19.366 -51.322  1.00 99.28           C  
ATOM    483  CD1 LEU A 126       5.280  18.965 -50.588  1.00 99.28           C  
ATOM    484  CD2 LEU A 126       7.169  20.602 -50.675  1.00 99.28           C  
ATOM    485  H   LEU A 126       8.175  18.587 -54.021  1.00 99.99           H  
ATOM    486  N   VAL A 127       9.963  16.555 -50.980  1.00123.18           N  
ATOM    487  CA  VAL A 127      10.331  15.170 -50.775  1.00123.18           C  
ATOM    488  C   VAL A 127       9.571  14.696 -49.535  1.00123.18           C  
ATOM    489  O   VAL A 127       9.579  15.363 -48.505  1.00123.18           O  
ATOM    490  CB  VAL A 127      11.865  15.008 -50.771  1.00123.18           C  
ATOM    491  CG1 VAL A 127      12.543  15.918 -49.744  1.00123.18           C  
ATOM    492  CG2 VAL A 127      12.289  13.542 -50.599  1.00123.18           C  
ATOM    493  H   VAL A 127       9.993  17.211 -50.224  1.00 99.99           H  
ATOM    494  N   CYS A 128       8.864  13.571 -49.664  1.00 59.56           N  
ATOM    495  CA  CYS A 128       7.948  13.075 -48.650  1.00 59.56           C  
ATOM    496  C   CYS A 128       8.495  11.800 -48.010  1.00 59.56           C  
ATOM    497  O   CYS A 128       9.213  11.026 -48.636  1.00 59.56           O  
ATOM    498  CB  CYS A 128       6.568  12.833 -49.280  1.00 59.56           C  
ATOM    499  SG  CYS A 128       5.752  14.436 -49.526  1.00 59.56           S  
ATOM    500  H   CYS A 128       9.000  13.071 -50.519  1.00 99.99           H  
ATOM    501  N   ILE A 129       8.135  11.582 -46.744  1.00139.80           N  
ATOM    502  CA  ILE A 129       8.479  10.404 -45.967  1.00139.80           C  
ATOM    503  C   ILE A 129       7.171   9.753 -45.570  1.00139.80           C  
ATOM    504  O   ILE A 129       6.554  10.181 -44.589  1.00139.80           O  
ATOM    505  CB  ILE A 129       9.267  10.788 -44.708  1.00139.80           C  
ATOM    506  CG1 ILE A 129      10.496  11.605 -45.071  1.00139.80           C  
ATOM    507  CG2 ILE A 129       9.614   9.564 -43.837  1.00139.80           C  
ATOM    508  CD1 ILE A 129      11.539  10.864 -45.897  1.00139.80           C  
ATOM    509  H   ILE A 129       7.587  12.318 -46.342  1.00 99.99           H  
ATOM    510  N   PRO A 130       6.739   8.717 -46.306  1.00156.83           N  
ATOM    511  CA  PRO A 130       5.667   7.840 -45.870  1.00156.83           C  
ATOM    512  C   PRO A 130       5.892   7.223 -44.497  1.00156.83           C  
ATOM    513  O   PRO A 130       6.948   6.679 -44.180  1.00156.83           O  
ATOM    514  CB  PRO A 130       5.576   6.746 -46.921  1.00156.83           C  
ATOM    515  CG  PRO A 130       6.153   7.377 -48.167  1.00156.83           C  
ATOM    516  CD  PRO A 130       7.158   8.406 -47.670  1.00156.83           C  
ATOM    517  N   THR A 131       4.816   7.299 -43.724  1.00101.37           N  
ATOM    518  CA  THR A 131       4.598   6.613 -42.477  1.00101.37           C  
ATOM    519  C   THR A 131       4.329   5.129 -42.760  1.00101.37           C  
ATOM    520  O   THR A 131       4.813   4.267 -42.042  1.00101.37           O  
ATOM    521  CB  THR A 131       3.340   7.271 -41.883  1.00101.37           C  
ATOM    522  CG2 THR A 131       2.590   6.412 -40.886  1.00101.37           C  
ATOM    523  OG1 THR A 131       3.717   8.465 -41.234  1.00101.37           O  
ATOM    524  H   THR A 131       4.119   7.912 -44.100  1.00 99.99           H  
ATOM    525  HG1 THR A 131       2.923   8.844 -40.879  1.00 99.99           H  
ATOM    526  N   SER A 132       3.516   4.831 -43.776  1.00 62.49           N  
ATOM    527  CA  SER A 132       3.007   3.496 -44.040  1.00 62.49           C  
ATOM    528  C   SER A 132       3.181   3.150 -45.503  1.00 62.49           C  
ATOM    529  O   SER A 132       3.473   4.014 -46.330  1.00 62.49           O  
ATOM    530  CB  SER A 132       1.557   3.395 -43.540  1.00 62.49           C  
ATOM    531  OG  SER A 132       0.642   4.058 -44.387  1.00 62.49           O  
ATOM    532  H   SER A 132       3.266   5.600 -44.366  1.00 99.99           H  
ATOM    533  HG  SER A 132      -0.218   3.945 -44.002  1.00 99.99           H  
ATOM    534  N   PHE A 133       2.941   1.872 -45.817  1.00139.31           N  
ATOM    535  CA  PHE A 133       2.893   1.378 -47.181  1.00139.31           C  
ATOM    536  C   PHE A 133       1.712   1.964 -47.949  1.00139.31           C  
ATOM    537  O   PHE A 133       1.915   2.346 -49.092  1.00139.31           O  
ATOM    538  CB  PHE A 133       2.786  -0.143 -47.168  1.00139.31           C  
ATOM    539  CG  PHE A 133       4.056  -0.800 -46.689  1.00139.31           C  
ATOM    540  CD1 PHE A 133       5.244  -0.686 -47.442  1.00139.31           C  
ATOM    541  CD2 PHE A 133       4.048  -1.544 -45.493  1.00139.31           C  
ATOM    542  CE1 PHE A 133       6.421  -1.314 -46.993  1.00139.31           C  
ATOM    543  CE2 PHE A 133       5.223  -2.173 -45.048  1.00139.31           C  
ATOM    544  CZ  PHE A 133       6.411  -2.054 -45.793  1.00139.31           C  
ATOM    545  H   PHE A 133       2.793   1.255 -45.043  1.00 99.99           H  
ATOM    546  N   GLN A 134       0.533   2.124 -47.316  1.00 96.19           N  
ATOM    547  CA  GLN A 134      -0.649   2.781 -47.888  1.00 96.19           C  
ATOM    548  C   GLN A 134      -0.327   4.189 -48.372  1.00 96.19           C  
ATOM    549  O   GLN A 134      -0.586   4.526 -49.526  1.00 96.19           O  
ATOM    550  CB  GLN A 134      -1.776   2.864 -46.833  1.00 96.19           C  
ATOM    551  CG  GLN A 134      -3.084   3.579 -47.263  1.00 96.19           C  
ATOM    552  CD  GLN A 134      -3.847   2.908 -48.409  1.00 96.19           C  
ATOM    553  NE2 GLN A 134      -4.933   3.543 -48.849  1.00 96.19           N  
ATOM    554  OE1 GLN A 134      -3.483   1.836 -48.887  1.00 96.19           O  
ATOM    555  H   GLN A 134       0.510   1.748 -46.389  1.00 99.99           H  
ATOM    556  1HE GLN A 134      -5.221   4.394 -48.410  1.00 99.99           H  
ATOM    557  2HE GLN A 134      -5.455   3.163 -49.615  1.00 99.99           H  
ATOM    558  N   ALA A 135       0.273   4.973 -47.469  1.00 45.99           N  
ATOM    559  CA  ALA A 135       0.700   6.331 -47.707  1.00 45.99           C  
ATOM    560  C   ALA A 135       1.743   6.363 -48.827  1.00 45.99           C  
ATOM    561  O   ALA A 135       1.517   7.070 -49.803  1.00 45.99           O  
ATOM    562  CB  ALA A 135       1.213   6.909 -46.389  1.00 45.99           C  
ATOM    563  H   ALA A 135       0.413   4.541 -46.576  1.00 99.99           H  
ATOM    564  N   ARG A 136       2.774   5.499 -48.759  1.00169.50           N  
ATOM    565  CA  ARG A 136       3.821   5.320 -49.764  1.00169.50           C  
ATOM    566  C   ARG A 136       3.284   4.982 -51.156  1.00169.50           C  
ATOM    567  O   ARG A 136       3.720   5.581 -52.132  1.00169.50           O  
ATOM    568  CB  ARG A 136       4.830   4.246 -49.301  1.00169.50           C  
ATOM    569  CG  ARG A 136       6.114   4.223 -50.139  1.00169.50           C  
ATOM    570  CD  ARG A 136       6.238   3.061 -51.135  1.00169.50           C  
ATOM    571  NE  ARG A 136       7.400   3.278 -52.003  1.00169.50           N  
ATOM    572  CZ  ARG A 136       8.685   3.163 -51.632  1.00169.50           C  
ATOM    573  NH1 ARG A 136       9.028   2.696 -50.421  1.00169.50           N  
ATOM    574  NH2 ARG A 136       9.631   3.555 -52.490  1.00169.50           N  
ATOM    575  H   ARG A 136       2.771   4.956 -47.918  1.00 99.99           H  
ATOM    576  HE  ARG A 136       7.215   3.530 -52.950  1.00 99.99           H  
ATOM    577  1HH ARG A 136       9.993   2.621 -50.170  1.00 99.99           H  
ATOM    578  2HH ARG A 136       8.318   2.425 -49.771  1.00 99.99           H  
ATOM    579  1HH ARG A 136      10.595   3.481 -52.240  1.00 99.99           H  
ATOM    580  2HH ARG A 136       9.375   3.924 -53.384  1.00 99.99           H  
ATOM    581  N   GLN A 137       2.318   4.056 -51.249  1.00111.39           N  
ATOM    582  CA  GLN A 137       1.684   3.664 -52.500  1.00111.39           C  
ATOM    583  C   GLN A 137       0.943   4.825 -53.155  1.00111.39           C  
ATOM    584  O   GLN A 137       1.110   5.035 -54.354  1.00111.39           O  
ATOM    585  CB  GLN A 137       0.708   2.472 -52.298  1.00111.39           C  
ATOM    586  CG  GLN A 137       1.318   1.091 -51.954  1.00111.39           C  
ATOM    587  CD  GLN A 137       2.664   0.845 -52.621  1.00111.39           C  
ATOM    588  NE2 GLN A 137       3.641   0.305 -51.890  1.00111.39           N  
ATOM    589  OE1 GLN A 137       2.815   1.171 -53.793  1.00111.39           O  
ATOM    590  H   GLN A 137       2.046   3.636 -50.383  1.00 99.99           H  
ATOM    591  1HE GLN A 137       3.484   0.103 -50.923  1.00 99.99           H  
ATOM    592  2HE GLN A 137       4.526   0.108 -52.312  1.00 99.99           H  
ATOM    593  N   LEU A 138       0.204   5.616 -52.362  1.00 60.13           N  
ATOM    594  CA  LEU A 138      -0.408   6.856 -52.816  1.00 60.13           C  
ATOM    595  C   LEU A 138       0.652   7.856 -53.305  1.00 60.13           C  
ATOM    596  O   LEU A 138       0.548   8.242 -54.464  1.00 60.13           O  
ATOM    597  CB  LEU A 138      -1.325   7.454 -51.733  1.00 60.13           C  
ATOM    598  CG  LEU A 138      -2.559   6.599 -51.381  1.00 60.13           C  
ATOM    599  CD1 LEU A 138      -3.357   7.288 -50.272  1.00 60.13           C  
ATOM    600  CD2 LEU A 138      -3.474   6.277 -52.577  1.00 60.13           C  
ATOM    601  H   LEU A 138       0.091   5.305 -51.418  1.00 99.99           H  
ATOM    602  N   ILE A 139       1.689   8.193 -52.501  1.00106.41           N  
ATOM    603  CA  ILE A 139       2.858   9.031 -52.861  1.00106.41           C  
ATOM    604  C   ILE A 139       3.384   8.735 -54.277  1.00106.41           C  
ATOM    605  O   ILE A 139       3.505   9.642 -55.100  1.00106.41           O  
ATOM    606  CB  ILE A 139       3.998   8.957 -51.776  1.00106.41           C  
ATOM    607  CG1 ILE A 139       3.656   9.452 -50.355  1.00106.41           C  
ATOM    608  CG2 ILE A 139       5.356   9.576 -52.162  1.00106.41           C  
ATOM    609  CD1 ILE A 139       2.962  10.790 -50.278  1.00106.41           C  
ATOM    610  H   ILE A 139       1.600   7.806 -51.581  1.00 99.99           H  
ATOM    611  N   LEU A 140       3.637   7.446 -54.545  1.00103.02           N  
ATOM    612  CA  LEU A 140       4.178   6.922 -55.790  1.00103.02           C  
ATOM    613  C   LEU A 140       3.259   7.137 -57.003  1.00103.02           C  
ATOM    614  O   LEU A 140       3.729   7.620 -58.033  1.00103.02           O  
ATOM    615  CB  LEU A 140       4.490   5.419 -55.598  1.00103.02           C  
ATOM    616  CG  LEU A 140       5.943   5.137 -55.187  1.00103.02           C  
ATOM    617  CD1 LEU A 140       6.394   5.813 -53.885  1.00103.02           C  
ATOM    618  CD2 LEU A 140       6.258   3.636 -55.180  1.00103.02           C  
ATOM    619  H   LEU A 140       3.414   6.835 -53.785  1.00 99.99           H  
ATOM    620  N   GLN A 141       1.963   6.808 -56.867  1.00 84.65           N  
ATOM    621  CA  GLN A 141       0.944   6.950 -57.912  1.00 84.65           C  
ATOM    622  C   GLN A 141       0.682   8.414 -58.268  1.00 84.65           C  
ATOM    623  O   GLN A 141       0.517   8.754 -59.438  1.00 84.65           O  
ATOM    624  CB  GLN A 141      -0.381   6.321 -57.419  1.00 84.65           C  
ATOM    625  CG  GLN A 141      -0.329   4.786 -57.322  1.00 84.65           C  
ATOM    626  CD  GLN A 141      -0.086   4.067 -58.651  1.00 84.65           C  
ATOM    627  NE2 GLN A 141      -0.535   4.635 -59.772  1.00 84.65           N  
ATOM    628  OE1 GLN A 141       0.551   3.017 -58.663  1.00 84.65           O  
ATOM    629  H   GLN A 141       1.724   6.443 -55.965  1.00 99.99           H  
ATOM    630  1HE GLN A 141      -1.042   5.496 -59.724  1.00 99.99           H  
ATOM    631  2HE GLN A 141      -0.362   4.194 -60.654  1.00 99.99           H  
ATOM    632  N   TYR A 142       0.679   9.266 -57.244  1.00 99.38           N  
ATOM    633  CA  TYR A 142       0.433  10.690 -57.334  1.00 99.38           C  
ATOM    634  C   TYR A 142       1.647  11.494 -57.834  1.00 99.38           C  
ATOM    635  O   TYR A 142       1.478  12.641 -58.246  1.00 99.38           O  
ATOM    636  CB  TYR A 142       0.022  11.123 -55.918  1.00 99.38           C  
ATOM    637  CG  TYR A 142      -1.450  10.891 -55.617  1.00 99.38           C  
ATOM    638  CD1 TYR A 142      -2.454  11.377 -56.481  1.00 99.38           C  
ATOM    639  CD2 TYR A 142      -1.833  10.145 -54.490  1.00 99.38           C  
ATOM    640  CE1 TYR A 142      -3.804  11.060 -56.243  1.00 99.38           C  
ATOM    641  CE2 TYR A 142      -3.179   9.868 -54.216  1.00 99.38           C  
ATOM    642  CZ  TYR A 142      -4.166  10.299 -55.112  1.00 99.38           C  
ATOM    643  OH  TYR A 142      -5.470   9.987 -54.868  1.00 99.38           O  
ATOM    644  H   TYR A 142       0.867   8.834 -56.360  1.00 99.99           H  
ATOM    645  HH  TYR A 142      -5.532   9.493 -54.060  1.00 99.99           H  
ATOM    646  N   GLY A 143       2.849  10.901 -57.866  1.00 47.85           N  
ATOM    647  CA  GLY A 143       4.047  11.535 -58.406  1.00 47.85           C  
ATOM    648  C   GLY A 143       4.723  12.496 -57.425  1.00 47.85           C  
ATOM    649  O   GLY A 143       5.439  13.400 -57.851  1.00 47.85           O  
ATOM    650  H   GLY A 143       2.885   9.974 -57.491  1.00 99.99           H  
ATOM    651  N   LEU A 144       4.524  12.280 -56.118  1.00117.47           N  
ATOM    652  CA  LEU A 144       5.291  12.912 -55.057  1.00117.47           C  
ATOM    653  C   LEU A 144       6.585  12.113 -54.947  1.00117.47           C  
ATOM    654  O   LEU A 144       6.540  10.882 -54.878  1.00117.47           O  
ATOM    655  CB  LEU A 144       4.554  12.746 -53.718  1.00117.47           C  
ATOM    656  CG  LEU A 144       3.350  13.666 -53.519  1.00117.47           C  
ATOM    657  CD1 LEU A 144       2.164  13.266 -54.387  1.00117.47           C  
ATOM    658  CD2 LEU A 144       2.897  13.598 -52.068  1.00117.47           C  
ATOM    659  H   LEU A 144       3.791  11.631 -55.906  1.00 99.99           H  
ATOM    660  N   THR A 145       7.735  12.804 -54.915  1.00136.93           N  
ATOM    661  CA  THR A 145       9.014  12.151 -54.662  1.00136.93           C  
ATOM    662  C   THR A 145       9.021  11.672 -53.208  1.00136.93           C  
ATOM    663  O   THR A 145       8.495  12.353 -52.321  1.00136.93           O  
ATOM    664  CB  THR A 145      10.221  13.075 -54.968  1.00136.93           C  
ATOM    665  CG2 THR A 145      10.115  13.833 -56.299  1.00136.93           C  
ATOM    666  OG1 THR A 145      10.537  13.986 -53.942  1.00136.93           O  
ATOM    667  H   THR A 145       7.685  13.791 -55.073  1.00 99.99           H  
ATOM    668  HG1 THR A 145      11.282  14.489 -54.245  1.00 99.99           H  
ATOM    669  N   LEU A 146       9.609  10.496 -52.988  1.00179.79           N  
ATOM    670  CA  LEU A 146       9.758   9.925 -51.669  1.00179.79           C  
ATOM    671  C   LEU A 146      11.241   9.772 -51.360  1.00179.79           C  
ATOM    672  O   LEU A 146      12.078   9.604 -52.247  1.00179.79           O  
ATOM    673  CB  LEU A 146       8.914   8.636 -51.520  1.00179.79           C  
ATOM    674  CG  LEU A 146       9.674   7.292 -51.442  1.00179.79           C  
ATOM    675  CD1 LEU A 146       8.774   6.227 -50.842  1.00179.79           C  
ATOM    676  CD2 LEU A 146      10.235   6.850 -52.805  1.00179.79           C  
ATOM    677  H   LEU A 146       9.951  10.016 -53.795  1.00 99.99           H  
ATOM    678  N   SER A 147      11.528   9.758 -50.060  1.00119.33           N  
ATOM    679  CA  SER A 147      12.771   9.278 -49.498  1.00119.33           C  
ATOM    680  C   SER A 147      12.466   8.581 -48.167  1.00119.33           C  
ATOM    681  O   SER A 147      11.303   8.332 -47.838  1.00119.33           O  
ATOM    682  CB  SER A 147      13.818  10.405 -49.503  1.00119.33           C  
ATOM    683  OG  SER A 147      13.698  11.226 -48.372  1.00119.33           O  
ATOM    684  H   SER A 147      10.803  10.116 -49.471  1.00 99.99           H  
ATOM    685  HG  SER A 147      14.369  11.891 -48.443  1.00 99.99           H  
ATOM    686  N   ASP A 148      13.522   8.278 -47.406  1.00121.76           N  
ATOM    687  CA  ASP A 148      13.450   7.732 -46.059  1.00121.76           C  
ATOM    688  C   ASP A 148      14.003   8.748 -45.050  1.00121.76           C  
ATOM    689  O   ASP A 148      14.618   9.756 -45.394  1.00121.76           O  
ATOM    690  CB  ASP A 148      14.226   6.391 -46.010  1.00121.76           C  
ATOM    691  CG  ASP A 148      13.574   5.349 -45.089  1.00121.76           C  
ATOM    692  OD1 ASP A 148      13.395   5.660 -43.888  1.00121.76           O  
ATOM    693  OD2 ASP A 148      13.273   4.249 -45.596  1.00121.76           O  
ATOM    694  H   ASP A 148      14.407   8.457 -47.840  1.00 99.99           H  
ATOM    695  N   LEU A 149      13.787   8.434 -43.772  1.00165.18           N  
ATOM    696  CA  LEU A 149      14.353   9.063 -42.590  1.00165.18           C  
ATOM    697  C   LEU A 149      15.872   8.982 -42.564  1.00165.18           C  
ATOM    698  O   LEU A 149      16.537   9.876 -42.057  1.00165.18           O  
ATOM    699  CB  LEU A 149      13.740   8.373 -41.361  1.00165.18           C  
ATOM    700  CG  LEU A 149      12.233   8.654 -41.197  1.00165.18           C  
ATOM    701  CD1 LEU A 149      11.402   7.595 -41.910  1.00165.18           C  
ATOM    702  CD2 LEU A 149      11.715   8.890 -39.763  1.00165.18           C  
ATOM    703  H   LEU A 149      13.151   7.666 -43.690  1.00 99.99           H  
ATOM    704  N   ASP A 150      16.409   7.932 -43.188  1.00218.19           N  
ATOM    705  CA  ASP A 150      17.823   7.705 -43.376  1.00218.19           C  
ATOM    706  C   ASP A 150      18.402   8.755 -44.348  1.00218.19           C  
ATOM    707  O   ASP A 150      19.507   9.248 -44.127  1.00218.19           O  
ATOM    708  CB  ASP A 150      18.054   6.293 -43.966  1.00218.19           C  
ATOM    709  CG  ASP A 150      17.516   5.060 -43.226  1.00218.19           C  
ATOM    710  OD1 ASP A 150      18.061   3.961 -43.299  1.00218.19           O  
ATOM    711  OD2 ASP A 150      16.345   5.253 -42.558  1.00218.19           O  
ATOM    712  H   ASP A 150      15.736   7.279 -43.539  1.00 99.99           H  
ATOM    713  N   ARG A 151      17.638   9.101 -45.402  1.00179.69           N  
ATOM    714  CA  ARG A 151      18.017  10.038 -46.460  1.00179.69           C  
ATOM    715  C   ARG A 151      18.012  11.497 -45.989  1.00179.69           C  
ATOM    716  O   ARG A 151      18.973  12.208 -46.277  1.00179.69           O  
ATOM    717  CB  ARG A 151      17.047   9.896 -47.656  1.00179.69           C  
ATOM    718  CG  ARG A 151      17.188   8.557 -48.400  1.00179.69           C  
ATOM    719  CD  ARG A 151      18.170   8.651 -49.577  1.00179.69           C  
ATOM    720  NE  ARG A 151      19.455   9.228 -49.183  1.00179.69           N  
ATOM    721  CZ  ARG A 151      19.929  10.421 -49.562  1.00179.69           C  
ATOM    722  NH1 ARG A 151      19.285  11.185 -50.451  1.00179.69           N  
ATOM    723  NH2 ARG A 151      21.069  10.870 -49.028  1.00179.69           N  
ATOM    724  H   ARG A 151      16.745   8.652 -45.413  1.00 99.99           H  
ATOM    725  HE  ARG A 151      20.026   8.679 -48.575  1.00 99.99           H  
ATOM    726  1HH ARG A 151      19.663  12.073 -50.715  1.00 99.99           H  
ATOM    727  2HH ARG A 151      18.424  10.871 -50.851  1.00 99.99           H  
ATOM    728  1HH ARG A 151      21.433  11.761 -49.305  1.00 99.99           H  
ATOM    729  2HH ARG A 151      21.559  10.317 -48.355  1.00 99.99           H  
ATOM    730  N   HIS A 152      16.988  11.921 -45.230  1.00184.22           N  
ATOM    731  CA  HIS A 152      16.951  13.227 -44.572  1.00184.22           C  
ATOM    732  C   HIS A 152      16.467  13.094 -43.121  1.00184.22           C  
ATOM    733  O   HIS A 152      15.266  13.179 -42.898  1.00184.22           O  
ATOM    734  CB  HIS A 152      16.272  14.314 -45.428  1.00184.22           C  
ATOM    735  CG  HIS A 152      14.903  14.042 -45.990  1.00184.22           C  
ATOM    736  CD2 HIS A 152      14.472  13.935 -47.293  1.00184.22           C  
ATOM    737  ND1 HIS A 152      13.764  13.948 -45.215  1.00184.22           N  
ATOM    738  CE1 HIS A 152      12.733  13.860 -46.053  1.00184.22           C  
ATOM    739  NE2 HIS A 152      13.083  13.827 -47.324  1.00184.22           N  
ATOM    740  H   HIS A 152      16.226  11.278 -45.136  1.00 99.99           H  
ATOM    741  HD1 HIS A 152      13.715  13.946 -44.217  1.00 99.99           H  
ATOM    742  N   PRO A 153      17.374  12.854 -42.142  1.00179.75           N  
ATOM    743  CA  PRO A 153      17.128  12.702 -40.686  1.00179.75           C  
ATOM    744  C   PRO A 153      16.339  13.779 -39.921  1.00179.75           C  
ATOM    745  O   PRO A 153      16.054  13.570 -38.744  1.00179.75           O  
ATOM    746  CB  PRO A 153      18.519  12.593 -40.062  1.00179.75           C  
ATOM    747  CG  PRO A 153      19.343  11.968 -41.157  1.00179.75           C  
ATOM    748  CD  PRO A 153      18.769  12.525 -42.439  1.00179.75           C  
ATOM    749  N   GLU A 154      15.955  14.890 -40.550  1.00 87.46           N  
ATOM    750  CA  GLU A 154      15.101  15.930 -39.990  1.00 87.46           C  
ATOM    751  C   GLU A 154      14.025  16.269 -41.018  1.00 87.46           C  
ATOM    752  O   GLU A 154      14.323  16.375 -42.203  1.00 87.46           O  
ATOM    753  CB  GLU A 154      15.955  17.124 -39.489  1.00 87.46           C  
ATOM    754  CG  GLU A 154      16.499  18.118 -40.545  1.00 87.46           C  
ATOM    755  CD  GLU A 154      17.721  17.589 -41.303  1.00 87.46           C  
ATOM    756  OE1 GLU A 154      17.539  16.703 -42.170  1.00 87.46           O  
ATOM    757  OE2 GLU A 154      18.829  18.081 -40.996  1.00 87.46           O  
ATOM    758  H   GLU A 154      16.310  14.968 -41.481  1.00 99.99           H  
ATOM    759  N   ILE A 155      12.780  16.442 -40.547  1.00129.74           N  
ATOM    760  CA  ILE A 155      11.639  16.931 -41.317  1.00129.74           C  
ATOM    761  C   ILE A 155      11.302  18.352 -40.861  1.00129.74           C  
ATOM    762  O   ILE A 155      11.459  18.692 -39.688  1.00129.74           O  
ATOM    763  CB  ILE A 155      10.434  15.973 -41.138  1.00129.74           C  
ATOM    764  CG1 ILE A 155      10.601  14.723 -41.968  1.00129.74           C  
ATOM    765  CG2 ILE A 155       9.045  16.551 -41.396  1.00129.74           C  
ATOM    766  CD1 ILE A 155      10.676  14.885 -43.465  1.00129.74           C  
ATOM    767  H   ILE A 155      12.681  16.203 -39.580  1.00 99.99           H  
ATOM    768  N   ASP A 156      10.787  19.170 -41.789  1.00 64.99           N  
ATOM    769  CA  ASP A 156      10.292  20.517 -41.534  1.00 64.99           C  
ATOM    770  C   ASP A 156       8.853  20.474 -41.009  1.00 64.99           C  
ATOM    771  O   ASP A 156       8.577  21.094 -39.983  1.00 64.99           O  
ATOM    772  CB  ASP A 156      10.318  21.344 -42.837  1.00 64.99           C  
ATOM    773  CG  ASP A 156      11.738  21.565 -43.352  1.00 64.99           C  
ATOM    774  OD1 ASP A 156      12.552  22.120 -42.582  1.00 64.99           O  
ATOM    775  OD2 ASP A 156      11.984  21.181 -44.513  1.00 64.99           O  
ATOM    776  H   ASP A 156      10.763  18.782 -42.712  1.00 99.99           H  
ATOM    777  N   LEU A 157       7.950  19.724 -41.667  1.00127.26           N  
ATOM    778  CA  LEU A 157       6.581  19.498 -41.203  1.00127.26           C  
ATOM    779  C   LEU A 157       6.157  18.056 -41.426  1.00127.26           C  
ATOM    780  O   LEU A 157       6.467  17.483 -42.461  1.00127.26           O  
ATOM    781  CB  LEU A 157       5.581  20.541 -41.758  1.00127.26           C  
ATOM    782  CG  LEU A 157       5.088  20.320 -43.211  1.00127.26           C  
ATOM    783  CD1 LEU A 157       3.995  19.238 -43.362  1.00127.26           C  
ATOM    784  CD2 LEU A 157       4.578  21.616 -43.829  1.00127.26           C  
ATOM    785  H   LEU A 157       8.274  19.314 -42.522  1.00 99.99           H  
ATOM    786  N   ALA A 158       5.384  17.492 -40.498  1.00 47.69           N  
ATOM    787  CA  ALA A 158       4.689  16.229 -40.677  1.00 47.69           C  
ATOM    788  C   ALA A 158       3.188  16.504 -40.604  1.00 47.69           C  
ATOM    789  O   ALA A 158       2.725  17.109 -39.644  1.00 47.69           O  
ATOM    790  CB  ALA A 158       5.170  15.234 -39.615  1.00 47.69           C  
ATOM    791  H   ALA A 158       5.304  18.003 -39.642  1.00 99.99           H  
ATOM    792  N   ILE A 159       2.438  16.068 -41.626  1.00134.41           N  
ATOM    793  CA  ILE A 159       0.977  16.102 -41.666  1.00134.41           C  
ATOM    794  C   ILE A 159       0.475  14.672 -41.465  1.00134.41           C  
ATOM    795  O   ILE A 159       0.973  13.748 -42.106  1.00134.41           O  
ATOM    796  CB  ILE A 159       0.443  16.683 -43.004  1.00134.41           C  
ATOM    797  CG1 ILE A 159       1.232  16.239 -44.261  1.00134.41           C  
ATOM    798  CG2 ILE A 159       0.329  18.213 -42.912  1.00134.41           C  
ATOM    799  CD1 ILE A 159       0.470  16.464 -45.573  1.00134.41           C  
ATOM    800  H   ILE A 159       2.963  15.701 -42.396  1.00 99.99           H  
ATOM    801  N   ASP A 160      -0.501  14.491 -40.569  1.00 97.14           N  
ATOM    802  CA  ASP A 160      -1.103  13.201 -40.248  1.00 97.14           C  
ATOM    803  C   ASP A 160      -2.490  13.395 -39.634  1.00 97.14           C  
ATOM    804  O   ASP A 160      -2.837  14.482 -39.189  1.00 97.14           O  
ATOM    805  CB  ASP A 160      -0.135  12.376 -39.370  1.00 97.14           C  
ATOM    806  CG  ASP A 160      -0.376  10.869 -39.301  1.00 97.14           C  
ATOM    807  OD1 ASP A 160       0.444  10.216 -38.625  1.00 97.14           O  
ATOM    808  OD2 ASP A 160      -1.345  10.370 -39.917  1.00 97.14           O  
ATOM    809  H   ASP A 160      -0.808  15.326 -40.112  1.00 99.99           H  
ATOM    810  N   GLY A 161      -3.276  12.318 -39.583  1.00 41.01           N  
ATOM    811  CA  GLY A 161      -4.558  12.248 -38.913  1.00 41.01           C  
ATOM    812  C   GLY A 161      -4.455  12.007 -37.408  1.00 41.01           C  
ATOM    813  O   GLY A 161      -3.366  12.019 -36.829  1.00 41.01           O  
ATOM    814  H   GLY A 161      -2.903  11.520 -40.059  1.00 99.99           H  
ATOM    815  N   ALA A 162      -5.615  11.762 -36.788  1.00 65.90           N  
ATOM    816  CA  ALA A 162      -5.755  11.339 -35.403  1.00 65.90           C  
ATOM    817  C   ALA A 162      -7.026  10.516 -35.208  1.00 65.90           C  
ATOM    818  O   ALA A 162      -8.082  10.887 -35.719  1.00 65.90           O  
ATOM    819  CB  ALA A 162      -5.628  12.531 -34.448  1.00 65.90           C  
ATOM    820  H   ALA A 162      -6.420  11.895 -37.366  1.00 99.99           H  
ATOM    821  N   ASP A 163      -6.943   9.434 -34.413  1.00103.88           N  
ATOM    822  CA  ASP A 163      -8.113   8.704 -33.906  1.00103.88           C  
ATOM    823  C   ASP A 163      -8.758   9.414 -32.729  1.00103.88           C  
ATOM    824  O   ASP A 163      -9.896   9.077 -32.433  1.00103.88           O  
ATOM    825  CB  ASP A 163      -7.753   7.328 -33.313  1.00103.88           C  
ATOM    826  CG  ASP A 163      -7.207   6.343 -34.313  1.00103.88           C  
ATOM    827  OD1 ASP A 163      -7.723   6.308 -35.451  1.00103.88           O  
ATOM    828  OD2 ASP A 163      -6.290   5.604 -33.907  1.00103.88           O  
ATOM    829  H   ASP A 163      -6.016   9.143 -34.179  1.00 99.99           H  
ATOM    830  N   GLU A 164      -8.047  10.335 -32.066  1.00 86.19           N  
ATOM    831  CA  GLU A 164      -8.449  11.103 -30.901  1.00 86.19           C  
ATOM    832  C   GLU A 164      -7.514  12.318 -30.754  1.00 86.19           C  
ATOM    833  O   GLU A 164      -6.346  12.225 -31.119  1.00 86.19           O  
ATOM    834  CB  GLU A 164      -8.548  10.205 -29.671  1.00 86.19           C  
ATOM    835  CG  GLU A 164      -9.808   9.299 -29.631  1.00 86.19           C  
ATOM    836  CD  GLU A 164     -10.348   8.863 -28.274  1.00 86.19           C  
ATOM    837  OE1 GLU A 164      -9.642   9.031 -27.260  1.00 86.19           O  
ATOM    838  OE2 GLU A 164     -11.453   8.284 -28.282  1.00 86.19           O  
ATOM    839  H   GLU A 164      -7.140  10.457 -32.472  1.00 99.99           H  
ATOM    840  N   VAL A 165      -8.015  13.442 -30.224  1.00167.56           N  
ATOM    841  CA  VAL A 165      -7.304  14.699 -29.988  1.00167.56           C  
ATOM    842  C   VAL A 165      -7.847  15.388 -28.736  1.00167.56           C  
ATOM    843  O   VAL A 165      -8.874  16.039 -28.757  1.00167.56           O  
ATOM    844  CB  VAL A 165      -7.240  15.578 -31.258  1.00167.56           C  
ATOM    845  CG1 VAL A 165      -8.578  15.755 -31.965  1.00167.56           C  
ATOM    846  CG2 VAL A 165      -6.575  16.940 -30.999  1.00167.56           C  
ATOM    847  H   VAL A 165      -8.983  13.348 -29.987  1.00 99.99           H  
ATOM    848  N   ASP A 166      -7.155  15.260 -27.614  1.00223.44           N  
ATOM    849  CA  ASP A 166      -7.654  15.654 -26.306  1.00223.44           C  
ATOM    850  C   ASP A 166      -7.275  17.096 -25.930  1.00223.44           C  
ATOM    851  O   ASP A 166      -6.756  17.857 -26.746  1.00223.44           O  
ATOM    852  CB  ASP A 166      -6.967  14.683 -25.336  1.00223.44           C  
ATOM    853  CG  ASP A 166      -7.595  14.538 -23.942  1.00223.44           C  
ATOM    854  OD1 ASP A 166      -8.772  14.928 -23.787  1.00223.44           O  
ATOM    855  OD2 ASP A 166      -6.880  14.013 -23.061  1.00223.44           O  
ATOM    856  H   ASP A 166      -6.241  14.865 -27.716  1.00 99.99           H  
ATOM    857  N   ALA A 167      -7.558  17.412 -24.659  1.00108.27           N  
ATOM    858  CA  ALA A 167      -7.300  18.582 -23.834  1.00108.27           C  
ATOM    859  C   ALA A 167      -5.965  19.304 -24.026  1.00108.27           C  
ATOM    860  O   ALA A 167      -5.964  20.523 -24.101  1.00108.27           O  
ATOM    861  CB  ALA A 167      -7.535  18.193 -22.369  1.00108.27           C  
ATOM    862  H   ALA A 167      -8.043  16.621 -24.287  1.00 99.99           H  
ATOM    863  N   ASP A 168      -4.818  18.618 -24.102  1.00146.50           N  
ATOM    864  CA  ASP A 168      -3.532  19.307 -24.319  1.00146.50           C  
ATOM    865  C   ASP A 168      -3.154  19.334 -25.795  1.00146.50           C  
ATOM    866  O   ASP A 168      -2.042  19.744 -26.125  1.00146.50           O  
ATOM    867  CB  ASP A 168      -2.384  18.621 -23.544  1.00146.50           C  
ATOM    868  CG  ASP A 168      -2.482  18.792 -22.031  1.00146.50           C  
ATOM    869  OD1 ASP A 168      -3.612  18.838 -21.496  1.00146.50           O  
ATOM    870  OD2 ASP A 168      -1.395  18.881 -21.424  1.00146.50           O  
ATOM    871  H   ASP A 168      -4.855  17.621 -24.008  1.00 99.99           H  
ATOM    872  N   LEU A 169      -4.031  18.830 -26.677  1.00203.84           N  
ATOM    873  CA  LEU A 169      -3.701  18.422 -28.032  1.00203.84           C  
ATOM    874  C   LEU A 169      -2.772  17.181 -27.940  1.00203.84           C  
ATOM    875  O   LEU A 169      -1.851  16.997 -28.728  1.00203.84           O  
ATOM    876  CB  LEU A 169      -3.156  19.626 -28.850  1.00203.84           C  
ATOM    877  CG  LEU A 169      -3.488  19.616 -30.349  1.00203.84           C  
ATOM    878  CD1 LEU A 169      -2.777  20.787 -31.041  1.00203.84           C  
ATOM    879  CD2 LEU A 169      -3.069  18.294 -30.975  1.00203.84           C  
ATOM    880  H   LEU A 169      -4.967  18.751 -26.332  1.00 99.99           H  
ATOM    881  N   ASN A 170      -2.984  16.325 -26.932  1.00207.91           N  
ATOM    882  CA  ASN A 170      -2.407  14.989 -26.892  1.00207.91           C  
ATOM    883  C   ASN A 170      -3.365  14.110 -27.691  1.00207.91           C  
ATOM    884  O   ASN A 170      -4.582  14.212 -27.547  1.00207.91           O  
ATOM    885  CB  ASN A 170      -2.195  14.477 -25.447  1.00207.91           C  
ATOM    886  CG  ASN A 170      -3.374  14.628 -24.482  1.00207.91           C  
ATOM    887  ND2 ASN A 170      -3.898  13.520 -23.980  1.00207.91           N  
ATOM    888  OD1 ASN A 170      -3.832  15.731 -24.201  1.00207.91           O  
ATOM    889  H   ASN A 170      -3.572  16.650 -26.190  1.00 99.99           H  
ATOM    890  1HD ASN A 170      -3.504  12.633 -24.219  1.00 99.99           H  
ATOM    891  2HD ASN A 170      -4.684  13.577 -23.364  1.00 99.99           H  
ATOM    892  N   LEU A 171      -2.811  13.318 -28.605  1.00117.13           N  
ATOM    893  CA  LEU A 171      -3.585  12.527 -29.538  1.00117.13           C  
ATOM    894  C   LEU A 171      -3.570  11.081 -29.101  1.00117.13           C  
ATOM    895  O   LEU A 171      -2.665  10.636 -28.389  1.00117.13           O  
ATOM    896  CB  LEU A 171      -2.936  12.566 -30.933  1.00117.13           C  
ATOM    897  CG  LEU A 171      -2.671  13.973 -31.476  1.00117.13           C  
ATOM    898  CD1 LEU A 171      -2.091  13.873 -32.876  1.00117.13           C  
ATOM    899  CD2 LEU A 171      -3.940  14.811 -31.515  1.00117.13           C  
ATOM    900  H   LEU A 171      -1.811  13.292 -28.617  1.00 99.99           H  
ATOM    901  N   ILE A 172      -4.522  10.333 -29.659  1.00181.14           N  
ATOM    902  CA  ILE A 172      -4.314   8.923 -29.885  1.00181.14           C  
ATOM    903  C   ILE A 172      -4.645   8.585 -31.328  1.00181.14           C  
ATOM    904  O   ILE A 172      -5.358   9.305 -32.016  1.00181.14           O  
ATOM    905  CB  ILE A 172      -4.917   7.989 -28.822  1.00181.14           C  
ATOM    906  CG1 ILE A 172      -5.258   8.604 -27.459  1.00181.14           C  
ATOM    907  CG2 ILE A 172      -3.892   6.909 -28.535  1.00181.14           C  
ATOM    908  CD1 ILE A 172      -6.693   9.027 -27.342  1.00181.14           C  
ATOM    909  H   ILE A 172      -5.383  10.770 -29.918  1.00 99.99           H  
ATOM    910  N   LYS A 173      -3.986   7.532 -31.788  1.00115.46           N  
ATOM    911  CA  LYS A 173      -3.631   7.238 -33.161  1.00115.46           C  
ATOM    912  C   LYS A 173      -3.288   5.748 -33.209  1.00115.46           C  
ATOM    913  O   LYS A 173      -3.165   5.124 -32.156  1.00115.46           O  
ATOM    914  CB  LYS A 173      -2.450   8.156 -33.523  1.00115.46           C  
ATOM    915  CG  LYS A 173      -2.833   9.495 -34.139  1.00115.46           C  
ATOM    916  CD  LYS A 173      -1.635  10.424 -34.391  1.00115.46           C  
ATOM    917  CE  LYS A 173      -0.743   9.952 -35.535  1.00115.46           C  
ATOM    918  NZ  LYS A 173      -1.547   9.760 -36.743  1.00115.46           N  
ATOM    919  H   LYS A 173      -3.735   6.904 -31.049  1.00 99.99           H  
ATOM    920  1HZ LYS A 173      -0.934   9.438 -37.520  1.00 99.99           H  
ATOM    921  2HZ LYS A 173      -2.279   9.044 -36.560  1.00 99.99           H  
ATOM    922  3HZ LYS A 173      -1.997  10.660 -37.007  1.00 99.99           H  
ATOM    923  N   GLY A 174      -3.121   5.184 -34.412  1.00127.61           N  
ATOM    924  CA  GLY A 174      -2.715   3.801 -34.663  1.00127.61           C  
ATOM    925  C   GLY A 174      -3.853   2.791 -34.827  1.00127.61           C  
ATOM    926  O   GLY A 174      -3.589   1.592 -34.840  1.00127.61           O  
ATOM    927  H   GLY A 174      -3.304   5.808 -35.173  1.00 99.99           H  
ATOM    928  N   GLY A 175      -5.108   3.246 -34.967  1.00124.24           N  
ATOM    929  CA  GLY A 175      -6.256   2.478 -35.451  1.00124.24           C  
ATOM    930  C   GLY A 175      -6.016   1.866 -36.842  1.00124.24           C  
ATOM    931  O   GLY A 175      -6.474   0.758 -37.109  1.00124.24           O  
ATOM    932  H   GLY A 175      -5.210   4.205 -34.699  1.00 99.99           H  
ATOM    933  N   GLY A 176      -5.205   2.543 -37.673  1.00102.01           N  
ATOM    934  CA  GLY A 176      -4.648   2.022 -38.913  1.00102.01           C  
ATOM    935  C   GLY A 176      -3.499   1.032 -38.741  1.00102.01           C  
ATOM    936  O   GLY A 176      -3.149   0.377 -39.713  1.00102.01           O  
ATOM    937  H   GLY A 176      -4.996   3.472 -37.368  1.00 99.99           H  
ATOM    938  N   GLY A 177      -2.902   0.930 -37.543  1.00148.29           N  
ATOM    939  CA  GLY A 177      -1.767   0.074 -37.214  1.00148.29           C  
ATOM    940  C   GLY A 177      -0.396   0.671 -37.555  1.00148.29           C  
ATOM    941  O   GLY A 177       0.620   0.008 -37.375  1.00148.29           O  
ATOM    942  H   GLY A 177      -3.315   1.522 -36.850  1.00 99.99           H  
ATOM    943  N   CYS A 178      -0.377   1.913 -38.053  1.00127.83           N  
ATOM    944  CA  CYS A 178       0.788   2.616 -38.587  1.00127.83           C  
ATOM    945  C   CYS A 178       1.619   3.324 -37.498  1.00127.83           C  
ATOM    946  O   CYS A 178       2.640   3.925 -37.828  1.00127.83           O  
ATOM    947  CB  CYS A 178       0.237   3.677 -39.558  1.00127.83           C  
ATOM    948  SG  CYS A 178      -0.602   2.841 -40.936  1.00127.83           S  
ATOM    949  H   CYS A 178      -1.275   2.355 -38.031  1.00 99.99           H  
ATOM    950  N   LEU A 179       1.181   3.226 -36.225  1.00219.34           N  
ATOM    951  CA  LEU A 179       1.649   3.899 -35.012  1.00219.34           C  
ATOM    952  C   LEU A 179       3.141   4.217 -34.947  1.00219.34           C  
ATOM    953  O   LEU A 179       3.510   5.386 -34.884  1.00219.34           O  
ATOM    954  CB  LEU A 179       1.169   3.137 -33.754  1.00219.34           C  
ATOM    955  CG  LEU A 179       1.089   3.970 -32.451  1.00219.34           C  
ATOM    956  CD1 LEU A 179       2.255   4.916 -32.156  1.00219.34           C  
ATOM    957  CD2 LEU A 179      -0.194   4.761 -32.416  1.00219.34           C  
ATOM    958  H   LEU A 179       0.422   2.577 -36.190  1.00 99.99           H  
ATOM    959  N   THR A 180       3.991   3.185 -34.871  1.00163.25           N  
ATOM    960  CA  THR A 180       5.428   3.326 -34.631  1.00163.25           C  
ATOM    961  C   THR A 180       6.103   4.248 -35.647  1.00163.25           C  
ATOM    962  O   THR A 180       6.843   5.141 -35.255  1.00163.25           O  
ATOM    963  CB  THR A 180       6.082   1.938 -34.584  1.00163.25           C  
ATOM    964  CG2 THR A 180       5.969   1.177 -35.919  1.00163.25           C  
ATOM    965  OG1 THR A 180       7.445   2.024 -34.215  1.00163.25           O  
ATOM    966  H   THR A 180       3.578   2.281 -34.987  1.00 99.99           H  
ATOM    967  HG1 THR A 180       7.782   1.136 -34.208  1.00 99.99           H  
ATOM    968  N   GLN A 181       5.766   4.083 -36.935  1.00 71.16           N  
ATOM    969  CA  GLN A 181       6.285   4.877 -38.034  1.00 71.16           C  
ATOM    970  C   GLN A 181       5.787   6.323 -37.953  1.00 71.16           C  
ATOM    971  O   GLN A 181       6.579   7.223 -38.209  1.00 71.16           O  
ATOM    972  CB  GLN A 181       5.823   4.251 -39.356  1.00 71.16           C  
ATOM    973  CG  GLN A 181       6.076   2.737 -39.563  1.00 71.16           C  
ATOM    974  CD  GLN A 181       7.543   2.313 -39.604  1.00 71.16           C  
ATOM    975  NE2 GLN A 181       7.887   1.408 -40.521  1.00 71.16           N  
ATOM    976  OE1 GLN A 181       8.355   2.769 -38.811  1.00 71.16           O  
ATOM    977  H   GLN A 181       5.107   3.349 -37.099  1.00 99.99           H  
ATOM    978  1HE GLN A 181       7.187   1.020 -41.122  1.00 99.99           H  
ATOM    979  2HE GLN A 181       8.842   1.123 -40.602  1.00 99.99           H  
ATOM    980  N   GLU A 182       4.529   6.539 -37.521  1.00 82.81           N  
ATOM    981  CA  GLU A 182       3.917   7.850 -37.267  1.00 82.81           C  
ATOM    982  C   GLU A 182       4.642   8.612 -36.173  1.00 82.81           C  
ATOM    983  O   GLU A 182       4.890   9.803 -36.334  1.00 82.81           O  
ATOM    984  CB  GLU A 182       2.437   7.725 -36.857  1.00 82.81           C  
ATOM    985  CG  GLU A 182       1.662   7.206 -38.040  1.00 82.81           C  
ATOM    986  CD  GLU A 182       0.214   6.878 -37.827  1.00 82.81           C  
ATOM    987  OE1 GLU A 182      -0.107   6.202 -36.828  1.00 82.81           O  
ATOM    988  OE2 GLU A 182      -0.542   7.245 -38.743  1.00 82.81           O  
ATOM    989  H   GLU A 182       4.009   5.696 -37.375  1.00 99.99           H  
ATOM    990  N   LYS A 183       4.988   7.927 -35.074  1.00 93.11           N  
ATOM    991  CA  LYS A 183       5.649   8.546 -33.939  1.00 93.11           C  
ATOM    992  C   LYS A 183       7.115   8.805 -34.204  1.00 93.11           C  
ATOM    993  O   LYS A 183       7.598   9.858 -33.780  1.00 93.11           O  
ATOM    994  CB  LYS A 183       5.498   7.683 -32.682  1.00 93.11           C  
ATOM    995  CG  LYS A 183       5.752   8.556 -31.444  1.00 93.11           C  
ATOM    996  CD  LYS A 183       5.542   7.837 -30.119  1.00 93.11           C  
ATOM    997  CE  LYS A 183       4.058   7.781 -29.763  1.00 93.11           C  
ATOM    998  NZ  LYS A 183       3.876   7.043 -28.514  1.00 93.11           N  
ATOM    999  H   LYS A 183       4.768   6.950 -35.066  1.00 99.99           H  
ATOM   1000  1HZ LYS A 183       2.864   7.006 -28.277  1.00 99.99           H  
ATOM   1001  2HZ LYS A 183       4.242   6.075 -28.626  1.00 99.99           H  
ATOM   1002  3HZ LYS A 183       4.395   7.524 -27.749  1.00 99.99           H  
ATOM   1003  N   ILE A 184       7.809   7.915 -34.933  1.00 75.41           N  
ATOM   1004  CA  ILE A 184       9.185   8.195 -35.300  1.00 75.41           C  
ATOM   1005  C   ILE A 184       9.217   9.380 -36.272  1.00 75.41           C  
ATOM   1006  O   ILE A 184      10.016  10.266 -36.000  1.00 75.41           O  
ATOM   1007  CB  ILE A 184       9.966   6.991 -35.865  1.00 75.41           C  
ATOM   1008  CG1 ILE A 184       9.875   5.711 -35.013  1.00 75.41           C  
ATOM   1009  CG2 ILE A 184      11.447   7.398 -35.946  1.00 75.41           C  
ATOM   1010  CD1 ILE A 184       9.881   4.462 -35.899  1.00 75.41           C  
ATOM   1011  H   ILE A 184       7.365   7.064 -35.218  1.00 99.99           H  
ATOM   1012  N   VAL A 185       8.336   9.457 -37.300  1.00123.99           N  
ATOM   1013  CA  VAL A 185       8.308  10.594 -38.233  1.00123.99           C  
ATOM   1014  C   VAL A 185       7.830  11.913 -37.595  1.00123.99           C  
ATOM   1015  O   VAL A 185       8.234  12.986 -38.038  1.00123.99           O  
ATOM   1016  CB  VAL A 185       7.507  10.368 -39.548  1.00123.99           C  
ATOM   1017  CG1 VAL A 185       8.063   9.210 -40.377  1.00123.99           C  
ATOM   1018  CG2 VAL A 185       5.984  10.279 -39.400  1.00123.99           C  
ATOM   1019  H   VAL A 185       7.694   8.693 -37.402  1.00 99.99           H  
ATOM   1020  N   ALA A 186       6.985  11.866 -36.564  1.00 55.95           N  
ATOM   1021  CA  ALA A 186       6.473  13.076 -35.940  1.00 55.95           C  
ATOM   1022  C   ALA A 186       7.467  13.661 -34.925  1.00 55.95           C  
ATOM   1023  O   ALA A 186       7.567  14.884 -34.833  1.00 55.95           O  
ATOM   1024  CB  ALA A 186       5.183  12.736 -35.220  1.00 55.95           C  
ATOM   1025  H   ALA A 186       6.709  10.963 -36.230  1.00 99.99           H  
ATOM   1026  N   GLY A 187       8.245  12.817 -34.222  1.00 54.62           N  
ATOM   1027  CA  GLY A 187       9.348  13.241 -33.352  1.00 54.62           C  
ATOM   1028  C   GLY A 187      10.580  13.732 -34.135  1.00 54.62           C  
ATOM   1029  O   GLY A 187      11.339  14.570 -33.654  1.00 54.62           O  
ATOM   1030  H   GLY A 187       8.023  11.847 -34.331  1.00 99.99           H  
ATOM   1031  N   TYR A 188      10.719  13.225 -35.365  1.00168.26           N  
ATOM   1032  CA  TYR A 188      11.671  13.541 -36.431  1.00168.26           C  
ATOM   1033  C   TYR A 188      11.355  14.879 -37.123  1.00168.26           C  
ATOM   1034  O   TYR A 188      12.262  15.494 -37.680  1.00168.26           O  
ATOM   1035  CB  TYR A 188      11.498  12.356 -37.398  1.00168.26           C  
ATOM   1036  CG  TYR A 188      11.841  12.378 -38.869  1.00168.26           C  
ATOM   1037  CD1 TYR A 188      13.178  12.314 -39.255  1.00168.26           C  
ATOM   1038  CD2 TYR A 188      10.835  12.256 -39.852  1.00168.26           C  
ATOM   1039  CE1 TYR A 188      13.505  12.134 -40.603  1.00168.26           C  
ATOM   1040  CE2 TYR A 188      11.158  11.971 -41.181  1.00168.26           C  
ATOM   1041  CZ  TYR A 188      12.502  12.016 -41.571  1.00168.26           C  
ATOM   1042  OH  TYR A 188      12.828  11.997 -42.890  1.00168.26           O  
ATOM   1043  H   TYR A 188      10.021  12.520 -35.496  1.00 99.99           H  
ATOM   1044  HH  TYR A 188      12.053  11.823 -43.405  1.00 99.99           H  
ATOM   1045  N   ALA A 189      10.094  15.340 -37.066  1.00 68.20           N  
ATOM   1046  CA  ALA A 189       9.641  16.603 -37.637  1.00 68.20           C  
ATOM   1047  C   ALA A 189       9.746  17.737 -36.620  1.00 68.20           C  
ATOM   1048  O   ALA A 189       9.448  17.559 -35.440  1.00 68.20           O  
ATOM   1049  CB  ALA A 189       8.170  16.454 -38.046  1.00 68.20           C  
ATOM   1050  H   ALA A 189       9.455  14.738 -36.586  1.00 99.99           H  
ATOM   1051  N   SER A 190      10.144  18.919 -37.113  1.00 76.81           N  
ATOM   1052  CA  SER A 190      10.217  20.172 -36.363  1.00 76.81           C  
ATOM   1053  C   SER A 190       8.815  20.652 -35.942  1.00 76.81           C  
ATOM   1054  O   SER A 190       8.654  21.183 -34.844  1.00 76.81           O  
ATOM   1055  CB  SER A 190      10.938  21.218 -37.245  1.00 76.81           C  
ATOM   1056  OG  SER A 190      11.039  22.483 -36.619  1.00 76.81           O  
ATOM   1057  H   SER A 190      10.404  18.886 -38.077  1.00 99.99           H  
ATOM   1058  HG  SER A 190      11.492  23.054 -37.227  1.00 99.99           H  
ATOM   1059  N   ARG A 191       7.812  20.447 -36.808  1.00151.40           N  
ATOM   1060  CA  ARG A 191       6.415  20.797 -36.598  1.00151.40           C  
ATOM   1061  C   ARG A 191       5.556  19.603 -36.981  1.00151.40           C  
ATOM   1062  O   ARG A 191       5.818  18.950 -37.988  1.00151.40           O  
ATOM   1063  CB  ARG A 191       6.027  22.055 -37.402  1.00151.40           C  
ATOM   1064  CG  ARG A 191       6.669  23.350 -36.880  1.00151.40           C  
ATOM   1065  CD  ARG A 191       8.067  23.629 -37.444  1.00151.40           C  
ATOM   1066  NE  ARG A 191       7.995  24.261 -38.758  1.00151.40           N  
ATOM   1067  CZ  ARG A 191       7.894  25.579 -38.972  1.00151.40           C  
ATOM   1068  NH1 ARG A 191       7.821  26.447 -37.955  1.00151.40           N  
ATOM   1069  NH2 ARG A 191       7.860  26.026 -40.231  1.00151.40           N  
ATOM   1070  H   ARG A 191       8.106  20.012 -37.660  1.00 99.99           H  
ATOM   1071  HE  ARG A 191       8.024  23.656 -39.551  1.00 99.99           H  
ATOM   1072  1HH ARG A 191       7.746  27.428 -38.137  1.00 99.99           H  
ATOM   1073  2HH ARG A 191       7.840  26.115 -37.011  1.00 99.99           H  
ATOM   1074  1HH ARG A 191       7.786  27.007 -40.411  1.00 99.99           H  
ATOM   1075  2HH ARG A 191       7.911  25.381 -40.994  1.00 99.99           H  
ATOM   1076  N   PHE A 192       4.511  19.342 -36.195  1.00 89.65           N  
ATOM   1077  CA  PHE A 192       3.530  18.316 -36.489  1.00 89.65           C  
ATOM   1078  C   PHE A 192       2.160  18.976 -36.560  1.00 89.65           C  
ATOM   1079  O   PHE A 192       1.696  19.597 -35.605  1.00 89.65           O  
ATOM   1080  CB  PHE A 192       3.615  17.179 -35.470  1.00 89.65           C  
ATOM   1081  CG  PHE A 192       2.673  16.034 -35.790  1.00 89.65           C  
ATOM   1082  CD1 PHE A 192       3.079  15.012 -36.666  1.00 89.65           C  
ATOM   1083  CD2 PHE A 192       1.385  15.990 -35.231  1.00 89.65           C  
ATOM   1084  CE1 PHE A 192       2.236  13.916 -36.931  1.00 89.65           C  
ATOM   1085  CE2 PHE A 192       0.565  14.876 -35.459  1.00 89.65           C  
ATOM   1086  CZ  PHE A 192       0.994  13.827 -36.278  1.00 89.65           C  
ATOM   1087  H   PHE A 192       4.432  19.903 -35.369  1.00 99.99           H  
ATOM   1088  N   ILE A 193       1.533  18.807 -37.725  1.00 59.77           N  
ATOM   1089  CA  ILE A 193       0.209  19.276 -38.064  1.00 59.77           C  
ATOM   1090  C   ILE A 193      -0.702  18.045 -38.046  1.00 59.77           C  
ATOM   1091  O   ILE A 193      -0.449  17.062 -38.742  1.00 59.77           O  
ATOM   1092  CB  ILE A 193       0.270  19.906 -39.481  1.00 59.77           C  
ATOM   1093  CG1 ILE A 193       1.152  21.177 -39.494  1.00 59.77           C  
ATOM   1094  CG2 ILE A 193      -1.142  20.218 -39.997  1.00 59.77           C  
ATOM   1095  CD1 ILE A 193       1.526  21.658 -40.900  1.00 59.77           C  
ATOM   1096  H   ILE A 193       2.084  18.301 -38.389  1.00 99.99           H  
ATOM   1097  N   VAL A 194      -1.794  18.123 -37.279  1.00 54.84           N  
ATOM   1098  CA  VAL A 194      -2.879  17.154 -37.325  1.00 54.84           C  
ATOM   1099  C   VAL A 194      -3.927  17.716 -38.293  1.00 54.84           C  
ATOM   1100  O   VAL A 194      -4.291  18.886 -38.205  1.00 54.84           O  
ATOM   1101  CB  VAL A 194      -3.502  16.986 -35.925  1.00 54.84           C  
ATOM   1102  CG1 VAL A 194      -4.661  15.965 -35.902  1.00 54.84           C  
ATOM   1103  CG2 VAL A 194      -2.468  16.560 -34.890  1.00 54.84           C  
ATOM   1104  H   VAL A 194      -1.832  18.904 -36.655  1.00 99.99           H  
ATOM   1105  N   ILE A 195      -4.425  16.880 -39.202  1.00 64.32           N  
ATOM   1106  CA  ILE A 195      -5.543  17.195 -40.081  1.00 64.32           C  
ATOM   1107  C   ILE A 195      -6.722  16.337 -39.656  1.00 64.32           C  
ATOM   1108  O   ILE A 195      -6.558  15.180 -39.259  1.00 64.32           O  
ATOM   1109  CB  ILE A 195      -5.164  16.970 -41.557  1.00 64.32           C  
ATOM   1110  CG1 ILE A 195      -4.732  15.530 -41.878  1.00 64.32           C  
ATOM   1111  CG2 ILE A 195      -4.079  17.977 -41.959  1.00 64.32           C  
ATOM   1112  CD1 ILE A 195      -4.517  15.286 -43.363  1.00 64.32           C  
ATOM   1113  H   ILE A 195      -3.973  15.987 -39.248  1.00 99.99           H  
ATOM   1114  N   ALA A 196      -7.911  16.945 -39.668  1.00 85.53           N  
ATOM   1115  CA  ALA A 196      -9.032  16.409 -38.939  1.00 85.53           C  
ATOM   1116  C   ALA A 196     -10.383  17.026 -39.351  1.00 85.53           C  
ATOM   1117  O   ALA A 196     -10.428  18.149 -39.831  1.00 85.53           O  
ATOM   1118  CB  ALA A 196      -8.691  16.545 -37.435  1.00 85.53           C  
ATOM   1119  H   ALA A 196      -8.001  17.788 -40.201  1.00 99.99           H  
ATOM   1120  N   ASP A 197     -11.497  16.304 -39.153  1.00190.19           N  
ATOM   1121  CA  ASP A 197     -12.891  16.740 -39.299  1.00190.19           C  
ATOM   1122  C   ASP A 197     -13.408  17.283 -37.948  1.00190.19           C  
ATOM   1123  O   ASP A 197     -12.729  17.192 -36.938  1.00190.19           O  
ATOM   1124  CB  ASP A 197     -13.835  15.527 -39.576  1.00190.19           C  
ATOM   1125  CG  ASP A 197     -13.437  14.428 -40.552  1.00190.19           C  
ATOM   1126  OD1 ASP A 197     -12.301  13.926 -40.447  1.00190.19           O  
ATOM   1127  OD2 ASP A 197     -14.349  13.988 -41.286  1.00190.19           O  
ATOM   1128  H   ASP A 197     -11.280  15.366 -38.874  1.00 99.99           H  
ATOM   1129  N   PHE A 198     -14.688  17.683 -37.878  1.00100.60           N  
ATOM   1130  CA  PHE A 198     -15.449  17.800 -36.627  1.00100.60           C  
ATOM   1131  C   PHE A 198     -15.815  16.429 -36.061  1.00100.60           C  
ATOM   1132  O   PHE A 198     -16.210  16.336 -34.908  1.00100.60           O  
ATOM   1133  CB  PHE A 198     -16.796  18.487 -36.867  1.00100.60           C  
ATOM   1134  CG  PHE A 198     -17.801  17.634 -37.626  1.00100.60           C  
ATOM   1135  CD1 PHE A 198     -17.693  17.472 -39.022  1.00100.60           C  
ATOM   1136  CD2 PHE A 198     -18.763  16.895 -36.901  1.00100.60           C  
ATOM   1137  CE1 PHE A 198     -18.535  16.562 -39.686  1.00100.60           C  
ATOM   1138  CE2 PHE A 198     -19.590  15.972 -37.562  1.00100.60           C  
ATOM   1139  CZ  PHE A 198     -19.481  15.812 -38.956  1.00100.60           C  
ATOM   1140  H   PHE A 198     -15.112  17.906 -38.757  1.00 99.99           H  
ATOM   1141  N   ARG A 199     -15.752  15.383 -36.895  1.00174.18           N  
ATOM   1142  CA  ARG A 199     -15.807  13.996 -36.484  1.00174.18           C  
ATOM   1143  C   ARG A 199     -14.479  13.618 -35.870  1.00174.18           C  
ATOM   1144  O   ARG A 199     -14.445  12.639 -35.149  1.00174.18           O  
ATOM   1145  CB  ARG A 199     -16.003  13.069 -37.679  1.00174.18           C  
ATOM   1146  CG  ARG A 199     -17.292  13.366 -38.429  1.00174.18           C  
ATOM   1147  CD  ARG A 199     -17.468  12.475 -39.647  1.00174.18           C  
ATOM   1148  NE  ARG A 199     -17.576  11.061 -39.262  1.00174.18           N  
ATOM   1149  CZ  ARG A 199     -16.573  10.167 -39.249  1.00174.18           C  
ATOM   1150  NH1 ARG A 199     -15.326  10.490 -39.627  1.00174.18           N  
ATOM   1151  NH2 ARG A 199     -16.825   8.916 -38.840  1.00174.18           N  
ATOM   1152  H   ARG A 199     -15.660  15.627 -37.861  1.00 99.99           H  
ATOM   1153  HE  ARG A 199     -18.478  10.739 -38.986  1.00 99.99           H  
ATOM   1154  1HH ARG A 199     -14.602   9.801 -39.606  1.00 99.99           H  
ATOM   1155  2HH ARG A 199     -15.121  11.421 -39.930  1.00 99.99           H  
ATOM   1156  1HH ARG A 199     -16.091   8.239 -38.824  1.00 99.99           H  
ATOM   1157  2HH ARG A 199     -17.748   8.661 -38.552  1.00 99.99           H  
ATOM   1158  N   LYS A 200     -13.429  14.422 -36.099  1.00258.01           N  
ATOM   1159  CA  LYS A 200     -12.220  14.413 -35.312  1.00258.01           C  
ATOM   1160  C   LYS A 200     -12.294  15.452 -34.189  1.00258.01           C  
ATOM   1161  O   LYS A 200     -11.335  15.571 -33.437  1.00258.01           O  
ATOM   1162  CB  LYS A 200     -10.969  14.657 -36.141  1.00258.01           C  
ATOM   1163  CG  LYS A 200     -10.937  13.850 -37.427  1.00258.01           C  
ATOM   1164  CD  LYS A 200     -10.240  12.517 -37.367  1.00258.01           C  
ATOM   1165  CE  LYS A 200     -10.526  11.757 -38.670  1.00258.01           C  
ATOM   1166  NZ  LYS A 200     -11.947  11.414 -38.844  1.00258.01           N  
ATOM   1167  H   LYS A 200     -13.532  15.048 -36.872  1.00 99.99           H  
ATOM   1168  1HZ LYS A 200     -12.074  10.902 -39.740  1.00 99.99           H  
ATOM   1169  2HZ LYS A 200     -12.258  10.812 -38.054  1.00 99.99           H  
ATOM   1170  3HZ LYS A 200     -12.515  12.287 -38.861  1.00 99.99           H  
ATOM   1171  N   ASP A 201     -13.454  16.121 -34.039  1.00124.37           N  
ATOM   1172  CA  ASP A 201     -13.988  16.663 -32.799  1.00124.37           C  
ATOM   1173  C   ASP A 201     -15.035  15.733 -32.152  1.00124.37           C  
ATOM   1174  O   ASP A 201     -15.389  15.943 -30.999  1.00124.37           O  
ATOM   1175  CB  ASP A 201     -14.457  18.136 -32.871  1.00124.37           C  
ATOM   1176  CG  ASP A 201     -13.356  19.127 -33.261  1.00124.37           C  
ATOM   1177  OD1 ASP A 201     -12.558  19.500 -32.371  1.00124.37           O  
ATOM   1178  OD2 ASP A 201     -13.350  19.536 -34.437  1.00124.37           O  
ATOM   1179  H   ASP A 201     -13.952  16.224 -34.901  1.00 99.99           H  
ATOM   1180  N   SER A 202     -15.431  14.630 -32.813  1.00111.33           N  
ATOM   1181  CA  SER A 202     -15.925  13.422 -32.149  1.00111.33           C  
ATOM   1182  C   SER A 202     -14.695  12.569 -31.777  1.00111.33           C  
ATOM   1183  O   SER A 202     -14.763  11.804 -30.817  1.00111.33           O  
ATOM   1184  CB  SER A 202     -16.857  12.601 -33.068  1.00111.33           C  
ATOM   1185  OG  SER A 202     -17.896  13.402 -33.590  1.00111.33           O  
ATOM   1186  H   SER A 202     -15.371  14.676 -33.811  1.00 99.99           H  
ATOM   1187  HG  SER A 202     -18.425  12.839 -34.141  1.00 99.99           H  
ATOM   1188  N   LYS A 203     -13.554  12.772 -32.464  1.00225.35           N  
ATOM   1189  CA  LYS A 203     -12.234  12.413 -31.984  1.00225.35           C  
ATOM   1190  C   LYS A 203     -11.669  13.531 -31.054  1.00225.35           C  
ATOM   1191  O   LYS A 203     -10.719  13.227 -30.359  1.00225.35           O  
ATOM   1192  CB  LYS A 203     -11.259  12.104 -33.162  1.00225.35           C  
ATOM   1193  CG  LYS A 203     -11.481  10.813 -34.006  1.00225.35           C  
ATOM   1194  CD  LYS A 203     -12.400  10.647 -35.229  1.00225.35           C  
ATOM   1195  CE  LYS A 203     -12.060   9.391 -36.060  1.00225.35           C  
ATOM   1196  NZ  LYS A 203     -10.679   9.404 -36.578  1.00225.35           N  
ATOM   1197  H   LYS A 203     -13.673  13.200 -33.361  1.00 99.99           H  
ATOM   1198  1HZ LYS A 203     -10.508   8.537 -37.128  1.00 99.99           H  
ATOM   1199  2HZ LYS A 203     -10.547  10.234 -37.190  1.00 99.99           H  
ATOM   1200  3HZ LYS A 203     -10.012   9.448 -35.784  1.00 99.99           H  
ATOM   1201  N   ASN A 204     -12.216  14.769 -30.929  1.00146.95           N  
ATOM   1202  CA  ASN A 204     -11.754  15.807 -29.963  1.00146.95           C  
ATOM   1203  C   ASN A 204     -12.718  15.805 -28.789  1.00146.95           C  
ATOM   1204  O   ASN A 204     -13.819  16.342 -28.828  1.00146.95           O  
ATOM   1205  CB  ASN A 204     -11.650  17.282 -30.473  1.00146.95           C  
ATOM   1206  CG  ASN A 204     -10.899  18.254 -29.554  1.00146.95           C  
ATOM   1207  ND2 ASN A 204     -11.598  18.826 -28.573  1.00146.95           N  
ATOM   1208  OD1 ASN A 204      -9.717  18.531 -29.753  1.00146.95           O  
ATOM   1209  H   ASN A 204     -12.980  14.950 -31.550  1.00 99.99           H  
ATOM   1210  1HD ASN A 204     -12.564  18.593 -28.453  1.00 99.99           H  
ATOM   1211  2HD ASN A 204     -11.154  19.483 -27.964  1.00 99.99           H  
ATOM   1212  N   LEU A 205     -12.269  15.169 -27.724  1.00331.54           N  
ATOM   1213  CA  LEU A 205     -13.150  14.411 -26.869  1.00331.54           C  
ATOM   1214  C   LEU A 205     -13.621  15.195 -25.654  1.00331.54           C  
ATOM   1215  O   LEU A 205     -14.745  14.986 -25.203  1.00331.54           O  
ATOM   1216  CB  LEU A 205     -12.299  13.271 -26.318  1.00331.54           C  
ATOM   1217  CG  LEU A 205     -11.459  12.556 -27.376  1.00331.54           C  
ATOM   1218  CD1 LEU A 205     -10.406  11.782 -26.660  1.00331.54           C  
ATOM   1219  CD2 LEU A 205     -12.339  11.687 -28.284  1.00331.54           C  
ATOM   1220  H   LEU A 205     -11.290  15.229 -27.526  1.00 99.99           H  
ATOM   1221  N   GLY A 206     -12.734  16.027 -25.090  1.00274.63           N  
ATOM   1222  CA  GLY A 206     -12.813  16.515 -23.722  1.00274.63           C  
ATOM   1223  C   GLY A 206     -11.998  15.626 -22.771  1.00274.63           C  
ATOM   1224  O   GLY A 206     -11.259  16.166 -21.949  1.00274.63           O  
ATOM   1225  H   GLY A 206     -11.982  16.304 -25.691  1.00 99.99           H  
ATOM   1226  N   ASP A 207     -12.082  14.286 -22.909  1.00170.97           N  
ATOM   1227  CA  ASP A 207     -11.245  13.304 -22.212  1.00170.97           C  
ATOM   1228  C   ASP A 207     -10.937  12.101 -23.119  1.00170.97           C  
ATOM   1229  O   ASP A 207     -11.827  11.584 -23.794  1.00170.97           O  
ATOM   1230  CB  ASP A 207     -11.813  12.938 -20.814  1.00170.97           C  
ATOM   1231  CG  ASP A 207     -13.061  12.039 -20.738  1.00170.97           C  
ATOM   1232  OD1 ASP A 207     -13.790  11.909 -21.747  1.00170.97           O  
ATOM   1233  OD2 ASP A 207     -13.276  11.503 -19.628  1.00170.97           O  
ATOM   1234  H   ASP A 207     -12.790  13.991 -23.552  1.00 99.99           H  
ATOM   1235  N   GLN A 208      -9.674  11.637 -23.119  1.00122.65           N  
ATOM   1236  CA  GLN A 208      -9.217  10.443 -23.846  1.00122.65           C  
ATOM   1237  C   GLN A 208      -9.820   9.148 -23.364  1.00122.65           C  
ATOM   1238  O   GLN A 208     -10.185   9.059 -22.199  1.00122.65           O  
ATOM   1239  CB  GLN A 208      -7.697  10.321 -23.832  1.00122.65           C  
ATOM   1240  CG  GLN A 208      -7.134  11.205 -24.920  1.00122.65           C  
ATOM   1241  CD  GLN A 208      -5.622  11.155 -25.052  1.00122.65           C  
ATOM   1242  NE2 GLN A 208      -5.106  11.706 -26.147  1.00122.65           N  
ATOM   1243  OE1 GLN A 208      -4.926  10.625 -24.193  1.00122.65           O  
ATOM   1244  H   GLN A 208      -9.037  12.176 -22.570  1.00 99.99           H  
ATOM   1245  1HE GLN A 208      -5.713  12.097 -26.839  1.00 99.99           H  
ATOM   1246  2HE GLN A 208      -4.113  11.725 -26.272  1.00 99.99           H  
ATOM   1247  N   TRP A 209      -9.859   8.149 -24.263  1.00390.63           N  
ATOM   1248  CA  TRP A 209      -9.983   6.745 -23.897  1.00390.63           C  
ATOM   1249  C   TRP A 209     -11.047   5.917 -24.619  1.00390.63           C  
ATOM   1250  O   TRP A 209     -11.056   4.702 -24.432  1.00390.63           O  
ATOM   1251  CB  TRP A 209      -8.618   6.058 -23.673  1.00390.63           C  
ATOM   1252  CG  TRP A 209      -7.615   5.947 -24.785  1.00390.63           C  
ATOM   1253  CD1 TRP A 209      -6.292   5.766 -24.583  1.00390.63           C  
ATOM   1254  CD2 TRP A 209      -7.784   5.941 -26.238  1.00390.63           C  
ATOM   1255  CE2 TRP A 209      -6.555   5.565 -26.844  1.00390.63           C  
ATOM   1256  CE3 TRP A 209      -8.833   6.213 -27.135  1.00390.63           C  
ATOM   1257  NE1 TRP A 209      -5.663   5.595 -25.793  1.00390.63           N  
ATOM   1258  CZ2 TRP A 209      -6.442   5.308 -28.226  1.00390.63           C  
ATOM   1259  CZ3 TRP A 209      -8.677   6.109 -28.524  1.00390.63           C  
ATOM   1260  CH2 TRP A 209      -7.506   5.593 -29.082  1.00390.63           C  
ATOM   1261  H   TRP A 209      -9.797   8.425 -25.223  1.00 99.99           H  
ATOM   1262  HE1 TRP A 209      -4.700   5.497 -25.950  1.00 99.99           H  
ATOM   1263  N   HIS A 210     -11.967   6.543 -25.379  1.00185.16           N  
ATOM   1264  CA  HIS A 210     -13.139   5.874 -25.958  1.00185.16           C  
ATOM   1265  C   HIS A 210     -12.794   4.755 -26.955  1.00185.16           C  
ATOM   1266  O   HIS A 210     -13.284   3.640 -26.768  1.00185.16           O  
ATOM   1267  CB  HIS A 210     -14.100   6.888 -26.602  1.00185.16           C  
ATOM   1268  CG  HIS A 210     -14.598   7.948 -25.654  1.00185.16           C  
ATOM   1269  CD2 HIS A 210     -14.120   9.229 -25.467  1.00185.16           C  
ATOM   1270  ND1 HIS A 210     -15.650   7.724 -24.760  1.00185.16           N  
ATOM   1271  CE1 HIS A 210     -15.762   8.856 -24.080  1.00185.16           C  
ATOM   1272  NE2 HIS A 210     -14.887   9.787 -24.462  1.00185.16           N  
ATOM   1273  H   HIS A 210     -11.804   7.519 -25.533  1.00 99.99           H  
ATOM   1274  HD1 HIS A 210     -16.190   6.885 -24.664  1.00 99.99           H  
ATOM   1275  N   LYS A 211     -11.945   4.998 -27.973  1.00221.72           N  
ATOM   1276  CA  LYS A 211     -11.487   3.930 -28.878  1.00221.72           C  
ATOM   1277  C   LYS A 211     -10.423   3.068 -28.170  1.00221.72           C  
ATOM   1278  O   LYS A 211      -9.839   3.473 -27.164  1.00221.72           O  
ATOM   1279  CB  LYS A 211     -10.921   4.512 -30.198  1.00221.72           C  
ATOM   1280  CG  LYS A 211     -11.113   3.611 -31.424  1.00221.72           C  
ATOM   1281  CD  LYS A 211     -10.900   4.355 -32.754  1.00221.72           C  
ATOM   1282  CE  LYS A 211     -12.200   4.924 -33.346  1.00221.72           C  
ATOM   1283  NZ  LYS A 211     -12.802   5.963 -32.490  1.00221.72           N  
ATOM   1284  H   LYS A 211     -11.632   5.942 -28.093  1.00 99.99           H  
ATOM   1285  1HZ LYS A 211     -13.675   6.313 -32.934  1.00 99.99           H  
ATOM   1286  2HZ LYS A 211     -13.023   5.558 -31.558  1.00 99.99           H  
ATOM   1287  3HZ LYS A 211     -12.131   6.750 -32.378  1.00 99.99           H  
ATOM   1288  N   GLY A 212     -10.183   1.856 -28.681  1.00224.27           N  
ATOM   1289  CA  GLY A 212      -9.190   0.945 -28.121  1.00224.27           C  
ATOM   1290  C   GLY A 212      -7.780   1.472 -28.374  1.00224.27           C  
ATOM   1291  O   GLY A 212      -7.464   1.726 -29.534  1.00224.27           O  
ATOM   1292  H   GLY A 212     -10.724   1.592 -29.483  1.00 99.99           H  
ATOM   1293  N   ILE A 213      -6.977   1.653 -27.305  1.00433.49           N  
ATOM   1294  CA  ILE A 213      -5.604   2.169 -27.359  1.00433.49           C  
ATOM   1295  C   ILE A 213      -4.681   1.207 -28.088  1.00433.49           C  
ATOM   1296  O   ILE A 213      -4.369   0.159 -27.528  1.00433.49           O  
ATOM   1297  CB  ILE A 213      -5.019   2.525 -25.962  1.00433.49           C  
ATOM   1298  CG1 ILE A 213      -3.618   3.198 -26.081  1.00433.49           C  
ATOM   1299  CG2 ILE A 213      -5.009   1.391 -24.943  1.00433.49           C  
ATOM   1300  CD1 ILE A 213      -3.049   3.812 -24.791  1.00433.49           C  
ATOM   1301  H   ILE A 213      -7.395   1.400 -26.432  1.00 99.99           H  
ATOM   1302  N   PRO A 214      -4.206   1.522 -29.307  1.00295.35           N  
ATOM   1303  CA  PRO A 214      -3.256   0.647 -29.991  1.00295.35           C  
ATOM   1304  C   PRO A 214      -1.944   0.670 -29.196  1.00295.35           C  
ATOM   1305  O   PRO A 214      -1.438   1.741 -28.880  1.00295.35           O  
ATOM   1306  CB  PRO A 214      -3.044   1.271 -31.374  1.00295.35           C  
ATOM   1307  CG  PRO A 214      -4.229   2.186 -31.547  1.00295.35           C  
ATOM   1308  CD  PRO A 214      -4.589   2.650 -30.154  1.00295.35           C  
ATOM   1309  N   ILE A 215      -1.438  -0.502 -28.824  1.00386.66           N  
ATOM   1310  CA  ILE A 215      -0.134  -0.670 -28.210  1.00386.66           C  
ATOM   1311  C   ILE A 215       0.540  -1.746 -29.031  1.00386.66           C  
ATOM   1312  O   ILE A 215       0.123  -2.901 -29.012  1.00386.66           O  
ATOM   1313  CB  ILE A 215      -0.200  -0.959 -26.691  1.00386.66           C  
ATOM   1314  CG1 ILE A 215      -0.998   0.151 -25.967  1.00386.66           C  
ATOM   1315  CG2 ILE A 215       1.221  -1.145 -26.109  1.00386.66           C  
ATOM   1316  CD1 ILE A 215      -0.687   0.368 -24.487  1.00386.66           C  
ATOM   1317  H   ILE A 215      -2.028  -1.292 -28.997  1.00 99.99           H  
ATOM   1318  N   GLU A 216       1.578  -1.336 -29.756  1.00253.34           N  
ATOM   1319  CA  GLU A 216       2.404  -2.202 -30.562  1.00253.34           C  
ATOM   1320  C   GLU A 216       3.353  -2.945 -29.626  1.00253.34           C  
ATOM   1321  O   GLU A 216       3.996  -2.334 -28.771  1.00253.34           O  
ATOM   1322  CB  GLU A 216       3.168  -1.311 -31.537  1.00253.34           C  
ATOM   1323  CG  GLU A 216       3.886  -2.112 -32.636  1.00253.34           C  
ATOM   1324  CD  GLU A 216       4.248  -1.223 -33.814  1.00253.34           C  
ATOM   1325  OE1 GLU A 216       3.714  -0.143 -34.053  1.00253.34           O  
ATOM   1326  OE2 GLU A 216       5.217  -1.781 -34.588  1.00253.34           O  
ATOM   1327  H   GLU A 216       1.761  -0.354 -29.709  1.00 99.99           H  
ATOM   1328  N   VAL A 217       3.389  -4.273 -29.770  1.00229.42           N  
ATOM   1329  CA  VAL A 217       4.122  -5.183 -28.909  1.00229.42           C  
ATOM   1330  C   VAL A 217       4.912  -6.178 -29.742  1.00229.42           C  
ATOM   1331  O   VAL A 217       4.506  -6.526 -30.848  1.00229.42           O  
ATOM   1332  CB  VAL A 217       3.186  -5.910 -27.915  1.00229.42           C  
ATOM   1333  CG1 VAL A 217       2.378  -4.944 -27.033  1.00229.42           C  
ATOM   1334  CG2 VAL A 217       2.287  -6.950 -28.607  1.00229.42           C  
ATOM   1335  H   VAL A 217       2.856  -4.616 -30.545  1.00 99.99           H  
ATOM   1336  N   ILE A 218       5.975  -6.723 -29.144  1.00192.11           N  
ATOM   1337  CA  ILE A 218       6.712  -7.836 -29.706  1.00192.11           C  
ATOM   1338  C   ILE A 218       5.843  -9.119 -29.628  1.00192.11           C  
ATOM   1339  O   ILE A 218       5.340  -9.444 -28.549  1.00192.11           O  
ATOM   1340  CB  ILE A 218       8.029  -8.067 -28.942  1.00192.11           C  
ATOM   1341  CG1 ILE A 218       8.927  -6.813 -28.805  1.00192.11           C  
ATOM   1342  CG2 ILE A 218       8.800  -9.194 -29.627  1.00192.11           C  
ATOM   1343  CD1 ILE A 218       9.511  -6.279 -30.123  1.00192.11           C  
ATOM   1344  H   ILE A 218       6.246  -6.320 -28.269  1.00 99.99           H  
ATOM   1345  N   PRO A 219       5.696  -9.860 -30.749  1.00204.43           N  
ATOM   1346  CA  PRO A 219       5.041 -11.168 -30.845  1.00204.43           C  
ATOM   1347  C   PRO A 219       5.501 -12.278 -29.892  1.00204.43           C  
ATOM   1348  O   PRO A 219       4.723 -13.186 -29.616  1.00204.43           O  
ATOM   1349  CB  PRO A 219       5.334 -11.629 -32.283  1.00204.43           C  
ATOM   1350  CG  PRO A 219       5.406 -10.348 -33.075  1.00204.43           C  
ATOM   1351  CD  PRO A 219       6.015  -9.366 -32.083  1.00204.43           C  
ATOM   1352  N   MET A 220       6.767 -12.273 -29.451  1.00295.67           N  
ATOM   1353  CA  MET A 220       7.390 -13.419 -28.790  1.00295.67           C  
ATOM   1354  C   MET A 220       6.747 -13.813 -27.455  1.00295.67           C  
ATOM   1355  O   MET A 220       6.543 -14.998 -27.193  1.00295.67           O  
ATOM   1356  CB  MET A 220       8.902 -13.171 -28.644  1.00295.67           C  
ATOM   1357  CG  MET A 220       9.359 -12.072 -27.668  1.00295.67           C  
ATOM   1358  SD  MET A 220      11.069 -11.610 -28.032  1.00295.67           S  
ATOM   1359  CE  MET A 220      11.280 -10.137 -27.030  1.00295.67           C  
ATOM   1360  H   MET A 220       7.278 -11.426 -29.598  1.00 99.99           H  
ATOM   1361  N   ALA A 221       6.382 -12.811 -26.651  1.00290.31           N  
ATOM   1362  CA  ALA A 221       5.915 -12.966 -25.289  1.00290.31           C  
ATOM   1363  C   ALA A 221       4.615 -12.210 -25.039  1.00290.31           C  
ATOM   1364  O   ALA A 221       4.407 -11.736 -23.925  1.00290.31           O  
ATOM   1365  CB  ALA A 221       7.057 -12.525 -24.381  1.00290.31           C  
ATOM   1366  H   ALA A 221       6.456 -11.903 -27.066  1.00 99.99           H  
ATOM   1367  N   TYR A 222       3.747 -12.073 -26.060  1.00444.17           N  
ATOM   1368  CA  TYR A 222       2.527 -11.265 -25.997  1.00444.17           C  
ATOM   1369  C   TYR A 222       1.513 -11.641 -24.903  1.00444.17           C  
ATOM   1370  O   TYR A 222       0.744 -10.774 -24.495  1.00444.17           O  
ATOM   1371  CB  TYR A 222       1.834 -11.153 -27.370  1.00444.17           C  
ATOM   1372  CG  TYR A 222       1.312 -12.433 -28.008  1.00444.17           C  
ATOM   1373  CD1 TYR A 222       0.284 -13.212 -27.433  1.00444.17           C  
ATOM   1374  CD2 TYR A 222       1.832 -12.825 -29.249  1.00444.17           C  
ATOM   1375  CE1 TYR A 222      -0.149 -14.394 -28.063  1.00444.17           C  
ATOM   1376  CE2 TYR A 222       1.419 -14.013 -29.876  1.00444.17           C  
ATOM   1377  CZ  TYR A 222       0.438 -14.806 -29.272  1.00444.17           C  
ATOM   1378  OH  TYR A 222       0.078 -15.979 -29.861  1.00444.17           O  
ATOM   1379  H   TYR A 222       3.991 -12.569 -26.894  1.00 99.99           H  
ATOM   1380  HH  TYR A 222       0.552 -16.082 -30.675  1.00 99.99           H  
ATOM   1381  N   VAL A 223       1.477 -12.890 -24.408  1.00306.54           N  
ATOM   1382  CA  VAL A 223       0.585 -13.232 -23.298  1.00306.54           C  
ATOM   1383  C   VAL A 223       1.136 -12.626 -21.990  1.00306.54           C  
ATOM   1384  O   VAL A 223       0.389 -11.877 -21.375  1.00306.54           O  
ATOM   1385  CB  VAL A 223       0.314 -14.742 -23.208  1.00306.54           C  
ATOM   1386  CG1 VAL A 223      -0.602 -15.130 -22.036  1.00306.54           C  
ATOM   1387  CG2 VAL A 223      -0.317 -15.263 -24.504  1.00306.54           C  
ATOM   1388  H   VAL A 223       2.075 -13.580 -24.818  1.00 99.99           H  
ATOM   1389  N   PRO A 224       2.410 -12.813 -21.572  1.00245.62           N  
ATOM   1390  CA  PRO A 224       3.001 -11.982 -20.515  1.00245.62           C  
ATOM   1391  C   PRO A 224       3.160 -10.486 -20.815  1.00245.62           C  
ATOM   1392  O   PRO A 224       3.303  -9.751 -19.846  1.00245.62           O  
ATOM   1393  CB  PRO A 224       4.372 -12.548 -20.176  1.00245.62           C  
ATOM   1394  CG  PRO A 224       4.539 -13.738 -21.053  1.00245.62           C  
ATOM   1395  CD  PRO A 224       3.287 -13.916 -21.913  1.00245.62           C  
ATOM   1396  N   VAL A 225       3.111  -9.990 -22.069  1.00308.95           N  
ATOM   1397  CA  VAL A 225       3.056  -8.536 -22.327  1.00308.95           C  
ATOM   1398  C   VAL A 225       1.677  -7.967 -21.968  1.00308.95           C  
ATOM   1399  O   VAL A 225       1.571  -6.768 -21.707  1.00308.95           O  
ATOM   1400  CB  VAL A 225       3.437  -8.163 -23.790  1.00308.95           C  
ATOM   1401  CG1 VAL A 225       2.277  -7.872 -24.767  1.00308.95           C  
ATOM   1402  CG2 VAL A 225       4.312  -6.908 -23.777  1.00308.95           C  
ATOM   1403  H   VAL A 225       3.112 -10.645 -22.827  1.00 99.99           H  
ATOM   1404  N   SER A 226       0.652  -8.835 -21.866  1.00370.82           N  
ATOM   1405  CA  SER A 226      -0.648  -8.541 -21.270  0.91370.82           C  
ATOM   1406  C   SER A 226      -0.524  -8.420 -19.733  1.00370.82           C  
ATOM   1407  O   SER A 226      -1.543  -8.329 -19.060  1.00370.82           O  
ATOM   1408  CB  SER A 226      -1.689  -9.632 -21.615  0.91370.82           C  
ATOM   1409  OG  SER A 226      -1.709  -9.925 -22.998  1.00370.82           O  
ATOM   1410  H   SER A 226       0.848  -9.740 -22.248  1.00 99.99           H  
ATOM   1411  HG  SER A 226      -2.367 -10.596 -23.127  1.00 99.99           H  
ATOM   1412  N   ARG A 227       0.697  -8.314 -19.169  1.00315.99           N  
ATOM   1413  CA  ARG A 227       0.987  -7.709 -17.866  1.00315.99           C  
ATOM   1414  C   ARG A 227       0.666  -6.203 -17.877  1.00315.99           C  
ATOM   1415  O   ARG A 227       0.452  -5.622 -16.821  1.00315.99           O  
ATOM   1416  CB  ARG A 227       2.461  -7.963 -17.500  1.00315.99           C  
ATOM   1417  CG  ARG A 227       2.798  -7.780 -16.015  1.00315.99           C  
ATOM   1418  CD  ARG A 227       3.301  -6.402 -15.582  1.00315.99           C  
ATOM   1419  NE  ARG A 227       3.458  -6.413 -14.124  1.00315.99           N  
ATOM   1420  CZ  ARG A 227       4.592  -6.183 -13.448  1.00315.99           C  
ATOM   1421  NH1 ARG A 227       5.715  -5.795 -14.070  1.00315.99           N  
ATOM   1422  NH2 ARG A 227       4.602  -6.358 -12.121  1.00315.99           N  
ATOM   1423  H   ARG A 227       1.432  -8.695 -19.731  1.00 99.99           H  
ATOM   1424  HE  ARG A 227       2.641  -6.607 -13.586  1.00 99.99           H  
ATOM   1425  1HH ARG A 227       6.547  -5.631 -13.540  1.00 99.99           H  
ATOM   1426  2HH ARG A 227       5.720  -5.669 -15.060  1.00 99.99           H  
ATOM   1427  1HH ARG A 227       5.440  -6.191 -11.602  1.00 99.99           H  
ATOM   1428  2HH ARG A 227       3.772  -6.654 -11.651  1.00 99.99           H  
ATOM   1429  N   ALA A 228       0.476  -5.618 -19.072  1.00298.14           N  
ATOM   1430  CA  ALA A 228      -0.425  -4.511 -19.366  1.00298.14           C  
ATOM   1431  C   ALA A 228      -1.767  -4.526 -18.600  1.00298.14           C  
ATOM   1432  O   ALA A 228      -2.206  -3.470 -18.171  1.00298.14           O  
ATOM   1433  CB  ALA A 228      -0.575  -4.386 -20.888  1.00298.14           C  
ATOM   1434  H   ALA A 228       1.039  -6.025 -19.793  1.00 99.99           H  
ATOM   1435  N   VAL A 229      -2.375  -5.699 -18.333  1.00358.04           N  
ATOM   1436  CA  VAL A 229      -3.558  -5.865 -17.474  1.00358.04           C  
ATOM   1437  C   VAL A 229      -3.288  -5.407 -16.023  1.00358.04           C  
ATOM   1438  O   VAL A 229      -4.166  -4.784 -15.428  1.00358.04           O  
ATOM   1439  CB  VAL A 229      -4.069  -7.337 -17.480  1.00358.04           C  
ATOM   1440  CG1 VAL A 229      -5.261  -7.571 -16.530  1.00358.04           C  
ATOM   1441  CG2 VAL A 229      -4.492  -7.866 -18.859  1.00358.04           C  
ATOM   1442  H   VAL A 229      -1.950  -6.490 -18.777  1.00 99.99           H  
ATOM   1443  N   SER A 230      -2.085  -5.662 -15.466  1.00148.51           N  
ATOM   1444  CA  SER A 230      -1.670  -5.164 -14.145  1.00148.51           C  
ATOM   1445  C   SER A 230      -1.517  -3.638 -14.163  1.00148.51           C  
ATOM   1446  O   SER A 230      -1.852  -2.981 -13.177  1.00148.51           O  
ATOM   1447  CB  SER A 230      -0.306  -5.749 -13.713  1.00148.51           C  
ATOM   1448  OG  SER A 230      -0.338  -7.155 -13.601  1.00148.51           O  
ATOM   1449  H   SER A 230      -1.469  -6.226 -16.017  1.00 99.99           H  
ATOM   1450  HG  SER A 230       0.532  -7.427 -13.336  1.00 99.99           H  
ATOM   1451  N   GLN A 231      -1.059  -3.075 -15.293  1.00266.66           N  
ATOM   1452  CA  GLN A 231      -0.861  -1.639 -15.467  1.00266.66           C  
ATOM   1453  C   GLN A 231      -2.169  -0.880 -15.612  1.00266.66           C  
ATOM   1454  O   GLN A 231      -2.223   0.314 -15.325  1.00266.66           O  
ATOM   1455  CB  GLN A 231      -0.165  -1.367 -16.795  1.00266.66           C  
ATOM   1456  CG  GLN A 231       1.144  -2.101 -16.975  1.00266.66           C  
ATOM   1457  CD  GLN A 231       1.817  -1.423 -18.141  1.00266.66           C  
ATOM   1458  NE2 GLN A 231       2.747  -0.571 -17.766  1.00266.66           N  
ATOM   1459  OE1 GLN A 231       1.508  -1.630 -19.312  1.00266.66           O  
ATOM   1460  H   GLN A 231      -0.855  -3.714 -16.035  1.00 99.99           H  
ATOM   1461  1HE GLN A 231       2.916  -0.416 -16.792  1.00 99.99           H  
ATOM   1462  2HE GLN A 231       3.281  -0.084 -18.457  1.00 99.99           H  
ATOM   1463  N   LYS A 232      -3.186  -1.552 -16.149  1.00508.56           N  
ATOM   1464  CA  LYS A 232      -4.382  -0.892 -16.609  1.00508.56           C  
ATOM   1465  C   LYS A 232      -5.465  -1.039 -15.562  1.00508.56           C  
ATOM   1466  O   LYS A 232      -6.225  -0.092 -15.378  1.00508.56           O  
ATOM   1467  CB  LYS A 232      -4.722  -1.453 -17.996  1.00508.56           C  
ATOM   1468  CG  LYS A 232      -3.691  -0.867 -18.981  1.00508.56           C  
ATOM   1469  CD  LYS A 232      -3.363  -1.612 -20.287  1.00508.56           C  
ATOM   1470  CE  LYS A 232      -1.982  -1.182 -20.788  1.00508.56           C  
ATOM   1471  NZ  LYS A 232      -1.897   0.276 -20.950  1.00508.56           N  
ATOM   1472  H   LYS A 232      -3.089  -2.546 -16.222  1.00 99.99           H  
ATOM   1473  1HZ LYS A 232      -0.949   0.530 -21.291  1.00 99.99           H  
ATOM   1474  2HZ LYS A 232      -2.610   0.589 -21.639  1.00 99.99           H  
ATOM   1475  3HZ LYS A 232      -2.072   0.736 -20.034  1.00 99.99           H  
ATOM   1476  N   PHE A 233      -5.473  -2.163 -14.820  1.00506.63           N  
ATOM   1477  CA  PHE A 233      -6.365  -2.455 -13.708  1.00506.63           C  
ATOM   1478  C   PHE A 233      -7.739  -2.770 -14.311  1.00506.63           C  
ATOM   1479  O   PHE A 233      -8.061  -3.931 -14.560  1.00506.63           O  
ATOM   1480  CB  PHE A 233      -6.321  -1.317 -12.645  1.00506.63           C  
ATOM   1481  CG  PHE A 233      -6.595  -1.669 -11.195  1.00506.63           C  
ATOM   1482  CD1 PHE A 233      -7.377  -2.786 -10.827  1.00506.63           C  
ATOM   1483  CD2 PHE A 233      -6.028  -0.852 -10.194  1.00506.63           C  
ATOM   1484  CE1 PHE A 233      -7.559  -3.095  -9.465  1.00506.63           C  
ATOM   1485  CE2 PHE A 233      -6.212  -1.163  -8.835  1.00506.63           C  
ATOM   1486  CZ  PHE A 233      -6.972  -2.289  -8.471  1.00506.63           C  
ATOM   1487  H   PHE A 233      -4.779  -2.824 -15.108  1.00 99.99           H  
ATOM   1488  N   GLY A 234      -8.481  -1.701 -14.636  1.00393.18           N  
ATOM   1489  CA  GLY A 234      -9.744  -1.697 -15.347  1.00393.18           C  
ATOM   1490  C   GLY A 234      -9.638  -1.800 -16.871  1.00393.18           C  
ATOM   1491  O   GLY A 234     -10.676  -1.951 -17.510  1.00393.18           O  
ATOM   1492  H   GLY A 234      -8.063  -0.844 -14.329  1.00 99.99           H  
ATOM   1493  N   GLY A 235      -8.436  -1.751 -17.477  1.00730.78           N  
ATOM   1494  CA  GLY A 235      -8.311  -1.953 -18.914  1.00730.78           C  
ATOM   1495  C   GLY A 235      -8.510  -3.410 -19.293  1.00730.78           C  
ATOM   1496  O   GLY A 235      -7.791  -4.286 -18.806  1.00730.78           O  
ATOM   1497  H   GLY A 235      -7.630  -1.573 -16.911  1.00 99.99           H  
ATOM   1498  N   VAL A 236      -9.464  -3.628 -20.205  1.00718.64           N  
ATOM   1499  CA  VAL A 236      -9.674  -4.896 -20.884  1.00718.64           C  
ATOM   1500  C   VAL A 236      -8.667  -4.920 -22.035  1.00718.64           C  
ATOM   1501  O   VAL A 236      -8.663  -4.047 -22.901  1.00718.64           O  
ATOM   1502  CB  VAL A 236     -11.142  -5.008 -21.368  1.00718.64           C  
ATOM   1503  CG1 VAL A 236     -11.600  -3.943 -22.383  1.00718.64           C  
ATOM   1504  CG2 VAL A 236     -11.435  -6.420 -21.898  1.00718.64           C  
ATOM   1505  H   VAL A 236     -10.048  -2.839 -20.401  1.00 99.99           H  
ATOM   1506  N   VAL A 237      -7.743  -5.874 -21.935  1.00965.11           N  
ATOM   1507  CA  VAL A 237      -6.450  -5.844 -22.583  1.00965.11           C  
ATOM   1508  C   VAL A 237      -6.344  -7.141 -23.385  1.00965.11           C  
ATOM   1509  O   VAL A 237      -5.935  -8.176 -22.860  1.00965.11           O  
ATOM   1510  CB  VAL A 237      -5.390  -5.574 -21.477  1.00965.11           C  
ATOM   1511  CG1 VAL A 237      -3.922  -5.904 -21.777  1.00965.11           C  
ATOM   1512  CG2 VAL A 237      -5.440  -4.123 -20.995  1.00965.11           C  
ATOM   1513  H   VAL A 237      -8.008  -6.648 -21.359  1.00 99.99           H  
ATOM   1514  N   GLU A 238      -6.727  -7.056 -24.669  1.00944.14           N  
ATOM   1515  CA  GLU A 238      -6.663  -8.126 -25.655  1.00944.14           C  
ATOM   1516  C   GLU A 238      -6.044  -7.648 -26.977  1.00944.14           C  
ATOM   1517  O   GLU A 238      -6.120  -6.470 -27.330  1.00944.14           O  
ATOM   1518  CB  GLU A 238      -8.042  -8.787 -25.769  1.00944.14           C  
ATOM   1519  CG  GLU A 238      -8.136  -9.908 -26.821  1.00944.14           C  
ATOM   1520  CD  GLU A 238      -9.445 -10.689 -26.752  1.00944.14           C  
ATOM   1521  OE1 GLU A 238     -10.362 -10.248 -26.023  1.00944.14           O  
ATOM   1522  OE2 GLU A 238      -9.509 -11.724 -27.450  1.00944.14           O  
ATOM   1523  H   GLU A 238      -7.083  -6.152 -24.916  1.00 99.99           H  
ATOM   1524  N   LEU A 239      -5.391  -8.579 -27.685  1.00999.99           N  
ATOM   1525  CA  LEU A 239      -4.689  -8.351 -28.940  1.00999.99           C  
ATOM   1526  C   LEU A 239      -5.676  -8.007 -30.066  1.00999.99           C  
ATOM   1527  O   LEU A 239      -6.808  -8.486 -30.057  1.00999.99           O  
ATOM   1528  CB  LEU A 239      -3.898  -9.622 -29.319  1.00999.99           C  
ATOM   1529  CG  LEU A 239      -2.714 -10.004 -28.403  1.00999.99           C  
ATOM   1530  CD1 LEU A 239      -3.106 -10.637 -27.058  1.00999.99           C  
ATOM   1531  CD2 LEU A 239      -1.746 -10.913 -29.168  1.00999.99           C  
ATOM   1532  H   LEU A 239      -5.423  -9.490 -27.274  1.00 99.99           H  
ATOM   1533  N   ARG A 240      -5.250  -7.197 -31.049  1.00999.99           N  
ATOM   1534  CA  ARG A 240      -6.034  -6.922 -32.254  1.00999.99           C  
ATOM   1535  C   ARG A 240      -5.885  -8.115 -33.196  1.00999.99           C  
ATOM   1536  O   ARG A 240      -4.779  -8.611 -33.420  1.00999.99           O  
ATOM   1537  CB  ARG A 240      -5.498  -5.683 -32.990  1.00999.99           C  
ATOM   1538  CG  ARG A 240      -6.365  -5.240 -34.183  1.00999.99           C  
ATOM   1539  CD  ARG A 240      -5.662  -4.144 -34.981  1.00999.99           C  
ATOM   1540  NE  ARG A 240      -5.766  -2.870 -34.278  1.00999.99           N  
ATOM   1541  CZ  ARG A 240      -5.303  -1.696 -34.723  1.00999.99           C  
ATOM   1542  NH1 ARG A 240      -4.802  -1.565 -35.960  1.00999.99           N  
ATOM   1543  NH2 ARG A 240      -5.340  -0.648 -33.896  1.00999.99           N  
ATOM   1544  H   ARG A 240      -4.349  -6.782 -30.918  1.00 99.99           H  
ATOM   1545  HE  ARG A 240      -6.222  -2.880 -33.392  1.00 99.99           H  
ATOM   1546  1HH ARG A 240      -4.462  -0.677 -36.269  1.00 99.99           H  
ATOM   1547  2HH ARG A 240      -4.767  -2.355 -36.572  1.00 99.99           H  
ATOM   1548  1HH ARG A 240      -5.000   0.243 -34.201  1.00 99.99           H  
ATOM   1549  2HH ARG A 240      -5.706  -0.752 -32.971  1.00 99.99           H  
ATOM   1550  N   MET A 241      -7.027  -8.555 -33.736  1.00999.99           N  
ATOM   1551  CA  MET A 241      -7.162  -9.791 -34.481  1.00999.99           C  
ATOM   1552  C   MET A 241      -7.573  -9.478 -35.919  1.00999.99           C  
ATOM   1553  O   MET A 241      -8.500  -8.702 -36.140  1.00999.99           O  
ATOM   1554  CB  MET A 241      -8.116 -10.751 -33.747  1.00999.99           C  
ATOM   1555  CG  MET A 241      -7.860 -10.900 -32.230  1.00999.99           C  
ATOM   1556  SD  MET A 241      -6.222 -11.500 -31.708  1.00999.99           S  
ATOM   1557  CE  MET A 241      -6.616 -11.935 -29.989  1.00999.99           C  
ATOM   1558  H   MET A 241      -7.815  -7.956 -33.590  1.00 99.99           H  
ATOM   1559  N   ALA A 242      -6.841 -10.040 -36.892  1.00922.76           N  
ATOM   1560  CA  ALA A 242      -6.967  -9.740 -38.313  1.00922.76           C  
ATOM   1561  C   ALA A 242      -8.209 -10.384 -38.914  1.00922.76           C  
ATOM   1562  O   ALA A 242      -8.704 -11.411 -38.445  1.00922.76           O  
ATOM   1563  CB  ALA A 242      -5.730 -10.251 -39.069  1.00922.76           C  
ATOM   1564  H   ALA A 242      -6.169 -10.708 -36.568  1.00 99.99           H  
ATOM   1565  N   VAL A 243      -8.695  -9.731 -39.970  1.00999.99           N  
ATOM   1566  CA  VAL A 243      -9.929 -10.056 -40.663  1.00999.99           C  
ATOM   1567  C   VAL A 243      -9.616 -10.528 -42.096  1.00999.99           C  
ATOM   1568  O   VAL A 243     -10.235 -11.489 -42.551  1.00999.99           O  
ATOM   1569  CB  VAL A 243     -10.855  -8.821 -40.602  1.00999.99           C  
ATOM   1570  CG1 VAL A 243     -11.214  -8.390 -39.173  1.00999.99           C  
ATOM   1571  CG2 VAL A 243     -10.275  -7.635 -41.337  1.00999.99           C  
ATOM   1572  H   VAL A 243      -8.126  -8.965 -40.268  1.00 99.99           H  
ATOM   1573  N   ASN A 244      -8.633  -9.910 -42.784  1.00999.99           N  
ATOM   1574  CA  ASN A 244      -8.162 -10.292 -44.125  1.00999.99           C  
ATOM   1575  C   ASN A 244      -6.929 -11.227 -44.041  1.00999.99           C  
ATOM   1576  O   ASN A 244      -6.247 -11.492 -45.031  1.00999.99           O  
ATOM   1577  CB  ASN A 244      -7.814  -9.001 -44.906  1.00999.99           C  
ATOM   1578  CG  ASN A 244      -8.160  -9.143 -46.389  1.00999.99           C  
ATOM   1579  ND2 ASN A 244      -9.169  -8.415 -46.865  1.00999.99           N  
ATOM   1580  OD1 ASN A 244      -7.545  -9.929 -47.100  1.00999.99           O  
ATOM   1581  H   ASN A 244      -8.223  -9.137 -42.299  1.00 99.99           H  
ATOM   1582  1HD ASN A 244      -9.654  -7.788 -46.257  1.00 99.99           H  
ATOM   1583  2HD ASN A 244      -9.433  -8.503 -47.826  1.00 99.99           H  
ATOM   1584  N   LYS A 245      -6.675 -11.743 -42.837  1.00544.79           N  
ATOM   1585  CA  LYS A 245      -5.693 -12.739 -42.457  1.00544.79           C  
ATOM   1586  C   LYS A 245      -6.295 -13.496 -41.264  1.00544.79           C  
ATOM   1587  O   LYS A 245      -7.054 -12.918 -40.488  1.00544.79           O  
ATOM   1588  CB  LYS A 245      -4.328 -12.052 -42.218  1.00544.79           C  
ATOM   1589  CG  LYS A 245      -3.371 -12.812 -41.292  1.00544.79           C  
ATOM   1590  CD  LYS A 245      -2.025 -12.121 -41.103  1.00544.79           C  
ATOM   1591  CE  LYS A 245      -1.068 -12.967 -40.267  1.00544.79           C  
ATOM   1592  NZ  LYS A 245      -1.565 -13.212 -38.900  1.00544.79           N  
ATOM   1593  H   LYS A 245      -7.285 -11.339 -42.156  1.00 99.99           H  
ATOM   1594  1HZ LYS A 245      -0.875 -13.791 -38.379  1.00 99.99           H  
ATOM   1595  2HZ LYS A 245      -1.694 -12.302 -38.410  1.00 99.99           H  
ATOM   1596  3HZ LYS A 245      -2.475 -13.714 -38.946  1.00 99.99           H  
ATOM   1597  N   ALA A 246      -5.931 -14.774 -41.092  1.00149.49           N  
ATOM   1598  CA  ALA A 246      -6.261 -15.543 -39.895  1.00149.49           C  
ATOM   1599  C   ALA A 246      -5.244 -15.218 -38.790  1.00149.49           C  
ATOM   1600  O   ALA A 246      -4.050 -15.065 -39.054  1.00149.49           O  
ATOM   1601  CB  ALA A 246      -6.155 -17.039 -40.228  1.00149.49           C  
ATOM   1602  H   ALA A 246      -5.410 -15.187 -41.839  1.00 99.99           H  
ATOM   1603  N   GLY A 247      -5.730 -15.116 -37.546  1.00166.55           N  
ATOM   1604  CA  GLY A 247      -4.918 -14.801 -36.376  1.00166.55           C  
ATOM   1605  C   GLY A 247      -4.730 -13.291 -36.176  1.00166.55           C  
ATOM   1606  O   GLY A 247      -5.480 -12.509 -36.751  1.00166.55           O  
ATOM   1607  H   GLY A 247      -6.714 -15.274 -37.460  1.00 99.99           H  
ATOM   1608  N   PRO A 248      -3.761 -12.870 -35.338  1.00237.05           N  
ATOM   1609  CA  PRO A 248      -3.518 -11.471 -34.970  1.00237.05           C  
ATOM   1610  C   PRO A 248      -3.026 -10.590 -36.135  1.00237.05           C  
ATOM   1611  O   PRO A 248      -2.368 -11.084 -37.054  1.00237.05           O  
ATOM   1612  CB  PRO A 248      -2.567 -11.527 -33.771  1.00237.05           C  
ATOM   1613  CG  PRO A 248      -1.897 -12.892 -33.849  1.00237.05           C  
ATOM   1614  CD  PRO A 248      -2.833 -13.766 -34.671  1.00237.05           C  
ATOM   1615  N   VAL A 249      -3.357  -9.282 -36.092  1.00163.99           N  
ATOM   1616  CA  VAL A 249      -2.923  -8.276 -37.069  1.00163.99           C  
ATOM   1617  C   VAL A 249      -1.440  -8.027 -36.863  1.00163.99           C  
ATOM   1618  O   VAL A 249      -1.026  -7.642 -35.774  1.00163.99           O  
ATOM   1619  CB  VAL A 249      -3.651  -6.914 -36.886  1.00163.99           C  
ATOM   1620  CG1 VAL A 249      -3.159  -5.816 -37.862  1.00163.99           C  
ATOM   1621  CG2 VAL A 249      -5.151  -7.057 -37.062  1.00163.99           C  
ATOM   1622  H   VAL A 249      -3.941  -9.029 -35.320  1.00 99.99           H  
ATOM   1623  N   VAL A 250      -0.675  -8.199 -37.939  1.00 81.40           N  
ATOM   1624  CA  VAL A 250       0.738  -7.890 -37.969  1.00 81.40           C  
ATOM   1625  C   VAL A 250       0.856  -6.475 -38.579  1.00 81.40           C  
ATOM   1626  O   VAL A 250       0.155  -6.142 -39.535  1.00 81.40           O  
ATOM   1627  CB  VAL A 250       1.464  -8.985 -38.789  1.00 81.40           C  
ATOM   1628  CG1 VAL A 250       2.990  -8.813 -38.706  1.00 81.40           C  
ATOM   1629  CG2 VAL A 250       1.130 -10.415 -38.339  1.00 81.40           C  
ATOM   1630  H   VAL A 250      -1.136  -8.563 -38.750  1.00 99.99           H  
ATOM   1631  N   THR A 251       1.719  -5.628 -38.004  1.00148.21           N  
ATOM   1632  CA  THR A 251       2.073  -4.302 -38.519  1.00148.21           C  
ATOM   1633  C   THR A 251       3.310  -4.420 -39.430  1.00148.21           C  
ATOM   1634  O   THR A 251       3.927  -5.480 -39.532  1.00148.21           O  
ATOM   1635  CB  THR A 251       2.365  -3.365 -37.317  1.00148.21           C  
ATOM   1636  CG2 THR A 251       3.609  -3.724 -36.520  1.00148.21           C  
ATOM   1637  OG1 THR A 251       2.558  -2.019 -37.702  1.00148.21           O  
ATOM   1638  H   THR A 251       2.129  -5.975 -37.159  1.00 99.99           H  
ATOM   1639  HG1 THR A 251       2.729  -1.531 -36.907  1.00 99.99           H  
ATOM   1640  N   ASP A 252       3.673  -3.314 -40.083  1.00 99.45           N  
ATOM   1641  CA  ASP A 252       4.788  -3.156 -41.019  1.00 99.45           C  
ATOM   1642  C   ASP A 252       6.157  -3.587 -40.459  1.00 99.45           C  
ATOM   1643  O   ASP A 252       6.981  -4.110 -41.205  1.00 99.45           O  
ATOM   1644  CB  ASP A 252       4.835  -1.692 -41.513  1.00 99.45           C  
ATOM   1645  CG  ASP A 252       3.540  -1.184 -42.173  1.00 99.45           C  
ATOM   1646  OD1 ASP A 252       2.650  -2.014 -42.469  1.00 99.45           O  
ATOM   1647  OD2 ASP A 252       3.474   0.041 -42.406  1.00 99.45           O  
ATOM   1648  H   ASP A 252       3.078  -2.540 -39.864  1.00 99.99           H  
ATOM   1649  N   ASN A 253       6.374  -3.420 -39.144  1.00139.96           N  
ATOM   1650  CA  ASN A 253       7.582  -3.853 -38.431  1.00139.96           C  
ATOM   1651  C   ASN A 253       7.564  -5.337 -38.030  1.00139.96           C  
ATOM   1652  O   ASN A 253       8.548  -5.813 -37.464  1.00139.96           O  
ATOM   1653  CB  ASN A 253       7.722  -3.032 -37.135  1.00139.96           C  
ATOM   1654  CG  ASN A 253       8.103  -1.570 -37.331  1.00139.96           C  
ATOM   1655  ND2 ASN A 253       8.334  -1.111 -38.561  1.00139.96           N  
ATOM   1656  OD1 ASN A 253       8.199  -0.860 -36.344  1.00139.96           O  
ATOM   1657  H   ASN A 253       5.630  -2.960 -38.659  1.00 99.99           H  
ATOM   1658  1HD ASN A 253       8.234  -1.723 -39.345  1.00 99.99           H  
ATOM   1659  2HD ASN A 253       8.607  -0.158 -38.692  1.00 99.99           H  
ATOM   1660  N   GLY A 254       6.482  -6.071 -38.322  1.00 84.90           N  
ATOM   1661  CA  GLY A 254       6.340  -7.487 -38.002  1.00 84.90           C  
ATOM   1662  C   GLY A 254       5.866  -7.743 -36.568  1.00 84.90           C  
ATOM   1663  O   GLY A 254       6.029  -8.854 -36.072  1.00 84.90           O  
ATOM   1664  H   GLY A 254       5.748  -5.576 -38.790  1.00 99.99           H  
ATOM   1665  N   ASN A 255       5.311  -6.718 -35.904  1.00139.96           N  
ATOM   1666  CA  ASN A 255       4.813  -6.761 -34.531  1.00139.96           C  
ATOM   1667  C   ASN A 255       3.291  -6.939 -34.502  1.00139.96           C  
ATOM   1668  O   ASN A 255       2.620  -6.694 -35.500  1.00139.96           O  
ATOM   1669  CB  ASN A 255       5.172  -5.429 -33.828  1.00139.96           C  
ATOM   1670  CG  ASN A 255       6.676  -5.229 -33.636  1.00139.96           C  
ATOM   1671  ND2 ASN A 255       7.171  -4.035 -33.959  1.00139.96           N  
ATOM   1672  OD1 ASN A 255       7.385  -6.146 -33.230  1.00139.96           O  
ATOM   1673  H   ASN A 255       5.261  -5.878 -36.443  1.00 99.99           H  
ATOM   1674  1HD ASN A 255       6.559  -3.315 -34.287  1.00 99.99           H  
ATOM   1675  2HD ASN A 255       8.154  -3.865 -33.870  1.00 99.99           H  
ATOM   1676  N   PHE A 256       2.728  -7.324 -33.349  1.00350.80           N  
ATOM   1677  CA  PHE A 256       1.280  -7.263 -33.135  1.00350.80           C  
ATOM   1678  C   PHE A 256       0.928  -5.919 -32.516  1.00350.80           C  
ATOM   1679  O   PHE A 256       1.779  -5.246 -31.940  1.00350.80           O  
ATOM   1680  CB  PHE A 256       0.825  -8.376 -32.180  1.00350.80           C  
ATOM   1681  CG  PHE A 256       1.058  -9.760 -32.739  1.00350.80           C  
ATOM   1682  CD1 PHE A 256       0.721 -10.073 -34.074  1.00350.80           C  
ATOM   1683  CD2 PHE A 256       1.669 -10.733 -31.935  1.00350.80           C  
ATOM   1684  CE1 PHE A 256       1.036 -11.329 -34.610  1.00350.80           C  
ATOM   1685  CE2 PHE A 256       2.001 -11.982 -32.484  1.00350.80           C  
ATOM   1686  CZ  PHE A 256       1.690 -12.280 -33.817  1.00350.80           C  
ATOM   1687  H   PHE A 256       3.338  -7.659 -32.631  1.00 99.99           H  
ATOM   1688  N   ILE A 257      -0.348  -5.547 -32.637  1.00554.54           N  
ATOM   1689  CA  ILE A 257      -0.911  -4.353 -32.030  1.00554.54           C  
ATOM   1690  C   ILE A 257      -2.098  -4.789 -31.189  1.00554.54           C  
ATOM   1691  O   ILE A 257      -2.849  -5.679 -31.581  1.00554.54           O  
ATOM   1692  CB  ILE A 257      -1.217  -3.303 -33.112  1.00554.54           C  
ATOM   1693  CG1 ILE A 257      -1.276  -1.894 -32.498  1.00554.54           C  
ATOM   1694  CG2 ILE A 257      -2.481  -3.624 -33.922  1.00554.54           C  
ATOM   1695  CD1 ILE A 257      -1.240  -0.794 -33.560  1.00554.54           C  
ATOM   1696  H   ILE A 257      -0.917  -6.157 -33.191  1.00 99.99           H  
ATOM   1697  N   LEU A 258      -2.187  -4.234 -29.982  1.00557.56           N  
ATOM   1698  CA  LEU A 258      -3.087  -4.703 -28.958  1.00557.56           C  
ATOM   1699  C   LEU A 258      -3.905  -3.504 -28.494  1.00557.56           C  
ATOM   1700  O   LEU A 258      -3.345  -2.523 -28.009  1.00557.56           O  
ATOM   1701  CB  LEU A 258      -2.309  -5.410 -27.830  1.00557.56           C  
ATOM   1702  CG  LEU A 258      -1.062  -6.299 -28.109  1.00557.56           C  
ATOM   1703  CD1 LEU A 258      -0.775  -7.196 -26.891  1.00557.56           C  
ATOM   1704  CD2 LEU A 258      -1.080  -7.164 -29.381  1.00557.56           C  
ATOM   1705  H   LEU A 258      -1.581  -3.456 -29.813  1.00 99.99           H  
ATOM   1706  N   ASP A 259      -5.227  -3.581 -28.694  1.00653.09           N  
ATOM   1707  CA  ASP A 259      -6.176  -2.510 -28.420  1.00653.09           C  
ATOM   1708  C   ASP A 259      -6.785  -2.732 -27.044  1.00653.09           C  
ATOM   1709  O   ASP A 259      -7.400  -3.772 -26.797  1.00653.09           O  
ATOM   1710  CB  ASP A 259      -7.297  -2.522 -29.476  1.00653.09           C  
ATOM   1711  CG  ASP A 259      -6.796  -2.160 -30.878  1.00653.09           C  
ATOM   1712  OD1 ASP A 259      -5.959  -1.235 -30.990  1.00653.09           O  
ATOM   1713  OD2 ASP A 259      -7.266  -2.811 -31.833  1.00653.09           O  
ATOM   1714  H   ASP A 259      -5.537  -4.458 -29.061  1.00 99.99           H  
ATOM   1715  N   TRP A 260      -6.609  -1.749 -26.156  1.00752.27           N  
ATOM   1716  CA  TRP A 260      -7.091  -1.819 -24.790  1.00752.27           C  
ATOM   1717  C   TRP A 260      -8.150  -0.724 -24.591  1.00752.27           C  
ATOM   1718  O   TRP A 260      -7.865   0.458 -24.762  1.00752.27           O  
ATOM   1719  CB  TRP A 260      -5.922  -1.719 -23.791  1.00752.27           C  
ATOM   1720  CG  TRP A 260      -4.529  -2.201 -24.151  1.00752.27           C  
ATOM   1721  CD1 TRP A 260      -3.420  -1.460 -23.955  1.00752.27           C  
ATOM   1722  CD2 TRP A 260      -4.020  -3.512 -24.575  1.00752.27           C  
ATOM   1723  CE2 TRP A 260      -2.604  -3.524 -24.390  1.00752.27           C  
ATOM   1724  CE3 TRP A 260      -4.579  -4.726 -25.019  1.00752.27           C  
ATOM   1725  NE1 TRP A 260      -2.297  -2.220 -24.166  1.00752.27           N  
ATOM   1726  CZ2 TRP A 260      -1.825  -4.688 -24.411  1.00752.27           C  
ATOM   1727  CZ3 TRP A 260      -3.815  -5.915 -25.011  1.00752.27           C  
ATOM   1728  CH2 TRP A 260      -2.464  -5.911 -24.638  1.00752.27           C  
ATOM   1729  H   TRP A 260      -6.117  -0.942 -26.485  1.00 99.99           H  
ATOM   1730  HE1 TRP A 260      -1.366  -1.912 -24.163  1.00 99.99           H  
ATOM   1731  N   LYS A 261      -9.390  -1.112 -24.259  1.00639.92           N  
ATOM   1732  CA  LYS A 261     -10.487  -0.163 -24.088  1.00639.92           C  
ATOM   1733  C   LYS A 261     -10.594   0.199 -22.603  1.00639.92           C  
ATOM   1734  O   LYS A 261     -11.242  -0.495 -21.820  1.00639.92           O  
ATOM   1735  CB  LYS A 261     -11.800  -0.781 -24.608  1.00639.92           C  
ATOM   1736  CG  LYS A 261     -12.948   0.243 -24.590  1.00639.92           C  
ATOM   1737  CD  LYS A 261     -14.179  -0.197 -25.385  1.00639.92           C  
ATOM   1738  CE  LYS A 261     -15.257   0.896 -25.381  1.00639.92           C  
ATOM   1739  NZ  LYS A 261     -16.404   0.521 -26.223  1.00639.92           N  
ATOM   1740  H   LYS A 261      -9.537  -2.093 -24.130  1.00 99.99           H  
ATOM   1741  1HZ LYS A 261     -17.114   1.280 -26.198  1.00 99.99           H  
ATOM   1742  2HZ LYS A 261     -16.083   0.380 -27.203  1.00 99.99           H  
ATOM   1743  3HZ LYS A 261     -16.825  -0.359 -25.864  1.00 99.99           H  
ATOM   1744  N   PHE A 262      -9.970   1.324 -22.232  1.00634.18           N  
ATOM   1745  CA  PHE A 262     -10.055   1.878 -20.880  1.00634.18           C  
ATOM   1746  C   PHE A 262     -11.348   2.660 -20.693  1.00634.18           C  
ATOM   1747  O   PHE A 262     -11.797   2.761 -19.558  1.00634.18           O  
ATOM   1748  CB  PHE A 262      -8.912   2.893 -20.661  1.00634.18           C  
ATOM   1749  CG  PHE A 262      -7.540   2.329 -20.915  1.00634.18           C  
ATOM   1750  CD1 PHE A 262      -7.244   1.034 -20.464  1.00634.18           C  
ATOM   1751  CD2 PHE A 262      -6.588   3.062 -21.649  1.00634.18           C  
ATOM   1752  CE1 PHE A 262      -6.051   0.419 -20.847  1.00634.18           C  
ATOM   1753  CE2 PHE A 262      -5.344   2.479 -21.945  1.00634.18           C  
ATOM   1754  CZ  PHE A 262      -5.098   1.143 -21.582  1.00634.18           C  
ATOM   1755  H   PHE A 262      -9.429   1.781 -22.938  1.00 99.99           H  
ATOM   1756  N   ASP A 263     -11.862   3.261 -21.786  1.00346.32           N  
ATOM   1757  CA  ASP A 263     -12.986   4.197 -21.928  1.00346.32           C  
ATOM   1758  C   ASP A 263     -12.605   5.624 -21.489  1.00346.32           C  
ATOM   1759  O   ASP A 263     -13.196   6.595 -21.961  1.00346.32           O  
ATOM   1760  CB  ASP A 263     -14.340   3.670 -21.388  1.00346.32           C  
ATOM   1761  CG  ASP A 263     -14.566   3.652 -19.870  1.00346.32           C  
ATOM   1762  OD1 ASP A 263     -14.331   4.692 -19.214  1.00346.32           O  
ATOM   1763  OD2 ASP A 263     -14.975   2.577 -19.385  1.00346.32           O  
ATOM   1764  H   ASP A 263     -11.336   2.965 -22.586  1.00 99.99           H  
ATOM   1765  N   ARG A 264     -11.602   5.730 -20.607  1.00432.97           N  
ATOM   1766  CA  ARG A 264     -11.094   6.929 -19.980  1.00432.97           C  
ATOM   1767  C   ARG A 264      -9.604   6.768 -19.664  1.00432.97           C  
ATOM   1768  O   ARG A 264      -9.219   5.782 -19.038  1.00432.97           O  
ATOM   1769  CB  ARG A 264     -11.884   7.251 -18.714  1.00432.97           C  
ATOM   1770  CG  ARG A 264     -13.209   8.005 -18.924  1.00432.97           C  
ATOM   1771  CD  ARG A 264     -13.869   8.374 -17.590  1.00432.97           C  
ATOM   1772  NE  ARG A 264     -12.920   9.083 -16.714  1.00432.97           N  
ATOM   1773  CZ  ARG A 264     -12.068   8.495 -15.850  1.00432.97           C  
ATOM   1774  NH1 ARG A 264     -12.094   7.175 -15.606  1.00432.97           N  
ATOM   1775  NH2 ARG A 264     -11.160   9.248 -15.219  1.00432.97           N  
ATOM   1776  H   ARG A 264     -11.203   4.835 -20.400  1.00 99.99           H  
ATOM   1777  HE  ARG A 264     -12.913  10.078 -16.770  1.00 99.99           H  
ATOM   1778  1HH ARG A 264     -11.447   6.773 -14.959  1.00 99.99           H  
ATOM   1779  2HH ARG A 264     -12.761   6.593 -16.074  1.00 99.99           H  
ATOM   1780  1HH ARG A 264     -10.521   8.828 -14.575  1.00 99.99           H  
ATOM   1781  2HH ARG A 264     -11.121  10.233 -15.391  1.00 99.99           H  
ATOM   1782  N   VAL A 265      -8.805   7.796 -19.976  1.00251.24           N  
ATOM   1783  CA  VAL A 265      -7.463   7.989 -19.442  1.00251.24           C  
ATOM   1784  C   VAL A 265      -7.314   9.461 -19.061  1.00251.24           C  
ATOM   1785  O   VAL A 265      -7.197  10.330 -19.927  1.00251.24           O  
ATOM   1786  CB  VAL A 265      -6.363   7.412 -20.364  1.00251.24           C  
ATOM   1787  CG1 VAL A 265      -6.188   8.153 -21.695  1.00251.24           C  
ATOM   1788  CG2 VAL A 265      -5.019   7.356 -19.636  1.00251.24           C  
ATOM   1789  H   VAL A 265      -9.198   8.451 -20.623  1.00 99.99           H  
ATOM   1790  N   HIS A 266      -7.333   9.735 -17.750  1.00177.42           N  
ATOM   1791  CA  HIS A 266      -7.182  11.085 -17.226  1.00177.42           C  
ATOM   1792  C   HIS A 266      -5.699  11.485 -17.165  1.00177.42           C  
ATOM   1793  O   HIS A 266      -5.382  12.640 -17.451  1.00177.42           O  
ATOM   1794  CB  HIS A 266      -7.824  11.140 -15.827  1.00177.42           C  
ATOM   1795  CG  HIS A 266      -7.925  12.538 -15.269  1.00177.42           C  
ATOM   1796  CD2 HIS A 266      -8.928  13.476 -15.375  1.00177.42           C  
ATOM   1797  ND1 HIS A 266      -6.901  13.168 -14.583  1.00177.42           N  
ATOM   1798  CE1 HIS A 266      -7.309  14.410 -14.317  1.00177.42           C  
ATOM   1799  NE2 HIS A 266      -8.531  14.666 -14.766  1.00177.42           N  
ATOM   1800  H   HIS A 266      -7.457   8.956 -17.133  1.00 99.99           H  
ATOM   1801  HD1 HIS A 266      -6.017  12.776 -14.326  1.00 99.99           H  
ATOM   1802  N   LYS A 267      -4.793  10.552 -16.823  1.00238.54           N  
ATOM   1803  CA  LYS A 267      -3.354  10.791 -16.756  1.00238.54           C  
ATOM   1804  C   LYS A 267      -2.701  10.034 -17.920  1.00238.54           C  
ATOM   1805  O   LYS A 267      -2.166   8.942 -17.749  1.00238.54           O  
ATOM   1806  CB  LYS A 267      -2.780  10.299 -15.413  1.00238.54           C  
ATOM   1807  CG  LYS A 267      -3.204  11.065 -14.147  1.00238.54           C  
ATOM   1808  CD  LYS A 267      -4.599  10.724 -13.598  1.00238.54           C  
ATOM   1809  CE  LYS A 267      -4.824   9.233 -13.288  1.00238.54           C  
ATOM   1810  NZ  LYS A 267      -6.159   9.006 -12.712  1.00238.54           N  
ATOM   1811  H   LYS A 267      -5.173   9.652 -16.607  1.00 99.99           H  
ATOM   1812  1HZ LYS A 267      -6.283   7.993 -12.511  1.00 99.99           H  
ATOM   1813  2HZ LYS A 267      -6.251   9.546 -11.827  1.00 99.99           H  
ATOM   1814  3HZ LYS A 267      -6.886   9.317 -13.386  1.00 99.99           H  
ATOM   1815  N   TRP A 268      -2.746  10.629 -19.117  1.00147.41           N  
ATOM   1816  CA  TRP A 268      -2.074  10.150 -20.327  1.00147.41           C  
ATOM   1817  C   TRP A 268      -0.537  10.113 -20.175  1.00147.41           C  
ATOM   1818  O   TRP A 268       0.102   9.222 -20.736  1.00147.41           O  
ATOM   1819  CB  TRP A 268      -2.510  11.006 -21.532  1.00147.41           C  
ATOM   1820  CG  TRP A 268      -2.709  12.460 -21.241  1.00147.41           C  
ATOM   1821  CD1 TRP A 268      -3.897  13.032 -20.941  1.00147.41           C  
ATOM   1822  CD2 TRP A 268      -1.711  13.518 -21.152  1.00147.41           C  
ATOM   1823  CE2 TRP A 268      -2.376  14.716 -20.765  1.00147.41           C  
ATOM   1824  CE3 TRP A 268      -0.311  13.590 -21.321  1.00147.41           C  
ATOM   1825  NE1 TRP A 268      -3.706  14.369 -20.682  1.00147.41           N  
ATOM   1826  CZ2 TRP A 268      -1.680  15.911 -20.528  1.00147.41           C  
ATOM   1827  CZ3 TRP A 268       0.397  14.789 -21.101  1.00147.41           C  
ATOM   1828  CH2 TRP A 268      -0.289  15.951 -20.711  1.00147.41           C  
ATOM   1829  H   TRP A 268      -3.295  11.466 -19.135  1.00 99.99           H  
ATOM   1830  HE1 TRP A 268      -4.393  15.032 -20.461  1.00 99.99           H  
ATOM   1831  N   SER A 269       0.042  11.041 -19.385  1.00 95.28           N  
ATOM   1832  CA  SER A 269       1.477  11.139 -19.108  1.00 95.28           C  
ATOM   1833  C   SER A 269       2.001   9.937 -18.301  1.00 95.28           C  
ATOM   1834  O   SER A 269       2.986   9.319 -18.698  1.00 95.28           O  
ATOM   1835  CB  SER A 269       1.810  12.481 -18.420  1.00 95.28           C  
ATOM   1836  OG  SER A 269       1.367  12.565 -17.081  1.00 95.28           O  
ATOM   1837  H   SER A 269      -0.603  11.690 -18.982  1.00 99.99           H  
ATOM   1838  HG  SER A 269       1.623  13.422 -16.762  1.00 99.99           H  
ATOM   1839  N   GLU A 270       1.330   9.582 -17.189  1.00190.52           N  
ATOM   1840  CA  GLU A 270       1.710   8.460 -16.332  1.00190.52           C  
ATOM   1841  C   GLU A 270       1.518   7.120 -17.050  1.00190.52           C  
ATOM   1842  O   GLU A 270       2.384   6.256 -16.905  1.00190.52           O  
ATOM   1843  CB  GLU A 270       0.957   8.552 -14.976  1.00190.52           C  
ATOM   1844  CG  GLU A 270      -0.465   7.950 -14.867  1.00190.52           C  
ATOM   1845  CD  GLU A 270      -0.613   6.436 -14.694  1.00190.52           C  
ATOM   1846  OE1 GLU A 270       0.410   5.750 -14.484  1.00190.52           O  
ATOM   1847  OE2 GLU A 270      -1.777   5.988 -14.793  1.00190.52           O  
ATOM   1848  H   GLU A 270       0.530  10.144 -16.973  1.00 99.99           H  
ATOM   1849  N   VAL A 271       0.435   6.931 -17.833  1.00194.16           N  
ATOM   1850  CA  VAL A 271       0.214   5.651 -18.503  1.00194.16           C  
ATOM   1851  C   VAL A 271       1.231   5.429 -19.628  1.00194.16           C  
ATOM   1852  O   VAL A 271       1.656   4.288 -19.770  1.00194.16           O  
ATOM   1853  CB  VAL A 271      -1.222   5.449 -19.038  1.00194.16           C  
ATOM   1854  CG1 VAL A 271      -2.275   5.399 -17.924  1.00194.16           C  
ATOM   1855  CG2 VAL A 271      -1.646   6.424 -20.129  1.00194.16           C  
ATOM   1856  H   VAL A 271      -0.212   7.685 -17.942  1.00 99.99           H  
ATOM   1857  N   ASN A 272       1.673   6.470 -20.378  1.00 86.57           N  
ATOM   1858  CA  ASN A 272       2.672   6.290 -21.439  1.00 86.57           C  
ATOM   1859  C   ASN A 272       4.010   5.815 -20.860  1.00 86.57           C  
ATOM   1860  O   ASN A 272       4.645   4.957 -21.470  1.00 86.57           O  
ATOM   1861  CB  ASN A 272       2.883   7.523 -22.364  1.00 86.57           C  
ATOM   1862  CG  ASN A 272       3.680   8.722 -21.817  1.00 86.57           C  
ATOM   1863  ND2 ASN A 272       5.006   8.618 -21.713  1.00 86.57           N  
ATOM   1864  OD1 ASN A 272       3.121   9.773 -21.563  1.00 86.57           O  
ATOM   1865  H   ASN A 272       1.290   7.373 -20.182  1.00 99.99           H  
ATOM   1866  1HD ASN A 272       5.463   7.781 -22.010  1.00 99.99           H  
ATOM   1867  2HD ASN A 272       5.536   9.380 -21.339  1.00 99.99           H  
ATOM   1868  N   THR A 273       4.414   6.361 -19.692  1.00140.60           N  
ATOM   1869  CA  THR A 273       5.639   5.978 -19.000  1.00140.60           C  
ATOM   1870  C   THR A 273       5.551   4.527 -18.557  1.00140.60           C  
ATOM   1871  O   THR A 273       6.395   3.743 -18.981  1.00140.60           O  
ATOM   1872  CB  THR A 273       6.022   6.926 -17.835  1.00140.60           C  
ATOM   1873  CG2 THR A 273       6.288   8.368 -18.279  1.00140.60           C  
ATOM   1874  OG1 THR A 273       5.117   6.907 -16.752  1.00140.60           O  
ATOM   1875  H   THR A 273       3.809   7.064 -19.313  1.00 99.99           H  
ATOM   1876  HG1 THR A 273       5.449   7.518 -16.108  1.00 99.99           H  
ATOM   1877  N   ALA A 274       4.485   4.160 -17.822  1.00 80.83           N  
ATOM   1878  CA  ALA A 274       4.164   2.804 -17.396  1.00 80.83           C  
ATOM   1879  C   ALA A 274       4.267   1.807 -18.553  1.00 80.83           C  
ATOM   1880  O   ALA A 274       5.068   0.877 -18.481  1.00 80.83           O  
ATOM   1881  CB  ALA A 274       2.790   2.779 -16.706  1.00 80.83           C  
ATOM   1882  H   ALA A 274       3.892   4.927 -17.572  1.00 99.99           H  
ATOM   1883  N   ILE A 275       3.482   2.027 -19.620  1.00 80.38           N  
ATOM   1884  CA  ILE A 275       3.423   1.242 -20.852  1.00 80.38           C  
ATOM   1885  C   ILE A 275       4.809   1.013 -21.482  1.00 80.38           C  
ATOM   1886  O   ILE A 275       5.158  -0.128 -21.779  1.00 80.38           O  
ATOM   1887  CB  ILE A 275       2.429   1.932 -21.821  1.00 80.38           C  
ATOM   1888  CG1 ILE A 275       0.959   1.803 -21.369  1.00 80.38           C  
ATOM   1889  CG2 ILE A 275       2.537   1.426 -23.252  1.00 80.38           C  
ATOM   1890  CD1 ILE A 275       0.010   2.827 -22.029  1.00 80.38           C  
ATOM   1891  H   ILE A 275       2.898   2.831 -19.496  1.00 99.99           H  
ATOM   1892  N   LYS A 276       5.587   2.090 -21.672  1.00145.18           N  
ATOM   1893  CA  LYS A 276       6.918   2.057 -22.275  1.00145.18           C  
ATOM   1894  C   LYS A 276       7.957   1.347 -21.392  1.00145.18           C  
ATOM   1895  O   LYS A 276       8.881   0.745 -21.939  1.00145.18           O  
ATOM   1896  CB  LYS A 276       7.386   3.498 -22.558  1.00145.18           C  
ATOM   1897  CG  LYS A 276       6.688   4.120 -23.778  1.00145.18           C  
ATOM   1898  CD  LYS A 276       7.069   5.593 -23.973  1.00145.18           C  
ATOM   1899  CE  LYS A 276       6.394   6.251 -25.182  1.00145.18           C  
ATOM   1900  NZ  LYS A 276       6.865   5.657 -26.444  1.00145.18           N  
ATOM   1901  H   LYS A 276       5.185   2.954 -21.365  1.00 99.99           H  
ATOM   1902  1HZ LYS A 276       6.389   6.123 -27.245  1.00 99.99           H  
ATOM   1903  2HZ LYS A 276       7.893   5.788 -26.528  1.00 99.99           H  
ATOM   1904  3HZ LYS A 276       6.643   4.641 -26.454  1.00 99.99           H  
ATOM   1905  N   MET A 277       7.789   1.368 -20.053  1.00 96.84           N  
ATOM   1906  CA  MET A 277       8.653   0.648 -19.113  1.00 96.84           C  
ATOM   1907  C   MET A 277       8.439  -0.866 -19.176  1.00 96.84           C  
ATOM   1908  O   MET A 277       9.374  -1.595 -18.835  1.00 96.84           O  
ATOM   1909  CB  MET A 277       8.422   1.061 -17.635  1.00 96.84           C  
ATOM   1910  CG  MET A 277       8.790   2.499 -17.239  1.00 96.84           C  
ATOM   1911  SD  MET A 277      10.178   3.273 -18.111  1.00 96.84           S  
ATOM   1912  CE  MET A 277       9.587   4.983 -18.108  1.00 96.84           C  
ATOM   1913  H   MET A 277       7.021   1.919 -19.722  1.00 99.99           H  
ATOM   1914  N   ILE A 278       7.263  -1.353 -19.621  1.00150.42           N  
ATOM   1915  CA  ILE A 278       7.034  -2.784 -19.804  1.00150.42           C  
ATOM   1916  C   ILE A 278       7.891  -3.263 -20.975  1.00150.42           C  
ATOM   1917  O   ILE A 278       7.769  -2.721 -22.077  1.00150.42           O  
ATOM   1918  CB  ILE A 278       5.549  -3.137 -20.075  1.00150.42           C  
ATOM   1919  CG1 ILE A 278       4.658  -2.728 -18.912  1.00150.42           C  
ATOM   1920  CG2 ILE A 278       5.275  -4.617 -20.424  1.00150.42           C  
ATOM   1921  CD1 ILE A 278       4.953  -3.369 -17.548  1.00150.42           C  
ATOM   1922  H   ILE A 278       6.542  -0.689 -19.826  1.00 99.99           H  
ATOM   1923  N   PRO A 279       8.705  -4.313 -20.758  1.00176.52           N  
ATOM   1924  CA  PRO A 279       9.400  -4.986 -21.842  1.00176.52           C  
ATOM   1925  C   PRO A 279       8.386  -5.740 -22.696  1.00176.52           C  
ATOM   1926  O   PRO A 279       7.440  -6.334 -22.179  1.00176.52           O  
ATOM   1927  CB  PRO A 279      10.372  -5.928 -21.152  1.00176.52           C  
ATOM   1928  CG  PRO A 279       9.751  -6.226 -19.796  1.00176.52           C  
ATOM   1929  CD  PRO A 279       8.945  -4.980 -19.475  1.00176.52           C  
ATOM   1930  N   GLY A 280       8.608  -5.699 -24.008  1.00 77.62           N  
ATOM   1931  CA  GLY A 280       7.710  -6.250 -24.998  1.00 77.62           C  
ATOM   1932  C   GLY A 280       6.744  -5.222 -25.562  1.00 77.62           C  
ATOM   1933  O   GLY A 280       6.174  -5.513 -26.602  1.00 77.62           O  
ATOM   1934  H   GLY A 280       9.461  -5.252 -24.282  1.00 99.99           H  
ATOM   1935  N   VAL A 281       6.567  -4.040 -24.946  1.00117.86           N  
ATOM   1936  CA  VAL A 281       5.855  -2.934 -25.575  1.00117.86           C  
ATOM   1937  C   VAL A 281       6.889  -2.114 -26.354  1.00117.86           C  
ATOM   1938  O   VAL A 281       7.820  -1.552 -25.777  1.00117.86           O  
ATOM   1939  CB  VAL A 281       5.163  -2.036 -24.528  1.00117.86           C  
ATOM   1940  CG1 VAL A 281       4.516  -0.821 -25.223  1.00117.86           C  
ATOM   1941  CG2 VAL A 281       4.103  -2.807 -23.717  1.00117.86           C  
ATOM   1942  H   VAL A 281       6.949  -3.946 -24.024  1.00 99.99           H  
ATOM   1943  N   VAL A 282       6.677  -2.034 -27.676  1.00 94.99           N  
ATOM   1944  CA  VAL A 282       7.463  -1.249 -28.619  1.00 94.99           C  
ATOM   1945  C   VAL A 282       7.059   0.229 -28.494  1.00 94.99           C  
ATOM   1946  O   VAL A 282       7.916   1.091 -28.308  1.00 94.99           O  
ATOM   1947  CB  VAL A 282       7.162  -1.756 -30.062  1.00 94.99           C  
ATOM   1948  CG1 VAL A 282       7.876  -0.947 -31.163  1.00 94.99           C  
ATOM   1949  CG2 VAL A 282       7.498  -3.249 -30.221  1.00 94.99           C  
ATOM   1950  H   VAL A 282       5.901  -2.583 -27.988  1.00 99.99           H  
ATOM   1951  N   ASP A 283       5.754   0.505 -28.630  1.00205.58           N  
ATOM   1952  CA  ASP A 283       5.178   1.833 -28.783  1.00205.58           C  
ATOM   1953  C   ASP A 283       3.705   1.797 -28.360  1.00205.58           C  
ATOM   1954  O   ASP A 283       3.075   0.742 -28.372  1.00205.58           O  
ATOM   1955  CB  ASP A 283       5.427   2.335 -30.232  1.00205.58           C  
ATOM   1956  CG  ASP A 283       5.373   3.857 -30.404  1.00205.58           C  
ATOM   1957  OD1 ASP A 283       4.358   4.460 -30.008  1.00205.58           O  
ATOM   1958  OD2 ASP A 283       6.360   4.413 -30.929  1.00205.58           O  
ATOM   1959  H   ASP A 283       5.171  -0.309 -28.619  1.00 99.99           H  
ATOM   1960  N   THR A 284       3.158   2.968 -28.017  1.00198.49           N  
ATOM   1961  CA  THR A 284       1.764   3.183 -27.678  1.00198.49           C  
ATOM   1962  C   THR A 284       1.147   4.263 -28.545  1.00198.49           C  
ATOM   1963  O   THR A 284       1.784   5.262 -28.856  1.00198.49           O  
ATOM   1964  CB  THR A 284       1.637   3.513 -26.182  1.00198.49           C  
ATOM   1965  CG2 THR A 284       2.296   4.830 -25.726  1.00198.49           C  
ATOM   1966  OG1 THR A 284       0.277   3.565 -25.791  1.00198.49           O  
ATOM   1967  H   THR A 284       3.809   3.728 -28.009  1.00 99.99           H  
ATOM   1968  HG1 THR A 284       0.268   3.772 -24.865  1.00 99.99           H  
ATOM   1969  N   GLY A 285      -0.153   4.088 -28.776  1.00 88.71           N  
ATOM   1970  CA  GLY A 285      -1.180   5.029 -29.156  1.00 88.71           C  
ATOM   1971  C   GLY A 285      -0.885   6.492 -28.867  1.00 88.71           C  
ATOM   1972  O   GLY A 285      -1.088   7.321 -29.743  1.00 88.71           O  
ATOM   1973  H   GLY A 285      -0.368   3.120 -28.646  1.00 99.99           H  
ATOM   1974  N   LEU A 286      -0.535   6.803 -27.608  1.00 95.43           N  
ATOM   1975  CA  LEU A 286      -0.528   8.148 -27.048  1.00 95.43           C  
ATOM   1976  C   LEU A 286       0.656   8.958 -27.558  1.00 95.43           C  
ATOM   1977  O   LEU A 286       1.808   8.636 -27.268  1.00 95.43           O  
ATOM   1978  CB  LEU A 286      -0.433   8.062 -25.512  1.00 95.43           C  
ATOM   1979  CG  LEU A 286      -1.664   7.447 -24.829  1.00 95.43           C  
ATOM   1980  CD1 LEU A 286      -1.388   7.187 -23.351  1.00 95.43           C  
ATOM   1981  CD2 LEU A 286      -2.897   8.336 -24.948  1.00 95.43           C  
ATOM   1982  H   LEU A 286      -0.264   6.016 -27.053  1.00 99.99           H  
ATOM   1983  N   PHE A 287       0.346  10.032 -28.289  1.00106.31           N  
ATOM   1984  CA  PHE A 287       1.304  11.040 -28.711  1.00106.31           C  
ATOM   1985  C   PHE A 287       1.034  12.272 -27.863  1.00106.31           C  
ATOM   1986  O   PHE A 287      -0.076  12.801 -27.844  1.00106.31           O  
ATOM   1987  CB  PHE A 287       1.078  11.429 -30.163  1.00106.31           C  
ATOM   1988  CG  PHE A 287       1.277  10.316 -31.158  1.00106.31           C  
ATOM   1989  CD1 PHE A 287       0.291   9.334 -31.321  1.00106.31           C  
ATOM   1990  CD2 PHE A 287       2.431  10.263 -31.952  1.00106.31           C  
ATOM   1991  CE1 PHE A 287       0.495   8.282 -32.231  1.00106.31           C  
ATOM   1992  CE2 PHE A 287       2.499   9.353 -33.016  1.00106.31           C  
ATOM   1993  CZ  PHE A 287       1.558   8.331 -33.135  1.00106.31           C  
ATOM   1994  H   PHE A 287      -0.620  10.110 -28.541  1.00 99.99           H  
ATOM   1995  N   ILE A 288       2.064  12.688 -27.130  1.00108.29           N  
ATOM   1996  CA  ILE A 288       1.982  13.670 -26.067  1.00108.29           C  
ATOM   1997  C   ILE A 288       3.073  14.702 -26.334  1.00108.29           C  
ATOM   1998  O   ILE A 288       4.246  14.348 -26.453  1.00108.29           O  
ATOM   1999  CB  ILE A 288       2.091  12.918 -24.720  1.00108.29           C  
ATOM   2000  CG1 ILE A 288       0.804  12.114 -24.418  1.00108.29           C  
ATOM   2001  CG2 ILE A 288       2.443  13.850 -23.554  1.00108.29           C  
ATOM   2002  CD1 ILE A 288       1.059  10.918 -23.505  1.00108.29           C  
ATOM   2003  H   ILE A 288       2.937  12.261 -27.369  1.00 99.99           H  
ATOM   2004  N   ASN A 289       2.659  15.974 -26.465  1.00 92.16           N  
ATOM   2005  CA  ASN A 289       3.514  17.147 -26.697  1.00 92.16           C  
ATOM   2006  C   ASN A 289       4.108  17.221 -28.113  1.00 92.16           C  
ATOM   2007  O   ASN A 289       4.859  18.145 -28.417  1.00 92.16           O  
ATOM   2008  CB  ASN A 289       4.546  17.387 -25.567  1.00 92.16           C  
ATOM   2009  CG  ASN A 289       3.875  17.711 -24.231  1.00 92.16           C  
ATOM   2010  ND2 ASN A 289       3.994  16.820 -23.246  1.00 92.16           N  
ATOM   2011  OD1 ASN A 289       3.235  18.751 -24.097  1.00 92.16           O  
ATOM   2012  H   ASN A 289       1.668  16.071 -26.387  1.00 99.99           H  
ATOM   2013  1HD ASN A 289       4.529  15.986 -23.393  1.00 99.99           H  
ATOM   2014  2HD ASN A 289       3.550  16.990 -22.367  1.00 99.99           H  
ATOM   2015  N   MET A 290       3.739  16.267 -28.979  1.00155.58           N  
ATOM   2016  CA  MET A 290       4.178  16.138 -30.356  1.00155.58           C  
ATOM   2017  C   MET A 290       3.513  17.207 -31.230  1.00155.58           C  
ATOM   2018  O   MET A 290       4.203  17.890 -31.984  1.00155.58           O  
ATOM   2019  CB  MET A 290       3.726  14.743 -30.834  1.00155.58           C  
ATOM   2020  CG  MET A 290       3.945  14.474 -32.333  1.00155.58           C  
ATOM   2021  SD  MET A 290       2.877  13.200 -33.016  1.00155.58           S  
ATOM   2022  CE  MET A 290       1.237  13.822 -32.631  1.00155.58           C  
ATOM   2023  H   MET A 290       3.100  15.608 -28.580  1.00 99.99           H  
ATOM   2024  N   ALA A 291       2.177  17.291 -31.174  1.00 64.72           N  
ATOM   2025  CA  ALA A 291       1.384  18.065 -32.108  1.00 64.72           C  
ATOM   2026  C   ALA A 291       1.376  19.543 -31.725  1.00 64.72           C  
ATOM   2027  O   ALA A 291       0.956  19.921 -30.629  1.00 64.72           O  
ATOM   2028  CB  ALA A 291      -0.032  17.503 -32.110  1.00 64.72           C  
ATOM   2029  H   ALA A 291       1.739  16.777 -30.434  1.00 99.99           H  
ATOM   2030  N   GLU A 292       1.856  20.358 -32.671  1.00 76.36           N  
ATOM   2031  CA  GLU A 292       1.926  21.805 -32.578  1.00 76.36           C  
ATOM   2032  C   GLU A 292       0.558  22.413 -32.920  1.00 76.36           C  
ATOM   2033  O   GLU A 292       0.111  23.300 -32.199  1.00 76.36           O  
ATOM   2034  CB  GLU A 292       2.977  22.308 -33.591  1.00 76.36           C  
ATOM   2035  CG  GLU A 292       3.279  23.820 -33.469  1.00 76.36           C  
ATOM   2036  CD  GLU A 292       3.976  24.421 -34.687  1.00 76.36           C  
ATOM   2037  OE1 GLU A 292       3.787  23.880 -35.798  1.00 76.36           O  
ATOM   2038  OE2 GLU A 292       4.669  25.444 -34.495  1.00 76.36           O  
ATOM   2039  H   GLU A 292       2.179  19.880 -33.489  1.00 99.99           H  
ATOM   2040  N   ARG A 293      -0.096  21.933 -33.997  1.00 85.63           N  
ATOM   2041  CA  ARG A 293      -1.372  22.445 -34.496  1.00 85.63           C  
ATOM   2042  C   ARG A 293      -2.313  21.334 -34.953  1.00 85.63           C  
ATOM   2043  O   ARG A 293      -1.852  20.296 -35.420  1.00 85.63           O  
ATOM   2044  CB  ARG A 293      -1.170  23.521 -35.591  1.00 85.63           C  
ATOM   2045  CG  ARG A 293      -0.433  24.763 -35.078  1.00 85.63           C  
ATOM   2046  CD  ARG A 293      -0.469  25.966 -36.023  1.00 85.63           C  
ATOM   2047  NE  ARG A 293       0.244  27.079 -35.385  1.00 85.63           N  
ATOM   2048  CZ  ARG A 293      -0.281  27.929 -34.487  1.00 85.63           C  
ATOM   2049  NH1 ARG A 293      -1.592  27.932 -34.198  1.00 85.63           N  
ATOM   2050  NH2 ARG A 293       0.528  28.782 -33.848  1.00 85.63           N  
ATOM   2051  H   ARG A 293       0.365  21.171 -34.456  1.00 99.99           H  
ATOM   2052  HE  ARG A 293       1.197  27.211 -35.644  1.00 99.99           H  
ATOM   2053  1HH ARG A 293      -1.954  28.577 -33.527  1.00 99.99           H  
ATOM   2054  2HH ARG A 293      -2.206  27.291 -34.659  1.00 99.99           H  
ATOM   2055  1HH ARG A 293       0.152  29.420 -33.177  1.00 99.99           H  
ATOM   2056  2HH ARG A 293       1.509  28.781 -34.042  1.00 99.99           H  
ATOM   2057  N   VAL A 294      -3.632  21.587 -34.855  1.00 65.43           N  
ATOM   2058  CA  VAL A 294      -4.684  20.791 -35.486  1.00 65.43           C  
ATOM   2059  C   VAL A 294      -5.586  21.682 -36.320  1.00 65.43           C  
ATOM   2060  O   VAL A 294      -6.038  22.734 -35.874  1.00 65.43           O  
ATOM   2061  CB  VAL A 294      -5.566  19.961 -34.525  1.00 65.43           C  
ATOM   2062  CG1 VAL A 294      -6.491  18.999 -35.304  1.00 65.43           C  
ATOM   2063  CG2 VAL A 294      -4.778  19.171 -33.505  1.00 65.43           C  
ATOM   2064  H   VAL A 294      -3.860  22.388 -34.299  1.00 99.99           H  
ATOM   2065  N   TYR A 295      -5.898  21.176 -37.512  1.00 73.27           N  
ATOM   2066  CA  TYR A 295      -6.832  21.723 -38.467  1.00 73.27           C  
ATOM   2067  C   TYR A 295      -8.068  20.840 -38.414  1.00 73.27           C  
ATOM   2068  O   TYR A 295      -8.013  19.686 -38.831  1.00 73.27           O  
ATOM   2069  CB  TYR A 295      -6.181  21.637 -39.856  1.00 73.27           C  
ATOM   2070  CG  TYR A 295      -5.018  22.596 -39.951  1.00 73.27           C  
ATOM   2071  CD1 TYR A 295      -3.774  22.262 -39.382  1.00 73.27           C  
ATOM   2072  CD2 TYR A 295      -5.210  23.865 -40.518  1.00 73.27           C  
ATOM   2073  CE1 TYR A 295      -2.717  23.190 -39.371  1.00 73.27           C  
ATOM   2074  CE2 TYR A 295      -4.152  24.783 -40.516  1.00 73.27           C  
ATOM   2075  CZ  TYR A 295      -2.907  24.456 -39.948  1.00 73.27           C  
ATOM   2076  OH  TYR A 295      -1.897  25.369 -39.946  1.00 73.27           O  
ATOM   2077  H   TYR A 295      -5.401  20.330 -37.708  1.00 99.99           H  
ATOM   2078  HH  TYR A 295      -2.196  26.172 -40.352  1.00 99.99           H  
ATOM   2079  N   PHE A 296      -9.167  21.385 -37.883  1.00 81.17           N  
ATOM   2080  CA  PHE A 296     -10.469  20.736 -37.857  1.00 81.17           C  
ATOM   2081  C   PHE A 296     -11.362  21.437 -38.869  1.00 81.17           C  
ATOM   2082  O   PHE A 296     -11.602  22.635 -38.734  1.00 81.17           O  
ATOM   2083  CB  PHE A 296     -11.108  20.905 -36.477  1.00 81.17           C  
ATOM   2084  CG  PHE A 296     -10.349  20.182 -35.396  1.00 81.17           C  
ATOM   2085  CD1 PHE A 296     -10.412  18.790 -35.281  1.00 81.17           C  
ATOM   2086  CD2 PHE A 296      -9.536  20.903 -34.519  1.00 81.17           C  
ATOM   2087  CE1 PHE A 296      -9.708  18.126 -34.269  1.00 81.17           C  
ATOM   2088  CE2 PHE A 296      -8.865  20.250 -33.465  1.00 81.17           C  
ATOM   2089  CZ  PHE A 296      -8.977  18.861 -33.324  1.00 81.17           C  
ATOM   2090  H   PHE A 296      -9.038  22.295 -37.490  1.00 99.99           H  
ATOM   2091  N   GLY A 297     -11.888  20.692 -39.849  1.00 40.26           N  
ATOM   2092  CA  GLY A 297     -12.942  21.152 -40.741  1.00 40.26           C  
ATOM   2093  C   GLY A 297     -14.290  20.862 -40.093  1.00 40.26           C  
ATOM   2094  O   GLY A 297     -14.568  19.707 -39.791  1.00 40.26           O  
ATOM   2095  H   GLY A 297     -11.506  19.771 -39.939  1.00 99.99           H  
ATOM   2096  N   MET A 298     -15.126  21.888 -39.884  1.00110.86           N  
ATOM   2097  CA  MET A 298     -16.403  21.758 -39.185  1.00110.86           C  
ATOM   2098  C   MET A 298     -17.594  21.831 -40.142  1.00110.86           C  
ATOM   2099  O   MET A 298     -17.431  22.174 -41.312  1.00110.86           O  
ATOM   2100  CB  MET A 298     -16.460  22.770 -38.022  1.00110.86           C  
ATOM   2101  CG  MET A 298     -15.533  22.362 -36.866  1.00110.86           C  
ATOM   2102  SD  MET A 298     -15.619  23.443 -35.419  1.00110.86           S  
ATOM   2103  CE  MET A 298     -14.322  22.679 -34.419  1.00110.86           C  
ATOM   2104  H   MET A 298     -14.827  22.774 -40.242  1.00 99.99           H  
ATOM   2105  N   GLN A 299     -18.783  21.430 -39.648  1.00 96.08           N  
ATOM   2106  CA  GLN A 299     -20.019  21.242 -40.424  1.00 96.08           C  
ATOM   2107  C   GLN A 299     -20.512  22.551 -41.052  1.00 96.08           C  
ATOM   2108  O   GLN A 299     -21.028  22.535 -42.167  1.00 96.08           O  
ATOM   2109  CB  GLN A 299     -21.181  20.712 -39.552  1.00 96.08           C  
ATOM   2110  CG  GLN A 299     -20.893  19.495 -38.660  1.00 96.08           C  
ATOM   2111  CD  GLN A 299     -20.445  19.922 -37.262  1.00 96.08           C  
ATOM   2112  NE2 GLN A 299     -21.377  19.958 -36.307  1.00 96.08           N  
ATOM   2113  OE1 GLN A 299     -19.277  20.227 -37.042  1.00 96.08           O  
ATOM   2114  H   GLN A 299     -18.768  21.261 -38.663  1.00 99.99           H  
ATOM   2115  1HE GLN A 299     -22.324  19.736 -36.531  1.00 99.99           H  
ATOM   2116  2HE GLN A 299     -21.119  20.206 -35.373  1.00 99.99           H  
ATOM   2117  N   ASP A 300     -20.309  23.674 -40.340  1.00 61.85           N  
ATOM   2118  CA  ASP A 300     -20.570  25.048 -40.779  1.00 61.85           C  
ATOM   2119  C   ASP A 300     -19.719  25.447 -42.007  1.00 61.85           C  
ATOM   2120  O   ASP A 300     -20.063  26.404 -42.697  1.00 61.85           O  
ATOM   2121  CB  ASP A 300     -20.328  26.015 -39.586  1.00 61.85           C  
ATOM   2122  CG  ASP A 300     -18.875  26.175 -39.102  1.00 61.85           C  
ATOM   2123  OD1 ASP A 300     -18.120  25.182 -39.161  1.00 61.85           O  
ATOM   2124  OD2 ASP A 300     -18.544  27.303 -38.681  1.00 61.85           O  
ATOM   2125  H   ASP A 300     -19.943  23.488 -39.428  1.00 99.99           H  
ATOM   2126  N   GLY A 301     -18.635  24.705 -42.282  1.00 32.46           N  
ATOM   2127  CA  GLY A 301     -17.707  24.904 -43.386  1.00 32.46           C  
ATOM   2128  C   GLY A 301     -16.469  25.711 -42.992  1.00 32.46           C  
ATOM   2129  O   GLY A 301     -15.560  25.843 -43.812  1.00 32.46           O  
ATOM   2130  H   GLY A 301     -18.502  23.956 -41.632  1.00 99.99           H  
ATOM   2131  N   SER A 302     -16.405  26.219 -41.746  1.00 89.32           N  
ATOM   2132  CA  SER A 302     -15.231  26.880 -41.190  1.00 89.32           C  
ATOM   2133  C   SER A 302     -14.182  25.813 -40.860  1.00 89.32           C  
ATOM   2134  O   SER A 302     -14.519  24.750 -40.335  1.00 89.32           O  
ATOM   2135  CB  SER A 302     -15.625  27.620 -39.896  1.00 89.32           C  
ATOM   2136  OG  SER A 302     -14.541  28.354 -39.356  1.00 89.32           O  
ATOM   2137  H   SER A 302     -17.240  26.114 -41.204  1.00 99.99           H  
ATOM   2138  HG  SER A 302     -14.861  28.777 -38.571  1.00 99.99           H  
ATOM   2139  N   VAL A 303     -12.914  26.119 -41.158  1.00113.23           N  
ATOM   2140  CA  VAL A 303     -11.774  25.329 -40.724  1.00113.23           C  
ATOM   2141  C   VAL A 303     -11.110  26.121 -39.593  1.00113.23           C  
ATOM   2142  O   VAL A 303     -10.781  27.298 -39.754  1.00113.23           O  
ATOM   2143  CB  VAL A 303     -10.838  25.025 -41.927  1.00113.23           C  
ATOM   2144  CG1 VAL A 303     -10.008  26.219 -42.442  1.00113.23           C  
ATOM   2145  CG2 VAL A 303      -9.927  23.821 -41.630  1.00113.23           C  
ATOM   2146  H   VAL A 303     -12.786  26.946 -41.707  1.00 99.99           H  
ATOM   2147  N   ASN A 304     -10.951  25.475 -38.431  1.00 60.77           N  
ATOM   2148  CA  ASN A 304     -10.312  26.061 -37.262  1.00 60.77           C  
ATOM   2149  C   ASN A 304      -8.873  25.536 -37.234  1.00 60.77           C  
ATOM   2150  O   ASN A 304      -8.662  24.326 -37.193  1.00 60.77           O  
ATOM   2151  CB  ASN A 304     -11.062  25.575 -35.994  1.00 60.77           C  
ATOM   2152  CG  ASN A 304     -10.917  26.528 -34.796  1.00 60.77           C  
ATOM   2153  ND2 ASN A 304      -9.693  26.838 -34.372  1.00 60.77           N  
ATOM   2154  OD1 ASN A 304     -11.910  26.952 -34.218  1.00 60.77           O  
ATOM   2155  H   ASN A 304     -11.306  24.541 -38.405  1.00 99.99           H  
ATOM   2156  1HD ASN A 304      -8.896  26.468 -34.846  1.00 99.99           H  
ATOM   2157  2HD ASN A 304      -9.582  27.437 -33.579  1.00 99.99           H  
ATOM   2158  N   MET A 305      -7.900  26.461 -37.171  1.00148.12           N  
ATOM   2159  CA  MET A 305      -6.544  26.153 -36.731  1.00148.12           C  
ATOM   2160  C   MET A 305      -6.555  26.280 -35.205  1.00148.12           C  
ATOM   2161  O   MET A 305      -6.804  27.363 -34.677  1.00148.12           O  
ATOM   2162  CB  MET A 305      -5.520  27.215 -37.189  1.00148.12           C  
ATOM   2163  CG  MET A 305      -5.410  27.495 -38.682  1.00148.12           C  
ATOM   2164  SD  MET A 305      -3.763  28.123 -39.133  1.00148.12           S  
ATOM   2165  CE  MET A 305      -3.503  29.423 -37.891  1.00148.12           C  
ATOM   2166  H   MET A 305      -8.150  27.391 -37.445  1.00 99.99           H  
ATOM   2167  N   ARG A 306      -6.270  25.189 -34.496  1.00115.76           N  
ATOM   2168  CA  ARG A 306      -5.910  25.242 -33.091  1.00115.76           C  
ATOM   2169  C   ARG A 306      -4.420  24.962 -32.976  1.00115.76           C  
ATOM   2170  O   ARG A 306      -3.825  24.277 -33.802  1.00115.76           O  
ATOM   2171  CB  ARG A 306      -6.660  24.174 -32.282  1.00115.76           C  
ATOM   2172  CG  ARG A 306      -8.129  24.548 -32.027  1.00115.76           C  
ATOM   2173  CD  ARG A 306      -9.049  23.866 -33.021  1.00115.76           C  
ATOM   2174  NE  ARG A 306     -10.458  23.917 -32.618  1.00115.76           N  
ATOM   2175  CZ  ARG A 306     -11.090  23.006 -31.857  1.00115.76           C  
ATOM   2176  NH1 ARG A 306     -10.464  21.936 -31.351  1.00115.76           N  
ATOM   2177  NH2 ARG A 306     -12.385  23.174 -31.582  1.00115.76           N  
ATOM   2178  H   ARG A 306      -6.318  24.314 -34.979  1.00 99.99           H  
ATOM   2179  HE  ARG A 306     -10.987  24.699 -32.938  1.00 99.99           H  
ATOM   2180  1HH ARG A 306     -10.969  21.279 -30.790  1.00 99.99           H  
ATOM   2181  2HH ARG A 306      -9.491  21.790 -31.534  1.00 99.99           H  
ATOM   2182  1HH ARG A 306     -12.867  22.505 -31.018  1.00 99.99           H  
ATOM   2183  2HH ARG A 306     -12.873  23.971 -31.939  1.00 99.99           H  
ATOM   2184  N   GLU A 307      -3.865  25.469 -31.883  1.00165.87           N  
ATOM   2185  CA  GLU A 307      -2.647  25.020 -31.242  1.00165.87           C  
ATOM   2186  C   GLU A 307      -3.076  24.516 -29.859  1.00165.87           C  
ATOM   2187  O   GLU A 307      -4.198  24.761 -29.423  1.00165.87           O  
ATOM   2188  CB  GLU A 307      -1.639  26.201 -31.175  1.00165.87           C  
ATOM   2189  CG  GLU A 307      -2.213  27.567 -30.717  1.00165.87           C  
ATOM   2190  CD  GLU A 307      -1.340  28.771 -31.071  1.00165.87           C  
ATOM   2191  OE1 GLU A 307      -0.113  28.683 -30.862  1.00165.87           O  
ATOM   2192  OE2 GLU A 307      -1.910  29.752 -31.602  1.00165.87           O  
ATOM   2193  H   GLU A 307      -4.387  26.238 -31.510  1.00 99.99           H  
ATOM   2194  N   LYS A 308      -2.176  23.869 -29.108  1.00446.51           N  
ATOM   2195  CA  LYS A 308      -2.243  23.969 -27.647  1.00446.51           C  
ATOM   2196  C   LYS A 308      -1.749  25.399 -27.336  1.00446.51           C  
ATOM   2197  O   LYS A 308      -0.743  25.798 -27.928  1.00446.51           O  
ATOM   2198  CB  LYS A 308      -1.360  22.873 -27.011  1.00446.51           C  
ATOM   2199  CG  LYS A 308       0.172  22.984 -27.185  1.00446.51           C  
ATOM   2200  CD  LYS A 308       0.927  21.930 -26.372  1.00446.51           C  
ATOM   2201  CE  LYS A 308       0.923  20.537 -27.011  1.00446.51           C  
ATOM   2202  NZ  LYS A 308       0.998  19.505 -25.967  1.00446.51           N  
ATOM   2203  H   LYS A 308      -1.466  23.322 -29.552  1.00 99.99           H  
ATOM   2204  1HZ LYS A 308       0.994  18.563 -26.410  1.00 99.99           H  
ATOM   2205  2HZ LYS A 308       1.876  19.628 -25.422  1.00 99.99           H  
ATOM   2206  3HZ LYS A 308       0.180  19.594 -25.333  1.00 99.99           H  
ATOM   2207  N   PRO A 309      -2.423  26.225 -26.505  1.00242.41           N  
ATOM   2208  CA  PRO A 309      -3.417  25.902 -25.465  1.00242.41           C  
ATOM   2209  C   PRO A 309      -4.929  25.978 -25.824  1.00242.41           C  
ATOM   2210  O   PRO A 309      -5.726  26.099 -24.893  1.00242.41           O  
ATOM   2211  CB  PRO A 309      -3.111  26.989 -24.409  1.00242.41           C  
ATOM   2212  CG  PRO A 309      -2.774  28.217 -25.237  1.00242.41           C  
ATOM   2213  CD  PRO A 309      -1.965  27.615 -26.372  1.00242.41           C  
ATOM   2214  N   PHE A 310      -5.374  25.933 -27.096  1.00 68.57           N  
ATOM   2215  CA  PHE A 310      -6.805  26.082 -27.449  1.00 68.57           C  
ATOM   2216  C   PHE A 310      -7.723  24.982 -26.913  1.00 68.57           C  
ATOM   2217  O   PHE A 310      -8.859  25.287 -26.544  1.00 68.57           O  
ATOM   2218  CB  PHE A 310      -7.046  26.182 -28.967  1.00 68.57           C  
ATOM   2219  CG  PHE A 310      -6.766  27.563 -29.502  1.00 68.57           C  
ATOM   2220  CD1 PHE A 310      -5.439  27.974 -29.712  1.00 68.57           C  
ATOM   2221  CD2 PHE A 310      -7.827  28.465 -29.711  1.00 68.57           C  
ATOM   2222  CE1 PHE A 310      -5.169  29.292 -30.124  1.00 68.57           C  
ATOM   2223  CE2 PHE A 310      -7.556  29.781 -30.125  1.00 68.57           C  
ATOM   2224  CZ  PHE A 310      -6.226  30.196 -30.332  1.00 68.57           C  
ATOM   2225  H   PHE A 310      -4.684  25.792 -27.808  1.00 99.99           H  
ATOM   2226  N   CYS A 311      -7.254  23.730 -26.855  1.00 93.36           N  
ATOM   2227  CA  CYS A 311      -8.023  22.646 -26.254  1.00 93.36           C  
ATOM   2228  C   CYS A 311      -7.843  22.655 -24.718  1.00 93.36           C  
ATOM   2229  O   CYS A 311      -6.911  23.333 -24.226  1.00 93.36           O  
ATOM   2230  CB  CYS A 311      -7.579  21.315 -26.892  1.00 93.36           C  
ATOM   2231  SG  CYS A 311      -8.937  20.121 -26.751  1.00 93.36           S  
ATOM   2232  OXT CYS A 311      -8.652  21.976 -24.047  1.00 93.36           O  
ATOM   2233  H   CYS A 311      -6.347  23.559 -27.242  1.00 99.99           H  
END
