# Supplementary material for: The immune response to RNA suppresses nucleic acid synthesis by limiting ribose 5-phosphate
Source: EMBO J. 2024 May 22;43(13):2636–60. doi: 10.1038/s44318-024-00100-w (PMC11217295; doi:10.1038/s44318-024-00100-w)
Supplement: Supplementary file 9 — Source data Fig. 8 [file 44318_2024_100_MOESM9_ESM.zip]

Archive with 8 entries (7 files):
- SD8/
- __MACOSX/._SD8
- SD8/.DS_Store
- __MACOSX/SD8/._.DS_Store
- SD8/Image Fig 8B.tif
- __MACOSX/SD8/._Image Fig 8B.tif
- SD8/Data Fig 8.xlsx
- __MACOSX/SD8/._Data Fig 8.xlsx
