# Supplementary material for: The immune response to RNA suppresses nucleic acid synthesis by limiting ribose 5-phosphate
Source: EMBO J. 2024 May 22;43(13):2636–60. doi: 10.1038/s44318-024-00100-w (PMC11217295; doi:10.1038/s44318-024-00100-w)
Supplement: Supplementary file 9 — Source data Fig. 8 [file 44318_2024_100_MOESM9_ESM.zip › SD8/Data Fig 8.xlsx]

## Sheet: Fig 8A&C
Fig 8A & C
Spectrophotometric assay of RPIA activity by the quantifying the amount of ribulose 5-phosphate (at 290 nm)
8A		Time	Ru5P	A290
		1	0.312	38
		2	0.625	61
		3	1.25	134
		4	2.5	271
		5	5	517
8C		no 051-2A	1	2	3	AVE	SD		T-TEST
		0	0	0	0	0	0
		2
		4	301	304	307	304	3		0.000421873
		6	304	310	313	309	4.58258		0.000486256
		8	311	318	319	316	4.3589		0.000254474
		10	318	323	324	321.667	3.21455		7.83651e-05
		12	323	329	330	327.333	3.78594		7.47346e-05
		14	327	333	335	331.667	4.16333		9.06862e-05
		16	332	337	339	336	3.60555		4.80822e-05
		18	334	342	342	339.333	4.6188		4.51402e-05
		20	339	344	347	343.333	4.04145		3.29544e-05
		22	340	348	349	345.667	4.93288		4.74187e-05
		24	343	350	351	348	4.3589		3.41528e-05
		26	345	353	354	350.667	4.93288		4.68693e-05
		28	349	355	355	353	3.4641
		30	349	356	357	354	4.3589		secs	RPIA	051-2A	051-2A	051-2A
		32	350	359	360	356.333	5.50757				1ul	2ul	10ul
		34	351	360	361	357.333	5.50757		0
		36	354	361	362	359	4.3589		2
		38	356	363	364	361	4.3589		4	304	294.33	287	276.67
		40	357	365	365	362.333	4.6188		6	309	297.33	289	277.67
		42	357	366	365	362.667	4.93288		8	316	302	292	278.33
		44	358	366	367	363.667	4.93288		10	321.67	305.67	293	279.33
		46	358	368	370	365.333	6.4291		12	327.33	312	297	280.33
		48	359	368	370	365.667	5.85947		14	331.67	315.67	299	281
		50	360	369	370	366.333	5.50757		16	336	319	302	282
		52	361	370	370	367	5.19615		18	339.33	322.33	303	282.67
		54	361	370	371	367.333	5.50757		20	342.33	325.33	306	284.33
		56	361	370	372	367.667	5.85947		22	345.67	327.33	308	285
		58	361	370	373	368	6.245		24	348	330.67	310	285.33
		60	362	372	373	369	6.08276		26	350.67	332.67	315	286.67
		62	363	372	373	369.333	5.50757
		1ul 057-2A
		0	0	0	0	0	0
		2
		4	288	296	299	294.333	5.68624
		6	290	299	303	297.333	6.65833
		8	295	305	306	302	6.08276
		10	299	310	308	305.667	5.85947
		12	302	314	320	312	9.16515
		14	306	317	324	315.667	9.07377
		16	308	322	327	319	9.84886					SUMMARY OUTPUT
		18	313	325	329	322.333	8.32666
		20	316	329	331	325.333	8.14453					Regression Statistics
		22	318	331	333	327.333	8.14453					Multiple R	0.999518
		24	321	335	336	330.667	8.3865					R Square	0.999035
		26	324	336	338	332.667	7.57188					Adjusted R Square	0.998714
		28	326	339	339	334.667	7.50555					Standard Error	7.06759
		30	328	341	342	337	7.81025					Observations	5
		32	331	343	345	339.667	7.57188
		34	333	348	346	342.333	8.14453					ANOVA
		36	335	348	348	343.667	7.50555						df	SS	MS	F	Significance F
		38	336	351	350	345.667	8.3865					Regression	1	155213	155213	3107.31	1.27172e-05
		40	339	351	350	346.667	6.65833					Residual	3	149.853	49.9509
		42	340	353	352	348.333	7.23418					Total	4	155363
		44	342	354	352	349.333	6.4291
		46	343	357	353	351	7.2111						Coefficients	Standard Error	t Stat	P-value	Lower 95%	Upper 95%	Lower 95.0%	Upper 95.0%
		48	345	358	354	352.333	6.65833					Intercept	3.97998	4.78449	0.83185	0.466518	-11.2464	19.2064	-11.2464	19.2064
		50	347	359	355	353.667	6.1101					Ru5P	103.345	1.85394	55.7433	1.27172e-05	97.4446	109.245	97.4446	109.245
		52	348	360	356	354.667	6.1101
		54	350	362	356	356	6
		56	350	360	359	356.333	5.50757
		58	350	362	359	357	6.245
		60	352	362	359	357.667	5.1316
		62	355	362	359	358.667	3.51188
		2ul 057-2A
		0	0	0	0	0	0
		2
		4	285	289	287	287	2
		6	288	291	288	289	1.73205
		8	291	293	292	292	1
		10	294	297	293	294.667	2.08167
		12	297	300	297	298	1.73205
		14	300	303	299	300.667	2.08167
		16	303	306	302	303.667	2.08167
		18	307	310	303	306.667	3.51188
		20	308	311	306	308.333	2.51661
		22	312	315	308	311.667	3.51188
		24	313	317	310	313.333	3.51188
		26	315	319	311	315	4
		28	319	320	314	317.667	3.21455
		30	323	323	315	320.333	4.6188
		32	324	324	317	321.667	4.04145
		34	325	326	319	323.333	3.78594
		36	329	329	320	326	5.19615
		38	329	330	321	326.667	4.93288
		40	331	331	323	328.333	4.6188
		42	333	333	323	329.667	5.7735
		44	335	336	325	332	6.08276
		46	336	338	327	333.667	5.85947
		48	338	338	327	334.333	6.35085
		50	341	340	329	336.667	6.65833
		52	341	342	330	337.667	6.65833
		54	342	343	330	338.333	7.23418
		56	344	344	330	339.333	8.0829
		58	345	345	332	340.667	7.50555
		60	345	347	333	341.667	7.57188
		62	347	347	333	342.333	8.0829
		10ul 057-2A
		0	0	0	0	0	0
		2
		4	279	273	278	276.667	3.21455
		6	280	275	278	277.667	2.51661
		8	281	275	279	278.333	3.05505
		10	282	276	280	279.333	3.05505
		12	283	277	281	280.333	3.05505
		14	284	277	282	281	3.60555
		16	284	278	284	282	3.4641
		18	284	280	284	282.667	2.3094
		20	286	281	286	284.333	2.88675
		22	286	282	287	285	2.64575
		24	286	282	288	285.333	3.05505
		26	289	283	288	286.667	3.21455
		28	289	285	290	288	2.64575
		30	291	286	291	289.333	2.88675
		32	292	286	292	290	3.4641
		34	292	287	292	290.333	2.88675
		36	293	288	294	291.667	3.21455
		38	294	288	295	292.333	3.78594
		40	294	291	297	294	3
		42	296	291	297	294.667	3.21455
		44	298	292	297	295.667	3.21455
		46	298	292	299	296.333	3.78594
		48	300	292	299	297	4.3589
		50	300	294	301	298.333	3.78594
		52	300	295	302	299	3.60555
		54	300	295	302	299	3.60555
		56	302	297	302	300.333	2.88675
		58	303	297	302	300.667	3.21455
		60	304	297	303	301.333	3.78594
		62	306	297	305	302.667	4.93288

## Sheet: Fig 8D&E
Fig 8D & E
Cell counts of MEF treated with the prodrug
8D
			LIVE CELLS
	48hrs	REP	Ex1	Ex2	Ex3		AVE	STDV	SEM	T-TEST
	3T3 MEF	a	2800000	2800000	2000000		2.63333e+06	278388	92796.1	0.00538868
		b	2800000	2900000	2500000
		c	2600000	2800000	2500000
	3T3 MEF+O51	a	2400000	2000000	180000		1.66333e+06	860843	286948
		b	2000000	190000	2000000
		c	1800000	2400000	2000000
8E	DEAD CELLS
	24h		Ex1	Ex2	Ex3		AVE	SDV		T-TEST
	C-dead		39000	10000	30000		26333.3	14843.6		0.979673
	051A-dead		40000	30000	10000		26666.7	15275.3
	48h						AVE
	C-dead		20000	40000	50000		36666.7	15275.3		0.355286
	051A-dead		20000	40000	12000		24000	14422.2

## Sheet: Fig 8F&G
Fig 8F & G
Measures of HSV-GFP infection by quantitation of the recombinant fluorescent reporter
8F	COMBINED TOTAL FLUORESCENCE											24 HRS		Ex 1				Ex 2				Ex 3				EX 4
		HRS	AVE	SD	T-TEST							TRT	REP	GFP	DEL BKGRD	T-TEST		GFP	DEL BKGRD	T-TEST		GFP	DEL BKGRD	T-TEST		GFP		T-TEST
	C	24	546.055	159.36								C	1	890.612	502.412			644.091	364.091			1289.72	909.061			125790	437.037
		48	1852.55	616.045									2	1277.64	889.44			679.362	399.362			1036.75	656.093			138537	481.324
													3	1161.75	773.546			794.753	514.753			980.704	600.044			134590	467.609
	O51	24	531.59	178.41	0.735628								4	1105.97	717.771			623.462	343.462			641.393	260.733			174073	604.788
		48	1634.73	662.581	0.0675075								5	842.102	453.902			796.831	516.831			873.098	492.438			135379	470.353
													6	986.802	598.602			777.976	497.976			1019.09	638.434			148305	515.26
	IFN	24	311.58	164.661	1.5002e-05							O51	1	804.794	416.594	0.90346		621.8	341.8	0.248103		794.685	414.025	0.326622		135451	470.601	0.0855071
		48	1347.03	500.233	0.00055011								2	1355.63	967.432			646.527	366.527			845.094	464.434			133131	462.542
													3	1162.64	774.437			909.723	629.723			961.891	581.231			121394	421.762
													4	945.822	557.622			746.163	466.163			1107.09	726.43			132920	461.81
													5	1298.47	910.27			978.055	698.055			824.346	443.686			125123	434.718
													6	788.579	400.379			939.02	659.02			635.145	254.485			125037	434.419
												IFNb	1	805.987	417.787	0.0297514		376.572	96.572	1.5303e-06		678.575	297.915	0.0230873		125886	437.37	0.377682
													2	861.325	473.125			392.925	112.925			733.219	352.559			130833	454.559
													3	856.156	467.956			383.788	103.788			583.35	202.69			126675	440.112
													4	615.089	226.889			413.18	133.18			706.505	325.845			159940	555.686
													5	1048.94	660.74			374.183	94.183			562.453	181.793			110901	385.307
													6	640.911	252.711			390.212	110.212							110078	382.447
												No HSV	1	403.866				280				383.317
													2	393.14								369.68
													3	396.606	BKGD FL				BKGD FL			394.445	BKGD FL
													4	383.728	388.205				280			376.836	380.658					287.825
													5	379.124								379.558
													6	372.765								380.113
												48 HRS		Ex 1				Ex 2				Ex 3				Ex 4				Ex 5				Ex 6
												TRT	REP	GFP	DEL BKGRD	T-TEST		GFP	DEL BKGRD	T-TEST		GFP	DEL BKGRD	T-TEST		GFP	DEL BKGRD	T-TEST		GFP	DEL BKGRD	T-TEST		GFP	DEL BKGRD	T-TEST
												C	1	2081.05	1800.96			1681.15	1405.66			3177.32	2762.53			2144.69	1864.7			2573.55	2166.47			1770.6	1490.53
													2	1583.72	1303.63			1876.23	1600.74			2816.41	2401.62			1901.08	1621.09			2838.97	2431.89			1953.21	1673.14
													3	1351.64	1071.55			1224.24	948.752			2685.71	2270.92			1812.85	1532.86			2432.06	2024.98			1673.26	1393.19
													4	1645.78	1365.69			1543.14	1267.65			4002.91	3588.12			2701.96	2421.97			3132.25	2725.17			2154.99	1874.92
													5	1934.4	1654.32			1420.28	1144.79			3633.01	3218.22			2452.28	2172.29			2491.8	2084.72			1714.36	1434.29
													6	1738.47	1458.38			1280.75	1005.26			2911.61	2496.82			1965.34	1685.35			2379.08	1972			1636.8	1356.73
												O51	7	1761.78	1481.69	0.0324297		1583.92	1308.43	0.637746		3195.14	2780.35	0.982317		2156.72	1876.73	0.982317		2457.77	2050.69	0.0149717		1690.94	1410.87	0.0149717
													8	996.323	716.233			1198.81	923.317			2893.16	2478.37			1952.88	1672.89			2393.33	1986.25			1646.61	1366.54
													9	1047.72	767.627			1257.53	982.037			3271.49	2856.7			2208.26	1928.27			2006.38	1599.3			1380.39	1100.32
													10	966.171	686.081			1707.25	1431.76			2991.12	2576.33			2019.01	1739.02			2166.86	1759.78			1490.8	1210.73
													11	1573.51	1293.42			1508.91	1233.42			2963.01	2548.22			2000.03	1720.04			2249.36	1842.28			1547.56	1267.49
													12	1406.34	1126.25			1394.41	1118.92			3877.97	3463.18			2617.63	2337.64			1715.69	1308.61			1180.4	900.325
												IFNb	13	1290.63	1010.54	0.00164232		1245.16	969.669	0.0279674		1825.47	1410.68	0.0420558		1232.19	952.201	0.0420558		2164.95	1757.87	0.000599664		1489.49	1209.42	0.000599664
													14	1271.25	991.16			1186.92	911.435			2669.74	2254.95			1802.08	1522.09			1793.39	1386.31			1233.85	953.782
													15	1229.81	949.715			1491.6	1216.11			2289.9	1875.11			1545.68	1265.69			2052.04	1644.96			1411.8	1131.73
													16	996.8	716.71			945.459	669.969			2737.72	2322.93			1847.96	1567.97			2001.72	1594.64			1377.18	1097.11
													17	1256.84	976.747			1190.76	915.27			2804.88	2390.09			1893.3	1613.31			1790.08	1383			1231.57	951.502
													18	1316.78	1036.69			889.393	613.903			3045.84	2631.05			2055.95	1775.96			2079.44	1672.36			1430.66	1150.59
												No HSV	19	274.745				281.056				381.626				257.598				434.719				299.087
													20	277.109				269.921				410.74				277.25				404.676				278.417
													21	276.124	BKGD FL				BKGRD FL			415.76	BKGD FL			280.638	BKGRD FL			394.524	BKGD FL			271.433	BKGRD FL
													22	286.744	280.094				275.488			463.587	414.795			312.921	279.987			399.667	407.079			274.971	280.07
													23	279.571								388.785				262.43				378.273				260.252
													24	286.272								428.271				289.083				430.612				296.261
8G	COMBINED RELATIVE FLUORESCENCE											FL RELATIVE TO THE CONTROL
		HRS	AVE	SD	T-TEST								HRS		AVE	RELATIVE			AVE	RELATIVE			AVE	RELATIVE			AVE	RELATIVE						T-TEST
	C	24	1	0								C	24	24	655.945	1			439.413	1			592.8	1			496.062	1		1	1	1	1
																														1.02314	1.19906	0.810922	0.755131	0.622086
	O51A	24	0.947062	0.203847	0.622086							O51A	24	24	671.122	1.02314			526.881	1.19906			480.715	0.810922			447.642	0.755131		0.635014	0.246867	0.45911	0.76688	0.00569237
	IFN	24	0.526968	0.225309	0.0056924							IFN	24	24	416.535	0.635014			108.477	0.246868			272.16	0.45911			454.607	0.76688
																															AVE	RELATIVE			AVE	RELATIVE								T-TEST
	C	48	1	0								C	48	48	1442.42	1			1228.81	1			2789.71	1			1883.05	1			2234.2	1			1537.13	1		1	1	1	1	1	1
																																						0.701516	0.949141	0.997904	0.997904	0.786777	0.786777	0.031534
	O51A	48	0.870003	0.127453	0.031534							O51A	48	48	1011.88	0.701516			1166.31	0.949141			2783.86	0.997904			1879.1	0.997904			1757.82	0.786777			1209.38	0.786777		0.656483	0.718358	0.769783	0.769782	0.70414	0.70414	2.23574e-08
	IFN	48+C64HRS	0.720448	0.0435789	2.23574e-08							IFN	48	48	946.926	0.656483			882.726	0.718358			2147.47	0.769783			1449.54	0.769782			1573.19	0.70414			1082.36	0.70414

## Sheet: Fig 8H
Fig 8H
Counts of infectious HSV titers by cytometric assay
	TOTAL HSV TITRE						TOTAL VIRAL TITRE
8H	TRT	AVE	SEM				TRT	Ex #	DILL GFP	TITRE	AVE	SD	SEM	T-TEST
	C	2026000000	1994000000				C-H20	1	10	10000000000	2026000000	4.45777e+09	1.99358e+09
	O51	22060000	19579086					2	8	100000000
	IFNb	26200000	18532134					3	7	10000000
								4	7	10000000
								5	7	10000000
							O51A	1	8	100000000	22060000	4.37802e+07	1.95791e+07	0.344255
								2	7	10000000
								3	5	100000
								4	5	100000
								5	5	100000
							IFN	1	8	100000000	26200000	4.14391e+07	1.85321e+07	0.345194
								2	7	10000000
								3	7	10000000
								4	7	10000000
								5	6	1000000
	HSV TITRE AS A RATIO						HSV TITRE RELATIVE TO THE CONTROL
		AVE	SEM				TRT	Ex#	NORM TO H2O		AVE	STDV	SEM	T-TEST
	C	1	0				C-H2O	1	1		1	0	0
	O51	0.028	0.018					2	1
	IFNb	0.442	0.2284					3	1
								4	1
								5	1
							O51A	1	0.01		0.028	0.0402492	0.018	1.53386e-11
								2	0.1
								3	0.01
								4	0.01
								5	0.01
							IFN	1	0.01		0.442	0.510705	0.228394	0.0403662
								2	0.1
								3	1
								4	1
								5	0.1
